# Supplementary material for: A Novel Competing Endogenous RNA Network Associated With the Pathogenesis of Graves’ Ophthalmopathy
Source: Front Genet. 2021 Dec 15;12:795546. doi: 10.3389/fgene.2021.795546 (PMC8714659; doi:10.3389/fgene.2021.795546)
Supplement: Supplementary file 1 [file Table2.XLSX]

## Sheet: circRNA
Fold-Change cut-off: 2.0
P-value cut-off: 0.05
compare: test_VS_ctrl
foldchange:the ratio ( not logarithm) of normalized intensities between two conditions ; Formula : foldchange=average(power(2,signal(CASE)))/average(power(2,signal(CONTROL))).
foldchange (abs):the absolute ratio (not logarithm) of normalized intensities between two conditions ; Formula : if foldchange>1,foldchange(abs)=foldchange,foldchange<1,foldchange(abs)=1/foldchange.
Probe ID	T test p-value	Fold Change			Normalized signal (log2) of test			Detection of test			Normalized signal (log2) of ctrl			Detection of ctrl			Annotation
ProbeName	pvalues	foldchange	foldchange(abs)	Regulation	S597033_NS	S598426_NS	S611331_NS	S597033_flags	S598426_flags	S611331_flags	S2_NS	S810751_NS	S811206_NS	S2_flags	S810751_flags	S811206_flags	ProbeName.1	Type	ProbeSeq	TargetID	GeneSymbol	Description	Chromosome	Start	End	Strand	best_transcript	hostgene
CUST_27000_PI448380708	0.00647509	2.53804	2.53804	up	4.84885	5.42213	5.01194	P	P	P	4.03331	3.82224	3.38428	P	A	A	CUST_27000_PI448380708	circRNA	AGAAACTGACTAAAGCTATATGTGGACTGGTCAGATTGAGTTGTACACTCACCTGCCTGT	hsa_circ_0028202	-	-	chr12	110893390	110895439	-	NM_001164372	GPN3
CUST_90446_PI448380708	0.00388455	3.07148	3.07148	up	6.00516	6.09884	5.48572	P	P	P	4.32987	4.41971	4.02695	P	P	P	CUST_90446_PI448380708	circRNA	CTGCCTTCACAGCCAGCTGTGAGACTCTGGCGAAAAAGATGACGGTTCTGTATAAGCTGG	hsa_circ_0097803	-	-	chr12	124337752	124366360	+	ENST00000409039.3	DNAH10
CUST_72768_PI448380708	0.0251481	3.04261	3.04261	up	3.88721	4.95833	4.88882	P	P	P	2.96542	2.63534	3.43223	A	A	A	CUST_72768_PI448380708	circRNA	TTGTGAATGTGTGCTAACCAAAACCCAAAGGCTCTTTTCAGAGCCAACCAGACGCGGCAA	hsa_circ_0075886	-	-	chr6	26197011	26199464	-	NM_003530	HIST1H3D
CUST_59976_PI448380708	0.0101226	0.465587	2.14783	down	5.67742	5.87425	5.89414	P	P	P	6.61168	6.95578	7.14681	P	P	P	CUST_59976_PI448380708	circRNA	TTTTCAAACTTCTGAGAGGGGGGCGATTTGCACTACCACCTTTCACAACACGGTGTGTTC	hsa_circ_0062663	-	-	chr22	26083503	26091181	+	NM_005160	ADRBK2
CUST_33039_PI448380708	0.0131656	2.10466	2.10466	up	4.41975	4.32637	3.85939	P	P	P	2.79302	3.42865	3.15367	A	A	A	CUST_33039_PI448380708	circRNA	TTTAAAATTAAAAGCAAAAAAAACAAAATGAACCATGGCTCATGCAAGCGGTCCTGGACC	hsa_circ_0034591	-	-	chr15	40707599	40713512	+	NM_002225	IVD
CUST_21523_PI448380708	0.0178919	0.493459	2.02651	down	4.09596	4.57818	4.23155	P	P	P	4.96164	5.64995	5.31322	P	P	P	CUST_21523_PI448380708	circRNA	TCTCTCTAAAGCCCAAGAGGAGTTTGAGGAGCAGCTTGTTGCTATATACCATTGAAAAGC	hsa_circ_0022560	-	-	chr11	62621023	62621536	-	NR_003098	SNHG1
CUST_43496_PI448380708	0.0173572	0.35023	2.85527	down	6.44331	6.22681	6.6405	P	P	P	7.54688	7.76293	8.42196	P	P	P	CUST_43496_PI448380708	circRNA	AGTATAATGTTTGTTTGTAAAGCAATAAATCTTGACTTGAAATCACGGCCGCCCGCGCTC	hsa_circ_0045473	-	-	chr17	65987216	65989765	-	NM_181656	C17orf58
CUST_39352_PI448380708	0.0268681	2.04754	2.04754	up	5.19973	5.1963	5.47313	P	P	P	4.49591	4.40077	3.79317	P	P	P	CUST_39352_PI448380708	circRNA	TTCTGCAAAGACTGCAGGAAGAGGATCGTCTGCCTTATTGAAACCATCTAATTGGAGATC	hsa_circ_0041154	-	-	chr17	169210	183725	-	NM_006987	RPH3AL
CUST_57398_PI448380708	0.00411846	2.70968	2.70968	up	5.78932	5.40925	5.79686	P	P	P	4.13734	3.94547	4.56103	P	P	P	CUST_57398_PI448380708	circRNA	TGTAAGACTGTTTATAATTAAACTTTTTTGGTCCTTCCTGGGAACGGCGGGTTGACAACA	hsa_circ_0059949	-	-	chr20	33033091	33099197	+	NM_031483	ITCH
CUST_100361_PI448380708	0.016201	2.12648	2.12648	up	6.41747	5.95124	6.36204	P	P	P	5.1364	5.50572	4.77438	P	P	P	CUST_100361_PI448380708	circRNA	TTCTTCCATATTATGACTGCCGAGAAATGGTCAATGCATGGTTTGCTGAGAGAGTTCACA	hsa_circ_0125184	-	-	chr4	120515324	120528452	-	ENST00000354960.3	PDE5A
CUST_96874_PI448380708	0.0321724	0.375218	2.66512	down	5.97417	5.31342	6.53022	P	P	P	6.96928	7.59874	7.64889	P	P	P	CUST_96874_PI448380708	circRNA	AGGTCATTGGCTGGGAAGTCTCAGCCATGCACGGACTCGTTTCCAGAGGACTGGATCATC	hsa_circ_0115504	-	-	chr20	55745696	55748366	-	NM_001719	BMP7
CUST_101862_PI448380708	0.00271453	2.14044	2.14044	up	7.4893	7.88173	7.53917	P	P	P	6.62534	6.34843	6.65572	P	P	P	CUST_101862_PI448380708	circRNA	CTCCCCAGGAAACTTACGATGTGTATTGTTATGTGGATCATCTGGATGGCCAAGATGTTC	hsa_circ_0129854	-	-	chr5	82779331	82789750	+	ENST00000265077.3	VCAN
CUST_105070_PI448380708	0.00347118	0.113441	8.81516	down	1.4208	1.38078	1.9682	A	A	A	4.196	4.49886	5.32592	P	P	P	CUST_105070_PI448380708	circRNA	ACCCAGAAGGCACGGACACAACTGACTATGTTGCATATGTGGCTAAGGACCCTGTTAATC	hsa_circ_0139296	-	-	chr9	91652907	91680495	-	NM_016848	SHC3
CUST_50605_PI448380708	0.0401014	4.13876	4.13876	up	5.33231	4.51084	5.93276	P	P	P	4.20824	2.58526	2.46381	P	A	A	CUST_50605_PI448380708	circRNA	GACATTCAGAACAAGAAAATTACTGAGGTCGCCCTCATGGGCCACCTAAGAAGAGGAAAT	hsa_circ_0052914	-	-	chr2	21239310	21266423	-	NM_000384	APOB
CUST_10591_PI448380708	0.0148374	0.473581	2.11157	down	3.53539	3.40121	4.06205	A	A	P	4.80629	4.52161	4.95946	P	P	P	CUST_10591_PI448380708	circRNA	ACATATGAAGAAGTTGGAGATGATGCATTGGAAGGAGCCGTGTAAAGCCAGTGGAATATA	hsa_circ_0011156	-	-	chr1	28897687	28898412	+	NR_003109	TRNAU1AP
CUST_89449_PI448380708	0.017404	2.14488	2.14488	up	5.88004	6.00813	5.52737	P	P	P	5.11999	4.444	4.48716	P	P	P	CUST_89449_PI448380708	circRNA	CATGGAAACCAACGAGCTAAACATCTCTTGGGCAGTGAACAGCAGTCTTCTGTCCAGCTC	hsa_circ_0095225	-	-	chr11	121383711	121403261	+	NM_003105	SORL1
CUST_71657_PI448380708	0.00109647	0.490322	2.03948	down	3.04011	3.19823	3.35388	A	A	A	4.18149	4.1221	4.37769	P	P	P	CUST_71657_PI448380708	circRNA	TTACCGAGGCAAATCAGAGAATGGCGAAATTTCCTGAGAGCATTAAGTACAAATTGCCTG	hsa_circ_0074724	-	-	chr5	154268880	154297564	-	NM_015465	GEMIN5
CUST_50588_PI448380708	0.0148844	2.00265	2.00265	up	5.91067	6.01763	5.77751	P	P	P	4.92888	5.14802	4.5766	P	P	P	CUST_50588_PI448380708	circRNA	ACCGTACAGTTCCTAGAATATGAACTAAATGATTAGAGCTGGAACTGAGGCCTACAGGAG	hsa_circ_0052897	-	-	chr2	21227951	21241985	-	NM_000384	APOB
CUST_16124_PI448380708	0.0335881	0.393393	2.54199	down	3.43304	2.51118	3.10972	A	A	A	4.40752	4.47626	4.35112	P	P	P	CUST_16124_PI448380708	circRNA	GCATTTGAAGATAGTGACGAGAGGCTGCGAGACTGTGGAAATGACCCTGAGGAGGAACGG	hsa_circ_0016911	-	-	chr1	232551239	232596907	-	NM_020808	SIPA1L2
CUST_22026_PI448380708	0.0282057	0.413943	2.41579	down	3.57702	3.49007	3.35605	A	A	A	4.39106	4.56238	5.174	P	P	P	CUST_22026_PI448380708	circRNA	CTGGTCAGGACCTGCTGCGCTGTAAGATCCTGATGAAGTGCTCGGCAAGGCCGTCCACTC	hsa_circ_0023082	-	-	chr11	67159631	67160253	+	NM_004584	RAD9A
CUST_21385_PI448380708	0.00471525	0.475705	2.10215	down	4.04242	3.85983	4.30135	P	P	P	5.27337	5.27776	4.86471	P	P	P	CUST_21385_PI448380708	circRNA	TCTATTTAATAAAGGCAGGCTTTGTTGGTAGTGGACACAATCCTGTTTGCAGAGTTCCAG	hsa_circ_0022415	-	-	chr11	61664772	61672354	-	NM_013401	RAB3IL1
CUST_51571_PI448380708	0.0180839	2.6303	2.6303	up	7.38019	6.82506	7.66534	P	P	P	6.40091	5.73661	5.51723	P	P	P	CUST_51571_PI448380708	circRNA	GTCTTGGGAACTGTGAGTAACCACACTGGCCGCATCAAGGTGGTCTTTACTCCGAGCATC	hsa_circ_0053897	-	-	chr2	33359859	33585846	+	NM_206943	LTBP1
CUST_80133_PI448380708	0.0356086	4.16818	4.16818	up	11.069	10.8973	10.9166	P	P	P	9.57525	8.65669	8.0786	P	P	P	CUST_80133_PI448380708	circRNA	GATCAGGGCCGAAGGCACAGCTTCAACATCTCTTCTGGGCCCTCCTCCTGGTTTGCTCAC	hsa_circ_0083638	-	-	chr8	22463597	22465578	+	NM_021174	KIAA1967
CUST_89472_PI448380708	0.048968	0.433393	2.30738	down	5.10981	5.91573	5.65246	P	P	P	6.09392	7.17058	6.93849	P	P	P	CUST_89472_PI448380708	circRNA	GGTACTTACAGATTCCTCTAGGCACAGTGGAGACTTGGCACCTTATTTTACTTCTGAGCC	hsa_circ_0095308	-	-	chr11	125871613	125891415	-	ENST00000392693.3	CDON
CUST_105425_PI448380708	0.00295601	0.405451	2.46639	down	3.93616	3.66044	3.69526	P	A	A	4.7866	5.13139	5.25691	P	P	P	CUST_105425_PI448380708	circRNA	CCACAAGGAGGATCCTAAATGCCCAGGAGATGTTGATTTTCATAATAGTGACTGGGACAT	hsa_circ_0140492	-	-	chrX	67283695	67339174	-	ENST00000355520.5	OPHN1
CUST_95402_PI448380708	0.0287079	0.460151	2.1732	down	10.4193	10.512	10.9392	P	P	P	11.2701	11.7407	12.1436	P	P	P	CUST_95402_PI448380708	circRNA	TTTAAATGGAAACTGGACAGAACCACCTCAATGCAAAGATTCTACAGGAAAATGTGGGCC	hsa_circ_0111622	-	-	chr1	196714946	196797376	+	NM_000186	CFH
CUST_52813_PI448380708	0.0483541	0.324685	3.07991	down	2.26507	3.23822	1.58286	A	A	A	4.09445	4.60116	3.55337	P	P	P	CUST_52813_PI448380708	circRNA	TCATGTCCATGCTGGAGAAGTGGGCCTTAATGTCCTGGTTCAGAAAGCCAACAAGTTCAC	hsa_circ_0055196	-	-	chr2	73195576	73215477	-	NM_144579	SFXN5
CUST_90200_PI448380708	0.0213198	0.469947	2.1279	down	4.93849	5.36971	5.57805	P	P	P	6.43062	6.30832	6.4818	P	P	P	CUST_90200_PI448380708	circRNA	ACAGTGCTTTCTGAAACAACAAAGCCAAACTTCCATTGGTCAGTTAAAATTATAAGACCT	hsa_circ_0097244	-	-	chr12	110565164	110655992	+	ENST00000361948.4	IFT81
CUST_52992_PI448380708	0.00333189	2.46082	2.46082	up	6.90081	7.04501	7.01508	P	P	P	5.89324	5.50253	5.6443	P	P	P	CUST_52992_PI448380708	circRNA	AACCACGATCTACAAGTTTCTAGGAAGGAGCCGAGTTATTATCTGCCTCTCCGATAGGAT	hsa_circ_0055385	-	-	chr2	84652538	84686586	-	NM_003849	SUCLG1
CUST_45206_PI448380708	0.0310821	0.438236	2.28187	down	3.19986	3.62331	4.05067	A	A	P	4.91788	4.72662	4.91634	P	P	P	CUST_45206_PI448380708	circRNA	TTTACCTGGGATCACCTCCATCAGGGAAACCAAAGCTTTGCCACTGGCTGTGTGGTGAAT	hsa_circ_0047250	-	-	chr18	21464736	21526248	+	NM_198129	LAMA3
CUST_23556_PI448380708	0.00205543	2.28145	2.28145	up	7.13528	7.25049	7.0239	P	P	P	6.12396	5.96256	5.73613	P	P	P	CUST_23556_PI448380708	circRNA	GTCAACTGTGTACATCTTTGCAGACGCTTATGCCCAGTACCTCTGGATCACGTTTGACTT	hsa_circ_0024663	-	-	chr11	121358740	121454292	+	NM_003105	SORL1
CUST_70215_PI448380708	0.0230439	0.479088	2.0873	down	6.51593	6.67668	6.04975	P	P	P	7.08725	7.84992	7.46057	P	P	P	CUST_70215_PI448380708	circRNA	GGACCTCTGGCCACAATGACCAGTCACAATGGTTACAGATAAATTTGCAAAGGAAAATGA	hsa_circ_0073244	-	-	chr5	83356118	83362425	-	NM_005711	EDIL3
CUST_87897_PI448380708	0.0476913	2.4019	2.4019	up	11.4615	11.8568	11.7941	P	P	P	11.0453	10.1168	9.92644	P	P	P	CUST_87897_PI448380708	circRNA	GTCTTTCCATTAAAGAAACACCGTGCAACGTGGTCTGAAGTCTGTGCCCAAAGAGATCTC	hsa_circ_0091742	-	-	chrX	152770695	152775004	+	NM_001711	BGN
CUST_23581_PI448380708	0.000569959	2.56506	2.56506	up	6.22808	6.45816	6.56495	P	P	P	5.17079	5.10048	4.91082	P	P	P	CUST_23581_PI448380708	circRNA	GATGGATGATTGCGGCGATTATTCTGATGAAGCCAACTGCGAGAAGAAGTGCAATGGATT	hsa_circ_0024688	-	-	chr11	121456930	121460099	+	NM_003105	SORL1
CUST_67743_PI448380708	0.0356772	0.491924	2.03283	down	6.41216	6.46567	6.46982	P	P	P	7.05603	7.67687	7.60933	P	P	P	CUST_67743_PI448380708	circRNA	CTACAAAATGAAGATAAGGGTATCAAAACTGCAGCCATCTTCACAGCAGGTTTTGCGTGT	hsa_circ_0070659	-	-	chr4	110580166	110581521	+	NM_017918	CCDC109B
CUST_100399_PI448380708	0.00728359	2.10837	2.10837	up	9.71101	9.18518	9.45225	P	P	P	8.10692	8.38846	8.62598	P	P	P	CUST_100399_PI448380708	circRNA	TGTACCACAAGTATCGTCGAAGATGCCTAAGTGAGTCTGCCCCAAATTCTCCAAGAATTG	hsa_circ_0125308	-	-	chr4	129035724	129120754	+	ENST00000326639.6	LARP1B
CUST_79899_PI448380708	0.00432622	0.441083	2.26715	down	6.20328	5.9859	5.76953	P	P	P	7.28746	7.10746	7.1323	P	P	P	CUST_79899_PI448380708	circRNA	ACTCTATAACCTCAGTGATCTGGACTTTGAGTGAGAAGATGTGATTTGGACCATGGCACT	hsa_circ_0083399	-	-	chr8	15615299	15615364	+	NM_006765	TUSC3
CUST_85882_PI448380708	0.020761	0.474035	2.10955	down	6.84287	7.13368	7.41511	P	P	P	8.18885	8.25557	8.23374	P	P	P	CUST_85882_PI448380708	circRNA	CTTCAAAATTAGATGTGGGAACCAGGAGTGCTCGTGTGCTGAGAGCCCAGGCCGGACGGA	hsa_circ_0089598	-	-	chr9	139756910	139760738	-	NM_153200	EDF1
CUST_24374_PI448380708	0.0126388	2.40657	2.40657	up	8.11463	8.82638	8.66342	P	P	P	7.54543	7.14967	7.1647	P	P	P	CUST_24374_PI448380708	circRNA	CGTGATGTGCTTCTCTCCTTTGTGATGTCAAGGAACGGGAGTGCAGTAGGGAAGAAGAGC	hsa_circ_0025509	-	-	chr12	13208484	13211483	+	NM_020853	KIAA1467
CUST_94904_PI448380708	0.0138447	0.462435	2.16247	down	3.7002	3.9854	4.40009	A	P	P	5.44866	5.11903	4.88709	P	P	P	CUST_94904_PI448380708	circRNA	TAGACTCTAGGAGCAACTCTCTGGATCAGAAGAATCGAGTCACTGGCATTTACGAACTCA	hsa_circ_0110282	-	-	chr1	10423340	10431320	+	ENST00000377086.1	KIF1B
CUST_25549_PI448380708	0.00463286	7.50754	7.50754	up	6.12606	6.85787	7.42503	P	P	P	4.55811	3.64708	3.53085	P	A	P	CUST_25549_PI448380708	circRNA	TAAGCTTTGGTCTATAAAGTGCGCTACAGAAGGTCTGAATGCTCCAAGTGAGCCATCATT	hsa_circ_0026720	-	-	chr12	54685895	54687165	-	NM_006163	NFE2
CUST_67025_PI448380708	0.00995097	0.478773	2.08867	down	3.41735	3.68948	3.08043	A	A	A	4.41514	4.27193	4.71567	P	P	P	CUST_67025_PI448380708	circRNA	TTCCTCCAGTCTGAATGACATTTCTGATAAACCGGAGAAGGACCAGGATGGAGGATGAAG	hsa_circ_0069923	-	-	chr4	72102292	72263370	+	NM_001098484	SLC4A4
CUST_96720_PI448380708	0.0320649	0.459293	2.17726	down	6.73755	6.21635	5.86128	P	P	P	7.27806	7.40943	7.61163	P	P	P	CUST_96720_PI448380708	circRNA	GAGCCAGTGCCGCGCAGGAATGTGGGGTACTCCCTGCAGAAGCTGGCATACACGGTGTCG	hsa_circ_0115161	-	-	chr20	36151076	36151252	+	NM_005386	NNAT
CUST_19318_PI448380708	0.0111883	2.00419	2.00419	up	4.24748	3.71546	3.82745	P	P	P	2.6709	2.90838	3.20772	A	A	A	CUST_19318_PI448380708	circRNA	CATTCATGTCCCAAGATGAAATATAAGGTGAGGGTGGTGAGATCATCTCCACCAAGTTCG	hsa_circ_0020244	-	-	chr10	123596232	123659509	-	NM_001001976	ATE1
CUST_100360_PI448380708	0.00573628	2.11817	2.11817	up	7.84548	7.4426	7.89994	P	P	P	6.82512	6.61696	6.52248	P	P	P	CUST_100360_PI448380708	circRNA	TACATTAACAAGAGAAATGGTCAATGCATGGTTTGCTGAGAGAGTTCACACCATCCCTGT	hsa_circ_0125183	-	-	chr4	120481450	120528452	-	ENST00000354960.3	PDE5A
CUST_59206_PI448380708	0.013131	0.405242	2.46766	down	3.72862	4.5473	4.10437	A	P	P	5.11701	5.70077	5.52793	P	P	P	CUST_59206_PI448380708	circRNA	TTCTGCATCCTCTTCAAGAGGACCTTCCTCAGCATCATGAGGGACTCGTCATGGAGGTTG	hsa_circ_0061824	-	-	chr21	43707998	43708422	+	NM_004915	ABCG1
CUST_23572_PI448380708	0.00698156	2.15318	2.15318	up	5.77011	6.08402	5.92272	P	P	P	4.82102	5.07212	4.53091	P	P	P	CUST_23572_PI448380708	circRNA	CCCAAGAGGGGTAGCTAATCCAGATGGCGACTTCCGACTCACAATCGTCAATTCCTCTGT	hsa_circ_0024679	-	-	chr11	121428022	121428114	+	NM_003105	SORL1
CUST_75501_PI448380708	0.0292247	0.211571	4.72655	down	3.49854	2.97306	2.78097	A	A	A	4.28899	5.60152	5.77919	P	P	P	CUST_75501_PI448380708	circRNA	CTATTTCTCAGACCTCAAGTACGAATGCAGAGGTTTTGACGAGTTTGGGTCTGTGGACTT	hsa_circ_0078701	-	-	chr6	169620292	169622563	-	NM_003247	THBS2
CUST_102018_PI448380708	0.042057	0.291666	3.42858	down	6.24401	7.45357	5.93651	P	P	P	8.22238	8.40509	8.75882	P	P	P	CUST_102018_PI448380708	circRNA	TATATTACATTTCTCATGCCTTGACAATTGCCCAGAAGGGTTGGAAGCCAACAACCATAC	hsa_circ_0130607	-	-	chr6	127471653	127518318	+	ENST00000356698.4	RSPO3
CUST_70206_PI448380708	3.16735e-05	2.06762	2.06762	up	7.72757	7.81781	7.8501	P	P	P	6.68491	6.78862	6.77856	P	P	P	CUST_70206_PI448380708	circRNA	ATGACAAGATGTTTGAGCATGACTTCCGTTGGACTGATGGCAGCACACTGGTGATGTGTT	hsa_circ_0073235	-	-	chr5	82807921	82850857	+	NM_004385	VCAN
CUST_21511_PI448380708	0.0263411	0.42527	2.35145	down	4.67564	4.81152	5.58237	P	P	P	5.97232	6.39739	6.51907	P	P	P	CUST_21511_PI448380708	circRNA	TGATTACATAGTCTGAGCAAATAAGGTGTATAAAAAATGGAATCTGTCTTGGAGGACATC	hsa_circ_0022548	-	-	chr11	62619459	62620311	-	NR_003098	SNHG1
CUST_101337_PI448380708	0.0328753	0.442082	2.26202	down	3.76924	3.16788	3.69119	A	A	A	4.2754	5.21715	4.57454	P	P	P	CUST_101337_PI448380708	circRNA	TCAGGGAACTGTCTAAAGCTAGTAGGGCCAAGGAACTTGACATTAGCGTCTACAATATGT	hsa_circ_0128292	-	-	chr5	14705703	14706270	-	NM_054027	ANKH
CUST_36143_PI448380708	0.0107612	2.01463	2.01463	up	5.48891	5.72014	5.54473	P	P	P	4.82525	4.297	4.56199	P	P	P	CUST_36143_PI448380708	circRNA	TGCAGACTCAACATGGCAGTCATCACTTGACACTAATAACAACAGATATGAAAGATGGCA	hsa_circ_0037807	-	-	chr16	10524467	10525312	+	NM_024997	ATF7IP2
CUST_51612_PI448380708	0.0223378	2.04957	2.04957	up	11.8418	11.4003	12.0794	P	P	P	11.1475	10.536	10.5196	P	P	P	CUST_51612_PI448380708	circRNA	GAAGGATTCAGATGTGAATGAATGTGAACTGCTCAGTGGGGTGTGTGGTGAAGCCTTCTG	hsa_circ_0053938	-	-	chr2	33572433	33590570	+	NM_206943	LTBP1
CUST_14340_PI448380708	0.0464427	0.473964	2.10987	down	2.48221	3.06946	3.31828	A	A	A	4.51968	3.98134	3.56232	P	P	P	CUST_14340_PI448380708	circRNA	GGCTTTGGAAGAAATTACATTATGACCCAGAAGGTATGGCTTTTCCACCAAAAGCCTGAA	hsa_circ_0015065	-	-	chr1	162775183	162775282	+	NM_016371	HSD17B7
CUST_75928_PI448380708	0.0196388	0.349612	2.86031	down	4.31448	3.53655	3.46266	P	A	A	4.72151	5.42384	5.70947	P	P	P	CUST_75928_PI448380708	circRNA	CAAAGACGATGGCTATCAGATCTCTTGGGAAGTGTACGGCAGGAACGACTCTCGTCTCAC	hsa_circ_0079224	-	-	chr7	4116629	4169729	+	NM_152744	SDK1
CUST_23687_PI448380708	0.0278023	0.47668	2.09784	down	5.53807	6.23201	6.09741	P	P	P	6.56504	7.17693	7.31668	P	P	P	CUST_23687_PI448380708	circRNA	CTCTGGAGTGTGTTAACTGCCGAAATTGTCGAAACAACAATAGGGTGGTGGAATGTACAC	hsa_circ_0024796	-	-	chr11	125848198	125848278	-	NM_001243597	CDON
CUST_91737_PI448380708	0.0454151	2.38254	2.38254	up	4.27051	4.3043	4.51051	P	P	P	2.46826	3.53682	3.14071	A	A	A	CUST_91737_PI448380708	circRNA	CCTTGTCTAAGCTTTGATTTGCCAGGAACTTCAGGTGGCTGTATGGAAATGTAAACCTTT	hsa_circ_0101760	-	-	chr14	37709637	37777724	+	ENST00000539062.2	MIPOL1
CUST_75506_PI448380708	0.0275406	0.396784	2.52026	down	4.31004	4.64245	3.94817	P	P	A	5.1012	5.57398	6.12675	P	P	P	CUST_75506_PI448380708	circRNA	TATAGGTGGCACCTGACTCACAGGCCCAAGACTGGCTACATCAGATGGCTGTTTATCCAA	hsa_circ_0078706	-	-	chr6	169621524	169633112	-	NM_003247	THBS2
CUST_11341_PI448380708	0.0137782	0.494382	2.02273	down	3.86149	3.43069	3.32772	P	A	A	4.20037	4.72615	4.73711	P	P	P	CUST_11341_PI448380708	circRNA	GAATCAGAAAAAGCCTTTTTTGGATATGATCGCTTGCTGGAGACCTGCTCTATTGCCCTT	hsa_circ_0011930	-	-	chr1	41463065	41467926	+	NM_001905	CTPS
CUST_14178_PI448380708	0.000215917	2.11402	2.11402	up	9.38518	9.45971	9.53894	P	P	P	8.37267	8.28064	8.48721	P	P	P	CUST_14178_PI448380708	circRNA	CCTGATCAACAGAAAATATGATGAGAACACTCATGCCCTTTGCCTCTTACAGCCATTGTG	hsa_circ_0014901	-	-	chr1	160268891	160275388	-	NM_001098398	COPA
CUST_13342_PI448380708	0.00968961	2.29709	2.29709	up	8.10583	8.24506	8.43813	P	P	P	7.40581	6.92905	6.80169	P	P	P	CUST_13342_PI448380708	circRNA	TTATTCAAATACAGGGGCATGCTTCGGAAACTGGACATCAAAAACGAAGACGATGTGAAA	hsa_circ_0014033	-	-	chr1	150547026	150550967	-	NM_021960	MCL1
CUST_38057_PI448380708	0.00808735	0.447411	2.23508	down	4.65755	5.08877	5.10473	P	P	P	6.0159	6.21068	6.14175	P	P	P	CUST_38057_PI448380708	circRNA	GTCAACTATGTCCTGAAGTGCCGAGAGGTGCGCATGGCTGAGATGGTGTCCATGGGTGTG	hsa_circ_0039825	-	-	chr16	67321800	67321917	+	NM_015432	PLEKHG4
CUST_100202_PI448380708	0.00834475	2.05605	2.05605	up	7.07003	6.96447	7.11135	P	P	P	6.23256	5.96606	5.79795	P	P	P	CUST_100202_PI448380708	circRNA	TCCATTGATAAAAAAGATCGGACCTCCAGAAATAGCATCTCTTTGTCCTGGCAAGAACCT	hsa_circ_0124753	-	-	chr3	89445012	89462403	+	NM_182644	EPHA3
CUST_59970_PI448380708	0.0312887	0.464515	2.15279	down	6.35813	6.38907	6.37756	P	P	P	7.07866	7.54666	7.74065	P	P	P	CUST_59970_PI448380708	circRNA	CTCTGCTTCATCCTGGATCTGATGAACGGACTGTCCTTTCATTGTATGTATGACCTATGC	hsa_circ_0062657	-	-	chr22	26081136	26081215	+	NM_005160	ADRBK2
CUST_51570_PI448380708	0.0164564	2.75218	2.75218	up	6.89323	6.22915	7.15491	P	P	P	5.62656	5.43035	4.89253	P	P	P	CUST_51570_PI448380708	circRNA	CAAGGGTGTGTGGTGAGTAACCACACTGGCCGCATCAAGGTGGTCTTTACTCCGAGCATC	hsa_circ_0053896	-	-	chr2	33359859	33568030	+	NM_206943	LTBP1
CUST_75433_PI448380708	7.47947e-07	5.6054	5.6054	up	4.02592	3.92164	4.01485	P	P	P	1.45595	1.55277	1.49384	A	A	A	CUST_75433_PI448380708	circRNA	AATCACATAGATGTATCATAGAATTCGCCACTCAGAGTGCATTTACCGGGTAACGATGGA	hsa_circ_0078632	-	-	chr6	165792682	165809948	-	NR_045597	PDE10A
CUST_64980_PI448380708	0.00694929	2.1893	2.1893	up	9.67753	9.44894	9.62302	P	P	P	8.7206	8.37599	8.22581	P	P	P	CUST_64980_PI448380708	circRNA	AATAGTGTTGATTGTTGCTATGGCTTGTATTAATCTTGCATCAAAAATCGAAGAAGCACC	hsa_circ_0067799	-	-	chr3	156864296	156876764	-	NM_020307	CCNL1
CUST_56275_PI448380708	0.0499035	0.472657	2.1157	down	5.32565	5.2169	5.62365	P	P	P	6.73421	6.68817	5.86453	P	P	P	CUST_56275_PI448380708	circRNA	TTTATACAATCAAGACTGGTGACTTAAGGAGCTGCGAAGTCTGATTTACCGGCCTACTCT	hsa_circ_0058785	-	-	chr2	235401685	235404480	-	NM_005737	ARL4C
CUST_3515_PI448380708	0.0164872	0.461697	2.16592	down	4.62229	3.91822	4.18393	P	P	P	4.97737	5.55236	5.55542	P	P	P	CUST_3515_PI448380708	circRNA	TCCAACTCTAATGTCAATCGTTCCTTATCAGGTACGTCTTCAAATACCATCTCAGCAGGC	hsa_circ_0003707	-	-	chr11	35219667	35232996	+	NM_000610	CD44
CUST_23563_PI448380708	0.00319923	2.37349	2.37349	up	6.52185	6.66665	6.50386	P	P	P	5.37511	5.47122	5.08284	P	P	P	CUST_23563_PI448380708	circRNA	CCTTGGTGAGGAATATTACATCGCAGATGCCTCCGAGGACCAGGTGTTTGTGTGTGTCAG	hsa_circ_0024670	-	-	chr11	121384860	121385030	+	NM_003105	SORL1
CUST_24611_PI448380708	0.0334057	0.443845	2.25304	down	4.09136	3.44258	3.532	P	A	A	4.76078	4.39468	5.35114	P	P	P	CUST_24611_PI448380708	circRNA	GAGCTGAGTCCTGAAGACCAGAGAGTGGTTAGACGATGCTATTATTGACGAGATTACACC	hsa_circ_0025752	-	-	chr12	29460590	29474857	+	NM_018099	FAR2
CUST_3516_PI448380708	0.000616117	0.138706	7.20948	down	1.53538	1.88547	1.62122	A	A	A	4.41999	4.25902	4.86593	P	P	P	CUST_3516_PI448380708	circRNA	AGAAGGCACGAATGCAGAGTCTGGATGAGCCATGGACGGAAGAGGAGGGAGATGGCTCAG	hsa_circ_0003708	-	-	chr9	91652907	91661909	-	NM_016848	SHC3
CUST_98530_PI448380708	0.00977233	2.03268	2.03268	up	6.44996	6.89059	6.86838	P	P	P	6.03778	5.55437	5.52889	P	P	P	CUST_98530_PI448380708	circRNA	ATTCCAGAATGATGAAATTGTTGTGACAGTTGGAAGTGTCATGTACAACATGCGGCGATT	hsa_circ_0120059	-	-	chr2	40655614	40657441	-	ENST00000403092.1	SLC8A1
CUST_72880_PI448380708	0.0464145	2.08245	2.08245	up	11.0972	11.0417	10.2789	P	P	P	10.2601	9.39535	9.5721	P	P	P	CUST_72880_PI448380708	circRNA	GCCATGGTGGTTCATCCTCAATGTCCGCCTGGATTACCGCATATCCTACCTGCTGTCTGT	hsa_circ_0076017	-	-	chr6	33641367	33650421	+	NM_002224	ITPR3
CUST_11618_PI448380708	0.0261482	2.28797	2.28797	up	4.27416	4.60941	4.8059	P	P	P	3.85484	3.19903	2.94475	A	A	A	CUST_11618_PI448380708	circRNA	GAATGATGATGGCTATCTGGAGATGTCAGAGCATGTGCCTACAGCCTGTGCTCGAGTTGA	hsa_circ_0012215	-	-	chr1	45504607	45506210	-	NM_020883	ZSWIM5
CUST_27542_PI448380708	0.006036	2.10623	2.10623	up	10.6744	10.4026	10.1736	P	P	P	9.47605	9.39799	9.18024	P	P	P	CUST_27542_PI448380708	circRNA	CTTTTGGACCCTGTGCCTGAGGTGCTGCCCTTAGAGGCTTTGGTGACTGATGCTGGAGAG	hsa_circ_0028766	-	-	chr12	120583065	120601063	-	NM_006836	GCN1L1
CUST_519_PI448380708	0.0259418	2.45084	2.45084	up	4.76389	5.44179	4.58182	P	P	P	3.8995	3.91183	3.10718	A	P	A	CUST_519_PI448380708	circRNA	GGAGAGAAAGCAGGCACAGAGAGTAGGTTTTGAGAGATTACCTGAAGTTGCACTCAAAAG	hsa_circ_0000552	-	-	chr14	71880664	71948928	+	-	-
CUST_96875_PI448380708	0.0364897	0.388547	2.57369	down	3.08386	2.99525	4.09274	A	A	P	4.48378	4.88633	5.10042	P	P	P	CUST_96875_PI448380708	circRNA	GTTTCCAGAGAGAACAGCAGCAGCGACCAGAGGCAGGCCTGTAAGAAGCACGAGCTGTAT	hsa_circ_0115505	-	-	chr20	55745696	55750063	-	NM_001719	BMP7
CUST_2243_PI448380708	0.0287466	2.39189	2.39189	up	7.68903	7.74265	7.55281	P	P	P	6.76201	6.41534	5.9173	P	P	P	CUST_2243_PI448380708	circRNA	TTTAGACAAAGGAGGCCGTAAGGGGGTTCATTAATCGCCAAGGCCTCACTCCCTTTTTTC	hsa_circ_0002364	-	-	chr1	150550996	150551318	-	NM_021960	MCL1
CUST_43587_PI448380708	0.00924792	0.492432	2.03074	down	3.19469	3.67773	3.70386	A	A	A	4.31853	4.73234	4.61521	P	P	P	CUST_43587_PI448380708	circRNA	GAGATCGAGGTCATGATTGCAGGCTGCTACCATGAGGTTGAATCAGAACACCTTGCTGCT	hsa_circ_0045565	-	-	chr17	72769034	72771846	-	NM_015654	NAT9
CUST_29895_PI448380708	0.0194052	0.465177	2.14972	down	3.84655	4.28021	4.59345	P	P	P	4.96079	5.5111	5.5803	P	P	P	CUST_29895_PI448380708	circRNA	CACACAATGTGCAACCCAACTGGTATGAACGGGTAGATGAAATTATTTGGGTGAAGACAA	hsa_circ_0031201	-	-	chr14	21967168	21967744	-	NM_019852	METTL3
CUST_31254_PI448380708	0.0215278	2.93086	2.93086	up	3.95556	4.47736	5.0098	P	P	P	3.26218	2.36041	3.19487	A	A	A	CUST_31254_PI448380708	circRNA	GACCATCCCTGACAAGGGTGACTCTCAGGCTGGCCAGGACCCTGAGTGGCCTCAGCCAGA	hsa_circ_0032608	-	-	chr14	74994049	75022396	-	NM_000428	LTBP2
CUST_13177_PI448380708	0.0425593	0.461652	2.16614	down	4.40307	5.39993	4.63775	P	P	P	5.85516	5.62287	6.39314	P	P	P	CUST_13177_PI448380708	circRNA	AAACTCTGAAAAGCAGGGAACGTGAGGGCTGATGTGGAGAATCTCAACAGTCAGAATGAA	hsa_circ_0013854	-	-	chr1	144922518	144952689	-	NM_014644	PDE4DIP
CUST_21526_PI448380708	0.0131177	0.463002	2.15982	down	4.47949	4.66557	5.14966	P	P	P	5.57713	6.11116	5.97264	P	P	P	CUST_21526_PI448380708	circRNA	GAGGTACTACTAACCAATAACCTGCTTGGCTCAAAGCTCATTTTTCTACTGCTCGTGGAT	hsa_circ_0022563	-	-	chr11	62621272	62623357	-	NR_003098	SNHG1
CUST_100542_PI448380708	0.00416501	7.35246	7.35246	up	4.63673	4.19681	5.41015	P	P	P	2.2615	1.44281	2.05231	A	A	A	CUST_100542_PI448380708	circRNA	AGGGACTTTTCTTCCAGAATGCAGTAGTGACTTCTGAACTCCTATATGCTGGCCAAAAAA	hsa_circ_0125830	-	-	chr4	176876238	176882492	-	NM_005277	GPM6A
CUST_86515_PI448380708	0.00568249	2.10597	2.10597	up	8.01165	7.67796	7.98253	P	P	P	7.03365	6.86734	6.52522	P	P	P	CUST_86515_PI448380708	circRNA	TAAACTCAGCAAGCCCCAAATTAAAACCTGCAATTCCTTGAAATCTTTCCCCTTACTCCG	hsa_circ_0090287	-	-	chrX	41192650	41197822	+	NM_001356	DDX3X
CUST_67880_PI448380708	0.0196497	2.03959	2.03959	up	9.2749	8.6779	9.24463	P	P	P	8.24459	7.92693	7.99599	P	P	P	CUST_67880_PI448380708	circRNA	ATGTTTACTGACCTCAACCTTGTGCAGAACTTCCAGATGAAACATGAGGTTGTTGGTGTA	hsa_circ_0070801	-	-	chr4	120446703	120488299	-	NM_001083	PDE5A
CUST_46908_PI448380708	0.0157228	2.23673	2.23673	up	8.77951	8.66281	8.07735	P	P	P	7.68749	7.2493	7.13064	P	P	P	CUST_46908_PI448380708	circRNA	GAGTACACAGGTCAACTTGGTGGTGATGCTGGCCGAGTTGTTCATGTGTTTTGAGGTGCT	hsa_circ_0048991	-	-	chr19	7675585	7682324	+	NM_001080429	CAMSAP3
CUST_31555_PI448380708	0.0103041	0.419932	2.38134	down	3.03129	2.7557	3.40248	A	A	A	4.64124	4.34125	3.95494	P	P	P	CUST_31555_PI448380708	circRNA	TTGCTGTGGAGGATGTATTTGAACTTTCTGATGAGGATGACGATGAACCAGAAGAGGATG	hsa_circ_0032910	-	-	chr14	90752697	90759216	-	NM_017970	C14orf102
CUST_62617_PI448380708	0.027279	2.02026	2.02026	up	9.93438	9.65506	9.3042	P	P	P	8.7161	8.62095	8.57776	P	P	P	CUST_62617_PI448380708	circRNA	CAACATCACCTCTGCTGGCCCCACCAAGAGCTTCCTCAGGTGCAGTCGCCGTTCTGAGTG	hsa_circ_0065376	-	-	chr3	48456991	48463215	-	NM_002673	PLXNB1
CUST_51004_PI448380708	0.000718568	2.37291	2.37291	up	9.70015	9.76246	9.7466	P	P	P	8.55718	8.3801	8.52655	P	P	P	CUST_51004_PI448380708	circRNA	GAGAAAAAAGTCTACTGCCCAAGGATGATCCTCAGGTCCACTATTCTCCCCAGAACTTCA	hsa_circ_0053321	-	-	chr2	28804934	28805372	+	NM_153021	PLB1
CUST_51569_PI448380708	0.00808347	2.56899	2.56899	up	5.8304	5.47524	6.19582	P	P	P	4.793	4.33755	4.32619	P	P	P	CUST_51569_PI448380708	circRNA	CAGCTAAAGACCAGTGTGAAGTGAGTAACCACACTGGCCGCATCAAGGTGGTCTTTACTC	hsa_circ_0053895	-	-	chr2	33359859	33525640	+	NM_206943	LTBP1
CUST_52812_PI448380708	0.0464524	2.16687	2.16687	up	5.21019	5.13228	4.69234	P	P	P	4.44151	3.71661	3.3683	P	A	A	CUST_52812_PI448380708	circRNA	ATCGTCATGTCCATGCTGGAGAACCAGTGCCAATATCTGCAATGTGGTCCTGATGCGGTA	hsa_circ_0055195	-	-	chr2	73195576	73198814	-	NM_144579	SFXN5
CUST_23164_PI448380708	0.00890936	2.02368	2.02368	up	4.54444	4.88882	4.43771	P	P	P	3.56643	3.89611	3.34266	A	P	A	CUST_23164_PI448380708	circRNA	GCTCTGAAGATTCAGATAGTGAAGATATGGAAAATAAAATAAGTGTTTCGTCTCCTATGT	hsa_circ_0024255	-	-	chr11	108590523	108788745	+	NM_004398	DDX10
CUST_9570_PI448380708	0.04872	3.37571	3.37571	up	8.86164	8.8565	8.75053	P	P	P	7.77503	6.70687	6.30742	P	P	P	CUST_9570_PI448380708	circRNA	GAGGCAACGCAGCTGGAAGGGGTTGCCCGAAGGATGACGGGCCCTCCTCCTGAAGGTGAG	hsa_circ_0010117	-	-	chr1	16263657	16264501	+	NM_015001	SPEN
CUST_45215_PI448380708	0.00325283	0.444585	2.24929	down	4.39579	4.71315	4.79798	P	P	P	6.06432	5.6055	5.73644	P	P	P	CUST_45215_PI448380708	circRNA	TTTGGAGAAAGGCATTTATTTCTCTGAAGAAGGAGGTCATGTCGTCTTGGAAGTCAGTCC	hsa_circ_0047259	-	-	chr18	21487513	21529888	+	NM_198129	LAMA3
CUST_86309_PI448380708	0.0369911	3.57206	3.57206	up	4.25026	4.1681	4.58119	P	P	P	3.13697	1.63901	2.36469	A	A	A	CUST_86309_PI448380708	circRNA	CTGTCAATGCCTTCTACAGTGCATCCACCAACCAGATCCATAATGATTCCACATGAAAAC	hsa_circ_0090074	-	-	chrX	22115072	22208619	+	NM_000444	PHEX
CUST_36886_PI448380708	0.022702	0.451567	2.21451	down	2.32335	2.68286	3.16193	A	A	A	4.22348	3.90352	3.52083	P	P	P	CUST_36886_PI448380708	circRNA	AATCCCTCTTTGCCAAATCAGTCCAAAGTGTTTGTGAAGGTGTTTACTGAAATTGACCGG	hsa_circ_0038580	-	-	chr16	23428287	23446039	-	NM_153603	COG7
CUST_103982_PI448380708	0.011529	2.14793	2.14793	up	9.24253	9.7845	9.72049	P	P	P	8.75618	8.13509	8.53856	P	P	P	CUST_103982_PI448380708	circRNA	CACAGCCCGGGGTCTTTCTTCCCTGATTTCAAGCCCTCTGAAACAGTTTTTAAAATAGTA	hsa_circ_0136227	-	-	chr8	26627797	26628183	-	NM_033303	ADRA1A
CUST_84081_PI448380708	0.0215658	3.28571	3.28571	up	5.03902	6.1267	5.68241	P	P	P	4.35722	4.10001	3.21072	P	A	A	CUST_84081_PI448380708	circRNA	TACAGTGGAAATGGCTACAATATTTAACCTCAGAATAAATGACGTGCCGAGAGAGCGAGC	hsa_circ_0087739	-	-	chr9	102584136	102596341	+	NM_173199	NR4A3
CUST_45_PI448380708	0.0321183	2.00476	2.00476	up	5.04768	4.67986	4.65806	P	P	P	3.47538	3.56356	4.24276	A	A	P	CUST_45_PI448380708	circRNA	CTCGCTTATCTCCAGGCGCAGGTAGCGGCGCAGCATGAACTCCTCGTACTTGTGCATAAG	hsa_circ_0000049	-	-	chr1	33429698	33429839	+	NM_153341	RNF19B
CUST_32596_PI448380708	0.0180479	2.05669	2.05669	up	8.23392	8.00782	8.43863	P	P	P	7.57947	6.9538	6.96569	P	P	P	CUST_32596_PI448380708	circRNA	ATCCCTCAGGATGGGACAAACACTGTGCGTGGATCGATGATGACTTCCATATATACATTC	hsa_circ_0034140	-	-	chr15	25331656	25339121	+	NR_003336	SNORD116-22
CUST_84084_PI448380708	0.0217815	3.52784	3.52784	up	6.7402	7.73633	7.392	P	P	P	6.12974	5.35765	4.77264	P	P	P	CUST_84084_PI448380708	circRNA	ACAGTGGAAATGGCTACAATATTTAACCTCAGAATATGCCCTGCGTCCAAGCCCAATATA	hsa_circ_0087742	-	-	chr9	102590322	102596341	+	NM_173199	NR4A3
CUST_103895_PI448380708	0.00998185	0.425768	2.3487	down	7.23975	7.27068	6.68367	P	P	P	8.45219	8.11932	8.36979	P	P	P	CUST_103895_PI448380708	circRNA	GTGGACCTCCATATGCTCATAAGAACCCACACAATGGACAAGTGATATTTGTGGAACTCT	hsa_circ_0135975	-	-	chr8	15507271	15531345	+	NM_006765	TUSC3
CUST_96877_PI448380708	0.0119585	0.424481	2.35582	down	5.71179	5.44023	6.18455	P	P	P	6.75275	7.0727	7.27284	P	P	P	CUST_96877_PI448380708	circRNA	GAACTCCTACATGAACGCCACCAACCACGCCATCGTGCAGACGCTGGGCAGAGCATCAAC	hsa_circ_0115507	-	-	chr20	55748255	55758975	-	NM_001719	BMP7
CUST_20716_PI448380708	0.0071955	0.33106	3.0206	down	4.09582	3.88686	3.29471	P	P	A	5.0149	5.43597	5.65398	P	P	P	CUST_20716_PI448380708	circRNA	CATACCACTCATGGATCTGAATCAGATGCTTTGATGAGCACTAGTGCTACAGCAACTGAG	hsa_circ_0021723	-	-	chr11	35218292	35236461	+	NM_000610	CD44
CUST_105183_PI448380708	0.00330341	0.433963	2.30434	down	3.70478	3.53244	4.01581	A	A	P	5.13737	4.94936	4.80181	P	P	P	CUST_105183_PI448380708	circRNA	CTTACCTTAATGAAAATCCACTCAGGGGAATTCCAGAGCAATGGGCACGATTACTCCAAA	hsa_circ_0139571	-	-	chrX	110390964	110439868	+	NM_002578	PAK3
CUST_85069_PI448380708	0.019116	0.421808	2.37075	down	4.16822	4.11764	4.53216	P	P	P	5.20912	5.29735	5.9615	P	P	P	CUST_85069_PI448380708	circRNA	AACCAGATGAACAAGAAGAAGACTTCAGGGAACCAGGTCATGCTTCTCATCGATATCGAG	hsa_circ_0088749	-	-	chr9	131001723	131002058	+	NM_001005336	DNM1
CUST_13520_PI448380708	0.0242929	5.16737	5.16737	up	10.116	10.6735	11.5341	P	P	P	9.19296	8.46216	7.38183	P	P	P	CUST_13520_PI448380708	circRNA	GGCCAAATAAAGTCTCTTCCTCCAAGTCAACAGAGTGCAAGACGATGACTTGCAAAATGT	hsa_circ_0014220	-	-	chr1	153330744	153333503	+	NM_002965	S100A9
CUST_1678_PI448380708	0.0443324	3.45827	3.45827	up	4.48574	4.12317	4.32828	P	P	P	3.01703	1.53628	2.66241	A	A	A	CUST_1678_PI448380708	circRNA	CCTGGAGCGTAATGCCAGAAATGTCACTGCATATTTCCCTAGAGCCCGTTGGTACGATTA	hsa_circ_0001764	-	-	chr7	141768446	141796215	+	NM_004668	MGAM
CUST_32251_PI448380708	0.0344942	2.34578	2.34578	up	8.90582	9.11429	8.1817	P	P	P	8.0388	7.28067	7.19024	P	P	P	CUST_32251_PI448380708	circRNA	ACAGGTTTGTGTCTGGGCAGGAACAGGGACTGCCCGCCCTGGAGACCGCAGCCACATCAG	hsa_circ_0033640	-	-	chr14	106330856	106331860	-	-	-
CUST_56805_PI448380708	0.00945638	0.416887	2.39873	down	4.31038	4.98153	4.83966	P	P	P	6.04121	6.23883	5.66345	P	P	P	CUST_56805_PI448380708	circRNA	TTGGTTCAATAAAGCACTGAGCAAGTTGAGAATGTCTCAGTCCTGACCGGAAGATGGAAG	hsa_circ_0059327	-	-	chr20	3781900	3786761	+	NM_021873	CDC25B
CUST_21527_PI448380708	0.00204275	0.457982	2.18349	down	3.96419	4.32689	4.29757	P	P	P	5.2026	5.28993	5.48836	P	P	P	CUST_21527_PI448380708	circRNA	TTGCTATATACCATTGAAAAGCCTTCAGAGCTGAGAGATGTTCAGCCCACAAGAGCTTAC	hsa_circ_0022564	-	-	chr11	62621489	62622688	-	NR_003098	SNHG1
CUST_20711_PI448380708	0.0126549	0.453681	2.20419	down	5.58005	5.73103	5.35604	P	P	P	6.30373	6.80651	6.9291	P	P	P	CUST_20711_PI448380708	circRNA	GCTACTTCAGACAACCACAAGGATGACTGCTCCACCTGAAGAAGATTGTACATCAGTCAC	hsa_circ_0021718	-	-	chr11	35208378	35222742	+	NM_000610	CD44
CUST_23684_PI448380708	0.0123403	3.16672	3.16672	up	4.43659	5.20257	4.27141	P	P	P	2.57723	3.32343	3.10208	A	A	A	CUST_23684_PI448380708	circRNA	TAAAATTTACTACCTGAACCGAGGTGCTCGGTGGAGTCATGGCAGTGCCCTTTGTGGAAG	hsa_circ_0024793	-	-	chr11	125496643	125527042	+	NM_001114122	CHEK1
CUST_59966_PI448380708	0.0255644	0.226465	4.41569	down	2.92909	2.87217	2.95193	A	A	A	4.33274	5.14468	5.47908	P	P	P	CUST_59966_PI448380708	circRNA	CATGTTGTCTCTTGTCAGCACAGGACCATACATAGAAGAAATTTGTGAAAGCCTTCGAGG	hsa_circ_0062652	-	-	chr22	26063705	26074882	+	NM_005160	ADRBK2
CUST_58391_PI448380708	0.0170446	2.2791	2.2791	up	8.64822	8.48979	7.96409	P	P	P	7.61324	6.98473	6.91745	P	P	P	CUST_58391_PI448380708	circRNA	ATACAATAAATTTTACAATTCTTTGGAATGGTCGTCCTCCTTGGGTTCGGGTGAAAGCGC	hsa_circ_0060975	-	-	chr20	56223451	56285625	-	NM_199169	PMEPA1
CUST_15311_PI448380708	0.0321898	2.54538	2.54538	up	6.38085	6.9783	7.00982	P	P	P	5.98267	5.37006	4.82344	P	P	P	CUST_15311_PI448380708	circRNA	CTTTAATAAAAATGTAGTAGGATAACAGGGTAACGCTGTCTTGTGGACCCGCACTTCCCA	hsa_circ_0016068	-	-	chr1	203274663	203278729	+	NM_006763	BTG2
CUST_58379_PI448380708	0.0308256	0.429848	2.3264	down	7.51652	7.42477	8.26487	P	P	P	8.44594	9.11364	9.31877	P	P	P	CUST_58379_PI448380708	circRNA	AAAATGAAAAGGGTTTGACCTTGCAATAAAAGGAGACGTTTGGTTCTGGCAGCGCGTACC	hsa_circ_0060963	-	-	chr20	55743808	55841707	-	NM_001719	BMP7
CUST_67887_PI448380708	0.00104296	2.13232	2.13232	up	7.90824	7.66182	7.88731	P	P	P	6.81483	6.67703	6.69706	P	P	P	CUST_67887_PI448380708	circRNA	AAGAGAAATCAGGATCCTCGGTTCAATGCAGAAGTTGACCAAATTACAGGCTACAAGACA	hsa_circ_0070808	-	-	chr4	120486475	120517767	-	NM_001083	PDE5A
CUST_104552_PI448380708	0.0409015	2.95317	2.95317	up	4.67268	4.21446	4.03134	P	P	P	2.56661	1.96802	3.40911	A	A	A	CUST_104552_PI448380708	circRNA	ATGCACAAGATTTTTCGGGACTGAATTTGCTCTTAAAGAAATCATGTCCTCTGGAGGTGC	hsa_circ_0137930	-	-	chr9	127733648	127818286	-	NM_173690	SCAI
CUST_21512_PI448380708	0.0144575	0.49268	2.02971	down	6.07733	6.45404	6.7297	P	P	P	7.25716	7.67543	7.43477	P	P	P	CUST_21512_PI448380708	circRNA	TGATTACATAGAAAACTAGGTGTCTGTGTTCACTCCAGGCTGAAGTTACAGGTCTGAGCA	hsa_circ_0022549	-	-	chr11	62619459	62620587	-	NR_003098	SNHG1
CUST_70212_PI448380708	0.00016915	2.11065	2.11065	up	7.79687	7.78655	7.95871	P	P	P	6.68984	6.82785	6.79436	P	P	P	CUST_70212_PI448380708	circRNA	ATGACAAGATGTTTGAGCATGACTTCCGTTGGACTGATGGCAGCACACTGGACCTGATCG	hsa_circ_0073241	-	-	chr5	82841355	82850857	+	NM_004385	VCAN
CUST_90744_PI448380708	0.0398247	0.160481	6.23126	down	1.48051	3.0469	3.64791	A	A	A	5.34356	5.52732	5.91339	P	P	P	CUST_90744_PI448380708	circRNA	CTCTTGGATCAAACATGGCACTGAGTGTACTCTCTGCCAGTGCAAGATATTGATGAGTGT	hsa_circ_0098574	-	-	chr12	44913787	44917267	-	NM_001145108	NELL2
CUST_63675_PI448380708	0.010398	2.33268	2.33268	up	7.51538	7.68542	7.01399	P	P	P	6.11921	6.49758	5.95917	P	P	P	CUST_63675_PI448380708	circRNA	CTTGGAGCTCGCACTGGTTATGGCGAGTGTTTGCTTAACGAACCTGAATCCAGACCCTAC	hsa_circ_0066445	-	-	chr3	64579933	64635454	-	NM_182920	ADAMTS9
CUST_79896_PI448380708	0.00698298	0.42677	2.34318	down	7.36671	7.4696	6.88605	P	P	P	8.64036	8.25208	8.55185	P	P	P	CUST_79896_PI448380708	circRNA	TTCAATATTTCGTTCCAAGTACCACGGCTATCCTTATAGAGCTACATTCATGGGAGCAGC	hsa_circ_0083396	-	-	chr8	15588174	15605974	+	NM_006765	TUSC3
CUST_16218_PI448380708	0.0056068	0.391806	2.55228	down	3.98553	4.00942	4.11484	P	P	P	5.21573	5.63472	5.28198	P	P	P	CUST_16218_PI448380708	circRNA	CTCATCGACAAACCGACCAATTTAGGAGGTACTAATTTGGTCGAAGCAGATAACCAAGCG	hsa_circ_0017005	-	-	chr1	234529391	234529583	-	NM_005646	TARBP1
CUST_57027_PI448380708	0.00372559	2.13201	2.13201	up	10.3992	10.029	10.0459	P	P	P	9.29789	8.84035	9.05398	P	P	P	CUST_57027_PI448380708	circRNA	TAAAACACGTAAAGGTCTCATTTCAATATTTGAGCAAGACTGTTGGTGGTGGTGCTGTGC	hsa_circ_0059563	-	-	chr20	20377338	20610234	-	NM_020343	RALGAPA2
CUST_48206_PI448380708	0.0406757	0.472177	2.11785	down	4.28781	4.6482	5.21965	P	P	P	5.98701	5.65789	5.89419	P	P	P	CUST_48206_PI448380708	circRNA	CTTCTCGGGCAGAAGTGGTGTGTCTATTCCTGACACCAAACATAAGTAACTTAGCACTTG	hsa_circ_0050353	-	-	chr19	33076721	33077449	+	NM_004708	PDCD5
CUST_58377_PI448380708	0.0323839	0.494546	2.02206	down	7.57365	7.51284	8.24131	P	P	P	8.39796	8.86831	9.13378	P	P	P	CUST_58377_PI448380708	circRNA	AAAATGAAAAGGGTTTGACCTTGCAATAAAAGGAGACGTTTGGTTCTGGCGGCAGAGCAT	hsa_circ_0060961	-	-	chr20	55743808	55758975	-	NM_001719	BMP7
CUST_70723_PI448380708	0.0370866	2.18162	2.18162	up	7.91229	8.07345	8.6489	P	P	P	7.12679	7.06143	7.17554	P	P	P	CUST_70723_PI448380708	circRNA	ATTTGATGCAGGATCCTCAGTCAGCCATACCCAAAGGAACACTCCTAGCCATTTTAATTA	hsa_circ_0073769	-	-	chr5	127474515	127497492	+	NM_001046	SLC12A2
CUST_2590_PI448380708	0.0201172	2.67636	2.67636	up	7.48238	6.8646	7.83327	P	P	P	6.43231	5.91027	5.6167	P	P	P	CUST_2590_PI448380708	circRNA	TACGTGTGAAGTGAGTAACCACACTGGCCGCATCAAGGTGGTCTTTACTCCGAGCATCTG	hsa_circ_0002735	-	-	chr2	33359859	33540336	+	NM_206943	LTBP1
CUST_36107_PI448380708	0.0191224	0.338688	2.95257	down	5.78342	4.74635	5.57268	P	P	P	6.56067	7.42266	6.86328	P	P	P	CUST_36107_PI448380708	circRNA	CAAGGACCTCAAGGACAAGCTGAACAACCAGAGCTTTGGGACTGACCTGCCGCTGGTGGA	hsa_circ_0037769	-	-	chr16	4943213	4951090	-	NM_002705	PPL
CUST_20708_PI448380708	0.0278935	0.454897	2.1983	down	4.00087	4.33533	4.49775	P	P	P	4.90565	5.50564	5.75029	P	P	P	CUST_20708_PI448380708	circRNA	CCTGCTACCAATTTGAATATAACCTGCCGCTTTGCAGGTGTATTCCACGTGGAGAAAAAT	hsa_circ_0021715	-	-	chr11	35198121	35211612	+	NM_000610	CD44
CUST_67258_PI448380708	0.0209032	2.0805	2.0805	up	8.24644	8.38685	7.72891	P	P	P	7.17615	7.34626	6.66509	P	P	P	CUST_67258_PI448380708	circRNA	AATTTGTATTAATAAATGACAGTCTTGTTGGTTTGTGTCCAGTGCCTCCAATGCCCAGAC	hsa_circ_0070162	-	-	chr4	79334122	79465423	+	NM_025074	FRAS1
CUST_70205_PI448380708	0.00473931	2.16878	2.16878	up	6.35439	6.31277	6.47235	P	P	P	5.46701	5.0646	5.23358	P	P	P	CUST_70205_PI448380708	circRNA	CGTTGGACTGATGGCAGCACACTGGCCAAGATGTTCATAAATATAAAGAGCATCTTATGG	hsa_circ_0073234	-	-	chr5	82779331	82850857	+	NM_004385	VCAN
CUST_13344_PI448380708	0.0138836	2.19668	2.19668	up	7.71814	7.87978	8.02742	P	P	P	7.09801	6.57452	6.4846	P	P	P	CUST_13344_PI448380708	circRNA	CTAGTTAAACAAAGAGGCTGGGCATGCTTCGGAAACTGGACATCAAAAACGAAGACGATG	hsa_circ_0014035	-	-	chr1	150550719	150550967	-	NM_021960	MCL1
CUST_101668_PI448380708	0.00985262	2.147	2.147	up	6.4279	6.50755	6.99699	P	P	P	5.73914	5.6514	5.25915	P	P	P	CUST_101668_PI448380708	circRNA	TTTTAAAAAGGCAGTTTAAGACCAAGTCATTTTGGATAGATCTACAGTTTCCCTCTCGGT	hsa_circ_0129247	-	-	chr5	59746013	59792146	-	NM_001165899	PDE4D
CUST_7939_PI448380708	0.0158126	0.456922	2.18856	down	3.87144	4.24816	4.54604	A	P	P	5.49834	5.21242	5.40834	P	P	P	CUST_7939_PI448380708	circRNA	GAGGACATCTACAAGCGGAGATTATTTTGCAGAGGATGATGGGGAGATGGTACCCAGAAC	hsa_circ_0008390	-	-	chr1	144994590	145021167	-	NM_001198832	PDE4DIP
CUST_13173_PI448380708	0.0244717	0.491583	2.03424	down	3.52743	4.21928	3.7072	A	P	A	4.59214	4.68835	5.24845	P	P	P	CUST_13173_PI448380708	circRNA	GTCAAGAAATTTCAGGAAACCGAAGACAACAGGGCTGATGTGGAGAATCTCAACAGTCAG	hsa_circ_0013849	-	-	chr1	144906058	144952689	-	NM_014644	PDE4DIP
CUST_98804_PI448380708	0.0123764	2.05667	2.05667	up	7.8969	8.1032	7.79217	P	P	P	7.20268	6.81269	6.60943	P	P	P	CUST_98804_PI448380708	circRNA	TGAACAGTTTTGCTGGGCCCTCCTCCAGGCAAACTACAAGGGTCCCCAGCTGCTGAGCAG	hsa_circ_0120986	-	-	chr2	74509249	74513029	-	ENST00000483195.1	SLC4A5
CUST_72733_PI448380708	0.0292634	2.598	2.598	up	4.71925	5.17629	5.54934	P	P	P	3.84004	4.24864	3.12961	A	P	A	CUST_72733_PI448380708	circRNA	TTGAATTACTAGCGTAGATGAACTCTATGAAGCTTATTGTATCCAGCGACGCCTCCAGGA	hsa_circ_0075851	-	-	chr6	24804512	24865678	-	NM_014722	FAM65B
CUST_20995_PI448380708	0.0325512	0.482875	2.07093	down	3.97522	3.37454	3.18221	P	A	A	4.70956	4.41854	4.66088	P	P	P	CUST_20995_PI448380708	circRNA	AAAGATGATCTGGGAAAATGTGCCATGTTTAACAACTCGAGAGATGATCGCTCGTTCTGC	hsa_circ_0022016	-	-	chr11	47638857	47653263	-	NM_014342	MTCH2
CUST_85879_PI448380708	0.0117944	0.452933	2.20783	down	6.85708	7.01106	7.29215	P	P	P	8.19439	8.21602	8.21181	P	P	P	CUST_85879_PI448380708	circRNA	CTTCAAAATTAGATGTGGGAACCAGGAGTGCTCGTGTGCTGAGAGCCCAGAAAATCAATG	hsa_circ_0089595	-	-	chr9	139756910	139757451	-	NM_153200	EDF1
CUST_75503_PI448380708	0.0214155	0.319162	3.1332	down	4.93472	4.70642	4.89932	P	P	P	5.94891	6.52367	6.87471	P	P	P	CUST_75503_PI448380708	circRNA	CTTCTCTCAAGAAATGGTCTATTTCTCAGACCTCAAGTACGAATGCAGAGTCCGGCAGGA	hsa_circ_0078703	-	-	chr6	169620292	169637441	-	NM_003247	THBS2
CUST_23573_PI448380708	0.000360988	2.15058	2.15058	up	5.33884	5.20981	5.38373	P	P	P	4.1905	4.09022	4.33274	P	P	P	CUST_23573_PI448380708	circRNA	TTTGCAGGATGCTGTAGCTAATCCAGATGGCGACTTCCGACTCACAATCGTCAATTCCTC	hsa_circ_0024680	-	-	chr11	121428022	121458860	+	NM_003105	SORL1
CUST_85881_PI448380708	0.0150074	0.469046	2.13199	down	6.82092	7.10341	7.35716	P	P	P	8.13023	8.22238	8.25226	P	P	P	CUST_85881_PI448380708	circRNA	CTTCAAAATTAGATGTGGGAACCAGGAGTGCTCGTGTGCTGAGAGCCCAGGCTATCTTAG	hsa_circ_0089597	-	-	chr9	139756910	139758323	-	NM_153200	EDF1
CUST_103490_PI448380708	0.0383989	2.41766	2.41766	up	5.35866	6.01254	6.41798	P	P	P	5.12792	4.69551	4.18304	P	P	P	CUST_103490_PI448380708	circRNA	ATATTTCTACAGCTTTGCTTACCATAATGCCCGATTCATAGGCACCAGGTGTCTCATCAA	hsa_circ_0134799	-	-	chr7	81593630	81598280	+	ENST00000356860.3	CACNA2D1
CUST_51568_PI448380708	0.0151401	2.66067	2.66067	up	7.49049	6.90931	7.78585	P	P	P	6.42873	5.83636	5.71218	P	P	P	CUST_51568_PI448380708	circRNA	CACTGTAGAGTGAGTAACCACACTGGCCGCATCAAGGTGGTCTTTACTCCGAGCATCTGT	hsa_circ_0053894	-	-	chr2	33359859	33518349	+	NM_206943	LTBP1
CUST_3010_PI448380708	0.000331308	2.06161	2.06161	up	8.12126	8.19492	8.20403	P	P	P	7.09426	7.22691	7.0639	P	P	P	CUST_3010_PI448380708	circRNA	GTTACGACGAGATTGAAGGAGGTGGCTTATTGGGTCCTTCTGTACCTCCCTTAGTGAATC	hsa_circ_0003180	-	-	chr5	134002512	134007576	+	NM_021982	SEC24A
CUST_105071_PI448380708	0.000105204	0.274628	3.64129	down	3.27227	3.0536	3.24373	A	A	A	4.91384	5.03036	5.21258	P	P	P	CUST_105071_PI448380708	circRNA	CTGTGGTGGGATCTGCTGAGTGTTGACGTAGGTGGGTGACACAGGGCTGATGCACTCCAC	hsa_circ_0139297	-	-	chr9	91653116	91657036	+	NM_016848	SHC3
CUST_41271_PI448380708	0.0298452	11.6079	11.6079	up	12.1932	10.7624	9.6021	P	P	P	8.73863	6.98242	6.05363	P	P	P	CUST_41271_PI448380708	circRNA	TGTGATCGGCCTGGGGAAATAATAAAGATGCTCTTTTAAAAGGTAATTGCTGCTGACACG	hsa_circ_0043145	-	-	chr17	34415602	34416643	-	NM_002983	CCL3
CUST_57738_PI448380708	0.0244356	0.409267	2.44339	down	4.91441	3.97896	4.61976	P	P	P	5.5799	5.87071	6.04309	P	P	P	CUST_57738_PI448380708	circRNA	CAGTAGAGGCGCACCAAGTGTTCCTGGAATGCTGCATTTACTGGGTAGGATTCGCTTTTC	hsa_circ_0060304	-	-	chr20	36150759	36152090	+	NM_005386	NNAT
CUST_60978_PI448380708	0.0141766	4.78653	4.78653	up	4.5118	4.13369	4.20709	P	P	P	2.64129	1.61286	1.58238	A	A	A	CUST_60978_PI448380708	circRNA	CAGTGTGAAGGGTCAGTCGACGTGGATGAGTGCTCAGAGGGCACAGATGACTGCCACATC	hsa_circ_0063696	-	-	chr22	43735109	43735241	-	NM_173050	SCUBE1
CUST_95060_PI448380708	0.00923538	0.492968	2.02853	down	3.54189	3.07853	3.02179	A	A	A	4.0523	4.49418	4.17876	P	P	P	CUST_95060_PI448380708	circRNA	GAAAGAGGCTTCTTGGAAACATAACCAGCACCTCAATGACCTGAAGAAGGAGAACTTCAG	hsa_circ_0110677	-	-	chr1	144921834	144994701	-	ENST00000369359.4	PDE4DIP
CUST_62363_PI448380708	0.026103	2.04343	2.04343	up	7.71387	7.61239	6.99553	P	P	P	6.61371	6.16256	6.51387	P	P	P	CUST_62363_PI448380708	circRNA	CAAGCTGCATGGTGGTGCAGGCCTTCCAGAAGGCAGCAAAGAGGAGAAGGAGGCCCTGAG	hsa_circ_0065121	-	-	chr3	46729108	46730955	-	NR_033815	ALS2CL
CUST_51566_PI448380708	0.00965409	2.66337	2.66337	up	7.53158	7.01398	7.63654	P	P	P	6.42763	5.73679	5.73611	P	P	P	CUST_51566_PI448380708	circRNA	GAGCCAGAAGTGAGTAACCACACTGGCCGCATCAAGGTGGTCTTTACTCCGAGCATCTGT	hsa_circ_0053892	-	-	chr2	33359859	33482578	+	NM_206943	LTBP1
CUST_16806_PI448380708	0.000686376	0.360715	2.77227	down	2.90038	2.58659	2.57162	A	A	A	4.36377	4.12441	3.98202	P	P	P	CUST_16806_PI448380708	circRNA	CCTTTGACTGCACCACACAAAACAGTCTCAATCAAAGAGAAGTACACAGACTGGACAGAA	hsa_circ_0017624	-	-	chr10	7247776	7327916	-	NM_001029880	SFMBT2
CUST_105072_PI448380708	0.00144349	0.11837	8.44807	down	1.77271	1.60847	1.6543	A	A	A	4.96688	4.42146	4.83374	P	P	P	CUST_105072_PI448380708	circRNA	CAGTGCTGAGAGCAGCCCAAGGAAAGACCTCTTTGACATGAAATGCAGAGTCTGGATGAG	hsa_circ_0139298	-	-	chr9	91656940	91661909	-	NM_016848	SHC3
CUST_79762_PI448380708	0.0113327	0.416374	2.40169	down	6.65028	6.20831	6.72789	P	P	P	7.85434	7.8501	7.7228	P	P	P	CUST_79762_PI448380708	circRNA	GACTATAGAGAGAACCAAGTTCTGCAGGCCTGTCACCTAAGTCTCAGATTTCTTCCAGAC	hsa_circ_0083251	-	-	chr7_gl000195_random	140413	140516	+	TCONS_00030032	TCONS_00030032
CUST_78894_PI448380708	0.0241414	2.44185	2.44185	up	5.7788	6.34701	6.28852	P	P	P	4.92635	5.24993	4.27596	P	P	P	CUST_78894_PI448380708	circRNA	GATACTTTTCTCAGAAGTGAAGAGGAGAAACAGCATAGGGTTAAGCTGGATGCAGGGGGA	hsa_circ_0082363	-	-	chr7	129832461	129843950	-	NM_032842	TMEM209
CUST_54374_PI448380708	0.00502803	0.480368	2.08174	down	4.50897	4.02463	4.18221	P	P	P	5.51246	5.27621	5.11566	P	P	P	CUST_54374_PI448380708	circRNA	CAATTTGACCTGGAAACACTTTGCCAAGGTATGTCACAACTTGTGCTTTTGCACCTAATA	hsa_circ_0056823	-	-	chr2	160114268	160114375	-	NM_001128213	WDSUB1
CUST_23996_PI448380708	0.0329083	2.01749	2.01749	up	5.13887	5.31693	4.67061	P	P	P	4.39321	3.55187	4.09632	P	A	P	CUST_23996_PI448380708	circRNA	CTGCTGGTGAAGAGCTCACAGCTATTGTGGTGGGAAAGGGAGGGTGGTTGGTGGATGTCA	hsa_circ_0025116	-	-	chr12	6172119	6233836	-	NM_000552	VWF
CUST_23582_PI448380708	0.00311655	2.1291	2.1291	up	5.90789	6.16679	6.22188	P	P	P	4.98333	4.96429	5.09387	P	P	P	CUST_23582_PI448380708	circRNA	TTTGCAGGATGCTAGCCCCTCTGTACGCACTTCATGGACTTTGTGTGTAAGAACCGCCAG	hsa_circ_0024689	-	-	chr11	121458728	121458860	+	NM_003105	SORL1
CUST_149_PI448380708	0.0155605	4.44859	4.44859	up	6.01928	6.92214	7.29624	P	P	P	5.04374	4.58751	4.33243	P	P	P	CUST_149_PI448380708	circRNA	CATTTGGAAACTGGTCATCTCCAGAACCAACCTGTCAAGTGATTCAGTGTGAGCCTTTGG	hsa_circ_0000158	-	-	chr1	169673708	169673894	-	NM_000655	SELL
CUST_77554_PI448380708	0.03541	0.481042	2.07882	down	3.58998	3.68027	3.45203	A	P	A	5.00304	4.55765	4.23381	P	P	P	CUST_77554_PI448380708	circRNA	ACCAACATTTCAAGTTTGTATTTGTTAATAAAATGATTATTCAAGGAGTGGCTGAAGCCA	hsa_circ_0080972	-	-	chr7	89789071	89794141	+	NM_012449	STEAP1
CUST_105068_PI448380708	0.0111546	0.197516	5.06289	down	2.12682	3.07536	3.01887	A	A	A	5.04276	5.05029	5.31202	P	P	P	CUST_105068_PI448380708	circRNA	CTCGTGGACCCAGAAGGCACGGGTCCTCGGACATCTACAGCACGCCAGAAGGGAAACTGC	hsa_circ_0139294	-	-	chr9	91652907	91657099	-	NM_016848	SHC3
CUST_26469_PI448380708	0.0419643	0.477832	2.09279	down	3.7403	2.908	3.63179	P	A	A	4.5677	4.38124	4.64757	P	P	P	CUST_26469_PI448380708	circRNA	AACATCATCACTGTGAACCTCAAAGCATGCAGCTTGACAGAAATACACTACCCAAAAAGG	hsa_circ_0027659	-	-	chr12	78520946	78582557	+	NM_014903	NAV3
CUST_41851_PI448380708	0.0195722	0.492483	2.03053	down	3.02673	3.42673	3.56311	A	A	A	4.16662	4.12298	4.75493	P	P	P	CUST_41851_PI448380708	circRNA	CCCTTAGAGGGAATAATAAAGCTTTTTATTTCTCTGTGCTTCAGTCAGTGCAGCGGTTGT	hsa_circ_0043761	-	-	chr17	40265128	40270035	-	NM_021078	KAT2A
CUST_59964_PI448380708	0.000818539	0.463098	2.15937	down	4.97574	5.08284	5.27945	P	P	P	6.06631	6.25618	6.34968	P	P	P	CUST_59964_PI448380708	circRNA	TCGGTTTGTTGTCTACAGAGATTTGAAGCCTTTCTCAAAGCAAGCTGTAGAACACGTACA	hsa_circ_0062650	-	-	chr22	26059596	26083634	+	NM_005160	ADRBK2
CUST_104287_PI448380708	0.0453573	0.330389	3.02674	down	4.22228	3.11442	3.80533	P	A	A	4.46475	5.86335	5.48299	P	P	P	CUST_104287_PI448380708	circRNA	TTGTAATTTCCTCTGTACAGAGCCCAACAGGCTCATCAGCAGCAGAAGCACTTGCAGAAG	hsa_circ_0137126	-	-	chr8	77690443	77694454	+	ENST00000521891.2	ZFHX4
CUST_63821_PI448380708	0.000866956	2.22398	2.22398	up	6.97697	6.67879	6.85477	P	P	P	5.84205	5.69049	5.5156	P	P	P	CUST_63821_PI448380708	circRNA	CAACTAATCAGGCTGCTTGTCGACCAGGTTTCTACAAGGCATTGGATGGTAATATGAAGT	hsa_circ_0066598	-	-	chr3	89390065	89391240	+	NM_005233	EPHA3
CUST_50603_PI448380708	0.0253801	5.23929	5.23929	up	4.48894	4.58615	5.6136	P	P	P	3.37985	1.46453	2.33519	A	A	A	CUST_50603_PI448380708	circRNA	ATTCAGAACAAGAAAATTACTGAGGTCGCCCTCATGGGCCACCTAAGGTACTAAGAAGAT	hsa_circ_0052912	-	-	chr2	21239310	21256390	-	NM_000384	APOB
CUST_3058_PI448380708	0.00873324	2.04298	2.04298	up	5.08182	5.39831	4.95084	P	P	P	3.90553	4.42963	3.98403	A	P	P	CUST_3058_PI448380708	circRNA	ATTTGAGAAGAGATTCATGAAACAGGCCAAATGCATCTGAATAGCAGCTTTCTTCCCAGG	hsa_circ_0003230	-	-	chr11	116820429	116820998	-	NM_025164	SIK3
CUST_2618_PI448380708	0.0430127	0.407766	2.45239	down	4.35954	3.34292	4.10304	P	A	P	4.60102	5.64139	5.4325	P	P	P	CUST_2618_PI448380708	circRNA	CGTTCCTTATCAGATATGGACTCCAGTCATAGTATAACGCTTCAGCCTACTGCAAATCCA	hsa_circ_0002764	-	-	chr11	35229651	35232996	+	NM_000610	CD44
CUST_23694_PI448380708	0.0183556	0.39583	2.52634	down	3.46638	4.32976	4.21093	A	P	P	5.04475	5.31254	5.72143	P	P	P	CUST_23694_PI448380708	circRNA	GTGTTAACTGCCGAAATTGTCGAAACAACAATAGTGAACCAAGGACTGGGTTTTGCTCTG	hsa_circ_0024803	-	-	chr11	125848198	125893432	-	NM_001243597	CDON
CUST_18361_PI448380708	0.0216475	2.13852	2.13852	up	6.24524	6.53974	6.93868	P	P	P	5.62964	5.51946	5.35623	P	P	P	CUST_18361_PI448380708	circRNA	CTTCCCACCACCTTAAACCACTGGAGTTGGCATCCTTTGGAAGAGTTCGTGAAAGCTTTC	hsa_circ_0019256	-	-	chr10	97250791	97250877	-	NM_015385	SORBS1
CUST_89447_PI448380708	0.010468	2.30499	2.30499	up	6.55436	6.6529	6.64075	P	P	P	5.57794	5.4983	5.11909	P	P	P	CUST_89447_PI448380708	circRNA	AGAGATTTTCAGCTTCGGGACAAGTACATGTTTGCTACAAAGGTGGTGGTTAGTCTGAAT	hsa_circ_0095216	-	-	chr11	121340715	121367758	+	NM_003105	SORL1
CUST_83788_PI448380708	0.0406401	0.377604	2.64828	down	2.15765	3.35315	2.77305	A	A	A	4.4458	4.09299	4.1797	P	P	P	CUST_83788_PI448380708	circRNA	CAGTGCTGAGAGCAGCCCAAGGAAAGACCTCTTTGACATGAGGTCCTCGGACATCTACAG	hsa_circ_0087437	-	-	chr9	91656940	91657099	-	NM_016848	SHC3
CUST_7707_PI448380708	0.0177782	2.22759	2.22759	up	7.7449	7.21975	7.72218	P	P	P	6.47051	6.45929	6.3458	P	P	P	CUST_7707_PI448380708	circRNA	ATGCTTCAGCAGCAGAGGAAGAAACAAGAGAGCTACAGTCGTTAGCGGTTGTTGGTGTAG	hsa_circ_0008144	-	-	chr4	120460114	120488299	-	NM_001083	PDE5A
CUST_79895_PI448380708	0.0261233	0.49771	2.0092	down	6.74244	6.96214	6.25401	P	P	P	7.78407	7.5187	7.74951	P	P	P	CUST_79895_PI448380708	circRNA	TTCTAAATGAAGCAGCAACTTCGAAAGGCGATGTTGGAAAAAGACGGAAGCTACATTCAT	hsa_circ_0083395	-	-	chr8	15588174	15601121	+	NM_006765	TUSC3
CUST_1393_PI448380708	0.00460046	7.15803	7.15803	up	3.97328	5.11143	4.98972	P	P	P	1.55984	2.52366	1.46668	A	A	A	CUST_1393_PI448380708	circRNA	TCATCACCAGAGCTTAAAAGCTGCAACCCTGGATATTCTAACAGATTCAGTGCTCAAGAG	hsa_circ_0001459	-	-	chr4	178274461	178274882	+	NM_018248	NEIL3
CUST_59968_PI448380708	0.00902055	0.463601	2.15703	down	4.47641	4.39022	4.96138	P	P	P	5.56067	5.66228	5.96828	P	P	P	CUST_59968_PI448380708	circRNA	GGCTGCATGCTTTTCAAACTTCTGAGAGGTGACAAGTTCACTAGATTTTGTCAGTGGAAA	hsa_circ_0062654	-	-	chr22	26068262	26091181	+	NM_005160	ADRBK2
CUST_79890_PI448380708	0.00674945	0.44087	2.26824	down	7.36976	7.54952	6.98099	P	P	P	8.57723	8.29078	8.6129	P	P	P	CUST_79890_PI448380708	circRNA	TATCCGTGGACCTCCATATGCTCATAAGAACCCACACAATGGACAAGTGAATCTTTTAGC	hsa_circ_0083390	-	-	chr8	15480588	15531345	+	NM_006765	TUSC3
CUST_26524_PI448380708	0.0155461	0.397498	2.51574	down	3.25358	3.65028	4.04448	A	A	P	5.0402	5.16171	4.82744	P	P	P	CUST_26524_PI448380708	circRNA	CCGAAGAGCTAGAAGGTCAAATTAAGGAGTTAAATAAGATTACTACTCAGTTGGATCAGG	hsa_circ_0027714	-	-	chr12	93205054	93205210	-	NM_003566	EEA1
CUST_51579_PI448380708	0.0352679	2.07055	2.07055	up	7.97258	7.61445	8.40622	P	P	P	7.4041	6.55901	6.85966	P	P	P	CUST_51579_PI448380708	circRNA	GTCTCCAGGCATTTCCACTATTCATCTGCATCCACAGTTTCCAGTGAAATTTCCTCCTAA	hsa_circ_0053905	-	-	chr2	33413643	33487888	+	NM_206943	LTBP1
CUST_39519_PI448380708	0.00060986	2.81228	2.81228	up	10.9312	11.1361	10.8168	P	P	P	9.63751	9.50889	9.25481	P	P	P	CUST_39519_PI448380708	circRNA	TTTTGTAGTGATTTTTATGCCACCTGAATAAAGAATGAATGGGCTTCTCCCCTGTGAGCG	hsa_circ_0041332	-	-	chr17	1648468	1658559	+	NM_000934	SERPINF2
CUST_13522_PI448380708	0.0384465	5.4724	5.4724	up	8.05205	8.76388	9.91294	P	P	P	7.60328	5.96049	5.56598	P	P	P	CUST_13522_PI448380708	circRNA	CTGCAGAATAATAAAGTCATCAATACCTCAGTGGGGCAAGTCCGTGGGCATCATGTTGAC	hsa_circ_0014222	-	-	chr1	153362507	153363033	-	NM_002964	S100A8
CUST_18005_PI448380708	0.0364033	0.281459	3.55291	down	4.68097	3.62731	3.29657	P	A	A	5.64339	6.00278	5.80336	P	P	P	CUST_18005_PI448380708	circRNA	CACGCTTGCTCACCACAACGACATTGTGATTACCCAAAGAAGGAGGACTACATCGTCTAC	hsa_circ_0018880	-	-	chr10	75673737	75673886	+	NM_001145031	PLAU
CUST_51575_PI448380708	0.0213127	2.35676	2.35676	up	7.41628	6.89585	7.715	P	P	P	6.57791	5.88429	5.84701	P	P	P	CUST_51575_PI448380708	circRNA	TAAAGACCAGTGTGAAGTAATTTGCCATCTTCCATGTATGAATGGTGGCCAGTGCAGTTC	hsa_circ_0053901	-	-	chr2	33411922	33525640	+	NM_206943	LTBP1
CUST_102311_PI448380708	0.0354786	2.68584	2.68584	up	6.50809	6.70939	6.25337	P	P	P	5.65022	4.83432	4.49217	P	P	P	CUST_102311_PI448380708	circRNA	CAACAACCCCACGAGATAGGTTCCTGCAGTTCCCATCACTATCATTAATCAGTCCATTTC	hsa_circ_0131366	-	-	chr6	17439502	17463304	+	ENST00000229922.2	CAP2
CUST_63819_PI448380708	0.00391789	2.67366	2.67366	up	4.77825	4.37072	4.51962	P	P	P	2.807	3.41083	3.16127	A	A	A	CUST_63819_PI448380708	circRNA	CTGGCTATGAAGAAAGAGGTTTTATGTGCCAAGTGGGAAGAGATCAGTGGTGTGGATGAA	hsa_circ_0066596	-	-	chr3	89259009	89259670	+	NM_005233	EPHA3
CUST_54699_PI448380708	0.00197724	2.90561	2.90561	up	5.04662	4.78269	5.09264	P	P	P	3.72564	3.30113	3.24879	A	A	A	CUST_54699_PI448380708	circRNA	TGGTTGGTGATGGTCCACAAAACAGATGAAGCATTGGATGATTTAAAATCCCAGAGGAAA	hsa_circ_0057156	-	-	chr2	176804279	176835532	-	NM_030650	KIAA1715
CUST_3434_PI448380708	0.0284013	0.295021	3.38959	down	7.20398	8.29755	6.97805	P	P	P	9.04947	9.28412	9.71468	P	P	P	CUST_3434_PI448380708	circRNA	GAAAGTGTACAGTGCAAAGGAAGAAGTGTCAGAAGGGAGAACGAGTGCATCCTAACGTTA	hsa_circ_0003625	-	-	chr6	127469792	127476583	+	NM_032784	RSPO3
CUST_70910_PI448380708	0.00827535	2.04482	2.04482	up	7.78655	7.35039	7.47942	P	P	P	6.44881	6.61625	6.48533	P	P	P	CUST_70910_PI448380708	circRNA	ACTTATGTTATCGAGTCAATGATGGTCCTTCTGTACCTCCCTTAGTGAATCCACCTCTGC	hsa_circ_0073960	-	-	chr5	134002512	134015418	+	NM_021982	SEC24A
CUST_23693_PI448380708	0.0318311	0.494628	2.02172	down	6.18406	6.94898	6.75456	P	P	P	7.23142	7.94802	7.76734	P	P	P	CUST_23693_PI448380708	circRNA	GACCCTCTGGAGTGTGTTAACTGCCGAAATTGTCGAAACAACAATAGTTCTTGGTGATTT	hsa_circ_0024802	-	-	chr11	125848198	125889660	-	NM_001243597	CDON
CUST_16382_PI448380708	0.0243958	3.46795	3.46795	up	6.92172	6.38034	7.1483	P	P	P	5.74226	4.50317	4.56562	P	P	P	CUST_16382_PI448380708	circRNA	ACTGTTTTGCATCCTTGTTACATAACTCAGTTCCTGGTAGATTGTGGAGCTGGTCTCTTG	hsa_circ_0017178	-	-	chr1	239990551	239990678	+	NM_000740	CHRM3
CUST_56374_PI448380708	0.022441	2.35099	2.35099	up	6.08373	5.85397	5.26354	P	P	P	4.74144	4.31515	4.53199	P	P	P	CUST_56374_PI448380708	circRNA	CTATTGCAAGAGGAGAGCTACCGGAGCGGCGCCGGAAGTGGTCGCGGGTCGTTCTGCTTC	hsa_circ_0058887	-	-	chr2	239335625	239342336	+	NM_001040445	ASB1
CUST_80183_PI448380708	0.0457862	2.26596	2.26596	up	4.3256	4.48603	5.03819	P	P	P	2.75886	3.55133	3.88236	A	A	P	CUST_80183_PI448380708	circRNA	CAACAGCAATAGCCCGGAAGATGGGCTTTCCTGAAATCATACTGCCAGGCAGCATGAAAC	hsa_circ_0083690	-	-	chr8	25136084	25168048	+	NM_024940	DOCK5
CUST_56807_PI448380708	0.0119157	0.457358	2.18647	down	6.57598	6.91557	7.25037	P	P	P	7.95526	8.29812	7.92195	P	P	P	CUST_56807_PI448380708	circRNA	CTTGGTTCAATAAAGCACTGAGCAAGTTGAGAAATGGTGGCCCTATTGACGGGCAAGTTC	hsa_circ_0059330	-	-	chr20	3783754	3786761	+	NM_021873	CDC25B
CUST_51577_PI448380708	0.0419085	2.17972	2.17972	up	8.15227	7.41468	8.34519	P	P	P	7.33784	6.54559	6.68373	P	P	P	CUST_51577_PI448380708	circRNA	GACCTCCACAGTAATTTGCCATCTTCCATGTATGAATGGTGGCCAGTGCAGTTCAAGGGA	hsa_circ_0053903	-	-	chr2	33411922	33572577	+	NM_206943	LTBP1
CUST_70994_PI448380708	0.0421132	0.434863	2.29957	down	7.85171	7.68652	7.54982	P	P	P	8.30142	9.12254	9.13679	P	P	P	CUST_70994_PI448380708	circRNA	CTAAAGTCTCTCCAAGGTGACAAGCTGGAAGTCAGCTTGGCTGCTGTGGCTGCATCAGGG	hsa_circ_0074045	-	-	chr5	135385127	135394903	+	NM_000358	TGFBI
CUST_3548_PI448380708	0.0463593	0.47271	2.11546	down	5.47242	6.53054	5.88026	P	P	P	7.38635	7.14786	6.71388	P	P	P	CUST_3548_PI448380708	circRNA	AACAGATACCCTCACTTCAAGACTAAGATTGAAGGAGCCATGTGGCTAGAAATCCTCCTC	hsa_circ_0003740	-	-	chr1	226016425	226019660	+	NM_000120	EPHX1
CUST_53787_PI448380708	0.00617459	0.183153	5.45992	down	9.41384	8.89602	8.88589	P	P	P	10.8409	11.7388	11.8362	P	P	P	CUST_53787_PI448380708	circRNA	CTGAGCAGCCTCTGGAGAGGGGCCATTAATAAAGCTCAACATCATTGGCGCCCCTCGGGA	hsa_circ_0056220	-	-	chr2	119732096	119752236	+	NM_006770	MARCO
CUST_47652_PI448380708	0.0293509	2.00765	2.00765	up	4.15448	4.79648	4.4064	P	P	P	3.88585	3.30815	3.10215	A	A	A	CUST_47652_PI448380708	circRNA	CCCCAGTCGGAGGAGGGGCGGGGCGGACGCAGAGCCGCGTTTAGTCTATCGCTGCGGTTG	hsa_circ_0049765	-	-	chr19	14640378	14676792	+	NR_038104	TECR
CUST_91046_PI448380708	0.0436666	2.13017	2.13017	up	4.37412	4.8321	5.13376	P	P	P	3.79412	4.10117	3.09658	A	P	A	CUST_91046_PI448380708	circRNA	CCATTGCCAACTCTTCTAAGAAAGTTCGGGTGCACTTTTCAAGGAGATTGTGTACATTCA	hsa_circ_0099515	-	-	chr12	94603365	94642188	+	NM_005761	PLXNC1
CUST_26060_PI448380708	0.0148879	2.05284	2.05284	up	4.87226	5.16188	5.03988	P	P	P	3.87452	3.71643	4.31611	A	A	P	CUST_26060_PI448380708	circRNA	CTCTACAGCCTGTGGACTGACTTAGGGAATCCCGAACCCCTGTCATTTCAGCCCTGACAC	hsa_circ_0027237	-	-	chr12	57644775	57644976	-	NM_145064	STAC3
CUST_44883_PI448380708	0.0227113	2.04315	2.04315	up	6.45925	6.00422	6.71718	P	P	P	5.38068	5.02458	5.69391	P	P	P	CUST_44883_PI448380708	circRNA	AAGAATTAAAGAAGGAAGATGAAGAACCTCCACGAAGGTCAGCATTCCAGCATGTGCATT	hsa_circ_0046922	-	-	chr18	10736601	11066221	-	NM_022068	PIEZO2
CUST_4461_PI448380708	0.0203985	0.449277	2.2258	down	3.86123	3.91229	4.56847	P	P	P	5.439	5.08685	5.36821	P	P	P	CUST_4461_PI448380708	circRNA	TCTTCGAGACTTTGAGAAGAGATTATTTTGCAGAGGATGATGGGGAGATGGTACCCAGAA	hsa_circ_0004694	-	-	chr1	145015859	145021167	-	NM_001198832	PDE4DIP
CUST_95161_PI448380708	0.0108919	0.46843	2.13479	down	5.29786	5.31446	4.74697	P	P	P	6.25015	6.45126	5.96885	P	P	P	CUST_95161_PI448380708	circRNA	AAGTTAATCTCTGTGGTGCGCACGGTGGTGGAGCTTCTGCTCACAGACCATTTTATTCTC	hsa_circ_0110933	-	-	chr1	156670402	156670750	+	NM_001878	CRABP2
CUST_56804_PI448380708	0.0188603	0.437226	2.28715	down	5.07328	5.11966	5.76746	P	P	P	6.90709	6.49448	6.14826	P	P	P	CUST_56804_PI448380708	circRNA	CATTTTCCACTGTGAATTCTCATCTGAGCGTGGGCCCCGCATGATGGATTTGTCTTCAAG	hsa_circ_0059326	-	-	chr20	3781617	3784184	+	NM_021873	CDC25B
CUST_21393_PI448380708	0.00435559	0.395224	2.53021	down	7.69642	7.54727	7.71702	P	P	P	8.83585	8.86447	9.24658	P	P	P	CUST_21393_PI448380708	circRNA	TTCGCTCGTTTATCCAATAAACATTTATCAAGCATCATGGAGAAGGAGGAGACAACCCGG	hsa_circ_0022424	-	-	chr11	62201015	62303570	-	NM_024060	AHNAK
CUST_70722_PI448380708	0.0333178	2.14396	2.14396	up	7.75844	7.99689	8.48603	P	P	P	7.00424	7.09151	6.93808	P	P	P	CUST_70722_PI448380708	circRNA	CGTGAAAAACTTTAGGATCCTCAGTCAGCCATACCCAAAGGAACACTCCTAGCCATTTTA	hsa_circ_0073768	-	-	chr5	127474515	127488497	+	NM_001046	SLC12A2
CUST_89448_PI448380708	0.0188678	2.3036	2.3036	up	5.73376	5.76861	5.69993	P	P	P	4.70375	4.66657	4.15991	P	P	P	CUST_89448_PI448380708	circRNA	CAAGACAAACGTGTACATCTCTAGCAGTGCTGGAGCCAGGTGGCGAGAGCATCTCTTGGG	hsa_circ_0095224	-	-	chr11	121383711	121393698	+	NM_003105	SORL1
CUST_20938_PI448380708	0.0146489	0.476747	2.09755	down	5.80412	6.2129	6.17733	P	P	P	7.08737	6.79856	7.46989	P	P	P	CUST_20938_PI448380708	circRNA	TTTTGATATGGCCAATAAAACCATACCGACTGAGGTTACCACATTCTCATCTGGAGCCAG	hsa_circ_0021957	-	-	chr11	47260350	47260769	+	NM_000107	DDB2
CUST_65510_PI448380708	0.0190978	2.05946	2.05946	up	8.19492	8.16763	7.71195	P	P	P	7.36156	6.62956	6.90981	P	P	P	CUST_65510_PI448380708	circRNA	GAGCCAAGCCCTCAGACGCAGCTGGCGCCTACTATCCAGCCCAAGGGGTGCAGCAGTTTC	hsa_circ_0068343	-	-	chr3	184037476	184044417	+	NM_182917	EIF4G1
CUST_21525_PI448380708	0.0462347	0.464111	2.15466	down	4.78751	5.35014	5.78989	P	P	P	5.90526	6.69045	6.69194	P	P	P	CUST_21525_PI448380708	circRNA	CTTCAGAGCTGAGAGGTACTACTAACCAATAACCTGCTTGGCTCAAAGCTGCCTGGCCAG	hsa_circ_0022562	-	-	chr11	62621272	62623217	-	NR_003098	SNHG1
CUST_86149_PI448380708	0.0425763	0.243781	4.10205	down	3.76902	3.58957	1.99919	A	A	A	5.43838	4.77078	5.67361	P	P	P	CUST_86149_PI448380708	circRNA	GGACTTCGGTGTTCTGATATAAATGAATGTACTATGGATAGCCATACGTGCAGCCACCAT	hsa_circ_0089897	-	-	chrX	13626442	13626565	+	NM_001167890	EGFL6
CUST_36068_PI448380708	0.00438101	2.14878	2.14878	up	4.77689	4.55197	4.2917	P	P	P	3.45479	3.26631	3.60918	A	A	P	CUST_36068_PI448380708	circRNA	AAAGGAGCTGGCAGGAAGCTGTTCAAGCGCGTGAAGTGCATCTCCTGTGACCGGCCTGTG	hsa_circ_0037729	-	-	chr16	4642305	4644804	+	NM_001145011	C16orf96
CUST_45125_PI448380708	0.00589397	2.03073	2.03073	up	7.8984	7.87638	7.88785	P	P	P	6.73128	7.00933	6.84245	P	P	P	CUST_45125_PI448380708	circRNA	GAGTATTTCCTTACAGGAGCATTGTCCGTGATGCCAGCCGTGCACACCTTCTCTCTCTTT	hsa_circ_0047169	-	-	chr18	21116636	21121397	-	NM_000271	NPC1
CUST_20129_PI448380708	0.0494948	0.392976	2.54469	down	2.96248	2.20449	3.43555	A	A	A	4.08185	4.84698	3.74221	P	P	P	CUST_20129_PI448380708	circRNA	GGGGACTCTGAGCAGATTTCACACCCTTTGGAGAGTTTCTTTCTTGGATAATTCAGGAAG	hsa_circ_0021108	-	-	chr11	8772167	8860897	-	NM_005418	ST5
CUST_42298_PI448380708	0.0346702	0.317985	3.14481	down	3.77615	4.48043	3.21914	A	P	A	4.72828	5.77994	5.93354	P	P	P	CUST_42298_PI448380708	circRNA	AAGAATTCGCTAAATTTGAGGAAGAACGCGCCAGAGCAAAATGGGACACAAGTGTCCCAA	hsa_circ_0044240	-	-	chr17	45384836	45385003	+	NM_000212	ITGB3
CUST_69598_PI448380708	0.0177846	2.14143	2.14143	up	6.1092	5.81321	6.4633	P	P	P	5.18564	5.04491	4.92088	P	P	P	CUST_69598_PI448380708	circRNA	AGATAAGCCCCATGTGTGACAAGCACAATGCTTCCGTGGAAAAATCACAGTTTTGATGTG	hsa_circ_0072560	-	-	chr5	58271483	58511794	-	NM_001197220	PDE4D
CUST_20722_PI448380708	0.0489247	0.419623	2.38309	down	5.16831	4.0509	5.10369	P	P	P	5.58304	6.2246	6.39949	P	P	P	CUST_20722_PI448380708	circRNA	AAGATAAAGACCATCCAACAACTTCTACTCTGACATCAAGCATTTCAACCACACCACGGG	hsa_circ_0021729	-	-	chr11	35222628	35231601	+	NM_000610	CD44
CUST_26329_PI448380708	0.0455659	2.09204	2.09204	up	9.73798	10.5551	9.75078	P	P	P	9.04366	9.17886	8.75445	P	P	P	CUST_26329_PI448380708	circRNA	CAAAGAGGGTTGTCCGTGATCCACAAGGCATTAGAGCATGCTTTGCTGCAAGATAACATC	hsa_circ_0027510	-	-	chr12	69745999	69746078	+	NM_000239	LYZ
CUST_20932_PI448380708	0.0168788	0.427237	2.34062	down	4.63923	4.98014	5.26192	P	P	P	6.21302	5.74781	6.55606	P	P	P	CUST_20932_PI448380708	circRNA	TTTGATATGGCCAATAAAACCATACCGACTGAGGTCCTAGCAGAAGATGTGACTCAGACT	hsa_circ_0021951	-	-	chr11	47237886	47260769	+	NM_000107	DDB2
CUST_36715_PI448380708	0.00604609	0.389501	2.56739	down	2.70574	3.01954	3.37842	A	A	A	4.62477	4.47398	4.11881	P	P	P	CUST_36715_PI448380708	circRNA	TCATAATATTGGAAGCTGCCCCAACACAGCAGGATCTCACTGGACTCTGATGATGGAGTG	hsa_circ_0038403	-	-	chr16	21178160	21181926	+	NM_020422	TMEM159
CUST_15005_PI448380708	0.015114	0.379511	2.63497	down	7.88674	8.12741	8.53157	P	P	P	9.16994	9.45805	10.0447	P	P	P	CUST_15005_PI448380708	circRNA	ACAATGGTCAGAACCACCAAAATGCTTACAAACAGATTGTCTCAGTTTACCTAGCTTTGA	hsa_circ_0015758	-	-	chr1	196711004	196715129	+	NM_000186	CFH
CUST_92604_PI448380708	0.0103566	0.470039	2.12748	down	3.31165	3.27763	3.42827	A	A	A	4.13921	4.57878	4.53229	P	P	P	CUST_92604_PI448380708	circRNA	GAATTCATTCTGCTGGCAGTATCTGACCGCTAATCACCACTTCTTGTTGTTAAGTGCTTG	hsa_circ_0104260	-	-	chr15	65702805	65703356	-	ENST00000352385.2	IGDCC4
CUST_101354_PI448380708	0.0253022	2.394	2.394	up	5.60239	5.82037	4.93281	P	P	P	4.42868	4.31488	3.92767	P	P	P	CUST_101354_PI448380708	circRNA	GAAGAAAAGCGTCAGACAGCAGTGGTGGCTTCTTTTAGTCAGGCAGATCTTGGTTGAATC	hsa_circ_0128335	-	-	chr5	150030535	150030808	-	ENST00000394243.1	SYNPO
CUST_70831_PI448380708	0.0447811	2.07438	2.07438	up	4.74053	5.05908	5.31488	P	P	P	4.44455	3.42528	3.96628	P	A	P	CUST_70831_PI448380708	circRNA	CGAGATGCTAAGAGCAAGGCCAAGAGGAAGGAGGAGATGATCTTCCAGATCCCATGGAAG	hsa_circ_0073879	-	-	chr5	131822486	131823717	-	NM_002198	IRF1
CUST_63822_PI448380708	0.0226571	2.54343	2.54343	up	6.67266	6.1409	6.65912	P	P	P	5.38734	5.41494	4.52795	P	P	P	CUST_63822_PI448380708	circRNA	TGTCCAATCAGGATCTTGTCGACCAGGTTTCTACAAGGCATTGGATGGTAATATGAAGTG	hsa_circ_0066599	-	-	chr3	89390065	89498524	+	NM_005233	EPHA3
CUST_5703_PI448380708	0.000725292	2.30193	2.30193	up	7.04188	6.96496	6.76354	P	P	P	5.85003	5.77244	5.53518	P	P	P	CUST_5703_PI448380708	circRNA	CGGTCCTTCCTGGCATTGCTTCTGTGGACTGGAGTGGTCACAAGCCCACCCATGATCAAG	hsa_circ_0006002	-	-	chr18	77693968	77695598	-	NM_025078	PQLC1
CUST_100081_PI448380708	0.0251244	2.13194	2.13194	up	6.58018	6.81934	6.01918	P	P	P	5.22824	5.72336	5.24629	P	P	P	CUST_100081_PI448380708	circRNA	GTCCAGGGCCTTTGCCGGGTAGCCTCTATCTATAAAGACCCAAGTATTGGAAATTTAATT	hsa_circ_0124468	-	-	chr3	64619147	64641551	-	ENST00000498707.1	ADAMTS9
CUST_98550_PI448380708	0.0222694	0.499601	2.0016	down	3.13885	3.69467	3.61806	A	P	A	4.0969	4.52633	4.80571	P	P	P	CUST_98550_PI448380708	circRNA	TTCACCTAAAGAGGAATGCAGATTCCAGGTCAGATCAAACTCTGGGAGGCTAAAGTGGAA	hsa_circ_0120103	-	-	chr2	43953420	43968182	+	ENST00000282406.4	PLEKHH2
CUST_20734_PI448380708	0.0145269	0.375104	2.66593	down	7.72325	7.76915	7.60792	P	P	P	8.73235	9.14484	9.39576	P	P	P	CUST_20734_PI448380708	circRNA	CAAACACAACCTCTGGTCCTATAAGGACACCCCAAATTCCAGGAGACCAAGACACATTCC	hsa_circ_0021742	-	-	chr11	35236398	35240934	+	NM_000610	CD44
CUST_80189_PI448380708	0.00115718	2.66102	2.66102	up	4.82297	4.72622	4.89917	P	P	P	3.21084	3.55104	3.43527	A	A	A	CUST_80189_PI448380708	circRNA	GATGTCAAACTTGTATTTGATCCTGTTGAGCTCAGTCAATCCTGCAGAACCTCGATTTGC	hsa_circ_0083696	-	-	chr8	25156459	25199325	+	NM_024940	DOCK5
CUST_67744_PI448380708	0.0441566	0.477726	2.09325	down	5.32078	4.61682	5.23227	P	P	P	5.56438	6.47813	6.27128	P	P	P	CUST_67744_PI448380708	circRNA	AATAAAATAGCATATGATGTGCAGTGTCCAAAGAGAGGTTTTGCGTGTGAAGCTGTGTGG	hsa_circ_0070660	-	-	chr4	110580166	110585550	+	NM_017918	CCDC109B
CUST_79755_PI448380708	0.0163679	0.440288	2.27124	down	6.34968	6.56044	7.02297	P	P	P	7.73497	7.82834	7.99242	P	P	P	CUST_79755_PI448380708	circRNA	ACACTTTGCAATTTCAGCTGAATGCTATCCCAGTGAATATACGTGCCCTGTTTGTTGAAT	hsa_circ_0083244	-	-	chr7_gl000195_random	42937	74180	-	NM_001242480	LOC389831
CUST_68076_PI448380708	0.00630304	0.496968	2.0122	down	3.40066	3.25494	2.95267	A	A	A	4.42935	3.95284	4.24841	P	P	P	CUST_68076_PI448380708	circRNA	TTTTTGTCAACTACAAGAGACTGTGAAAAGGAAGTTGGAAGGAGCTCGATCACCACTTAA	hsa_circ_0070999	-	-	chr4	140637545	140812121	-	NM_018717	MAML3
CUST_13337_PI448380708	0.0242764	0.358358	2.79051	down	7.34923	6.26169	7.05783	P	P	P	8.06868	8.65092	8.53323	P	P	P	CUST_13337_PI448380708	circRNA	AGATGTTCACAGGCTGTGGGATGCGACCATAACTAAACAGCTTGACGTCATTGGCTACGC	hsa_circ_0014028	-	-	chr1	150482136	150486265	+	NM_001202858	ECM1
CUST_58378_PI448380708	0.0457581	0.464727	2.1518	down	7.4828	7.47223	8.39323	P	P	P	8.46585	9.01788	9.27264	P	P	P	CUST_58378_PI448380708	circRNA	AAAATGAAAAGGGTTTGACCTTGCAATAAAAGGAGACGTTTGGTTCTGGCGGAATCGGAT	hsa_circ_0060962	-	-	chr20	55743808	55777679	-	NM_001719	BMP7
CUST_51580_PI448380708	0.0340643	2.00384	2.00384	up	8.7161	8.43161	9.11321	P	P	P	8.2246	7.52059	7.45775	P	P	P	CUST_51580_PI448380708	circRNA	CAGGATGGGCAAGGGTGTGTGGTGAAATTTCCTCCTAACATAGTCAATATCCATGTGAAA	hsa_circ_0053906	-	-	chr2	33413643	33568030	+	NM_206943	LTBP1
CUST_62362_PI448380708	0.0215445	2.18831	2.18831	up	9.44203	9.24324	8.70043	P	P	P	8.22376	7.83255	8.01119	P	P	P	CUST_62362_PI448380708	circRNA	CATGGTGGTGCAGGCCTTCCAGAAGGCAGCAAAGAGGAGAAGCCCCAGATCCCTCGGATC	hsa_circ_0065120	-	-	chr3	46729108	46729786	-	NR_033815	ALS2CL
CUST_101296_PI448380708	0.00968349	0.287356	3.48	down	4.63705	4.22998	4.18025	P	P	P	5.77166	6.64123	5.91967	P	P	P	CUST_101296_PI448380708	circRNA	GTATTCAGATTCGGAATAGGAAAGGGGATCACGCTAATGTCAATGCCATGATCGTCAAGG	hsa_circ_0128145	-	-	chr5	140305480	140308910	+	NM_018898	PCDHAC1
CUST_25550_PI448380708	0.0130041	7.6849	7.6849	up	8.57138	9.58672	10.186	P	P	P	7.04157	6.5709	6.21586	P	P	P	CUST_25550_PI448380708	circRNA	CTTTAGCCTCCACCTTGTCTAAGCTTTGGTCTATAAAGTGCGCTACAGAAGTGCGCCTGC	hsa_circ_0026721	-	-	chr12	54685895	54694791	-	NM_001136023	NFE2
CUST_54433_PI448380708	0.00539502	0.42781	2.33749	down	5.91673	5.38401	5.62398	P	P	P	6.71492	6.98448	6.93564	P	P	P	CUST_54433_PI448380708	circRNA	GCACGGCAACACATTGAAATGAGTACTACTGGCTGGGTTGGAAGAATCATGAATATCTCT	hsa_circ_0056882	-	-	chr2	162879264	162903516	-	NM_001935	DPP4
CUST_64190_PI448380708	0.000761614	0.236098	4.23552	down	2.95817	3.2911	3.22317	A	A	A	5.13625	5.0229	5.53129	P	P	P	CUST_64190_PI448380708	circRNA	TATTTTACAATGCTGTTTGTGGAAAATAAAGCATTCTATAGGCGGAGCTAGTGAACGCCT	hsa_circ_0066984	-	-	chr3	122044010	122060815	+	NM_005213	CSTA
CUST_36106_PI448380708	0.00458793	0.307165	3.25558	down	3.61975	2.9914	3.41681	A	A	A	5.05825	4.92254	5.21075	P	P	P	CUST_36106_PI448380708	circRNA	GATGGAGACCAAGCTGAAGAACCAGAAGGACAAGCTGAACAACCAGAGCTTTGGGACTGA	hsa_circ_0037767	-	-	chr16	4940184	4951090	-	NM_002705	PPL
CUST_40723_PI448380708	0.0487774	2.01733	2.01733	up	7.86834	7.65158	7.23699	P	P	P	6.8502	5.95712	6.81739	P	P	P	CUST_40723_PI448380708	circRNA	GTATCTCTGTTAAGGAGCATTTTGAGGAGCTCTCTGCTCGTGATGGGGATCCTACCTTTC	hsa_circ_0042582	-	-	chr17	26943906	26955577	-	NM_014680	KIAA0100
CUST_5696_PI448380708	0.00712599	0.458912	2.17907	down	3.70128	4.24851	4.14578	A	P	P	4.92288	5.28916	5.28169	P	P	P	CUST_5696_PI448380708	circRNA	TTCATCACATCATATGTCAGGCCAGTGAAATTCTGGGAGAAAAACTACAACTCGGGGACC	hsa_circ_0005994	-	-	chr1	233225806	233231609	-	NM_014801	PCNXL2
CUST_18360_PI448380708	0.0126454	2.97348	2.97348	up	5.05225	5.33205	5.89045	P	P	P	4.15155	4.08292	3.31277	P	P	A	CUST_18360_PI448380708	circRNA	AAGACGTCATGATGATAAAGAGGAGTTGGCATCCTTTGGAAGAGTTCGTGAAAGCTTTCT	hsa_circ_0019255	-	-	chr10	97114638	97250877	-	NM_015385	SORBS1
CUST_93374_PI448380708	0.0010528	2.30627	2.30627	up	9.7892	10.0183	9.72253	P	P	P	8.63723	8.73145	8.55626	P	P	P	CUST_93374_PI448380708	circRNA	GTCATATGATAGTGCAGAAAATAGTTCTGATACAGAAAGTGCTCCTTCTCCTTCACCAGT	hsa_circ_0106244	-	-	chr17	15978847	16005119	-	NM_001190440	NCOR1
CUST_16121_PI448380708	0.0162994	0.463321	2.15833	down	5.58489	6.21352	5.58328	P	P	P	6.69725	6.99233	7.08904	P	P	P	CUST_16121_PI448380708	circRNA	GAATTAATTCTTCGACAACTCCAGACCGACCTTCGGAAGCTGAGCTTTCAGCACAAGATC	hsa_circ_0016908	-	-	chr1	232538137	232619712	-	NM_020808	SIPA1L2
CUST_68053_PI448380708	0.0212099	2.40716	2.40716	up	6.4775	7.17813	6.81325	P	P	P	5.66653	5.50865	5.5723	P	P	P	CUST_68053_PI448380708	circRNA	GTGGTGTGTTTGCTGTCTCCAGGAGCTTTGTCTTATGCTGAATTGGGAACAACTATAAAG	hsa_circ_0070976	-	-	chr4	139104355	139157605	-	NM_014331	SLC7A11
CUST_53730_PI448380708	0.00603102	3.22059	3.22059	up	8.69936	9.4595	9.14928	P	P	P	7.78661	7.4541	6.9981	P	P	P	CUST_53730_PI448380708	circRNA	TTCCTGTGACTTCAGCTCTGTTTTACAATAAAATCTTGAAAATGCAGCTCCCATGCAGCC	hsa_circ_0056159	-	-	chr2	113856936	113891590	+	NM_173843	IL1RN
CUST_8838_PI448380708	0.00150468	2.11791	2.11791	up	6.94532	7.05991	6.74064	P	P	P	6.03489	5.75202	5.70657	P	P	P	CUST_8838_PI448380708	circRNA	CAACCCCTTCCTGGTCGGATTACACTCCTGCTTCCAGACGACAAGTCGAATCTATCTACC	hsa_circ_0009366	-	-	chr1	2066700	2087531	+	NM_002744	PRKCZ
CUST_87895_PI448380708	0.0385109	2.35935	2.35935	up	13.8106	14.0842	14.2159	P	P	P	13.3433	12.5481	12.3261	P	P	P	CUST_87895_PI448380708	circRNA	CTTCTGAGGTCGGTGGCTGTCTTTCCATTAAAGAAACACCGTGCAACGTGCCTTTCCTCC	hsa_circ_0091740	-	-	chrX	152760346	152775004	+	NM_001711	BGN
CUST_72044_PI448380708	0.00228303	0.474282	2.10845	down	4.59628	4.78865	4.97895	P	P	P	5.68285	6.06068	5.84928	P	P	P	CUST_72044_PI448380708	circRNA	TTTCTTGGAACAGTCTGAGCACAAGACTTCAGTCTTCCCAAGGGATTGTTGAAGAAACTT	hsa_circ_0075126	-	-	chr5	176334114	176385155	-	NM_001199297	UIMC1
CUST_75509_PI448380708	0.0097484	0.411236	2.4317	down	4.60109	4.3941	4.83603	P	P	P	5.56233	5.80849	6.25367	P	P	P	CUST_75509_PI448380708	circRNA	CCTGAGGAACGCGCTGTGGCACACGGGGAACACGCCGGGGCAGATGGCTGTTTATCCAAC	hsa_circ_0078709	-	-	chr6	169622291	169633112	-	NM_003247	THBS2
CUST_13521_PI448380708	0.0317878	4.45845	4.45845	up	11.808	12.2315	13.0652	P	P	P	10.9337	10.3396	9.1119	P	P	P	CUST_13521_PI448380708	circRNA	TAGGGGCTGGGGCCAAATAAAGTCTCTTCCTCCAAGTCAAAGGAGAATAAGAATGAAAAG	hsa_circ_0014221	-	-	chr1	153333119	153333503	+	NM_002965	S100A9
CUST_42294_PI448380708	0.0266708	2.30548	2.30548	up	7.12441	6.50646	6.98915	P	P	P	6.1923	5.3813	5.33102	P	P	P	CUST_42294_PI448380708	circRNA	GTTAATAAACAGCTCTAACACGGCCAGGCTGGGCTCTGGGATTCTGAGAGAGAAGATGAC	hsa_circ_0044236	-	-	chr17	45299745	45301045	+	NM_001002841	MYL4
CUST_47598_PI448380708	0.020552	2.06072	2.06072	up	6.78733	6.70611	6.12207	P	P	P	5.8516	5.38665	5.26632	P	P	P	CUST_47598_PI448380708	circRNA	AAAATAAACTTTTATATTTTTATAAAGGCTGTGGACCCCAGAGAAGGTGGCAGGTGGCCC	hsa_circ_0049709	-	-	chr19	14142261	14164026	+	NM_004843	IL27RA
CUST_85354_PI448380708	0.0296486	0.494665	2.02157	down	4.69348	5.31688	4.64486	P	P	P	5.59085	6.32005	5.79105	P	P	P	CUST_85354_PI448380708	circRNA	TATTGCAGGAGCGACCCCGACGTGGAACGCTGCCTCAGGCCTTTGCCAACCCCGAGGATG	hsa_circ_0089049	-	-	chr9	132510933	132511016	-	NM_004878	PTGES
CUST_22952_PI448380708	0.0251294	0.473768	2.11074	down	3.99814	3.23725	3.81472	P	A	A	4.3544	5.00421	4.94416	P	P	P	CUST_22952_PI448380708	circRNA	AGTATCGAAAGGGGTTGATTTTGAATCAAGTGAGACGTTATCCATGAAGTGTCGCGAGAG	hsa_circ_0024036	-	-	chr11	94163076	94227040	-	NM_005590	MRE11A
CUST_926_PI448380708	0.0308786	2.15745	2.15745	up	5.36407	6.08787	6.10549	P	P	P	4.29966	5.09539	4.84055	P	P	P	CUST_926_PI448380708	circRNA	ATGGACAATATTCTGCTGATTTTTCAGGGTCAACTTTGTAGTGTGCCAACTCTTTGCCTT	hsa_circ_0000972	-	-	chr2	9048750	9098771	-	NM_138799	MBOAT2
CUST_65680_PI448380708	0.00647275	2.06403	2.06403	up	7.46137	7.24109	7.42193	P	P	P	6.58829	6.21494	6.15497	P	P	P	CUST_65680_PI448380708	circRNA	AGTGACCCCATGTGGTTTCGTAGAAACCCCAGCTCATTTCTCTTGGAAAGAAAGTTATTA	hsa_circ_0068514	-	-	chr3	189455528	189456563	+	NM_003722	TP63
CUST_79760_PI448380708	0.00873798	0.403679	2.47722	down	5.49314	5.13201	5.67057	P	P	P	6.74227	6.85025	6.67493	P	P	P	CUST_79760_PI448380708	circRNA	AATGACTTAAATTTTTGCAGTGGCAGGACCAAGTTCAAATGAGTCATAGCCAAGTTTACA	hsa_circ_0083249	-	-	chr7_gl000195_random	83300	84116	-	TCONS_00030035	TCONS_00030035
CUST_5987_PI448380708	0.00999131	0.429896	2.32614	down	7.60486	7.67293	7.3957	P	P	P	8.42617	8.82554	9.02672	P	P	P	CUST_5987_PI448380708	circRNA	GACAGCACAGACAGAATCCCTGCTACCAGTATGGGTTCATAGAAGGGCACGTGGTGATTC	hsa_circ_0006311	-	-	chr11	35201820	35211612	+	NM_000610	CD44
CUST_75502_PI448380708	0.0255388	0.362581	2.75801	down	5.22406	4.99164	5.10709	P	P	P	6.01471	6.74334	6.83406	P	P	P	CUST_75502_PI448380708	circRNA	CTTCTCTCAAGAAATGGTCTATTTCTCAGACCTCAAGTACGAATGCAGAGGTGTGTGAGC	hsa_circ_0078702	-	-	chr6	169620292	169632293	-	NM_003247	THBS2
CUST_18991_PI448380708	0.0157709	2.4424	2.4424	up	4.57025	5.08743	4.29164	P	P	P	3.16353	3.36604	3.63167	A	A	P	CUST_18991_PI448380708	circRNA	TAAAGAAGTTTTTTTTTCTAACTGGAAGCACACGAGGCCATGCCTCCACCTCTAGTTACA	hsa_circ_0019906	-	-	chr10	105791045	105836187	-	NM_000494	COL17A1
CUST_2362_PI448380708	0.0373874	0.207213	4.82596	down	1.88532	1.83535	3.4883	A	A	A	4.59498	4.98581	5.05984	P	P	P	CUST_2362_PI448380708	circRNA	TTAATCGCAGAGTACTTGGGGTGCATTGAAGTTCTGCGCTCAATGAGGTCTCTTGACTTC	hsa_circ_0002493	-	-	chr9	91680443	91727541	-	NM_016848	SHC3
CUST_16057_PI448380708	0.0439073	0.387012	2.5839	down	4.32001	4.94822	4.66419	P	P	P	6.25215	5.26534	6.36124	P	P	P	CUST_16057_PI448380708	circRNA	CATTTATGGTGGCCCAGTACGTGTTGGAGGTACAGAAGGCTGTTGTGTCAGCTGTTACAC	hsa_circ_0016842	-	-	chr1	229781605	229790135	+	NM_014777	URB2
CUST_96984_PI448380708	0.0499373	2.22247	2.22247	up	4.50096	4.81698	5.5165	P	P	P	3.78999	4.096	3.64779	A	P	P	CUST_96984_PI448380708	circRNA	AAGAATACCATGAGGTCAAAAAGGAAATCACCCTGCTTGAGCAAAGGAAATTGTCAGTGG	hsa_circ_0115758	-	-	chr21	30503115	30532377	+	ENST00000399935.2	MAP3K7CL
CUST_101864_PI448380708	0.0223492	2.22225	2.22225	up	5.18395	4.9009	4.71085	P	P	P	3.30684	4.15028	3.80054	A	P	P	CUST_101864_PI448380708	circRNA	TGACTTGTGTGGTGGGTAATAGGTCTCTAATCTAAAGAGGCTACAACCATCGATTTGAGT	hsa_circ_0129856	-	-	chr5	82815167	82818653	+	ENST00000265077.3	VCAN
CUST_16546_PI448380708	0.029918	2.28252	2.28252	up	4.80362	4.53973	4.57686	P	P	P	3.66653	3.66372	2.90884	A	A	A	CUST_16546_PI448380708	circRNA	GTGAAATAAAGTTGTTTGAGTACTAGTTTCCACTTCAAGCGTGACCCTTTTGCCTGTGGG	hsa_circ_0017356	-	-	chr1	249138681	249143714	+	NM_024836	ZNF672
CUST_54434_PI448380708	0.0104423	0.400409	2.49745	down	5.06474	5.16222	4.54264	P	P	P	5.9177	6.15094	6.63968	P	P	P	CUST_54434_PI448380708	circRNA	GTTTATGAAGTTGAAGACCAGATTACAGCTGTCAGGCTGGAGCTAAGAATCCCGTTGTTC	hsa_circ_0056883	-	-	chr2	163044678	163072511	-	NM_004460	FAP
CUST_96547_PI448380708	0.0487189	0.493828	2.025	down	4.94292	3.95821	4.62903	P	A	P	5.30045	5.96234	5.39603	P	P	P	CUST_96547_PI448380708	circRNA	CTACCTCTGACCCAAAGCAGTTGGAGGAGAGCAGATTAGTGCCATTGGAAGGGGCATATG	hsa_circ_0114772	-	-	chr20	18574374	18608877	+	ENST00000494921.1	DTD1
CUST_13181_PI448380708	0.0461922	0.488162	2.0485	down	5.23128	6.18137	5.53873	P	P	P	6.51218	6.43165	7.16234	P	P	P	CUST_13181_PI448380708	circRNA	CCAGAGGGACAAGGCTGATGTGGAGAATCTCAACAGTCAGAATGAAGCTGAGCTCCGACG	hsa_circ_0013858	-	-	chr1	144952200	144952689	-	NM_014644	PDE4DIP
CUST_3972_PI448380708	0.0264153	2.41602	2.41602	up	5.81212	6.02894	5.10946	P	P	P	4.68045	4.45167	4.09142	P	P	P	CUST_3972_PI448380708	circRNA	TCTTCATCTTTGTTAATGACGTGGGTAATCATAGCTGCCTGGTATCGCACATTCATAGGA	hsa_circ_0004185	-	-	chr7	35180644	35204571	-	-	-
CUST_56102_PI448380708	0.00727978	2.04762	2.04762	up	9.16529	9.22942	8.74164	P	P	P	8.16238	8.12486	7.76125	P	P	P	CUST_56102_PI448380708	circRNA	ATTTTTTTCCTCCTGTTGTTTCTCTTCAGAGTCTTGTGAGCAGTTAGCTCTCCCAAAGGC	hsa_circ_0058594	-	-	chr2	231109702	231177930	+	NM_007237	SP140
CUST_20735_PI448380708	0.0118644	0.404275	2.47357	down	8.58232	8.51771	8.42132	P	P	P	9.46277	9.92493	10.0014	P	P	P	CUST_20735_PI448380708	circRNA	CTTGGCTTTGATTCTTGCAGTTTGCATTGCAGTCAACAGTCGAAGAAGGACACTCACATG	hsa_circ_0021744	-	-	chr11	35240862	35243279	+	NM_000610	CD44
CUST_2967_PI448380708	0.0411842	0.408776	2.44633	down	6.75492	7.46387	7.96943	P	P	P	8.29915	9.03791	8.8722	P	P	P	CUST_2967_PI448380708	circRNA	TATCTGGACACCTTTAAGGATTCTCGCCTCAGTTACTGGCCAACACCTTCCCAAGAACAA	hsa_circ_0003134	-	-	chr8	17446976	17447274	+	NM_006207	PDGFRL
CUST_105069_PI448380708	0.00402967	0.266412	3.75359	down	5.17282	5.94875	5.65729	P	P	P	7.46955	7.32587	7.77481	P	P	P	CUST_105069_PI448380708	circRNA	AAGCACCTGCTGCTCGTGGACCCAGAAGGCACGCTTGTCACATTTTGGAATGCTGTGATG	hsa_circ_0139295	-	-	chr9	91652907	91667078	-	NM_016848	SHC3
CUST_13179_PI448380708	0.0251117	0.450404	2.22023	down	4.81736	5.61247	4.84825	P	P	P	6.11654	6.07541	6.61995	P	P	P	CUST_13179_PI448380708	circRNA	CAACTAGCATGGAAGTGCAGGGCTGATGTGGAGAATCTCAACAGTCAGAATGAAGCTGAG	hsa_circ_0013856	-	-	chr1	144946624	144952689	-	NM_014644	PDE4DIP
CUST_69423_PI448380708	0.0428169	0.480347	2.08183	down	4.7605	5.53317	5.68874	P	P	P	6.54071	6.59985	6.13169	P	P	P	CUST_69423_PI448380708	circRNA	CGGTGAGGTGAATAACTTTGAAATAAAGTTTTAGAGAAATGTTTCAGATAGGTCTGCTCT	hsa_circ_0072381	-	-	chr5	43289492	43293075	-	NM_001098272	HMGCS1
CUST_96392_PI448380708	0.0424434	0.444143	2.25153	down	3.41372	4.14326	3.26093	A	P	A	4.74435	4.91174	4.83079	P	P	P	CUST_96392_PI448380708	circRNA	GCTGTGGAACTGTTTCTGTGATTCAGGACCCAGTTATACATGCATCTGACAAACTACTCC	hsa_circ_0114263	-	-	chr1	84356003	84403699	-	ENST00000477524.1	TTLL7
CUST_78502_PI448380708	0.0312829	0.485748	2.05868	down	3.06875	2.9945	3.03715	A	A	A	4.42605	3.88198	3.84187	P	P	P	CUST_78502_PI448380708	circRNA	CAAGAGTAGAAGGAGCATCGATGCAGGGTTTTGGCCAAATTGGGCGAGGGCACAAAATAA	hsa_circ_0081966	-	-	chr7	111161368	111201979	-	NM_001244606	IMMP2L
CUST_21392_PI448380708	0.00407813	0.394701	2.53356	down	6.89966	6.75475	6.83833	P	P	P	8.02492	8.06203	8.40223	P	P	P	CUST_21392_PI448380708	circRNA	CGCTCGTTTATCCAATAAACATTTATCAAGCATCGACTGTAGAAGCGGCCAGGAAGAAAA	hsa_circ_0022423	-	-	chr11	62201015	62201363	-	NM_024060	AHNAK
CUST_6946_PI448380708	0.0165406	3.00369	3.00369	up	4.8642	5.90236	5.38361	P	P	P	3.51509	4.23046	3.73377	A	P	P	CUST_6946_PI448380708	circRNA	TGATCATCATAGGAGTGGAGAACATGCACAAGTCAACTTTGTAGTGTGCCAACTCTTTGC	hsa_circ_0007334	-	-	chr2	9083315	9098771	-	NM_138799	MBOAT2
CUST_37834_PI448380708	0.0243691	2.17613	2.17613	up	12.1186	11.5175	11.3199	P	P	P	10.8756	10.2428	10.5265	P	P	P	CUST_37834_PI448380708	circRNA	AGGCAAATTTTATTAAATTTGTAACTATTCCCAGGATAGGTGTGGCCTTCTCCCAGAGCA	hsa_circ_0039593	-	-	chr16	57786988	57791162	+	NM_005886	KATNB1
CUST_31229_PI448380708	0.0344679	2.91753	2.91753	up	4.25845	4.96492	5.51076	P	P	P	2.99047	4.00915	3.14453	A	P	A	CUST_31229_PI448380708	circRNA	AATGGCACCGTGTGTGAGGGTGACTCTCAGGCTGGCCAGGTCACGACCAGTGTCACTCAT	hsa_circ_0032582	-	-	chr14	74975532	74994069	-	NM_000428	LTBP2
CUST_59963_PI448380708	0.0168059	0.459922	2.17428	down	5.19773	5.325	5.01127	P	P	P	6.11539	6.04923	6.66571	P	P	P	CUST_59963_PI448380708	circRNA	TTATGGTTGCAGGAAAGCAGACACTGGAAAAATCCTTTCTCAAAGCAAGCTGTAGAACAC	hsa_circ_0062649	-	-	chr22	26059596	26070495	+	NM_005160	ADRBK2
CUST_3870_PI448380708	0.0104896	2.00202	2.00202	up	3.93399	4.28629	4.37941	P	P	P	3.19962	3.47764	2.89718	A	A	A	CUST_3870_PI448380708	circRNA	GTGGGGGCGTGTGGATTAAACTTCATTGACTTGATGGTGCGACAAGGGAATATTGACAAC	hsa_circ_0004077	-	-	chr16	77850817	77859358	+	NM_020927	VAT1L
CUST_70088_PI448380708	0.0334855	0.431341	2.31835	down	2.82668	3.46495	2.6487	A	A	A	4.29028	4.15015	4.26785	P	P	P	CUST_70088_PI448380708	circRNA	AGCACTTTTCAGCGAGCTCTGAAGGAATGAAGATCTAAAGCAAATGTTAGAGAGCAACAA	hsa_circ_0073109	-	-	chr5	77523967	77563419	-	NM_003664	AP3B1
CUST_23490_PI448380708	0.0333277	0.385274	2.59556	down	7.62276	7.86574	6.80118	P	P	P	8.32728	9.32574	8.79301	P	P	P	CUST_23490_PI448380708	circRNA	TAACGAGACACATTTGCCCAAATAAACGAACATCCCATGTCTGCTGATCTTGCAGGTCTC	hsa_circ_0024594	-	-	chr11	119288654	119291096	-	NM_006288	THY1
CUST_56806_PI448380708	0.0454714	0.448365	2.23032	down	5.32161	5.41175	5.31904	P	P	P	6.84136	6.57015	5.98825	P	P	P	CUST_56806_PI448380708	circRNA	GTAGACTGCAGATACCCCTATGAATATGAAGGCGGGCACATCAAGATGGTGGCCCTATTG	hsa_circ_0059329	-	-	chr20	3783754	3783853	+	NM_021873	CDC25B
CUST_23560_PI448380708	0.0109694	2.06757	2.06757	up	5.83263	6.06012	5.74611	P	P	P	5.04629	4.92354	4.48559	P	P	P	CUST_23560_PI448380708	circRNA	CGTTTGCAGGATGCTCTGTGGAAGTCAGATGACTTTGGCCAGACCTGGATCATGATTCAG	hsa_circ_0024667	-	-	chr11	121360751	121458860	+	NM_003105	SORL1
CUST_90204_PI448380708	0.0263807	0.488571	2.04678	down	4.57562	4.92959	5.37631	P	P	P	5.81833	5.99634	6.24667	P	P	P	CUST_90204_PI448380708	circRNA	GAAACAACAAAGCCAAACTTCCATTGGTCAGGAGTACTTTTCGTCAGGGTTTGGTGATTG	hsa_circ_0097254	-	-	chr12	110566754	110655992	+	ENST00000361948.4	IFT81
CUST_41686_PI448380708	0.0454839	8.24912	8.24912	up	4.81233	6.71768	7.17658	P	P	P	4.66204	1.85218	2.25535	P	A	A	CUST_41686_PI448380708	circRNA	TCTCATCATTTTGCATCTATTTTGTAGCCAATAAAACTCCGCACTAGCTCTGCAGCCATG	hsa_circ_0043581	-	-	chr17	39078951	39084612	-	NM_015515	KRT23
CUST_98531_PI448380708	0.0144442	2.12524	2.12524	up	6.18783	6.732	6.79072	P	P	P	5.80721	5.45339	5.19396	P	P	P	CUST_98531_PI448380708	circRNA	GTGGAGAGCTCGAATTCCAGAATGATGAAATTTAGGTTGTGACAGTTGGAAGTGTCATGT	hsa_circ_0120060	-	-	chr2	40655614	40657444	-	ENST00000406785.1	SLC8A1
CUST_79894_PI448380708	0.0136171	0.486685	2.05472	down	5.07615	5.32719	4.68539	P	P	P	6.21489	5.8583	6.17752	P	P	P	CUST_79894_PI448380708	circRNA	CACACAATGGACAAGTGTGTATAGTCTTTGCTATGACTTCTGGCCAGATGTGGAACCATA	hsa_circ_0083394	-	-	chr8	15531255	15531345	+	NM_006765	TUSC3
CUST_105067_PI448380708	0.000414065	0.279629	3.57616	down	5.35003	5.70802	5.64497	P	P	P	7.29464	7.26362	7.65164	P	P	P	CUST_105067_PI448380708	circRNA	CAAGCACCTGCTGCTCGTGGACCCAGAAGGCACGAACCTTTTGAAGATGCTCTCAAGAAC	hsa_circ_0139293	-	-	chr9	91652907	91653203	-	NM_016848	SHC3
CUST_20725_PI448380708	0.0153688	0.401679	2.48955	down	6.25958	6.51627	5.91117	P	P	P	7.06169	7.62938	7.8878	P	P	P	CUST_20725_PI448380708	circRNA	GGTCCTATAAGGACACCCCAAATTCCAGATGTAGACAGAAATGGCACCACTGCTTATGAA	hsa_circ_0021732	-	-	chr11	35223217	35240934	+	NM_000610	CD44
CUST_30570_PI448380708	0.0197226	0.368853	2.7111	down	4.02221	3.46643	3.11111	P	A	A	4.42242	5.26528	5.23037	P	P	P	CUST_30570_PI448380708	circRNA	AATAACCGGAGCTGGTTCATGCACAACAACTCGCACACCAACAGTGGCCTGGTTTGCTTT	hsa_circ_0031892	-	-	chr14	51448517	51448821	-	NM_015163	TRIM9
CUST_70995_PI448380708	0.0403841	0.473698	2.11105	down	6.56929	6.33438	6.13821	P	P	P	6.87557	7.55343	7.74307	P	P	P	CUST_70995_PI448380708	circRNA	CAATGTTCTGCAGCCTCCAGCCAAGACACTATTTGAATTGGCTGCAGAGTCTGATGTGTC	hsa_circ_0074046	-	-	chr5	135389631	135396625	+	NM_000358	TGFBI
CUST_97247_PI448380708	0.00860718	0.488372	2.04762	down	4.88235	4.52563	4.95596	P	P	P	5.73015	5.8819	5.88405	P	P	P	CUST_97247_PI448380708	circRNA	ACGGAGGCGGATAAAGGAATATGAAAAACTTGATAATGAGGAAGACCGCCTTTGCAGAAG	hsa_circ_0116323	-	-	chr22	26057542	26100176	+	ENST00000324198.5	ADRBK2
CUST_87900_PI448380708	0.0498797	2.34149	2.34149	up	11.7653	12.1742	12.1204	P	P	P	11.4068	10.3634	10.3766	P	P	P	CUST_87900_PI448380708	circRNA	CTGTCTTTCCATTAAAGAAACACCGTGCAACGTGGCTGGGCCTAGGCCACAACCAGATCA	hsa_circ_0091745	-	-	chrX	152772504	152775004	+	NM_001711	BGN
CUST_100207_PI448380708	0.0451665	2.17966	2.17966	up	6.35055	6.28243	6.17272	P	P	P	5.52635	5.16864	4.59633	P	P	P	CUST_100207_PI448380708	circRNA	TTCTTGTGACACAATAGCCAAGATTTCCACAGACTTTCTCCATCTCTGGTGAAAGTAGCC	hsa_circ_0124761	-	-	chr3	89456418	89521769	+	NM_005233	EPHA3
CUST_52603_PI448380708	0.0437603	2.08278	2.08278	up	7.29286	7.52082	6.69411	P	P	P	6.28376	6.13121	6.02623	P	P	P	CUST_52603_PI448380708	circRNA	CCTGGATTATGTGAAACCTGTTTCCCTCCAATCTTGTGGTTGCAGCTTTCCGTACGTATG	hsa_circ_0054971	-	-	chr2	65228581	65237897	+	NM_003038	SLC1A4
CUST_99385_PI448380708	0.0253846	0.237031	4.21886	down	3.43223	2.03036	2.75387	A	A	A	4.33344	5.64563	4.39303	P	P	P	CUST_99385_PI448380708	circRNA	AGAGCTTTACCTGGAATATTACCATCTTAAAGGATGGTACAAAACAGAAGAGGGAACGGA	hsa_circ_0122696	-	-	chr3	17051165	17109557	+	ENST00000418129.2	PLCL2
CUST_948_PI448380708	0.0359865	2.05664	2.05664	up	7.10108	7.38527	7.63091	P	P	P	6.80583	6.18372	5.90319	P	P	P	CUST_948_PI448380708	circRNA	CAGAATGATGAAATTGTTAGGTTGTGACAGTTGGAAGTGTCATGTACAACATGCGGCGAT	hsa_circ_0000994	-	-	chr2	40655612	40657444	-	NM_021097	SLC8A1
CUST_19558_PI448380708	0.0481248	0.491965	2.03266	down	3.45926	3.79724	2.81753	A	A	A	4.00026	4.45828	4.7527	P	P	P	CUST_19558_PI448380708	circRNA	CAGAGAGTAACGCGGAGTGTCAAGAGGTGTGCAGAAAATCCAAAGAAGGGAATATCCCTG	hsa_circ_0020489	-	-	chr10	129899521	129899965	-	NM_002417	MKI67
CUST_76344_PI448380708	0.00738877	2.38555	2.38555	up	5.93761	5.35192	5.61868	P	P	P	4.51491	4.60603	4.01738	P	P	P	CUST_76344_PI448380708	circRNA	TTATGAAGAACTTCCAGGTGATGCAGAAGATGGGGAAGAATATGATGACCCTTTTGCTGG	hsa_circ_0079659	-	-	chr7	26765046	26883756	-	NM_003930	SKAP2
CUST_24650_PI448380708	0.0340883	0.341691	2.92662	down	4.70437	4.5948	5.06033	P	P	P	6.05613	5.81306	6.92967	P	P	P	CUST_24650_PI448380708	circRNA	GCTGTTGGTTGAAGCGTTTGAAGGCCAAGAACCTGATGTACCTGAAGCAGATCCTGTATT	hsa_circ_0025792	-	-	chr12	31246178	31257725	+	NM_030653	DDX11
CUST_24914_PI448380708	0.0185671	3.69358	3.69358	up	4.36015	4.14248	5.06171	P	P	P	2.60835	1.91438	3.25041	A	A	A	CUST_24914_PI448380708	circRNA	TTTGGAGACAGAGGAACAGAGGGTGGAGCTTAGTCTCTGGGATACCTCAGAGTTGGAGGG	hsa_circ_0026068	-	-	chr12	49258565	49259653	-	NM_014470	RND1
CUST_16135_PI448380708	0.0428024	0.455928	2.19333	down	2.84134	3.76984	3.70842	A	P	A	4.10546	4.85733	4.81295	P	P	P	CUST_16135_PI448380708	circRNA	GACACAGAGAACAGGAGTTGTCAGCACAGGAAACTGTAGAAGATCTCAAAGGTGTCATTC	hsa_circ_0016922	-	-	chr1	233133996	233397067	-	NM_014801	PCNXL2
CUST_32446_PI448380708	0.0102384	2.19116	2.19116	up	6.02568	6.21329	5.62852	P	P	P	5.13307	4.81693	4.51689	P	P	P	CUST_32446_PI448380708	circRNA	CTGGACCCGATATGGACTCTTCTCTCAGACAAGCAAACATGTCCCCACGTGGACTCTTTC	hsa_circ_0033867	-	-	chr14	106331860	106895973	-	NR_002224	ADAM6
CUST_41689_PI448380708	0.0354409	2.33678	2.33678	up	3.96544	4.42999	4.78502	P	P	P	3.21461	2.57904	3.63797	A	A	P	CUST_41689_PI448380708	circRNA	AGAATTACTTTTCCTTTTGCAAATACCTCTTCAGGAGGTGGTGGTAGCAGCAGCAATTTC	hsa_circ_0043584	-	-	chr17	39669996	39670372	-	NM_002275	KRT15
CUST_4665_PI448380708	0.00142869	7.44516	7.44516	up	4.46976	4.5919	4.08497	P	P	P	1.48263	1.5853	1.43265	A	A	A	CUST_4665_PI448380708	circRNA	CCTGATGAAAGCGGAAGCAAATTCCAGAGAGCACGTTTTCAATATCATAGGAGCATTTGA	hsa_circ_0004904	-	-	chr14	50136241	50141145	-	NM_002692	POLE2
CUST_4239_PI448380708	0.00240295	0.480044	2.08314	down	7.73565	7.67311	7.65188	P	P	P	8.63985	8.69856	8.88803	P	P	P	CUST_4239_PI448380708	circRNA	ATTTGGATCACAGAAAGAATGTGAAAAGGTTTGCGCTCCTGATCAATAACACAGCAGTGG	hsa_circ_0004465	-	-	chr2	238234202	238250804	-	NM_004369	COL6A3
CUST_103392_PI448380708	0.00332945	2.29958	2.29958	up	9.41168	9.65001	9.17223	P	P	P	8.46396	8.01288	8.15497	P	P	P	CUST_103392_PI448380708	circRNA	GAGGGCTTCTGTCAGGCCCCACCGTGGACATGCCAGTTCCCTCCAGCTTCAATGACATCA	hsa_circ_0134510	-	-	chr7	65444372	65445396	-	ENST00000304895.4	GUSB
CUST_927_PI448380708	0.0255587	2.11739	2.11739	up	4.30113	4.74283	4.91339	P	P	P	3.53794	3.64566	3.59183	A	A	P	CUST_927_PI448380708	circRNA	TTCTTGAGATATGGGATGAGAAAGTTCAAGTCAACTTTGTAGTGTGCCAACTCTTTGCCT	hsa_circ_0000973	-	-	chr2	9079949	9098771	-	NM_138799	MBOAT2
CUST_64017_PI448380708	0.040875	0.416353	2.40181	down	9.75138	9.34179	8.73718	P	P	P	10.1224	10.3548	11.1224	P	P	P	CUST_64017_PI448380708	circRNA	CGTTGGAGAGGAAGTTGGGGGAGTGTTAGAACTGTTCCCAATTAATGCAATACTATGAGG	hsa_circ_0066805	-	-	chr3	112326022	112335705	-	NM_199511	CCDC80
CUST_51565_PI448380708	0.014966	2.6119	2.6119	up	5.9975	5.87689	6.65872	P	P	P	5.20033	4.80149	4.39158	P	P	P	CUST_51565_PI448380708	circRNA	CTTCCGAGTGGGAGACACCACTGAATACAGAGCAGCGAGCACTGAAGGCTTCCCTCTTTC	hsa_circ_0053891	-	-	chr2	33359663	33360027	+	NM_000627	LTBP1
CUST_80811_PI448380708	0.0141966	2.14468	2.14468	up	10.1534	9.91988	9.51906	P	P	P	8.79916	8.93203	8.6107	P	P	P	CUST_80811_PI448380708	circRNA	CATGATAATTACAGATGAGACCAAGAATAACTGGGAAGTGTCAGCTCTTTCTCGGGCTGC	hsa_circ_0084333	-	-	chr8	48752576	48830943	-	NM_006904	PRKDC
CUST_75505_PI448380708	0.0353177	0.302129	3.30985	down	4.49574	4.31775	4.02347	P	P	P	5.18508	6.24191	6.36527	P	P	P	CUST_75505_PI448380708	circRNA	TTCTCTCAAGAAATGGTCTATTTCTCAGACCTCAAGTACGAATGCAGAGCTGGTCACCAG	hsa_circ_0078705	-	-	chr6	169620292	169649068	-	NM_003247	THBS2
CUST_63928_PI448380708	0.0407719	3.22349	3.22349	up	7.79644	7.5252	7.93894	P	P	P	6.78062	5.47837	5.5763	P	P	P	CUST_63928_PI448380708	circRNA	GATGAATGCACTTCACATGCTGGATATTAAAGAGCACAATGGACAGACACCACCTCAAAC	hsa_circ_0066707	-	-	chr3	101571934	101573527	+	NM_031419	NFKBIZ
CUST_28258_PI448380708	0.00648651	2.04032	2.04032	up	4.54857	4.72439	4.22967	P	P	P	3.40653	3.66864	3.3647	A	A	A	CUST_28258_PI448380708	circRNA	CTCACCATCCACACCCAGGTGTGTGATGAGATTAAGAGCAAGCTTGCCTCCCTGAAGGAC	hsa_circ_0029499	-	-	chr12	133201490	133245525	-	NM_006231	POLE
CUST_84092_PI448380708	0.00575878	0.491427	2.03489	down	4.4973	4.16959	4.01018	P	P	P	5.15064	5.12414	5.49085	P	P	P	CUST_84092_PI448380708	circRNA	CCTCTTGTCCGAGAAATAACATTTGAAAATGGAGAGCTGACATAGCCCAGAGATACAGGA	hsa_circ_0087750	-	-	chr9	102778603	102784508	-	NM_015051	ERP44
CUST_95824_PI448380708	0.0297959	2.50651	2.50651	up	7.64626	6.98553	7.77422	P	P	P	6.72857	5.69493	5.9062	P	P	P	CUST_95824_PI448380708	circRNA	GAACCTACCCAGTCCATTGCTGCCTGCTACAAGGAGTCATCTATCCTTCTGTTCCAGTCA	hsa_circ_0112688	-	-	chr1	239575659	239656107	+	ENST00000468573.1	CHRM3
CUST_80565_PI448380708	0.0368163	0.39683	2.51997	down	3.14808	3.60532	2.41271	A	A	A	4.18049	4.88014	4.23613	P	P	P	CUST_80565_PI448380708	circRNA	GAGCAATTCACGGATGAGCAGGGCAACATTGTCACCAAGAAGTGGAGAATCTGTACACAG	hsa_circ_0084079	-	-	chr8	41521176	41542208	-	NM_001142446	ANK1
CUST_87901_PI448380708	0.0222574	2.38573	2.38573	up	9.30628	9.73507	9.63951	P	P	P	8.78597	8.05973	7.95809	P	P	P	CUST_87901_PI448380708	circRNA	TCTTTCCATTAAAGAAACACCGTGCAACGTGGTGGTCTATCTGCACTCCAACAACATCAC	hsa_circ_0091746	-	-	chrX	152773705	152775004	+	NM_001711	BGN
CUST_48999_PI448380708	0.0239537	0.476674	2.09787	down	5.30966	5.24183	5.5896	P	P	P	6.02692	6.48028	6.7698	P	P	P	CUST_48999_PI448380708	circRNA	CTCAGGTCACATAAAACTTTGTATATCAACGAGAGAGTTTGGAGCTGTGATGGAAGGCCA	hsa_circ_0051194	-	-	chr19	41754647	41767671	+	NM_021913	AXL
CUST_84564_PI448380708	0.0173291	2.50475	2.50475	up	4.07802	4.43992	4.95223	P	P	P	2.82649	3.53205	3.18688	A	A	A	CUST_84564_PI448380708	circRNA	GAGACCTACAGCCCTGCCGAGCAGAGGTCATCCTGATGTTGAACAGCCCTGTAAGTCCAG	hsa_circ_0088229	-	-	chr9	118997417	119097353	+	NM_002581	PAPPA
CUST_20726_PI448380708	0.0123496	0.394091	2.53748	down	8.46975	8.51868	8.26994	P	P	P	9.35432	9.88482	9.98519	P	P	P	CUST_20726_PI448380708	circRNA	CTTGGCTTTGATTCTTGCAGTTTGCATTGCAGTCAACAGTCGAAGAAGATGTAGACAGAA	hsa_circ_0021733	-	-	chr11	35223217	35243279	+	NM_000610	CD44
CUST_98532_PI448380708	0.00944678	2.38487	2.38487	up	6.21713	6.59425	6.73467	P	P	P	5.65582	5.07538	5.01036	P	P	P	CUST_98532_PI448380708	circRNA	ATCATGGAGGTGAAAGTATTGAGAACATCTGGAGCTCGAGGAAATGTATCGAGCTGGCAA	hsa_circ_0120061	-	-	chr2	40655713	40656626	-	ENST00000406785.1	SLC8A1
CUST_34950_PI448380708	0.0265458	0.396759	2.52042	down	3.37027	3.91487	4.28819	A	A	P	4.99223	5.73267	4.82373	P	P	P	CUST_34950_PI448380708	circRNA	GGCACATAATAAACACGTTGCAGCAGAGGTATGTGTATCTGGTCTTCGAACTAGAGAAGT	hsa_circ_0036576	-	-	chr15	83211950	83221366	-	NM_030594	CPEB1
CUST_23564_PI448380708	0.000111323	2.28909	2.28909	up	6.57539	6.71545	6.76216	P	P	P	5.56261	5.49604	5.41261	P	P	P	CUST_23564_PI448380708	circRNA	GATGCCTTGGGAATATTACATCGCAGATGCCTCCGAGGACCAGGTGTTTGTGTGTGTCAG	hsa_circ_0024671	-	-	chr11	121384860	121414435	+	NM_003105	SORL1
CUST_102618_PI448380708	0.0191471	2.05666	2.05666	up	5.01426	5.07875	5.44432	P	P	P	4.27141	4.3904	3.70411	P	P	P	CUST_102618_PI448380708	circRNA	TTGTGGGAGCTTTCTTGACTAGAACCAGACCCTGTTGTCTGCTTAAATCGATGCACTTTC	hsa_circ_0132245	-	-	chr6	73001707	73017049	-	ENST00000538414.1	RIMS1
CUST_44323_PI448380708	0.0408202	0.458838	2.17942	down	5.46913	5.64009	5.5688	P	P	P	6.91002	6.86529	6.16642	P	P	P	CUST_44323_PI448380708	circRNA	CAATTAAACCGCATGTGATCTCCAGCATCAACCCAGATTCACTCCGAGGAACACACACTG	hsa_circ_0046336	-	-	chr17	80036213	80051647	-	NM_004104	FASN
CUST_93859_PI448380708	0.0412074	2.20005	2.20005	up	4.8925	5.42761	4.59158	P	P	P	4.08129	4.14489	3.23347	P	P	A	CUST_93859_PI448380708	circRNA	TTCCAAGATAGTCTCTTGGAAAGGACTCTGCAATCCTTGTCATGTTGGCAGCTTCCTATT	hsa_circ_0107617	-	-	chr17	71025407	71027853	-	NM_001159770	SLC39A11
CUST_53535_PI448380708	0.0209693	2.01454	2.01454	up	8.53083	8.15448	7.90233	P	P	P	6.91991	7.58091	7.03608	P	P	P	CUST_53535_PI448380708	circRNA	GAAGTCTACTCTTGGCTTGATAGTTTTCTGTTGTTGTGGATCAGCGTCCCCTTTGCATTG	hsa_circ_0055959	-	-	chr2	108618352	108618496	+	NM_021815	SLC5A7
CUST_100199_PI448380708	0.0127375	2.80911	2.80911	up	4.205	4.95981	5.01162	P	P	P	3.31408	3.54943	2.90184	A	A	A	CUST_100199_PI448380708	circRNA	CATTCGACTGGAAGGAGTTGTTACCAAAACTCCATCACCTGTCCTGACGATTAAGAAAGA	hsa_circ_0124750	-	-	chr3	89444986	89468540	+	NM_005233	EPHA3
CUST_98901_PI448380708	0.0208348	2.06948	2.06948	up	6.92481	7.55817	7.10017	P	P	P	6.30184	6.0481	6.15003	P	P	P	CUST_98901_PI448380708	circRNA	TGTGGTGTGACATGTACTCCCTCTCCGGGGATCCAATCAAGCCCTTGAAGTTGCCACAAG	hsa_circ_0121299	-	-	chr2	99812035	99832577	+	NM_145212	MRPL30
CUST_21394_PI448380708	0.00701694	0.448198	2.23116	down	7.17464	7.03375	6.79818	P	P	P	7.98808	7.97522	8.48163	P	P	P	CUST_21394_PI448380708	circRNA	CAGCCAAGCCGGGGCAGTTTCAGTCTCCACCCCAAATGCAGATGGAGAAGGAGGAGACAA	hsa_circ_0022425	-	-	chr11	62259203	62303570	-	NM_024060	AHNAK
CUST_87896_PI448380708	0.0380983	2.40375	2.40375	up	13.863	14.0799	14.18	P	P	P	13.3136	12.4751	12.3581	P	P	P	CUST_87896_PI448380708	circRNA	CTTCTGAGGTCGGTGGCTGTCTTTCCATTAAAGAAACACCGTGCAACGTGGTCCATCCGC	hsa_circ_0091741	-	-	chrX	152770078	152775004	+	NM_001711	BGN
CUST_103993_PI448380708	0.0305005	2.09114	2.09114	up	6.18983	6.346	5.98464	P	P	P	5.24271	5.39019	4.60228	P	P	P	CUST_103993_PI448380708	circRNA	TGAAGAGATAATTATTTGTCTGATATTTCAGTTGAAGGAAGAAATAGCTCTTCTCCTAAG	hsa_circ_0136254	-	-	chr8	28360186	28420783	+	NM_017412	FZD3
CUST_65390_PI448380708	0.0210742	2.08663	2.08663	up	5.27318	5.78196	5.26052	P	P	P	3.9556	4.72087	4.41865	A	P	P	CUST_65390_PI448380708	circRNA	GCAGTAGTAAAGAAGATTCCATTAATCACTGCAAAAAATCTCCAGTCTGGCTCAGCTGCC	hsa_circ_0068223	-	-	chr3	183493702	183519316	+	NM_018023	YEATS2
CUST_71658_PI448380708	0.0182705	2.19001	2.19001	up	11.1382	10.5316	10.5948	P	P	P	9.77526	9.64859	9.51626	P	P	P	CUST_71658_PI448380708	circRNA	CTTCACCATCATGCAGGAAGTGTACTCAGCCTTTCTCCCTGACGGGAAGCTATTGCGATT	hsa_circ_0074725	-	-	chr5	154271946	154278870	-	NM_015465	GEMIN5
CUST_76285_PI448380708	7.42461e-05	5.61742	5.61742	up	3.9176	4.00835	4.27331	P	P	P	1.44148	1.55851	1.73805	A	A	A	CUST_76285_PI448380708	circRNA	GCAAGACACAGACACTAAAATCACGATATCTCCAGCACTAGACAAACTGAATGGATTTCA	hsa_circ_0079599	-	-	chr7	23385558	23391205	-	NM_006547	IGF2BP3
CUST_8849_PI448380708	0.000863665	0.443126	2.25669	down	3.81275	3.88465	3.83895	A	P	A	4.98342	4.93912	5.13034	P	P	P	CUST_8849_PI448380708	circRNA	CTTCTGTATCACGATGAAGAGGCAAATCAAGTTACAGAATGTCTGAAGGGGACAGTGTGG	hsa_circ_0009378	-	-	chr1	2327222	2333781	+	NM_007033	RER1
CUST_83690_PI448380708	0.0146297	2.09981	2.09981	up	4.22399	4.74371	4.10754	P	P	P	3.49203	3.02724	3.38737	A	A	A	CUST_83690_PI448380708	circRNA	TACCAGGTCTACCTCCTACAAGGAGAAGAGCAAAGAAAAGCAGTCCGTCTGGATTTGTTT	hsa_circ_0087333	-	-	chr9	84267098	84303596	-	NM_005077	TLE1
CUST_95828_PI448380708	0.0337492	2.77334	2.77334	up	7.68752	6.83572	7.61405	P	P	P	6.59512	5.43708	5.52847	P	P	P	CUST_95828_PI448380708	circRNA	ACTGTATCCATCCCCATCATGATGTACAGAACCAAGTCTCTTCACTAAACTTGACCTCCA	hsa_circ_0112694	-	-	chr1	239649071	239709049	+	ENST00000468573.1	CHRM3

## Sheet: lncRNA
Fold-Change cut-off: 2.0
P-value cut-off: 0.05
compare: test_VS_ctrl
foldchange:the ratio ( not logarithm) of normalized intensities between two conditions ; Formula : foldchange=average(power(2,signal(CASE)))/average(power(2,signal(CONTROL))).
foldchange (abs):the absolute ratio (not logarithm) of normalized intensities between two conditions ; Formula : if foldchange>1,foldchange(abs)=foldchange,foldchange<1,foldchange(abs)=1/foldchange.
Probe ID	T test p-value	Fold Change			Normalized signal (log2) of test			Detection of test			Normalized signal (log2) of ctrl			Detection of ctrl			Annotation
ProbeName	pvalues	foldchange	foldchange(abs)	Regulation	S597033_NS	S598426_NS	S611331_NS	S597033_flags	S598426_flags	S611331_flags	S2_NS	S810751_NS	S811206_NS	S2_flags	S810751_flags	S811206_flags	ProbeName.1	Type	ProbeSeq	TargetID	GeneSymbol	Description	Chromosome	Start	End	Strand	best_transcript	hostgene
CUST_2655_PI448301858	0.0311818	0.461639	2.16619	down	3.90375	3.30782	4.22198	P	A	P	4.74818	4.88998	5.23926	P	P	P	CUST_2655_PI448301858	lncRNA	AAAGGAATTGTTTTGGCCTAGGATCATCCAGATCAATTATGCAGCTACAGCCAAAACCAA	ENST00000564414	SNHG20	small nucleolar RNA host gene 20 [Source:HGNC Symbol;Acc:HGNC:33099]	chr17	77086716	77099174	+	-	-
CUST_21436_PI448301858	0.0427607	3.47249	3.47249	up	4.60376	3.78518	5.36938	P	P	P	3.26144	3.09253	2.25015	A	A	A	CUST_21436_PI448301858	lncRNA	TGGGGTTACAGCAGCTAATTTAACGAAAACACCCAGAGACAAGAGCTATTACTGCACAAA	ENST00000657860	LINC01093	long intergenic non-protein coding RNA 1093 [Source:HGNC Symbol;Acc:HGNC:49218]	chr4	184892858	184899488	-	-	-
CUST_24847_PI448301858	0.00220173	0.349047	2.86494	down	4.8026	5.01551	4.51877	P	P	P	6.05077	6.23755	6.59322	P	P	P	CUST_24847_PI448301858	lncRNA	TAGGTAGGAAGTGCTTTCCCTAAAATGCTCATAAAGCAAATCAGAGCAATGCTGCATTCC	TEX41:101	TEX41	testis expressed 41 (non-protein coding) [Source:HGNC Symbol;Acc:HGNC:48667]	chr2	145171998	145182515	+	-	-
CUST_7727_PI448301858	0.0452477	0.465582	2.14785	down	3.97474	3.09633	3.99765	P	A	P	4.41363	5.24636	4.7643	P	P	P	CUST_7727_PI448301858	lncRNA	ACCTAGGTCTGTTTTGGAGTGGGGAAGAGGGTAGGTCATCATTTCTATTTAAAATGGGAA	ENST00000658492	LINC00639	long intergenic non-protein coding RNA 639 [Source:HGNC Symbol;Acc:HGNC:27502]	chr14	38747958	38948243	-	-	-
CUST_9075_PI448301858	0.0217383	0.198464	5.0387	down	2.08736	2.35378	3.53775	A	A	A	4.81406	5.28034	5.274	P	P	P	CUST_9075_PI448301858	lncRNA	TCTCTTCACAGTGGTCGATGGGTAATGAGAAACAATAGATATTTCATTCACCAGCAGCGT	ENST00000622621	AC092376.2	"novel transcript, antisense to WWOX"	chr16	79202624	79206739	-	-	-
CUST_9942_PI448301858	0.0371931	2.52998	2.52998	up	4.48051	4.34851	4.45626	P	P	P	2.58215	3.56283	2.95362	A	A	A	CUST_9942_PI448301858	lncRNA	AGAAGGCCTTAAAAGCTTTACCAGCTCGCTAATGTATTTAGGCTTTTCTTCCAGGCAAAC	ENST00000501938	RGMB-AS1	RGMB antisense RNA 1 [Source:HGNC Symbol;Acc:HGNC:48666]	chr5	98769618	98773088	-	-	-
CUST_14810_PI448301858	0.0310393	2.50222	2.50222	up	5.01761	4.01661	4.55149	P	P	P	3.01079	3.26113	3.47744	A	A	A	CUST_14810_PI448301858	lncRNA	GGAAACCTACTTGCTACAGACCCAACAACGTGCAATGATCAGATCCCAATTTAGACTGTA	ENST00000665349	LINC02607	long intergenic non-protein coding RNA 2607 [Source:HGNC Symbol;Acc:HGNC:54049]	chr1	95625485	95777693	+	-	-
CUST_11255_PI448301858	0.0205584	0.48651	2.05546	down	3.42493	4.10461	4.02904	A	P	P	5.16258	4.81807	4.75308	P	P	P	CUST_11255_PI448301858	lncRNA	AGCTGGAGCAAGAGAAGACAGGAAGGAAAAATCAGAGTAAGGTTTCAATGAGTTTCTGCA	ENST00000560375	AC025040.1	"novel transcript, antisense to ATP8B4"	chr15	49879604	49883523	+	-	-
CUST_7629_PI448301858	0.046346	0.184701	5.41416	down	3.88735	3.49203	2.97403	P	A	A	6.85061	5.17282	5.00434	P	P	P	CUST_7629_PI448301858	lncRNA	GCTGTTCACCTTCAAGCTGAGGACTTACCACTTTTCTTCGATTATGAAAAATGCTCAGCC	ENST00000559165	AC084757.2	novel transcript	chr15	48729080	48729844	-	-	-
CUST_31507_PI448301858	0.0387588	0.447602	2.23413	down	2.54023	3.41229	3.49422	A	A	A	4.31322	4.71359	3.98536	P	P	P	CUST_31507_PI448301858	lncRNA	GAAATAACCATGGATATGGGTAGAGACAGAGCCATATGGAATGCACACTGCAGTGGTGAA	ENST00000605499	AL117336.2	"novel transcript, antisense to CCNY"	chr10	35315332	35336401	-	-	-
CUST_994_PI448301858	0.002611	2.27847	2.27847	up	8.22179	8.34717	7.90773	P	P	P	6.93638	7.19163	6.79033	P	P	P	CUST_994_PI448301858	lncRNA	TGAGTATCAGTGTTTGCCATTATTCTTATAACAAGGTTCTCTTTGGTCCCTTCTGGCTCT	ENST00000626175	PISRT1	PISRT1 lncRNA [Source:HGNC Symbol;Acc:HGNC:16671]	chr3	139232992	139233522	+	-	-
CUST_2515_PI448301858	0.0167023	0.487879	2.04969	down	4.58945	3.92733	4.45824	P	P	P	5.12777	5.62798	5.36351	P	P	P	CUST_2515_PI448301858	lncRNA	GAAGTGTTCACCGCTAGAAGTGTTCCCTTGTCAAAGAAAGAAGCCATCCCTTGTCAGTAG	ENST00000431650	LINC01381	long intergenic non-protein coding RNA 1381 [Source:HGNC Symbol;Acc:HGNC:50653]	chr2	25204313	25209202	+	-	-
CUST_26019_PI448301858	0.00737919	2.00946	2.00946	up	9.45004	9.4147	9.21515	P	P	P	8.5341	8.07194	8.42501	P	P	P	CUST_26019_PI448301858	lncRNA	TATCTACATGGATCAGAGTGCCAAGTCTCCCTTCACTTTGTAATGCATAGACCTAGCCTT	LINC01776:19	LINC01776	long intergenic non-protein coding RNA	chr1	98053235	98396882	+	-	-
CUST_7165_PI448301858	0.0430543	2.33788	2.33788	up	4.64266	4.62051	4.16543	P	P	P	2.7125	3.82965	3.01954	A	A	A	CUST_7165_PI448301858	lncRNA	TTATTATTTTTCAGCCAGGGAGGCATGCTTTCTATCTACTGCTAGTACTCCCAGACCAAG	ENST00000433082	PROX1-AS1	PROX1 antisense RNA 1 [Source:HGNC Symbol;Acc:HGNC:43656]	chr1	213817751	213988382	-	-	-
CUST_1067_PI448301858	0.00111767	0.289481	3.45446	down	3.84366	4.24276	3.75878	P	P	A	6.03348	5.64904	5.52587	P	P	P	CUST_1067_PI448301858	lncRNA	AGTTTTAAAGAGGAACCTTTGAGTATTGATAACTGATGAATCTATGATTACATGGAGGTT	ENST00000611056	AC069234.5	novel transcript	chr12	120703867	120704282	+	-	-
CUST_9758_PI448301858	0.0336679	2.44805	2.44805	up	5.16472	5.22424	5.49019	P	P	P	4.14056	4.33965	3.37832	P	P	A	CUST_9758_PI448301858	lncRNA	ACGAGTTATCCCTGAAGATGCTCAAATTAGCAGGCTGTTCTTAGAACCAAATTTCCTGGA	ENST00000499452	LINC02273	long intergenic non-protein coding RNA 2273 [Source:HGNC Symbol;Acc:HGNC:53188]	chr4	152100818	152104720	+	-	-
CUST_31407_PI448301858	0.0358692	2.109	2.109	up	4.58826	4.75962	4.18291	P	P	P	3.11769	3.95233	3.12137	A	P	A	CUST_31407_PI448301858	lncRNA	AGCTATGAAAGAAACATTTGCAGCATCAGACCTTCTTCTCTAGAACTTTCTTCTGCCCCA	ENST00000648376	AL138999.2	"novel transcript, antisense to STARD13"	chr13	33335497	33349619	+	-	-
CUST_676_PI448301858	0.025297	2.54645	2.54645	up	3.87158	4.65099	4.25689	P	P	P	2.54438	2.60194	3.48769	A	A	P	CUST_676_PI448301858	lncRNA	AAGTTTCTCAGAATGCCCTTCTCAGTACGAATCCAGTTGAGTCTAGAGACAAGGAGGAAG	ENST00000577023	AC130371.1	"novel transcript, antisense to B3GNTL1"	chr17	82978525	82981508	+	-	-
CUST_18642_PI448301858	0.0209951	2.23554	2.23554	up	7.66853	7.99516	7.31298	P	P	P	6.81951	6.01961	6.62121	P	P	P	CUST_18642_PI448301858	lncRNA	CTGTTTCTTCAACTGTACCTCAAATATTTTGGTCCTAAGCTCTTCCCACACCCTGGTCAT	ENST00000512500	AC093535.1	"novel transcript, antisense to GRAMD3"	chr5	126480411	126490371	-	-	-
CUST_27218_PI448301858	0.00374568	2.79031	2.79031	up	4.47908	4.92579	4.44612	P	P	P	3.01517	3.15251	3.28114	A	A	A	CUST_27218_PI448301858	lncRNA	GGAGTGGTGAGGAAGGGAATGTGCCTCTATTTTCCTTGCTATTTATTGCTCTGCATTAAA	LINC01331:5	LINC01331	long intergenic non-protein coding RNA 1331 [Source:HGNC Symbol;Acc:HGNC:50538]	chr5	74361477	74536773	-	-	-
CUST_21112_PI448301858	0.0280735	2.46111	2.46111	up	4.3927	4.53797	4.10635	P	P	P	3.54082	2.55617	2.8978	A	A	A	CUST_21112_PI448301858	lncRNA	ATGCAGCAATTGAAACTGAGTATGTACTCTGATCTTGGTGGGGAGGTAATTCCCCATAAG	ENST00000656794	LINC02109	long intergenic non-protein coding RNA 2109 [Source:HGNC Symbol;Acc:HGNC:52964]	chr5	29143512	29170386	+	-	-
CUST_13391_PI448301858	0.0416365	0.456844	2.18893	down	3.08399	4.03632	3.30514	A	P	A	4.16959	5.0546	4.6371	P	P	P	CUST_13391_PI448301858	lncRNA	CAGGTGCCTGAAGACCCCATCATATTTTACTAAAACTCTCCACTCCAAAAGAGCATCAGT	ENST00000580756	AP000915.1	novel transcript	chr18	316737	319165	+	-	-
CUST_6613_PI448301858	0.00803058	0.38161	2.62048	down	4.77062	4.74717	4.33212	P	P	P	6.0718	6.30616	5.59362	P	P	P	CUST_6613_PI448301858	lncRNA	GGATGCAGACAAGGTCCACGCATTGTGGTTGGCTTTATTGAAGTATCAGAGAATCATTTT	ENST00000654492	LINC00840	long intergenic non-protein coding RNA 840 [Source:HGNC Symbol;Acc:HGNC:44987]	chr10	43857809	43895435	+	-	-
CUST_32649_PI448301858	0.0371373	0.432543	2.31191	down	4.60603	4.0688	4.51356	P	P	P	4.99509	5.74005	5.96732	P	P	P	CUST_32649_PI448301858	lncRNA	GAGGTTGGGGGGGAAGCATCTACATTTTCACATCCTGCCTATTTGGAGCAGCAAGCTGGA	ENST00000580881	AP001107.9	"novel transcript, antisense to SLC29A2"	chr11	66348215	66364804	+	-	-
CUST_23893_PI448301858	0.032431	2.13579	2.13579	up	4.62567	4.53634	4.34224	P	P	P	3.76513	3.42208	2.92699	A	A	A	CUST_23893_PI448301858	lncRNA	GGATATAGTTGATGGCTGAGCTGTTCTTAAAACCCAGCTATAGAGCTGTCTCTCACTCCT	lnc-IRX3-80:59	lnc-IRX3-80	long intergenic non-protein coding RNA	chr16	54889539	54893483	-	-	-
CUST_32485_PI448301858	0.0142888	2.07578	2.07578	up	4.35236	4.74129	5.01126	P	P	P	3.92278	3.57689	3.48066	A	A	P	CUST_32485_PI448301858	lncRNA	AGCAGCCACCAAAAACACATCCTGTGCTATTTCATGTTGCCATTACAAGGTGTTTAGATA	ENST00000656199	AC117453.1	"novel transcript, antisense to KCNMB2"	chr3	178277004	178385279	-	-	-
CUST_32421_PI448301858	0.0208017	2.24804	2.24804	up	10.4181	9.81948	9.69873	P	P	P	8.67069	9.24836	8.50986	P	P	P	CUST_32421_PI448301858	lncRNA	TATGTCTCTCTGTGTCTGTGTTTATCACTGGTGAATCTTCAGCATTGGGGCTACCCTATG	ENST00000670883	B3GALT5-AS1	B3GALT5 antisense RNA 1 [Source:HGNC Symbol;Acc:HGNC:16424]	chr21	39597147	39612646	-	-	-
CUST_21665_PI448301858	0.00262818	0.479211	2.08676	down	4.26261	4.2315	4.57603	P	P	P	5.47041	5.29395	5.50649	P	P	P	CUST_21665_PI448301858	lncRNA	CATGGCCAAGACGGAGTCGGAAACTTTATACAAAATAGGCGTCGCTTTGTTTTCCTTATT	ENST00000617939	AL354950.2	"novel transcript, antisense to EBF3"	chr10	129837505	129837794	+	-	-
CUST_11089_PI448301858	0.0390455	0.396302	2.52333	down	4.48776	4.09937	4.80301	P	P	P	6.3115	5.78234	5.16371	P	P	P	CUST_11089_PI448301858	lncRNA	GTAACAAGCGCAGAGAGGAATGACTGCCTCTGCTGATGGTAACCTTGAATTTTACAAATG	ENST00000606277	NFYC-AS1	NFYC antisense RNA 1 [Source:HGNC Symbol;Acc:HGNC:49451]	chr1	40690380	40692066	-	-	-
CUST_14543_PI448301858	0.0231023	0.31284	3.19652	down	4.10599	3.42278	4.62935	P	A	P	5.48429	5.8686	6.02776	P	P	P	CUST_14543_PI448301858	lncRNA	ATGGAACCTCTTGTCTCATGTGTCTACTTGCATCTTTAAGTTGATACACGGAAGGCACAG	ENST00000585243	AC015908.2	novel transcript	chr17	10878193	10880895	+	-	-
CUST_9836_PI448301858	0.00117914	0.412941	2.42165	down	3.55021	3.30834	3.40377	A	A	A	4.57156	4.59854	4.90607	P	P	P	CUST_9836_PI448301858	lncRNA	CAGCACCTTTTTTATTTTCCATTATCACACTTTGATACCCTCTAAAACATTAAAACACCT	ENST00000525365	LINC02749	long intergenic non-protein coding RNA 2749 [Source:HGNC Symbol;Acc:HGNC:54268]	chr11	4187140	4202655	+	-	-
CUST_27286_PI448301858	0.0352487	0.459288	2.17728	down	6.12327	5.37969	5.92831	P	P	P	6.41759	7.33581	6.99983	P	P	P	CUST_27286_PI448301858	lncRNA	TCAGTGGGTCCTTAGTCCACTTGCAGATACATCATGAAGTGAGTTACATAGGTTGTGATT	LINC02202:17	LINC02202	long intergenic non-protein coding RNA	chr5	159099981	159110981	+	-	-
CUST_24061_PI448301858	0.0200445	0.473112	2.11367	down	3.32097	3.84575	3.57004	A	P	A	4.22358	4.74953	4.95574	P	P	P	CUST_24061_PI448301858	lncRNA	CTTAGACATGGTAAGGCAAGAAGCATCTCATCTAGCTTAGACATGGCAAATCAAGAGCCA	LINC00662:1	LINC00662	long intergenic non-protein coding RNA 662 [Source:HGNC Symbol;Acc:HGNC:27122]	chr19	27773079	27794301	-	-	-
CUST_22526_PI448301858	0.00824477	4.56335	4.56335	up	13.4556	12.9177	12.4374	P	P	P	11.3902	10.288	10.4906	P	P	P	CUST_22526_PI448301858	lncRNA	GTGTGGCACCTCCTATTGTCTCTTTTTGCGTTTTCTCCCATTCTCGCTCCCTCTTTTGTC	ENST00000573866	AC007952.4	novel transcript	chr17	19112000	19112636	-	-	-
CUST_9480_PI448301858	0.0140432	0.304102	3.28837	down	7.7197	7.74756	7.40834	P	P	P	9.03923	9.02749	9.83054	P	P	P	CUST_9480_PI448301858	lncRNA	GAAGGTTTTTCACCCCGGGGGTGAGAGTGTATGATCGAAGATATATTTGAGGGTAATTGT	ENST00000480632	WDR86-AS1	WDR86 antisense RNA 1 [Source:HGNC Symbol;Acc:HGNC:41186]	chr7	151409236	151413048	+	-	-
CUST_1839_PI448301858	0.00791883	0.326553	3.06229	down	2.70485	2.43446	2.39638	A	A	A	4.25687	4.36886	3.68509	P	P	P	CUST_1839_PI448301858	lncRNA	GGACCATGGGAAGAGGCAAACCCCTATTTTCAAGGGCACAAGTTGGCTTTTATTAAAATA	ENST00000425212	LINC01819	long intergenic non-protein coding RNA 1819 [Source:HGNC Symbol;Acc:HGNC:52624]	chr2	43031797	43039556	-	-	-
CUST_20818_PI448301858	0.00889561	2.05793	2.05793	up	5.14217	5.45706	5.69155	P	P	P	4.6835	4.28581	4.20292	P	P	P	CUST_20818_PI448301858	lncRNA	CTTCTGAGCGATCAGATTCCTGAAAGAGCAGTCTCTCCATGACAAAAGATGGATTTGGAA	ENST00000451431	LINC01201	long intergenic non-protein coding RNA 1201 [Source:HGNC Symbol;Acc:HGNC:49632]	chrX	130981590	131039846	-	-	-
CUST_18518_PI448301858	0.0337339	0.0640115	15.6222	down	2.67585	2.39051	2.05183	A	A	A	4.54121	6.72124	6.87925	P	P	P	CUST_18518_PI448301858	lncRNA	CTGCATACCTGTCACCAAACCTCCAGGTCAATCTCACATTTACTCTTGAAGAAATGGAGT	ENST00000518706	AC062004.1	novel transcript	chr8	77399072	77537290	+	-	-
CUST_4091_PI448301858	0.0359492	2.69799	2.69799	up	5.33325	5.72646	6.37644	P	P	P	4.82344	3.68888	4.59396	P	A	P	CUST_4091_PI448301858	lncRNA	TGCAAGTAATCATCCGACCAACTTCCTCTACTGCTTGGGAATTGCAGGTTGTATAATCTT	ENST00000607573	TARID	TCF21 antisense RNA inducing promoter demethylation [Source:HGNC Symbol;Acc:HGNC:50506]	chr6	133537213	133891936	-	-	-
CUST_521_PI448301858	0.0440756	0.43092	2.32062	down	5.57546	4.94297	5.24691	P	P	P	5.87079	6.44748	6.9585	P	P	P	CUST_521_PI448301858	lncRNA	GTGCCTCTTGTTTGCATGGCAAAGGAATTCAGTTTTGTGTTTATTTACAGCTGAAGCTCT	ENST00000617151	FRMD6-AS1	FRMD6 antisense RNA 1 [Source:HGNC Symbol;Acc:HGNC:20129]	chr14	51649516	51651744	-	-	-
CUST_28761_PI448301858	0.0325933	0.287672	3.47618	down	6.36875	6.87398	5.56179	P	P	P	7.9823	8.18593	8.2997	P	P	P	CUST_28761_PI448301858	lncRNA	AACTGATACAGCAAAAATTCGCTCCTTTTCTGGACACCCAGTTTCAAAATCTCAGTGTCA	ENST00000664470	LYPLAL1-AS1	LYPLAL1 antisense RNA 1 [Source:HGNC Symbol;Acc:HGNC:54054]	chr1	219409039	219433098	-	-	-
CUST_6600_PI448301858	0.00698094	0.347918	2.87424	down	4.04914	3.61566	3.4176	P	A	A	5.17864	5.39003	5.14467	P	P	P	CUST_6600_PI448301858	lncRNA	CATCATCTTGAATTGCGCACGAATTTTTACACAGCGCCAAAGGAAACTGCCTGTACTTAC	ENST00000660203	LINC00840	long intergenic non-protein coding RNA 840 [Source:HGNC Symbol;Acc:HGNC:44987]	chr10	43859412	43862153	+	-	-
CUST_6661_PI448301858	0.00573898	2.20355	2.20355	up	5.44162	5.52205	5.01969	P	P	P	4.4659	4.01524	4.08994	P	P	P	CUST_6661_PI448301858	lncRNA	CACTTCCAGGGTCAGAGCCCTTCACTTCATATTCATGAGGAGACGGGGAATTGGAATATA	ENST00000489011	AC093001.1	novel transcript	chr3	149284782	149333653	+	-	-
CUST_4331_PI448301858	0.0170338	0.396183	2.52408	down	4.88535	5.3276	4.42035	P	P	P	5.82515	6.49149	6.38085	P	P	P	CUST_4331_PI448301858	lncRNA	TAGGTAGGAAGTGCTTTCCCTAAAATGCTCATAAAGCAAATCAGAGCAATGCTGCATTCC	ENST00000628775	TEX41	testis expressed 41 [Source:HGNC Symbol;Acc:HGNC:48667]	chr2	145023078	145182649	+	-	-
CUST_4303_PI448301858	0.00396031	0.383604	2.60686	down	4.68899	4.89517	4.81152	P	P	P	5.89617	6.29832	6.31761	P	P	P	CUST_4303_PI448301858	lncRNA	TAGGTAGGAAGTGCTTTCCCTAAAATGCTCATAAAGCAAATCAGAGCAATGCTGCATTCC	ENST00000631271	TEX41	testis expressed 41 [Source:HGNC Symbol;Acc:HGNC:48667]	chr2	144667968	145182649	+	-	-
CUST_9479_PI448301858	0.0312314	0.272853	3.66497	down	5.11762	5.23283	4.88486	P	P	P	6.33514	6.69881	7.56014	P	P	P	CUST_9479_PI448301858	lncRNA	GCCAGAGGAGGGCACAGTGTGGAAGAACTCAACTTTTTAAAGACAGAGATCAGCTTTAAA	ENST00000489632	WDR86-AS1	WDR86 antisense RNA 1 [Source:HGNC Symbol;Acc:HGNC:41186]	chr7	151409161	151413354	+	-	-
CUST_15909_PI448301858	0.00829748	3.00834	3.00834	up	5.63974	5.78873	5.30039	P	P	P	4.39364	3.93105	3.55779	P	P	P	CUST_15909_PI448301858	lncRNA	ATCTCTCGCCCAACGCTGTATTTTATAGGCTTCAACTCAAAATTTTCCTTCATGGCACAG	ENST00000669323	LINC01220	long intergenic non-protein coding RNA 1220 [Source:HGNC Symbol;Acc:HGNC:49664]	chr14	75294495	75296506	+	-	-
CUST_21581_PI448301858	0.0323366	2.00225	2.00225	up	4.71815	5.11974	4.41278	P	P	P	3.70887	3.71598	3.90034	A	A	P	CUST_21581_PI448301858	lncRNA	CCGAATTCTGACCCAATCTGAATCAAATGTCACCCATACCCTGTCTTCAACCAACAAAAG	ENST00000505053	LINC02437	long intergenic non-protein coding RNA 2437 [Source:HGNC Symbol;Acc:HGNC:53369]	chr4	184988997	185005186	+	-	-
CUST_18914_PI448301858	0.0369207	2.79147	2.79147	up	5.50355	5.77566	5.32403	P	P	P	3.5639	4.68962	3.65482	A	P	P	CUST_18914_PI448301858	lncRNA	CAGAGGACAGAACATCAGCCTCAAGCTGGTAAATAGGATGGATTTTCTCCCTAAACATCC	ENST00000450227	AC012499.1	novel transcript	chr2	177698490	177723289	+	-	-
CUST_5071_PI448301858	0.0220725	0.430954	2.32043	down	7.05933	6.2888	6.79856	P	P	P	8.11537	7.89027	7.87438	P	P	P	CUST_5071_PI448301858	lncRNA	CTTTATGTTTCACTTTCTCAAATGAATGTCAAGCAGGTGATTTTCAGATTCAAAAGTTCT	ENST00000624181	CU638689.1	novel transcript	chr21	6667710	6670650	-	-	-
CUST_10152_PI448301858	0.00104446	0.415009	2.40959	down	6.02787	5.8455	5.6544	P	P	P	7.06773	7.26696	7.01084	P	P	P	CUST_10152_PI448301858	lncRNA	GTGTCCAAGCCCAGAGGATGAACTGGAAAAGAAGAGAGGGGGAAAATAATAAAAAGAGGA	ENST00000451368	AC004540.2	novel transcript	chr7	26372144	26376272	-	-	-
CUST_9236_PI448301858	0.00461179	0.302229	3.30875	down	6.7687	6.97383	7.2921	P	P	P	8.37859	9.13269	8.64788	P	P	P	CUST_9236_PI448301858	lncRNA	TGTGCTTTTTCACCTCTACGGAAGATGTCAGAGCGTTTCCCTAGCAATGTTTTAGAAGTT	ENST00000411904	AL590226.1	novel transcript	chr9	136648610	136660421	-	-	-
CUST_4340_PI448301858	0.00309	0.34023	2.93919	down	4.45129	4.89219	4.54537	P	P	P	5.893	6.12265	6.50949	P	P	P	CUST_4340_PI448301858	lncRNA	TAGGTAGGAAGTGCTTTCCCTAAAATGCTCATAAAGCAAATCAGAGCAATGCTGCATTCC	ENST00000629460	TEX41	testis expressed 41 [Source:HGNC Symbol;Acc:HGNC:48667]	chr2	145023228	145182430	+	-	-
CUST_27574_PI448301858	0.0120992	2.0015	2.0015	up	7.92632	8.27331	8.26601	P	P	P	7.40568	7.21022	6.81093	P	P	P	CUST_27574_PI448301858	lncRNA	TTCTACACCTTCAAGATGGCTGAAGAACAAGACGCTTTCTCTCCATGTCTATGCTGTTTC	LINC01506:6	LINC01506	long intergenic non-protein coding RNA 1506 [Source:HGNC Symbol;Acc:HGNC:51187]	chr9	68543541	68546615	-	-	-
CUST_4329_PI448301858	0.0012798	0.400341	2.49787	down	5.07438	5.14036	4.75304	P	P	P	6.14183	6.37172	6.42954	P	P	P	CUST_4329_PI448301858	lncRNA	TAGGTAGGAAGTGCTTTCCCTAAAATGCTCATAAAGCAAATCAGAGCAATGCTGCATTCC	ENST00000626952	TEX41	testis expressed 41 [Source:HGNC Symbol;Acc:HGNC:48667]	chr2	144903175	145182649	+	-	-
CUST_4312_PI448301858	0.00682018	0.374413	2.67085	down	4.37626	4.98155	4.87754	P	P	P	5.77423	6.25036	6.45126	P	P	P	CUST_4312_PI448301858	lncRNA	TAGGTAGGAAGTGCTTTCCCTAAAATGCTCATAAAGCAAATCAGAGCAATGCTGCATTCC	ENST00000631167	TEX41	testis expressed 41 [Source:HGNC Symbol;Acc:HGNC:48667]	chr2	144667985	145182649	+	-	-
CUST_15316_PI448301858	0.0238069	3.05162	3.05162	up	4.45789	4.73269	5.28254	P	P	P	2.47172	3.41475	3.63893	A	A	P	CUST_15316_PI448301858	lncRNA	ACTCTGCATTTGACTAAAGCAGAAGATATGCAAGGAAGCTCAGTCTCTCAATTGAGTGGA	ENST00000626183	AC012593.1	novel transcript	chr2	35162803	35174806	+	-	-
CUST_28201_PI448301858	0.0365024	3.20887	3.20887	up	7.59471	7.75459	7.59228	P	P	P	6.56288	5.71521	5.34343	P	P	P	CUST_28201_PI448301858	lncRNA	ACCTCTGCAAGGCCCTTCCTGACTTTTTCCTTAGAATGTGTGTATATGTGTCTTTTTCCT	ENST00000654354	DYRK3-AS1	DYRK3 antisense RNA 1 [Source:HGNC Symbol;Acc:HGNC:40199]	chr1	206634196	206635714	-	-	-
CUST_31333_PI448301858	0.0204812	0.45262	2.20936	down	3.33891	3.74384	4.15734	A	A	P	5.28092	4.68894	4.73901	P	P	P	CUST_31333_PI448301858	lncRNA	TCTCTTGGGCCCTAGTAAACAGAAATCAGGTACGCAAAAGGGGTAAGCATATAATTTCCT	ENST00000659540	AC107223.1	"novel transcript, antisense to GYPA"	chr4	143912306	143982454	+	-	-
CUST_28535_PI448301858	0.0496892	0.413942	2.41579	down	3.67738	3.65913	3.70257	A	A	A	4.33876	5.11308	5.24922	P	P	P	CUST_28535_PI448301858	lncRNA	CTGAGCACTGGTGACCTTGAATTAAGTCTAATGTTGGGATTGGAAGACGCTTCAGACATC	ENST00000655617	AC067852.5	"novel transcript, antisense to PSMC3IP"	chr17	42577825	42578366	+	-	-
CUST_589_PI448301858	0.00643555	2.45612	2.45612	up	4.00371	3.83978	4.45966	P	P	P	2.5736	2.81536	3.05787	A	A	A	CUST_589_PI448301858	lncRNA	TGCTGCTGACCTATTTGTTCCTTTCCTGGTCATAGCTCTTATAATGATGTGTGCATTCCA	ENST00000567103	AC093515.1	novel transcript	chr16	7887714	8112723	-	-	-
CUST_2158_PI448301858	0.0284783	0.419956	2.3812	down	3.08767	3.55907	4.08428	A	A	P	4.71161	5.16206	4.73846	P	P	P	CUST_2158_PI448301858	lncRNA	GTCCAAAGGGCAGGTCAGTGTAAAATGTAGCTGACTGAAGGAAGACTGGTAAATTCTGAA	ENST00000604855	AC116667.1	novel transcript	chr16	73060245	73062316	+	-	-
CUST_22252_PI448301858	0.0493254	2.4895	2.4895	up	4.39048	5.00208	4.11549	P	P	P	2.38725	3.59233	3.45507	A	A	A	CUST_22252_PI448301858	lncRNA	AGGAGGTGTGGAGCAAAACTGTGTTGAATGAACTGTAGATGGAAATTCTCTCCTTCCCAC	ENST00000654624	LINC01206	long intergenic non-protein coding RNA 1206 [Source:HGNC Symbol;Acc:HGNC:49637]	chr3	181952383	182001674	+	-	-
CUST_15680_PI448301858	0.0320491	3.75551	3.75551	up	7.999	8.6304	7.65293	P	P	P	6.96109	5.97786	5.30789	P	P	P	CUST_15680_PI448301858	lncRNA	AGTTGCTCTATGTGGTTGACTCTGAATAAATTTTTCCCACTCCCTTTTGAAAGCTTCACT	ENST00000440762	LINC01360	long intergenic non-protein coding RNA 1360 [Source:HGNC Symbol;Acc:HGNC:50593]	chr1	73306170	73338877	+	-	-
CUST_28454_PI448301858	0.0452057	0.428974	2.33114	down	6.59621	7.38609	7.58043	P	P	P	7.85477	8.4864	8.88124	P	P	P	CUST_28454_PI448301858	lncRNA	TGGGTGCAAACCAGGGTGATTTTTACAACTTTTAAACAAGTTTAAAGCAGCTTTGTTGGC	ENST00000606664	AC100803.4	"novel transcript, antisense to MROH5"	chr8	141434545	141437954	+	-	-
CUST_21308_PI448301858	0.030451	2.10463	2.10463	up	5.33036	5.30954	4.85769	P	P	P	4.57351	3.859	3.74592	P	A	P	CUST_21308_PI448301858	lncRNA	GCAGAGGTTCTGTTTCTCCTTGCTTTGTTCTGACTTTACGGCAGAACTAAGCTAATGAGT	ENST00000641510	CASC19	cancer susceptibility 19 [Source:HGNC Symbol;Acc:HGNC:49476]	chr8	127168359	127188394	-	-	-
CUST_10153_PI448301858	0.0135614	0.383439	2.60797	down	5.83569	5.91638	5.3138	P	P	P	7.18305	7.07051	7.02748	P	P	P	CUST_10153_PI448301858	lncRNA	GTGTCCAAGCCCAGAGGATGAACTGGAAAAGAAGAGAGGGGGAAAATAATAAAAAGAGGA	ENST00000451264	AC004540.2	novel transcript	chr7	26372332	26376701	-	-	-
CUST_32155_PI448301858	0.0021508	0.428959	2.33123	down	4.37001	4.13094	4.55038	P	P	P	5.7828	5.35409	5.57639	P	P	P	CUST_32155_PI448301858	lncRNA	CGGACCATGATAAAATTCCAGACTCTCGGTAGTTTTTGCGTTCCAAGAAGTAGAGCCTAG	ENST00000659591	UBL7-AS1	UBL7 antisense RNA 1 (head to head) [Source:HGNC Symbol;Acc:HGNC:48614]	chr15	74461307	74481290	+	-	-
CUST_2605_PI448301858	0.0370125	0.471112	2.12264	down	6.71965	7.076	7.6881	P	P	P	7.90837	8.40223	8.52862	P	P	P	CUST_2605_PI448301858	lncRNA	AATCTGTCTTGGAGGACATCAGAAGGTGAATTTTCCAAGTTCTTGGACAACCTAGCTGTT	ENST00000542112	SNHG1	small nucleolar RNA host gene 1 [Source:HGNC Symbol;Acc:HGNC:32688]	chr11	62852258	62855914	-	-	-
CUST_18763_PI448301858	0.0313788	2.69477	2.69477	up	4.82205	4.98553	4.33425	P	P	P	2.58177	3.77906	3.32536	A	A	A	CUST_18763_PI448301858	lncRNA	GGGTCCAGATTTCCAGGGTCTTTGAAGATGTTAGTTCACTGTTTATTCATGTGGGTTCCT	ENST00000634630	AC011451.3	novel transcript	chr19	9384907	9407024	-	-	-
CUST_18762_PI448301858	0.0103974	2.05939	2.05939	up	5.23427	5.04885	5.22016	P	P	P	3.88308	4.3887	4.06611	A	P	P	CUST_18762_PI448301858	lncRNA	GTTTATTCATGTGGGTTCCTGTAAATGTCTGCAGCCAATCTGGAAGTGGAGCTGTATTTG	ENST00000634951	AC011451.3	novel transcript	chr19	9383581	9407055	-	-	-
CUST_13879_PI448301858	0.0111656	0.215404	4.64243	down	2.09919	2.87133	2.1304	A	A	A	5.24361	4.32389	4.02456	P	P	P	CUST_13879_PI448301858	lncRNA	TTGTTTCCTCCTTATGCAGCAGTTTTAAAATTTCGAACTAGTTCAAGAGCTGCTCGGCTG	ENST00000625222	LINC01230	long intergenic non-protein coding RNA 1230 [Source:HGNC Symbol;Acc:HGNC:49686]	chr9	1045625	1048641	+	-	-
CUST_21084_PI448301858	0.0498839	0.40282	2.4825	down	4.60865	4.78481	4.373	P	P	P	5.62354	6.47564	5.3972	P	P	P	CUST_21084_PI448301858	lncRNA	ACTCATCCAACCTCACAGTTAACTGTAGAGTTGGGCTTGAAATTCCAAGGTCGATTTTCT	ENST00000517411	MINCR	MYC-induced long non-coding RNA [Source:HGNC Symbol;Acc:HGNC:51653]	chr8	143280161	143281670	-	-	-
CUST_12834_PI448301858	0.0429894	0.15463	6.46707	down	5.48561	5.97164	5.37283	P	P	P	6.9349	8.89493	8.51247	P	P	P	CUST_12834_PI448301858	lncRNA	GACCGTGGGCCTCATATTGAGACACATTTCACGCTGTTTAGATTGTAATGGCAATTATGT	ENST00000512155	AC022424.1	novel transcript	chr5	5132101	5140119	-	-	-
CUST_16182_PI448301858	0.0198028	2.20963	2.20963	up	6.57293	6.93692	6.40914	P	P	P	5.62463	5.79125	5.01261	P	P	P	CUST_16182_PI448301858	lncRNA	AACAACCACATGCTTAGAAGCTCTATCACATGACCTCCTGATCTTCCACGATTCTCTACT	ENST00000440198	PLCE1-AS1	PLCE1 antisense RNA 1 [Source:HGNC Symbol;Acc:HGNC:45193]	chr10	94283161	94287478	-	-	-
CUST_12009_PI448301858	0.047783	0.24328	4.11049	down	2.70622	3.5376	4.65649	A	A	P	4.81826	6.00025	6.42627	P	P	P	CUST_12009_PI448301858	lncRNA	TAGTACCTAGCAATCATGGTGGAACCAGTGACAGTATCCTTTTTATTCCGTGGTACCTGA	ENST00000613838	AL138960.1	novel transcript	chr13	44369365	44369877	-	-	-
CUST_4333_PI448301858	0.00560594	0.38739	2.58138	down	4.89553	4.64497	4.60663	P	P	P	5.86638	5.93375	6.40672	P	P	P	CUST_4333_PI448301858	lncRNA	TAGGTAGGAAGTGCTTTCCCTAAAATGCTCATAAAGCAAATCAGAGCAATGCTGCATTCC	ENST00000604253	TEX41	testis expressed 41 [Source:HGNC Symbol;Acc:HGNC:48667]	chr2	145023096	145182509	+	-	-
CUST_30207_PI448301858	0.0226641	2.10441	2.10441	up	5.11185	5.30262	4.55686	P	P	P	3.60129	4.232	3.94894	A	P	P	CUST_30207_PI448301858	lncRNA	TTTACTATGGAAGCCCACCCTAAGATTTCAATTTAGCTTCCATGTAGTTCCCTGGTGCTT	ENST00000666396	UBA6-AS1	UBA6 antisense RNA 1 (head to head) [Source:HGNC Symbol;Acc:HGNC:49083]	chr4	67701303	67732636	+	-	-
CUST_7532_PI448301858	0.00614767	2.27504	2.27504	up	8.17098	8.5397	8.00927	P	P	P	7.04599	7.23095	6.92055	P	P	P	CUST_7532_PI448301858	lncRNA	GGAAAAATCCTACCTCCTATCCTTTCTAACCCTCCATCCCACTGTCACTCCTCTAATTCA	ENST00000451622	AC007099.1	"novel transcript, antisense to EVA1A"	chr2	75524068	75542706	+	-	-
CUST_2860_PI448301858	0.0116342	0.419763	2.38229	down	2.92856	2.97939	3.49268	A	A	A	4.77821	4.0605	4.29399	P	P	P	CUST_2860_PI448301858	lncRNA	AGATAATACAGTGTCACAGCAGCAAGAAGAAGGAATTCACGACTCTCAAGAGGTCGAGAT	ENST00000636550	AC026904.2	novel transcript	chr8	48551527	48556392	-	-	-
CUST_26346_PI448301858	0.0178781	0.473288	2.11288	down	4.73149	5.1977	4.57495	P	P	P	5.99161	6.01774	5.79726	P	P	P	CUST_26346_PI448301858	lncRNA	TCAAGTTCTGTGTGAAATGAGAGACCATGGGGATTCATTATTGCTGGAGTTGACGGTATT	LINC00639:10	LINC00639	long intergenic non-protein coding RNA 639 [Source:HGNC Symbol;Acc:HGNC:27502]	chr14	38748759	38948246	-	-	-
CUST_12212_PI448301858	0.00194742	0.446419	2.24005	down	4.37949	3.99271	4.18183	P	P	P	5.35295	5.54522	5.14463	P	P	P	CUST_12212_PI448301858	lncRNA	ACACGTAGGTACATAGTTACAACCGGTGTGATAACGATGAGACGACTAGGTGTTTCCAAA	ENST00000606358	AC139795.3	novel transcript	chr5	177554824	177555364	+	-	-
CUST_26554_PI448301858	0.0433394	0.333871	2.99517	down	5.81422	6.49821	7.17675	P	P	P	7.37475	8.23428	8.66367	P	P	P	CUST_26554_PI448301858	lncRNA	CCGGCTGTGGCGTTAAGAAGGGCTATGGATCTAAATAAAATCCAGTCTCTTTGCTGGACC	LINC00482:6	LINC00482	long intergenic non-protein coding RNA 482 [Source:HGNC Symbol;Acc:HGNC:26816]	chr17	81302821	81309250	-	-	-
CUST_31090_PI448301858	0.0176079	0.397253	2.51729	down	2.46147	2.86937	3.33654	A	A	A	4.1345	4.50855	4.11798	P	P	P	CUST_31090_PI448301858	lncRNA	AGGTAGGAACTGGATAGGAACACAAAGTAGTGGAGAGTGGCTTAGCTTTACCATCTTACA	ENST00000647921	AL161668.3	"novel transcript, antisense to SLC39A2"	chr14	20995944	21014822	-	-	-
CUST_20884_PI448301858	0.00649739	0.374632	2.66929	down	5.24268	5.76548	5.76653	P	P	P	6.64408	7.3414	7.01556	P	P	P	CUST_20884_PI448301858	lncRNA	CTGTGATTACCAGGATGAGTATGTCAGTGCAGGTGGCTTCTGAATTTCTGTTTCTGAGTT	ENST00000615570	AC009159.3	novel transcript	chr16	79605802	79606605	+	-	-
CUST_7270_PI448301858	0.0258626	2.03526	2.03526	up	5.55049	5.88533	5.14056	P	P	P	4.70265	4.54598	4.32206	P	P	P	CUST_7270_PI448301858	lncRNA	GAGAGTGGTTGCACATTCTTCAATAAATGTTTACCCAACTCCTACTCCAGCCACATTTGG	ENST00000617035	AC106739.1	"novel transcript, antisense to IL4R"	chr16	27313387	27314101	-	-	-
CUST_4351_PI448301858	0.04221	0.435046	2.29861	down	4.00256	3.64391	3.91682	P	A	P	4.44923	5.38037	5.20144	P	P	P	CUST_4351_PI448301858	lncRNA	GGGCACAGCAGGGAGAAGTGTTGCTTATTACCATTTTAGTATGTTTTCTTTCAAGACCTT	ENST00000629194	TEX41	testis expressed 41 [Source:HGNC Symbol;Acc:HGNC:48667]	chr2	145023253	145073085	+	-	-
CUST_18263_PI448301858	0.0172932	0.191177	5.23075	down	1.62742	3.28412	2.453	A	A	A	4.18606	5.1643	5.38177	P	P	P	CUST_18263_PI448301858	lncRNA	AAGTGGTTTAACATAACACACAGCAGAGCATATGCTGTTATGCTTTGGTGTTTGTTCCCT	ENST00000615349	AL158063.1	novel transcript	chr13	102593338	102593873	-	-	-
CUST_23961_PI448301858	0.0347445	2.08775	2.08775	up	7.51109	7.39088	6.83322	P	P	P	6.58277	5.68053	6.23341	P	P	P	CUST_23961_PI448301858	lncRNA	GAAATTGCTGTCTTCTTGGATGGGCTCTCCACATCTTCCACCACGAAGTAAAAACAATTC	LINC00652:2	LINC00652	long intergenic non-protein coding RNA 652 [Source:HGNC Symbol;Acc:HGNC:25003]	chr20	18787971	18794584	-	-	-
CUST_1041_PI448301858	0.0136778	5.65631	5.65631	up	3.80378	5.13695	5.03859	P	P	P	1.41733	2.83628	2.22891	A	A	A	CUST_1041_PI448301858	lncRNA	TTGCAATTTCTGTTAACATGCATACAGTTGAATGGATGGCCAGGATCAAAGCTATCTGCT	ENST00000646705	ZBED3-AS1	ZBED3 antisense RNA 1 [Source:HGNC Symbol;Acc:HGNC:44188]	chr5	77088059	77151386	+	-	-
CUST_20182_PI448301858	0.00795995	2.09134	2.09134	up	5.59533	6.04644	5.61631	P	P	P	4.9789	4.43471	4.64473	P	P	P	CUST_20182_PI448301858	lncRNA	AAGATCAGAGCAGGAAGATATTTTAGAGATTGGAGCCCTGGCCCAGAAATTGGTTGTTAT	ENST00000668280	LINC01186	long intergenic non-protein coding RNA 1186 [Source:HGNC Symbol;Acc:HGNC:49573]	chrX	46256759	46327649	-	-	-
CUST_23051_PI448301858	0.033109	2.01173	2.01173	up	8.64577	8.62729	7.9892	P	P	P	7.51423	7.28209	7.51972	P	P	P	CUST_23051_PI448301858	lncRNA	GTGCTCCCGGCGCCTTGCCTTTTTTTTTCTTTTTCTTTCTCTCACTGTCTCTTTTTAAAT	LINC00473:6	LINC00473	long intergenic non-protein coding RNA 473 [Source:HGNC Symbol;Acc:HGNC:21160]	chr6	165908802	165987922	-	-	-
CUST_1397_PI448301858	0.0028593	2.40563	2.40563	up	5.56363	5.57811	5.98361	P	P	P	4.34175	4.6255	4.38281	P	P	P	CUST_1397_PI448301858	lncRNA	TAAAGAAAAACTGGAATCTTGTTGACCCCAAGTACTCCTCTAACCCTTTTGCTCTGCTGT	ENST00000670141	LINC00320	long intergenic non-protein coding RNA 320 [Source:HGNC Symbol;Acc:HGNC:19690]	chr21	20756928	20803094	-	-	-
CUST_26787_PI448301858	0.0109454	0.394442	2.53523	down	4.96862	5.34266	4.553	P	P	P	5.94544	6.43783	6.54619	P	P	P	CUST_26787_PI448301858	lncRNA	TAGGTAGGAAGTGCTTTCCCTAAAATGCTCATAAAGCAAATCAGAGCAATGCTGCATTCC	TEX41:144	TEX41	testis expressed 41 (non-protein coding) [Source:HGNC Symbol;Acc:HGNC:48667]	chr2	145023206	145182649	+	-	-
CUST_6354_PI448301858	0.00184851	0.283845	3.52305	down	2.41973	2.17319	2.80681	A	A	A	4.2493	4.07445	4.55624	P	P	P	CUST_6354_PI448301858	lncRNA	AACCTGTTGGGCCTAGGATCAGGAAAGATTCATTGATTCCAGGTAAATCAGAGGAACAAG	ENST00000500370	SNHG10	small nucleolar RNA host gene 10 [Source:HGNC Symbol;Acc:HGNC:27510]	chr14	95532297	95534800	-	-	-
CUST_2052_PI448301858	0.0467807	0.396739	2.52055	down	6.39255	6.2541	6.29051	P	P	P	7.00244	7.86574	7.90674	P	P	P	CUST_2052_PI448301858	lncRNA	TCTTCTTGACCTCAGCAATCCTTTCTGACAATTACCATATGCCTCAAGAGACCTGGGAAG	ENST00000665563	LINC01252	long intergenic non-protein coding RNA 1252 [Source:HGNC Symbol;Acc:HGNC:27888]	chr12	11553152	11556730	+	-	-
CUST_29161_PI448301858	0.0228819	0.370417	2.69966	down	6.9637	6.05391	6.31866	P	P	P	7.32755	7.97936	8.31661	P	P	P	CUST_29161_PI448301858	lncRNA	CCTCTGTGCCTGCATTTCCTCAGAAGGCTGTAACAAAGATTAAATAGGAAAATTCGTGGA	ENST00000652899	PPP1R14B-AS1	PPP1R14B antisense RNA 1 [Source:HGNC Symbol;Acc:HGNC:54233]	chr11	64246965	64248218	+	-	-
CUST_9482_PI448301858	0.0166266	0.361913	2.7631	down	6.85428	6.96339	6.50291	P	P	P	8.09241	7.81443	8.70415	P	P	P	CUST_9482_PI448301858	lncRNA	CTGACCTTACCTACTTCCTCTTTCCAGGTCGTAGATTACAGACTCTCCTCTGGGAAATTG	ENST00000460148	WDR86-AS1	WDR86 antisense RNA 1 [Source:HGNC Symbol;Acc:HGNC:41186]	chr7	151410562	151412007	+	-	-
CUST_26781_PI448301858	0.00259287	0.323621	3.09003	down	4.52899	4.80273	4.71709	P	P	P	6.04069	6.27979	6.57484	P	P	P	CUST_26781_PI448301858	lncRNA	TAGGTAGGAAGTGCTTTCCCTAAAATGCTCATAAAGCAAATCAGAGCAATGCTGCATTCC	TEX41:137	TEX41	testis expressed 41 (non-protein coding) [Source:HGNC Symbol;Acc:HGNC:48667]	chr2	145023206	145182424	+	-	-
CUST_20183_PI448301858	0.00795053	3.86756	3.86756	up	5.25228	6.20908	5.43472	P	P	P	3.30782	3.61376	4.17172	A	A	P	CUST_20183_PI448301858	lncRNA	GCAGTATGGAGTTGGAAAGGCCATCTGTGCTTTTGTGTCCCAGAAATTCAACTACAAAAT	ENST00000617667	AC087588.2	"novel transcript, sense intronic to PKP2"	chr12	32820142	32820567	-	-	-
CUST_27950_PI448301858	0.00900006	0.467729	2.13799	down	3.40462	4.00589	3.74642	A	P	A	4.61878	4.85114	5.01126	P	P	P	CUST_27950_PI448301858	lncRNA	TTTTAGCCACAGGGAGAATTTTGAGCAGAGTTGCATCTTCCTGCTAATTTATGGTTGCAT	ENST00000661269	AC079822.1	"novel transcript, antisense to SERPINI1"	chr3	167794947	167811081	-	-	-
CUST_4343_PI448301858	0.0064198	0.348964	2.86562	down	4.57844	5.01735	4.41202	P	P	P	6.07374	6.21554	6.33289	P	P	P	CUST_4343_PI448301858	lncRNA	TAGGTAGGAAGTGCTTTCCCTAAAATGCTCATAAAGCAAATCAGAGCAATGCTGCATTCC	ENST00000629585	TEX41	testis expressed 41 [Source:HGNC Symbol;Acc:HGNC:48667]	chr2	145023228	145182518	+	-	-
CUST_16914_PI448301858	0.0439597	2.04014	2.04014	up	5.04398	4.18304	4.85383	P	P	P	3.69858	3.2575	4.06192	A	A	P	CUST_16914_PI448301858	lncRNA	TGAGGTGACGGTTCTACCCCAATATTACTTCTTCGAAGAGCAACCTAACTGACCTTGTAT	ENST00000600177	SATB1-AS1	SATB1 antisense RNA 1 [Source:HGNC Symbol;Acc:HGNC:50687]	chr3	18526441	18607184	+	-	-
CUST_4173_PI448301858	0.00538682	2.0328	2.0328	up	5.21696	5.45586	5.65547	P	P	P	4.33673	4.38272	4.56171	P	P	P	CUST_4173_PI448301858	lncRNA	TCTCAACAGCTGAGCAGTCTGTTTCTCCAATCAGGTTTCAAAGCCACTTCAACTGCACTG	ENST00000610809	AC245041.2	novel transcript	chr10	47985519	47991850	-	-	-
CUST_2880_PI448301858	0.0190485	2.00268	2.00268	up	6.21245	6.23831	5.76147	P	P	P	5.13872	5.01225	5.10052	P	P	P	CUST_2880_PI448301858	lncRNA	TCTCTCCAGCAAGTATGAGGACTCCTGTTTCCCTACGTACTCACTACTACAGCAAAGATA	ENST00000627205	AC010976.1	"novel transcript, antisense to IWS1"	chr2	127467825	127501805	+	-	-
CUST_30209_PI448301858	0.00815565	2.10533	2.10533	up	5.23347	5.28103	4.93376	P	P	P	4.03866	4.10713	4.10328	A	P	P	CUST_30209_PI448301858	lncRNA	TTTACTATGGAAGCCCACCCTAAGATTTCAATTTAGCTTCCATGTAGTTCCCTGGTGCTT	ENST00000664183	UBA6-AS1	UBA6 antisense RNA 1 (head to head) [Source:HGNC Symbol;Acc:HGNC:49083]	chr4	67701337	67732722	+	-	-
CUST_28765_PI448301858	0.0180382	0.295431	3.38488	down	6.49071	6.69041	5.64932	P	P	P	7.82735	8.23392	8.20791	P	P	P	CUST_28765_PI448301858	lncRNA	AACTGATACAGCAAAAATTCGCTCCTTTTCTGGACACCCAGTTTCAAAATCTCAGTGTCA	ENST00000667916	LYPLAL1-AS1	LYPLAL1 antisense RNA 1 [Source:HGNC Symbol;Acc:HGNC:54054]	chr1	219409041	219433096	-	-	-
CUST_4346_PI448301858	0.0292001	0.386498	2.58734	down	4.7922	5.29911	4.20286	P	P	P	5.89229	6.26825	6.40483	P	P	P	CUST_4346_PI448301858	lncRNA	TAGGTAGGAAGTGCTTTCCCTAAAATGCTCATAAAGCAAATCAGAGCAATGCTGCATTCC	ENST00000628057	TEX41	testis expressed 41 [Source:HGNC Symbol;Acc:HGNC:48667]	chr2	145023230	145182494	+	-	-
CUST_18519_PI448301858	0.0137875	0.0228369	43.7888	down	1.52612	1.55805	1.55904	A	A	A	5.53626	7.38684	7.41203	P	P	P	CUST_18519_PI448301858	lncRNA	ACTAATCACCTATTTTACCGTCTTTTACAACTTCGTTGTAGGAGGTGTGAAAGAGGAGGG	ENST00000524014	AC062004.1	novel transcript	chr8	77450697	77476381	+	-	-
CUST_4337_PI448301858	0.0215931	0.45552	2.19529	down	5.50649	5.34753	5.36332	P	P	P	6.14551	6.65284	6.75663	P	P	P	CUST_4337_PI448301858	lncRNA	CATGGTAGAAGTCAATTAACGTGTCCCTCACTTGGGGTTTCTCAAGGTAGTTAGTCATGC	ENST00000627545	TEX41	testis expressed 41 [Source:HGNC Symbol;Acc:HGNC:48667]	chr2	145023227	145221066	+	-	-
CUST_29139_PI448301858	0.0120641	2.68493	2.68493	up	4.58392	5.00996	4.27749	P	P	P	3.67725	2.90751	2.97459	A	A	A	CUST_29139_PI448301858	lncRNA	TGCCTCCCTGGAGAGAGCTTGATTCTATTCTGGCATATGCTAGAGAAAAGTACTAAACCA	ENST00000671515	AL596214.1	"novel transcript, antisense to LRRC8B"	chr1	89427533	89525472	-	-	-
CUST_1985_PI448301858	0.035992	3.00512	3.00512	up	5.22717	4.79071	4.46083	P	P	P	2.36457	3.69626	3.44501	A	A	A	CUST_1985_PI448301858	lncRNA	AAAACAGAGAGTCAAGGGATTGGATTGTGGATTGCATTGGTGGTTTTCCTCAGTTTCCTC	ENST00000659292	LINC00943	long intergenic non-protein coding RNA 943 [Source:HGNC Symbol;Acc:HGNC:48639]	chr12	126737013	126746256	+	-	-
CUST_6866_PI448301858	0.0011981	2.68577	2.68577	up	7.1514	7.57062	7.45711	P	P	P	6.16298	5.99148	5.75114	P	P	P	CUST_6866_PI448301858	lncRNA	GATGAAAGGACATTTACCTAAGGAATTACCCGCTCTCAATTCTTCCCAGGTGCATGTAGT	ENST00000623325	AC079298.3	"novel transcript, antisense to DCHS2"	chr4	154201820	154269460	+	-	-
CUST_4334_PI448301858	0.000893849	0.335864	2.9774	down	4.56298	4.983	4.7965	P	P	P	6.09728	6.47462	6.48999	P	P	P	CUST_4334_PI448301858	lncRNA	TAGGTAGGAAGTGCTTTCCCTAAAATGCTCATAAAGCAAATCAGAGCAATGCTGCATTCC	ENST00000451478	TEX41	testis expressed 41 [Source:HGNC Symbol;Acc:HGNC:48667]	chr2	145023100	145182661	+	-	-
CUST_23136_PI448301858	0.0138986	2.85495	2.85495	up	5.209	4.3437	4.45909	P	P	P	2.89125	3.58331	3.06462	A	A	A	CUST_23136_PI448301858	lncRNA	GTCAGGGAATTCCTGACTTGTGAGCTCTAGTTTCCCTATGGACTAGAATATGAGTCACCC	LINC01397:1	LINC01397	long intergenic non-protein coding RNA 1397 [Source:HGNC Symbol;Acc:HGNC:50677]	chr1	110082230	110110239	+	-	-
CUST_1701_PI448301858	0.00467269	0.426512	2.3446	down	4.47915	3.97316	4.02764	P	P	P	5.23621	5.60764	5.35402	P	P	P	CUST_1701_PI448301858	lncRNA	TGGGACATTGAATGACTGTATGCTGCTTTTGATTTCCGTTAATATGGGCAACTGTCCAAT	ENST00000445415	MIR503HG	MIR503 host gene [Source:HGNC Symbol;Acc:HGNC:28258]	chrX	134543339	134544912	-	-	-
CUST_26784_PI448301858	0.0138081	0.429422	2.32871	down	4.91837	5.37415	4.97533	P	P	P	5.89135	6.34563	6.6377	P	P	P	CUST_26784_PI448301858	lncRNA	TAGGTAGGAAGTGCTTTCCCTAAAATGCTCATAAAGCAAATCAGAGCAATGCTGCATTCC	TEX41:140	TEX41	testis expressed 41 (non-protein coding) [Source:HGNC Symbol;Acc:HGNC:48667]	chr2	145023206	145182564	+	-	-
CUST_28764_PI448301858	0.0131751	0.259041	3.8604	down	6.37092	6.69947	5.7436	P	P	P	8.20191	8.16244	8.43705	P	P	P	CUST_28764_PI448301858	lncRNA	ACACTGCTGAGGAACTCAAGTCCTAGAAGAACCATTTGAAGAGACCCATCTCACTAAAGA	ENST00000658964	LYPLAL1-AS1	LYPLAL1 antisense RNA 1 [Source:HGNC Symbol;Acc:HGNC:54054]	chr1	219409538	219433030	-	-	-
CUST_27896_PI448301858	0.0160501	2.0448	2.0448	up	3.87525	4.34057	3.88699	P	P	P	3.38742	2.78189	2.80278	A	A	A	CUST_27896_PI448301858	lncRNA	ATTTGGCCTCTTCAGCTTAGTGTTACACATCAGGCCTTCTTGTTGAACTACTTGATCTGC	ENST00000577270	AC005821.1	"novel transcript, antisense to MARCH10"	chr17	62706234	62737915	+	-	-
CUST_204_PI448301858	0.0350459	2.59892	2.59892	up	5.13737	4.01882	4.4227	P	P	P	2.82452	3.46767	3.30531	A	A	A	CUST_204_PI448301858	lncRNA	ATGGCATCATCTTTCTATTGGGTTTTGGCTAGTGCACTCAAATTGAGAACACAGCTTCAC	ENST00000659069	LINC02024	long intergenic non-protein coding RNA 2024 [Source:HGNC Symbol;Acc:HGNC:52859]	chr3	117678698	117691005	-	-	-
CUST_5163_PI448301858	0.0023518	2.42127	2.42127	up	7.34234	7.57368	7.37551	P	P	P	6.3871	6.09116	5.96376	P	P	P	CUST_5163_PI448301858	lncRNA	ATAAAGCAAGTTGGCAGAAAGGAAGAATACAGTACTTAATTGGGATCTCCCCGCTGCTAT	ENST00000551505	AC079385.1	"novel transcript, antisense to POLR3B, RFX4 and RIC8B."	chr12	106495958	106774918	-	-	-
CUST_29686_PI448301858	0.0332783	0.460051	2.17367	down	3.06227	3.74509	2.86966	A	A	A	4.28081	4.26576	4.61561	P	P	P	CUST_29686_PI448301858	lncRNA	TCAAGGGATAGATGAGATTGCTCAGGTAAAATGTGCAGAGTGTGAATAGGCAGAAAGCTG	ENST00000606056	AC008945.1	"novel transcript, antisense to SEPP1"	chr5	42806394	42806997	+	-	-
CUST_5356_PI448301858	0.000269068	2.05286	2.05286	up	6.75574	6.89604	6.80102	P	P	P	5.77014	5.88515	5.68088	P	P	P	CUST_5356_PI448301858	lncRNA	GAGAGATCAACTTTGCTACACACTGCTCACAACCCCAAACTAGCTAGGATTCAAGACTTC	ENST00000577746	AC015688.6	"novel transcript, antisense to KSR1"	chr17	27625484	27626438	-	-	-
CUST_775_PI448301858	0.0323338	2.00927	2.00927	up	5.22945	5.01731	5.78156	P	P	P	4.58241	4.20491	4.30506	P	P	P	CUST_775_PI448301858	lncRNA	TGGAAGACCAATGGGTATTCAACTTTCAGAAAGCCTTGGCGAGGTCTAGTGATGAAATAA	ENST00000500525	ALDH1L1-AS2	ALDH1L1 antisense RNA 2 [Source:HGNC Symbol;Acc:HGNC:42446]	chr3	126207255	126210166	+	-	-
CUST_6195_PI448301858	0.0109274	2.05713	2.05713	up	5.33153	5.56513	5.43392	P	P	P	4.21144	4.69819	4.25689	P	P	P	CUST_6195_PI448301858	lncRNA	AAGAAAAAGAAAGGAGGGAAATGCATTCATTAAGAAGAGAAACACATTCTCCCAGCGGCC	ENST00000609652	AC068631.1	"novel transcript, antisense to KNG1, HRG, FETUB, AHSG and DNAJB11"	chr3	186743724	186753464	-	-	-
CUST_23380_PI448301858	0.0125899	0.110526	9.04768	down	1.62935	2.5353	2.86023	A	A	A	6.44581	5.06243	4.67526	P	P	P	CUST_23380_PI448301858	lncRNA	GCAAAGGCTGAAATGTAGCTAGCAGGGGAAGACGCTGAAAAAACAGAGTGATTTGATAAA	LINC01230:15	LINC01230	long intergenic non-protein coding RNA 1230 [Source:HGNC Symbol;Acc:HGNC:49686]	chr9	1046419	1049242	+	-	-
CUST_4304_PI448301858	0.00413226	0.441911	2.2629	down	5.31596	5.11722	4.8025	P	P	P	6.15682	6.11367	6.51154	P	P	P	CUST_4304_PI448301858	lncRNA	TAGGTAGGAAGTGCTTTCCCTAAAATGCTCATAAAGCAAATCAGAGCAATGCTGCATTCC	ENST00000626325	TEX41	testis expressed 41 [Source:HGNC Symbol;Acc:HGNC:48667]	chr2	144667978	145182649	+	-	-
CUST_32761_PI448301858	0.0366079	0.397163	2.51786	down	4.02918	3.1437	4.23505	P	A	P	4.64994	5.56956	5.25473	P	P	P	CUST_32761_PI448301858	lncRNA	TCTTGCCTCAAAAGGTTCACTGGATTCTGGGTTCACTGATGGATTAGAACTGAAATCCAT	ENST00000665502	SCAMP1-AS1	SCAMP1 antisense RNA 1 [Source:HGNC Symbol;Acc:HGNC:50544]	chr5	78355565	78360416	-	-	-
CUST_28200_PI448301858	0.0317334	2.79814	2.79814	up	7.60599	7.58117	7.47199	P	P	P	6.5579	5.90653	5.56405	P	P	P	CUST_28200_PI448301858	lncRNA	ACCTCTGCAAGGCCCTTCCTGACTTTTTCCTTAGAATGTGTGTATATGTGTCTTTTTCCT	ENST00000669393	DYRK3-AS1	DYRK3 antisense RNA 1 [Source:HGNC Symbol;Acc:HGNC:40199]	chr1	206634199	206635683	-	-	-
CUST_13675_PI448301858	0.0038355	2.06736	2.06736	up	4.69519	4.5166	4.24996	P	P	P	3.57216	3.5085	3.25268	A	A	A	CUST_13675_PI448301858	lncRNA	GGGTTCTCTTCCGGATGCAGCCTTTTTGAAATTTATTCTTGGCCAAAAGAGGAAGATAGT	ENST00000512637	LEF1-AS1	LEF1 antisense RNA 1 [Source:HGNC Symbol;Acc:HGNC:40339]	chr4	108172120	108176427	+	-	-
CUST_10082_PI448301858	0.00720929	2.45593	2.45593	up	6.8567	7.45376	7.12682	P	P	P	6.22233	5.65429	5.65689	P	P	P	CUST_10082_PI448301858	lncRNA	TGGTGTGCTGTTTATTTCTCCCAAAGACTCAGGAGGGGAGAGGTTTGATACTTTTTTCTC	ENST00000635954	AL031056.1	novel transcript	chr6	149217936	149245554	+	-	-
CUST_11163_PI448301858	0.0405303	0.469507	2.1299	down	4.6751	5.12398	4.52385	P	P	P	6.27544	5.32264	5.91169	P	P	P	CUST_11163_PI448301858	lncRNA	CATATTTTAATGCAGTGGTTTCTCTGGTCACTCACGGTCCAGCACTAGCACGCAGCAGTC	ENST00000538528	HGC6.3	uncharacterized LOC100128124 [Source:NCBI gene;Acc:100128124]	chr6	167975924	167976939	-	-	-
CUST_14945_PI448301858	0.0416227	2.98715	2.98715	up	4.97913	5.60189	5.69	P	P	P	4.3811	2.93073	3.96691	P	A	P	CUST_14945_PI448301858	lncRNA	TCTCCCTTTGTTTAGCCAGTGCTTTTGCCTTAAGGAAATCAAATGAAGGTATGCTCCTTG	ENST00000557581	AC005280.2	novel transcript	chr14	73462246	73463625	-	-	-
CUST_7075_PI448301858	0.021819	0.477084	2.09607	down	3.86842	3.7205	4.11405	A	A	P	4.73292	5.37093	4.73152	P	P	P	CUST_7075_PI448301858	lncRNA	TCTCTAACAGGTGTAATGCAGTGATGTTTTCCTTTGGCTTCCTTGCTGAGTCATGACTAG	ENST00000567801	LINC01544	long intergenic non-protein coding RNA 1544 [Source:HGNC Symbol;Acc:HGNC:51312]	chr18	61748082	61756646	+	-	-
CUST_25677_PI448301858	0.021112	2.01461	2.01461	up	4.9622	5.13262	4.48003	P	P	P	4.21278	3.55935	3.76897	P	A	P	CUST_25677_PI448301858	lncRNA	AGGTCTGTACTTCTCCAGTGATCTTCTAAACAAGGAACAAACCCAGCTGTTGCTAATTGT	LINC02050:25	LINC02050	long intergenic non-protein coding RNA	chr3	80847524	80872057	+	-	-
CUST_13017_PI448301858	0.00216626	2.12916	2.12916	up	6.27045	6.48781	6.11695	P	P	P	5.17814	5.10684	5.33413	P	P	P	CUST_13017_PI448301858	lncRNA	TGGGGCTCAGTCTGTTCTTCCTCTTTTCCAACAATCACACTTATTTCCAGGAAAGAGAAA	ENST00000558255	AC113146.1	novel transcript	chr15	39167739	39179926	+	-	-
CUST_9039_PI448301858	0.0224142	2.14944	2.14944	up	5.49761	5.6341	4.95546	P	P	P	4.41135	4.31203	4.12245	P	P	P	CUST_9039_PI448301858	lncRNA	GCGGGAAAGTGCAGATTTTCTGAGTACTATGTCTGGGCTCTTTGCTATAAGCACTATTGA	ENST00000566929	AC008938.1	novel transcript	chr16	24472798	24495177	-	-	-
CUST_4344_PI448301858	0.000846807	0.390641	2.5599	down	4.77989	5.03374	4.68809	P	P	P	6.07922	6.19285	6.31115	P	P	P	CUST_4344_PI448301858	lncRNA	TAGGTAGGAAGTGCTTTCCCTAAAATGCTCATAAAGCAAATCAGAGCAATGCTGCATTCC	ENST00000626239	TEX41	testis expressed 41 [Source:HGNC Symbol;Acc:HGNC:48667]	chr2	145023228	145182541	+	-	-
CUST_32156_PI448301858	0.00110068	0.465767	2.147	down	4.59991	4.28385	4.53264	P	P	P	5.60357	5.44134	5.6866	P	P	P	CUST_32156_PI448301858	lncRNA	CGGACCATGATAAAATTCCAGACTCTCGGTAGTTTTTGCGTTCCAAGAAGTAGAGCCTAG	ENST00000666989	UBL7-AS1	UBL7 antisense RNA 1 (head to head) [Source:HGNC Symbol;Acc:HGNC:48614]	chr15	74461307	74481288	+	-	-
CUST_5023_PI448301858	0.0323551	4.18124	4.18124	up	4.08107	4.66349	4.00522	P	P	P	1.42681	1.65418	3.02029	A	A	A	CUST_5023_PI448301858	lncRNA	CTAGCAATTGCTTTGTCATTTTTTCCCCATGGTTCCTACCATTAGTGTTGGGAGGTTTCT	ENST00000657532	LINC01608	long intergenic non-protein coding RNA 1608 [Source:HGNC Symbol;Acc:HGNC:51662]	chr8	110982369	111027525	-	-	-
CUST_7413_PI448301858	0.0119953	13.9718	13.9718	up	4.61192	4.8859	5.97873	P	P	P	1.55342	1.40754	1.48128	A	A	A	CUST_7413_PI448301858	lncRNA	GCTGATTGATGGCAATGTCGGACTGACTCACATTTTTGGAGTAGAACATGATGAAAAGCA	ENST00000561762	AC130456.3	"novel transcript, antisense to TMC5"	chr16	19476916	19487899	-	-	-
CUST_24663_PI448301858	0.0416917	0.359982	2.77792	down	6.50534	6.99942	7.36794	P	P	P	7.65103	8.59879	8.90077	P	P	P	CUST_24663_PI448301858	lncRNA	CTGTGCCCCGGCTGTGGCGTTAAGAAGGGCTATGGATCTAAATAAAATCCAGTCTCTTTG	LINC00482:2	LINC00482	long intergenic non-protein coding RNA 482 [Source:HGNC Symbol;Acc:HGNC:26816]	chr17	81302824	81309248	-	-	-
CUST_28606_PI448301858	0.0220039	3.95989	3.95989	up	5.69533	5.47818	4.37499	P	P	P	3.07787	2.73244	3.85723	A	A	P	CUST_28606_PI448301858	lncRNA	CATTGCGCCAGTTTGGATAATATCTCAAGGCTTAATAGGGAAGGAAGGTGGCATTGAAAA	ENST00000626280	ADAMTS9-AS1	ADAMTS9 antisense RNA 1 [Source:HGNC Symbol;Acc:HGNC:40625]	chr3	64561455	64583424	+	-	-
CUST_26786_PI448301858	0.00198055	0.340141	2.93996	down	4.99657	4.76085	4.45108	P	P	P	6.00693	6.3899	6.48705	P	P	P	CUST_26786_PI448301858	lncRNA	TAGGTAGGAAGTGCTTTCCCTAAAATGCTCATAAAGCAAATCAGAGCAATGCTGCATTCC	TEX41:142	TEX41	testis expressed 41 (non-protein coding) [Source:HGNC Symbol;Acc:HGNC:48667]	chr2	145023206	145182641	+	-	-
CUST_26911_PI448301858	0.0156543	0.475359	2.10367	down	6.93307	6.3068	6.88074	P	P	P	7.58813	8.1242	7.64437	P	P	P	CUST_26911_PI448301858	lncRNA	CTTGGGGACACCAAGTGAGCTCTTTAAAGTGGCTAAAGTGGTAAACCTTGTGTTTTGTAT	LINC01678:14	LINC01678	long intergenic non-protein coding RNA	chr21	44158740	44160084	-	-	-
CUST_14542_PI448301858	0.000385567	0.327594	3.05256	down	3.91515	3.96279	4.21803	P	P	P	5.52942	5.70813	5.70023	P	P	P	CUST_14542_PI448301858	lncRNA	ATGGAACCTCTTGTCTCATGTGTCTACTTGCATCTTTAAGTTGATACACGGAAGGCACAG	ENST00000645807	AC015908.2	novel transcript	chr17	10844674	10880895	+	-	-
CUST_23936_PI448301858	0.0134573	0.211178	4.73533	down	1.36578	2.46848	2.48102	A	A	A	5.04202	4.19915	3.75859	P	P	P	CUST_23936_PI448301858	lncRNA	TTGTTTCCTCCTTATGCAGCAGTTTTAAAATTTCGAACTAGTTCAAGAGCTGCTCGGCTG	LINC01230:12	LINC01230	long intergenic non-protein coding RNA 1230 [Source:HGNC Symbol;Acc:HGNC:49686]	chr9	1045834	1048732	+	-	-
CUST_1946_PI448301858	0.0345348	0.469862	2.12829	down	4.51346	4.31301	5.20849	P	P	P	5.78521	6.1571	5.42952	P	P	P	CUST_1946_PI448301858	lncRNA	TCTCCCTGTGTGGCTACTGACAGGTAAAAGGAAATCAGTGTAAGTAACTAGATTGGGGAG	ENST00000666630	LINC01886	long intergenic non-protein coding RNA 1886 [Source:HGNC Symbol;Acc:HGNC:52705]	chr2	107529411	107531981	+	-	-
CUST_9481_PI448301858	0.020534	0.366824	2.72611	down	6.95532	7.28664	6.57814	P	P	P	8.26911	7.89773	8.89915	P	P	P	CUST_9481_PI448301858	lncRNA	TCCACACACCGCTGACCTTACCTACTTCCTCTTTCCAGGTTGATAGATTTTTTGTTCTTG	ENST00000466677	WDR86-AS1	WDR86 antisense RNA 1 [Source:HGNC Symbol;Acc:HGNC:41186]	chr7	151409271	151412101	+	-	-
CUST_28763_PI448301858	0.0376094	0.279082	3.58318	down	6.35471	6.76701	5.40985	P	P	P	8.09713	8.02742	8.23402	P	P	P	CUST_28763_PI448301858	lncRNA	AACTGATACAGCAAAAATTCGCTCCTTTTCTGGACACCCAGTTTCAAAATCTCAGTGTCA	ENST00000653604	LYPLAL1-AS1	LYPLAL1 antisense RNA 1 [Source:HGNC Symbol;Acc:HGNC:54054]	chr1	219409039	219433142	-	-	-
CUST_8399_PI448301858	0.00897852	2.00629	2.00629	up	6.79797	6.77003	6.63433	P	P	P	5.45757	5.83339	5.86823	P	P	P	CUST_8399_PI448301858	lncRNA	GATGCCCTTTTGCGCCGCTCTGTAGTTCTTATCCTACACTACCTAAAAACAGGAACTATT	ENST00000572187	AC004584.1	"novel transcript, antisense to COIL"	chr17	56939932	56941275	+	-	-
CUST_18411_PI448301858	0.0183458	2.47468	2.47468	up	8.2626	8.38269	7.6998	P	P	P	7.30573	6.46219	6.59401	P	P	P	CUST_18411_PI448301858	lncRNA	CAAATCATTTGATTAATTCCCTTACTCTTACAGGACCTGCCTCCCAGGGGAATACGGTAG	ENST00000649079	LINC01343	long intergenic non-protein coding RNA 1343 [Source:HGNC Symbol;Acc:HGNC:50553]	chr1	38210658	38214806	-	-	-
CUST_29895_PI448301858	0.0472896	0.416105	2.40324	down	3.13688	3.40197	4.34314	A	A	P	5.0631	4.58744	5.24213	P	P	P	CUST_29895_PI448301858	lncRNA	CCATGGCTACAGCGATGAAGCAGCAGAAAAAAAATGGAGATGCTGTCAAAGAAAAAAGAC	ENST00000654540	AC022075.1	"novel transcript, antisense to KLRK1"	chr12	10368311	10379887	+	-	-
CUST_26694_PI448301858	0.0396641	2.72379	2.72379	up	3.98599	5.18725	4.35891	P	P	P	3.22277	2.74669	3.41681	A	A	A	CUST_26694_PI448301858	lncRNA	CACTGTCCCCAGGAAACAAATCCCTGTATACTAAGGATGTTTTCACACAGAAGTAGCTGG	LINC01820:13	LINC01820	long intergenic non-protein coding RNA	chr2	46332516	46429086	-	-	-
CUST_32745_PI448301858	0.0331231	2.02727	2.02727	up	3.92484	4.44579	4.68879	P	P	P	3.44037	3.17217	3.4717	A	A	A	CUST_32745_PI448301858	lncRNA	AAAAAGTGGCAGTTATATAATGGACCCAAATCGCCTTTTCCAGGCTTCTCATAACACACG	ENST00000577848	AP002478.1	"novel transcript, antisense to DLGAP1"	chr18	3653410	3656282	+	-	-
CUST_23162_PI448301858	0.022753	0.416814	2.39915	down	4.33048	3.87992	3.80569	P	P	P	5.11161	4.86155	5.74127	P	P	P	CUST_23162_PI448301858	lncRNA	CTTGCTTCCATCAGATTCTTGTAAGTACCTCACTTGGCACAAGGTAGACATGACGTTCAA	lnc-SERPINI1-23:17	lnc-SERPINI1-23	long intergenic non-protein coding RNA	chr3	167903398	167922642	+	-	-
CUST_20421_PI448301858	0.0187414	2.41095	2.41095	up	4.23258	4.60518	4.62147	P	P	P	3.65353	3.08756	2.81094	A	A	A	CUST_20421_PI448301858	lncRNA	TATCAAGGAAAGAAGGCTCTTTATTTGCTTTGCTGTCATGGTATCCTTCCCATTCCACTG	ENST00000523336	AF279873.3	novel transcript	chr8	33796290	34039104	+	-	-
CUST_20592_PI448301858	0.0344079	2.17654	2.17654	up	4.0962	4.96292	4.63489	P	P	P	3.77034	2.95421	3.60959	A	A	P	CUST_20592_PI448301858	lncRNA	TGTTAGGAGGGTGGCCTGAGCAGTAGGATTGGGGCTGGAGCAGTAAGATGGCAGCCGGAG	ENST00000624155	CU104787.1	novel transcript	chr22	11066418	11068174	+	-	-
CUST_10453_PI448301858	0.0471846	0.394577	2.53436	down	2.2611	2.93929	3.58579	A	A	A	4.18544	4.71362	4.13622	P	P	P	CUST_10453_PI448301858	lncRNA	TTCTGCAAATTCTCCAGTAGTGTCACAAGCAAGTCCTTATCTTCCAGGCTTGGAATAACA	ENST00000437060	AL603839.2	novel transcript	chr1	40515754	40517174	-	-	-
CUST_27612_PI448301858	0.0131835	2.16903	2.16903	up	4.92807	5.17654	4.68787	P	P	P	3.70751	4.18578	3.50199	A	P	P	CUST_27612_PI448301858	lncRNA	CCTGTTTCTCCAAAGTCTGTCATTTCCTACATGGTGTATATCTGTTTCCCTTTGTCATGG	LINC01204:12	LINC01204	long intergenic non-protein coding RNA 1204 [Source:HGNC Symbol;Acc:HGNC:49635]	chrX	45505436	45519691	+	-	-
CUST_17944_PI448301858	0.017293	2.28297	2.28297	up	8.17051	8.39862	7.77085	P	P	P	7.05005	7.22517	6.45204	P	P	P	CUST_17944_PI448301858	lncRNA	GTTCCTATACAGAGAGATTCACCCGTTATCTGTGATATGATTACAAATGTCTGCCCTCCA	ENST00000608299	AF250324.1	novel transcript	chr4	189703881	189704490	-	-	-
CUST_31363_PI448301858	0.0141965	2.22361	2.22361	up	6.47127	6.65953	5.96101	P	P	P	5.44573	4.94639	5.28401	P	P	P	CUST_31363_PI448301858	lncRNA	TAGTTAAGAAAGAGATGAGGTTATCTATACGGAGTAAGGAGGAACGTGGTGGTGCCGTTG	ENST00000665492	CPB2-AS1	CPB2 antisense RNA 1 [Source:HGNC Symbol;Acc:HGNC:39898]	chr13	46052867	46115822	+	-	-
CUST_1702_PI448301858	0.0167183	0.272557	3.66896	down	4.85469	5.66513	5.81674	P	P	P	6.66636	7.87853	7.34192	P	P	P	CUST_1702_PI448301858	lncRNA	ACGATCCAAGTTGCAGTGTGCCTAGATTTTCCTCCAAGGACAAAAATGTGAATAAAGCAA	ENST00000441492	MIR503HG	MIR503 host gene [Source:HGNC Symbol;Acc:HGNC:28258]	chrX	134544426	134546623	-	-	-
CUST_7721_PI448301858	0.000467666	0.459473	2.17641	down	4.7578	4.91464	4.86556	P	P	P	6.05044	6.02339	5.82401	P	P	P	CUST_7721_PI448301858	lncRNA	TCAAGTTCTGTGTGAAATGAGAGACCATGGGGATTCATTATTGCTGGAGTTGACGGTATT	ENST00000650718	LINC00639	long intergenic non-protein coding RNA 639 [Source:HGNC Symbol;Acc:HGNC:27502]	chr14	38749354	38948246	-	-	-
CUST_4356_PI448301858	0.00339084	0.350333	2.85443	down	4.74292	4.96857	4.73234	P	P	P	6.04914	6.31651	6.58139	P	P	P	CUST_4356_PI448301858	lncRNA	TAGGTAGGAAGTGCTTTCCCTAAAATGCTCATAAAGCAAATCAGAGCAATGCTGCATTCC	ENST00000628794	TEX41	testis expressed 41 [Source:HGNC Symbol;Acc:HGNC:48667]	chr2	145023253	145182634	+	-	-
CUST_201_PI448301858	0.037777	0.299136	3.34296	down	3.67225	3.4268	3.04309	A	A	A	4.71031	5.8228	4.54481	P	P	P	CUST_201_PI448301858	lncRNA	TGTTGCTACACCAGTCTGTCCTATACAGGTCACAGGAACCTCAAGTATTTCACAGAATGA	ENST00000563072	AC092718.6	"novel transcript, antisense to C16orf46"	chr16	81071998	81076598	+	-	-
CUST_22797_PI448301858	0.0295412	0.443854	2.25299	down	4.35092	4.16743	3.45952	P	P	A	5.07591	5.05047	5.47167	P	P	P	CUST_22797_PI448301858	lncRNA	TGGAAAACTTAGCTATTAAAAGAGTTCTCGTATAGCCGGGTGCAGTGGACTGAGTATCGA	ENST00000442605	AP001625.2	novel transcript	chr21	42560374	42561934	-	-	-
CUST_29545_PI448301858	0.0461112	3.03679	3.03679	up	4.04064	3.92666	3.82771	P	P	P	2.57671	2.6755	1.45843	A	A	A	CUST_29545_PI448301858	lncRNA	GAGTACATGGTCATTTCAAACTGACCCTGTTATCCTTGAACTAATGGCGTTCCTCCTTCA	ENST00000668117	AP005900.2	"novel transcript, antisense to PTPRM"	chr18	8012257	8016565	-	-	-
CUST_10385_PI448301858	0.0276163	0.327624	3.05228	down	4.1554	3.83516	4.94669	P	A	P	5.8231	6.18192	5.97425	P	P	P	CUST_10385_PI448301858	lncRNA	GAAGGAACTGGGTAATCCGCATTTCAGCCAATTTAGCAGATGACTAACCACCTTAAAACG	ENST00000607001	AC099522.2	novel transcript	chr5	73497550	73498293	-	-	-
CUST_17492_PI448301858	0.0164217	0.217661	4.5943	down	2.49155	1.39945	2.37907	A	A	A	4.16482	4.407	4.50499	P	P	P	CUST_17492_PI448301858	lncRNA	CAAAAGTGGAGGTTCCCGAGTCATCTGAGATTTGTTGCCTCGGAACAGGATCCACAGCTC	ENST00000522961	ZFHX4-AS1	ZFHX4 antisense RNA 1 [Source:HGNC Symbol;Acc:HGNC:44165]	chr8	76491200	76683156	-	-	-
CUST_12773_PI448301858	0.0424533	2.52903	2.52903	up	3.82919	4.01317	3.79806	P	P	P	2.9964	2.53372	1.90079	A	A	A	CUST_12773_PI448301858	lncRNA	GGCTTTATAATTCATTAATCATAGCTCACATTGAGCTTTTGGCTCCAGGTGACAGTGCCC	ENST00000454857	CASC2	cancer susceptibility 2 [Source:HGNC Symbol;Acc:HGNC:22933]	chr10	118046982	118210158	+	-	-
CUST_18016_PI448301858	0.00840751	0.39573	2.52698	down	3.73688	3.68878	3.53987	A	A	A	5.15797	4.65174	5.12217	P	P	P	CUST_18016_PI448301858	lncRNA	TCCTGCGATGACCCAATTTGCACTACGATATGCTCCCTTAAATTACAGGTGATTTAAACA	ENST00000662202	LINC02254	long intergenic non-protein coding RNA 2254 [Source:HGNC Symbol;Acc:HGNC:53152]	chr15	97339693	97521957	-	-	-
CUST_21017_PI448301858	0.00422514	0.413851	2.41633	down	6.07282	5.91857	6.38481	P	P	P	7.48566	7.45963	7.28053	P	P	P	CUST_21017_PI448301858	lncRNA	GTTTTGCCTGATTCAGGGACTATAGAGAGAACCAAGTTCTGCAGGCCTGTCATCTAAGTC	ENST00000623738	CU633906.4	novel transcript	chr21	6318440	6356986	+	-	-
CUST_20045_PI448301858	0.0158833	2.03852	2.03852	up	6.50982	6.87082	6.38057	P	P	P	5.50002	5.91077	5.23151	P	P	P	CUST_20045_PI448301858	lncRNA	GGCAGAAGACCTGGTTTTTTTTCTTGGATGCAACAACTACTTTAAATGGTCTCCCTGACT	ENST00000669309	LINC00378	long intergenic non-protein coding RNA 378 [Source:HGNC Symbol;Acc:HGNC:42704]	chr13	60619008	60791888	+	-	-
CUST_23524_PI448301858	0.0410938	0.256892	3.89269	down	1.51151	3.19762	1.57377	A	A	A	4.83971	3.87398	3.91674	P	P	P	CUST_23524_PI448301858	lncRNA	TTGTTTCCTCCTTATGCAGCAGTTTTAAAATTTCGAACTAGTTCAAGAGCTGCTCGGCTG	LINC01230:10	LINC01230	long intergenic non-protein coding RNA 1230 [Source:HGNC Symbol;Acc:HGNC:49686]	chr9	1045426	1048732	+	-	-
CUST_28762_PI448301858	0.0179796	0.292992	3.41306	down	6.54905	6.85325	5.88093	P	P	P	8.17215	8.16409	8.40968	P	P	P	CUST_28762_PI448301858	lncRNA	ACACTGCTGAGGAACTCAAGTCCTAGAAGAACCATTTGAAGAGACCCATCTCACTAAAGA	ENST00000652910	LYPLAL1-AS1	LYPLAL1 antisense RNA 1 [Source:HGNC Symbol;Acc:HGNC:54054]	chr1	219409538	219433081	-	-	-
CUST_13572_PI448301858	0.00945566	0.433782	2.30531	down	3.44512	3.54657	4.00606	A	A	P	5.06128	4.49144	5.05325	P	P	P	CUST_13572_PI448301858	lncRNA	GTGCTATGGAGTACTATGCACCTGTTTAGAAGTGGGGAAGTAGCACAAACACTAGCAAAA	ENST00000622359	AC239799.1	novel transcript	chr1	146235806	146237807	+	-	-
CUST_32823_PI448301858	0.034491	0.468983	2.13228	down	5.84412	6.22132	6.59367	P	P	P	7.31649	7.34493	7.37112	P	P	P	CUST_32823_PI448301858	lncRNA	ACTCATGGGATGGACAAACTGGAAGATGTAAAATAAGTAAGGCTTTCTGGGCCAAAAAGC	ENST00000505151	AC008443.1	"novel transcript, antisense to TRIM52"	chr5	181246901	181257586	+	-	-
CUST_1009_PI448301858	0.0491277	0.401054	2.49343	down	3.92718	3.13125	3.18204	A	A	A	4.16292	5.36695	4.53776	P	P	P	CUST_1009_PI448301858	lncRNA	CCAAAGGTTTACCTCAATCCCCTTTACTCAAGAAGCCTCAGTTCTACTGACAGTTGGTAA	ENST00000505522	SNHG4	small nucleolar RNA host gene 4 [Source:HGNC Symbol;Acc:HGNC:32964]	chr5	139274131	139284899	+	-	-
CUST_13566_PI448301858	0.0494436	0.375757	2.6613	down	3.9763	4.21009	5.33342	P	P	P	5.60434	6.31846	6.12906	P	P	P	CUST_13566_PI448301858	lncRNA	TGCCTCTTTGCTTCTTATTTTTCAGGAAACAAGTTAGTAACTGAGGGGAAAAGCACCACG	ENST00000618272	AL161669.3	novel transcript	chr14	103208100	103208876	+	-	-
CUST_23050_PI448301858	0.0218339	20.5117	20.5117	up	7.67989	8.16134	7.13057	P	P	P	2.87964	1.38439	4.3796	A	A	P	CUST_23050_PI448301858	lncRNA	TTCTGACGGGTTTTCTGAGGACAATGGAATCCACACTCTGTGTCGAACACTTTTCTAATT	LINC00473:2	LINC00473	long intergenic non-protein coding RNA 473 [Source:HGNC Symbol;Acc:HGNC:21160]	chr6	165939456	165988039	-	-	-
CUST_8816_PI448301858	0.0259722	0.408956	2.44525	down	3.16149	4.02018	4.0523	A	P	P	4.84095	4.96492	5.40025	P	P	P	CUST_8816_PI448301858	lncRNA	TGACATGAGGAGAGATTCAACTTAACATGGTGAGGATGGCAGAGTAGAGCTAAAGTGGAA	ENST00000647436	AL390957.1	novel transcript	chr1	192935796	192957713	-	-	-
CUST_6604_PI448301858	0.0124556	0.349192	2.86375	down	2.52425	3.36771	2.97625	A	A	A	4.37801	4.72643	4.41316	P	P	P	CUST_6604_PI448301858	lncRNA	TTTAATAGCCCATAGGATAAGAAGAAACCAAGTCCTAAAAGTAGGCCAGCACCAGGGTTC	ENST00000659335	LINC00840	long intergenic non-protein coding RNA 840 [Source:HGNC Symbol;Acc:HGNC:44987]	chr10	43778946	43862005	+	-	-
CUST_11736_PI448301858	0.0338463	0.360811	2.77153	down	5.18894	4.82907	6.00107	P	P	P	7.14862	6.73805	6.7649	P	P	P	CUST_11736_PI448301858	lncRNA	GACAGACCAGAATTCTTCACAAAAGCTGCCTTCACACAGCCAAGAGCATAATTCCATTAA	ENST00000610062	AC093799.1	"novel transcript, antisense to BAIAP2L1"	chr7	98322853	98323430	+	-	-
CUST_16184_PI448301858	0.00866175	2.56897	2.56897	up	4.42398	4.96919	4.36958	P	P	P	3.19132	3.43319	3.11429	A	A	A	CUST_16184_PI448301858	lncRNA	ACTTTTAGGTCAGAGTGGGATTTTGGAGGGATAGTCTCCCACAATAGAAAACTACCCTGA	ENST00000502301	LINC00461	long intergenic non-protein coding RNA 461 [Source:HGNC Symbol;Acc:HGNC:42810]	chr5	88540728	88678445	-	-	-
CUST_6869_PI448301858	0.0108819	0.384483	2.60089	down	6.4338	6.66958	7.08147	P	P	P	7.67073	8.16346	8.45697	P	P	P	CUST_6869_PI448301858	lncRNA	TGGGAAAGAGCTAAGCCATTGGATTCCTTTTCTTGAAGGAAGGAGTGGAATTGTGTAAGA	ENST00000619323	AC048341.2	novel transcript	chr12	62603909	62604399	+	-	-
CUST_22649_PI448301858	0.0230785	0.399237	2.50478	down	3.24079	4.04208	4.12485	A	P	P	5.48662	5.24674	4.6912	P	P	P	CUST_22649_PI448301858	lncRNA	GATGACAGGACATCCTGGAAGCTGGGAAATGATATGTATTCATTTCCTACCACCGTAGTG	ENST00000619252	CU633967.1	uncharacterized LOC102724219 [Source:NCBI gene;Acc:102724219]	chr21	5553637	5590200	+	-	-
CUST_19232_PI448301858	0.0266195	0.374579	2.66967	down	4.46626	5.25527	4.24371	P	P	P	6.38931	5.97181	6.02158	P	P	P	CUST_19232_PI448301858	lncRNA	CTTCAGAAAAAAGAGTACTGCCAACAAGAAGGCCCAATCAAGATCCTCCCACAACAAGAG	ENST00000662807	LINC01485	long intergenic non-protein coding RNA 1485 [Source:HGNC Symbol;Acc:HGNC:51138]	chr5	173786792	173791043	-	-	-
CUST_10669_PI448301858	0.0428483	0.313506	3.18973	down	4.08973	4.75196	3.57661	P	P	A	4.96628	6.4214	5.93884	P	P	P	CUST_10669_PI448301858	lncRNA	TCTAGATACTTCATTTCACAGGTAACCTAGAGAACCCAGAGCGGGACCCTGTTCTAGATA	ENST00000638821	AC005906.2	"novel transcript, sense overlapping KCNA1"	chr12	4909901	5011745	+	-	-
CUST_29383_PI448301858	0.0480301	3.17179	3.17179	up	8.69818	8.50034	8.59692	P	P	P	7.47861	6.93444	6.05589	P	P	P	CUST_29383_PI448301858	lncRNA	TCAAAGCAAAAGCCTCACAAAGTTGATTTGCCTTAGAGCAAAGGACAGTTCCTTTCTTCA	ENST00000617352	ADAMTSL4-AS1	ADAMTSL4 antisense RNA 1 [Source:HGNC Symbol;Acc:HGNC:32041]	chr1	150560895	150574552	-	-	-
CUST_19034_PI448301858	0.0010719	0.345783	2.89199	down	3.20439	2.97655	2.73998	A	A	A	4.27739	4.61029	4.63942	P	P	P	CUST_19034_PI448301858	lncRNA	ACTCTTTTGAGAAGCTGCACAAGCTGACATGGAGGATCAAGGATTTCAAAAGCTTTGAAT	ENST00000670142	LINC01684	long intergenic non-protein coding RNA 1684 [Source:HGNC Symbol;Acc:HGNC:52472]	chr21	24428780	24481046	+	-	-
CUST_2659_PI448301858	0.016047	0.393391	2.542	down	3.77159	2.91764	3.58467	A	A	A	4.38661	4.99783	4.9797	P	P	P	CUST_2659_PI448301858	lncRNA	AAAGGAATTGTTTTGGCCTAGGATCATCCAGATCAATTATGCAGCTACAGCCAAAACCAA	ENST00000564509	SNHG20	small nucleolar RNA host gene 20 [Source:HGNC Symbol;Acc:HGNC:33099]	chr17	77088749	77099196	+	-	-
CUST_5596_PI448301858	0.0144121	2.51488	2.51488	up	6.36154	6.16406	5.5956	P	P	P	4.7908	4.91611	4.49598	P	P	P	CUST_5596_PI448301858	lncRNA	ACAATGGAAATTTCACTGGGAATAGCAATGTTTCTTGGATCGGCCATGATTACCTCAGTG	ENST00000670563	LINC02509	long intergenic non-protein coding RNA 2509 [Source:HGNC Symbol;Acc:HGNC:53498]	chr4	176875749	176908031	+	-	-
CUST_24925_PI448301858	0.00120577	2.46655	2.46655	up	6.24571	5.9212	6.1663	P	P	P	4.61481	5.02103	4.78024	P	P	P	CUST_24925_PI448301858	lncRNA	GCTTGTTGCCACCTAAGATACGATGGAGCAAGCACAGTCTTAAAGAAGATTTGCTGATTT	MIR99AHG:27	MIR99AHG	mir-99a-let-7c cluster host gene [Source:HGNC Symbol;Acc:HGNC:1274]	chr21	16420455	16607137	+	-	-
CUST_7888_PI448301858	0.00427887	0.436032	2.29341	down	4.13207	3.68783	4.15838	P	A	P	5.4341	4.97777	5.1689	P	P	P	CUST_7888_PI448301858	lncRNA	TTCTCAGAATACAGCTGGCTGTGTTGTAATCGCACGCTGATCTCACAATAAATAACGTGT	ENST00000569362	LINC02182	long intergenic non-protein coding RNA 2182 [Source:HGNC Symbol;Acc:HGNC:53044]	chr16	88194281	88195217	+	-	-
CUST_20508_PI448301858	0.00252165	2.00394	2.00394	up	4.96242	4.98038	4.75784	P	P	P	3.96646	3.68161	4.03104	A	A	P	CUST_20508_PI448301858	lncRNA	TAACCAGGGTGGAAACTTATTTTGCTCTTTTCAGGTTTCCTAGACTTTCCATCACCACCA	ENST00000662621	LINC02615	long intergenic non-protein coding RNA 2615 [Source:HGNC Symbol;Acc:HGNC:53402]	chr4	128468862	128518998	+	-	-
CUST_4947_PI448301858	0.0174857	2.45715	2.45715	up	7.05046	7.00036	6.27606	P	P	P	5.56306	5.76427	5.16843	P	P	P	CUST_4947_PI448301858	lncRNA	ATGTTGAAATTTTATGCTCACATTTTCAAGCTGCATTTCAAGCTCTTTCTCTTGGTCTGT	ENST00000552378	AC080011.1	novel transcript	chr12	60092864	60096071	+	-	-
CUST_15174_PI448301858	0.0415233	0.458339	2.18179	down	10.3214	9.80073	10.3008	P	P	P	10.7018	11.3051	11.6856	P	P	P	CUST_15174_PI448301858	lncRNA	TGTGGTTGGTGCAGGCAGGAAATATTAACTTATTTCATTGTCACACGAAACCAGAAGACA	ENST00000457390	LINC02802	long intergenic non-protein coding RNA 2802 [Source:HGNC Symbol;Acc:HGNC:54326]	chr1	144245027	144245821	-	-	-
CUST_26122_PI448301858	0.0437671	0.496064	2.01587	down	5.33449	5.4615	6.18146	P	P	P	6.51866	6.82012	6.80465	P	P	P	CUST_26122_PI448301858	lncRNA	TGTTCACTCCAGGCTGAAGTTACAGGTGAGCACTGTATAGATGACCACTTTCGTAAACTA	SNHG1:36	SNHG1	small nucleolar RNA host gene 1 [Source:HGNC Symbol;Acc:HGNC:32688]	chr11	62851988	62855885	-	-	-
CUST_29885_PI448301858	0.013527	3.61944	3.61944	up	4.16037	4.22814	4.30245	P	P	P	1.98174	2.23322	2.79043	A	A	A	CUST_29885_PI448301858	lncRNA	GTCCGACTGCTTGCAGAAGAGGATCTTGAGCACGAAGTTCTCCTGCGCGTCCTCGTACAC	ENST00000658152	OBSCN-AS1	OBSCN antisense RNA 1 [Source:HGNC Symbol;Acc:HGNC:32047]	chr1	228212309	228213652	-	-	-
CUST_7358_PI448301858	0.0133128	0.448389	2.2302	down	3.74411	3.69998	3.09426	A	P	A	4.36157	4.88949	4.79264	P	P	P	CUST_7358_PI448301858	lncRNA	TCTAACACCTCCCACAAAATCCTTCAAGCACTTTTTTCTGTTCCAAGGTTTGCTTATGGG	ENST00000434593	AL078590.2	novel transcript	chr6	134525325	134659836	-	-	-
CUST_26945_PI448301858	0.0199791	0.450704	2.21875	down	3.31052	3.14425	3.89306	A	A	P	4.4259	4.64725	4.80939	P	P	P	CUST_26945_PI448301858	lncRNA	TAATCAAGGACTGACAGGAACATCTACTCCTTTCTCTGCAGAACTTCCCATGACTCCAAT	LINC01315:9	LINC01315	long intergenic non-protein coding RNA 1315 [Source:HGNC Symbol;Acc:HGNC:50513]	chr22	42362309	42369249	-	-	-
CUST_1394_PI448301858	0.0138327	2.12134	2.12134	up	5.79032	5.33994	5.98739	P	P	P	4.94851	4.55011	4.37735	P	P	P	CUST_1394_PI448301858	lncRNA	TAAAGAAAAACTGGAATCTTGTTGACCCCAAGTACTCCTCTAACCCTTTTGCTCTGCTGT	ENST00000659325	LINC00320	long intergenic non-protein coding RNA 320 [Source:HGNC Symbol;Acc:HGNC:19690]	chr21	20756834	20803297	-	-	-
CUST_27573_PI448301858	0.00415654	2.08535	2.08535	up	8.06175	8.37599	8.26249	P	P	P	7.40529	7.15051	6.94374	P	P	P	CUST_27573_PI448301858	lncRNA	TTCTACACCTTCAAGATGGCTGAAGAACAAGACGCTTTCTCTCCATGTCTATGCTGTTTC	LINC01506:5	LINC01506	long intergenic non-protein coding RNA 1506 [Source:HGNC Symbol;Acc:HGNC:51187]	chr9	68543541	68546615	-	-	-
CUST_32490_PI448301858	0.0051538	3.3435	3.3435	up	4.38989	5.1372	4.5533	P	P	P	2.68068	3.1612	3.08082	A	A	A	CUST_32490_PI448301858	lncRNA	ACATGTCACGTCAGTCATCCTCCCAACAAATTCAGTAGTTGGTTAAGCAAGCCATATACA	ENST00000437598	PKN2-AS1	PKN2 antisense RNA 1 [Source:HGNC Symbol;Acc:HGNC:50597]	chr1	87899456	87905714	-	-	-
CUST_2812_PI448301858	0.00412265	0.342601	2.91885	down	4.61202	4.44877	4.37333	P	P	P	5.7572	6.29967	5.9716	P	P	P	CUST_2812_PI448301858	lncRNA	TGAAAAGAATGCTGGCCACAATCCACAGGTATAGAGAATATGGAGAGAAAGCATCTCACG	ENST00000610276	AP000255.1	novel transcript	chr21	31735732	31736407	+	-	-
CUST_23199_PI448301858	0.0390935	0.339967	2.94146	down	4.4148	4.51178	5.72875	P	P	P	5.97749	6.87579	6.71947	P	P	P	CUST_23199_PI448301858	lncRNA	TGTCCAGCATGTGGTCATTTGAATTGTACATGTTTCACTGGGATGCCTACAGAAAAGTAG	lnc-CENPP-20:31	lnc-CENPP-20	long intergenic non-protein coding RNA	chr9	92147592	92148306	+	-	-
CUST_2607_PI448301858	0.0277337	0.42234	2.36776	down	3.40665	3.29161	4.18239	A	A	P	4.74644	4.56046	5.35214	P	P	P	CUST_2607_PI448301858	lncRNA	TGAATGTACACAGACATAACTGGCTTAACCCAAAGTCTTTGATCTCCTGAACCACCAGTG	ENST00000540865	SNHG1	small nucleolar RNA host gene 1 [Source:HGNC Symbol;Acc:HGNC:32688]	chr11	62853073	62855488	-	-	-
CUST_20939_PI448301858	0.00440333	2.08242	2.08242	up	4.56894	4.64928	4.43693	P	P	P	3.46326	3.28881	3.70566	A	A	P	CUST_20939_PI448301858	lncRNA	AAGAGCAGAACATTTTCACGTTGATGGAAGCCCGATGTCTTTCTTCTACGACACAGGTGG	ENST00000564469	AP003096.1	novel transcript	chr11	68615792	68616711	-	-	-
CUST_19185_PI448301858	0.0333024	2.19123	2.19123	up	5.46127	5.63539	6.02761	P	P	P	4.99487	4.0249	4.60865	P	A	P	CUST_19185_PI448301858	lncRNA	CGTCCTTAAATATTGCCGATACTTGACCTACGCAAGAGACAATGTCATGTGATTCAGCCT	ENST00000669924	LINC00882	long intergenic non-protein coding RNA 882 [Source:HGNC Symbol;Acc:HGNC:48568]	chr3	107039655	107240593	-	-	-
CUST_23299_PI448301858	0.0407037	0.278932	3.5851	down	3.82308	4.05219	5.44254	A	P	P	5.65651	6.62529	6.8699	P	P	P	CUST_23299_PI448301858	lncRNA	TGTCCAGCATGTGGTCATTTGAATTGTACATGTTTCACTGGGATGCCTACAGAAAAGTAG	lnc-CENPP-20:32	lnc-CENPP-20	long intergenic non-protein coding RNA	chr9	92147712	92148306	+	-	-
CUST_19488_PI448301858	0.00740967	0.432479	2.31225	down	8.76114	8.65669	9.04384	P	P	P	10.0035	10.3307	9.71859	P	P	P	CUST_19488_PI448301858	lncRNA	GGGCGCACGAATAGGACGTTTTGTTTACAGGCTTTTGTTATTAAGGAAATTGGTGTCAGT	ENST00000606790	AC254633.1	novel transcript	chr1	12618900	12619244	-	-	-
CUST_15171_PI448301858	0.0270488	2.16047	2.16047	up	4.06162	4.56729	4.15552	P	P	P	3.56731	3.11908	2.68003	A	A	A	CUST_15171_PI448301858	lncRNA	CAGAGGAGGCAGAGATCACAGACAGCATTCTCTCCATTACCTACAGACGGAGAATTAAAG	ENST00000425505	TLX1NB	TLX1 neighbor [Source:HGNC Symbol;Acc:HGNC:37183]	chr10	101090308	101131126	-	-	-
CUST_30666_PI448301858	0.0354875	2.28046	2.28046	up	8.08828	7.89826	7.22494	P	P	P	6.7767	6.52171	6.4599	P	P	P	CUST_30666_PI448301858	lncRNA	AAGAAGGTCCAGTTGGCTGTGTATATTGAGTGTTGATTCCGTGGAGATGGTTGATTACTG	ENST00000445240	TAB3-AS2	TAB3 antisense RNA 2 [Source:HGNC Symbol;Acc:HGNC:40013]	chrX	30854321	30854707	+	-	-
CUST_2657_PI448301858	0.00342664	0.488636	2.04651	down	6.46239	6.83116	6.83664	P	P	P	7.53147	7.85386	7.85204	P	P	P	CUST_2657_PI448301858	lncRNA	TGTTTGCACAATTTGGGCCACTCACAAGAGTGTATACCCTGTGATAAACAGTTACCTACA	ENST00000566583	SNHG20	small nucleolar RNA host gene 20 [Source:HGNC Symbol;Acc:HGNC:33099]	chr17	77088749	77094983	+	-	-
CUST_31955_PI448301858	0.0332494	0.109983	9.09234	down	2.95362	2.55582	1.6644	A	A	A	4.42695	6.68777	4.81355	P	P	P	CUST_31955_PI448301858	lncRNA	ACTTCACTCTCCAGGTAGAAATGTCTATCATAAGCATGTGCCACAGAAGGTCTCTCAAGT	ENST00000669823	ZFHX4-AS1	ZFHX4 antisense RNA 1 [Source:HGNC Symbol;Acc:HGNC:44165]	chr8	76610942	76683308	-	-	-
CUST_3022_PI448301858	0.018073	0.456884	2.18874	down	6.10489	6.65145	6.85997	P	P	P	7.43433	7.72227	7.91158	P	P	P	CUST_3022_PI448301858	lncRNA	GCCATTTCCTACTGTAGACTCTAGCACACATTTTCAAGGCAGCTTCCTGATAATAAGGCT	ENST00000611079	AC004812.2	"novel transcript, antisense to RAB35"	chr12	120116907	120119000	+	-	-
CUST_24846_PI448301858	0.0145247	0.330801	3.02296	down	4.63384	4.63238	4.63066	P	P	P	5.89151	6.16526	6.55123	P	P	P	CUST_24846_PI448301858	lncRNA	TAGGTAGGAAGTGCTTTCCCTAAAATGCTCATAAAGCAAATCAGAGCAATGCTGCATTCC	TEX41:56	TEX41	testis expressed 41 (non-protein coding) [Source:HGNC Symbol;Acc:HGNC:48667]	chr2	145023172	145182641	+	-	-
CUST_3778_PI448301858	0.0328177	0.281646	3.55056	down	6.47927	7.10062	5.73806	P	P	P	8.30528	8.22792	8.56011	P	P	P	CUST_3778_PI448301858	lncRNA	ACACTGCTGAGGAACTCAAGTCCTAGAAGAACCATTTGAAGAGACCCATCTCACTAAAGA	ENST00000441790	LYPLAL1-AS1	LYPLAL1 antisense RNA 1 [Source:HGNC Symbol;Acc:HGNC:54054]	chr1	219409523	219459194	-	-	-
CUST_23805_PI448301858	0.0477703	0.32864	3.04284	down	5.14914	4.53013	5.28833	P	P	P	5.70204	7.11087	6.74025	P	P	P	CUST_23805_PI448301858	lncRNA	CTCATTACCTTCTTGAGTTGTGGCTCAGACACTACAACAGAGCTCTGTCACCTCTTTCTA	LINC00649:12	LINC00649	long intergenic non-protein coding RNA 649 [Source:HGNC Symbol;Acc:HGNC:44305]	chr21	33931563	33935823	+	-	-
CUST_6608_PI448301858	0.0335373	0.385722	2.59254	down	2.98885	3.47243	2.53831	A	A	A	4.40311	4.40927	4.46017	P	P	P	CUST_6608_PI448301858	lncRNA	CTAACTTTTAGCCCATAGGATAAGAAGAAACCAAGTCCTAAAAGTAGGCCAGCACCAGGG	ENST00000669972	LINC00840	long intergenic non-protein coding RNA 840 [Source:HGNC Symbol;Acc:HGNC:44987]	chr10	43845406	43878967	+	-	-
CUST_25566_PI448301858	0.00510395	0.345059	2.89806	down	9.57645	9.50103	9.07649	P	P	P	10.8843	10.563	11.2727	P	P	P	CUST_25566_PI448301858	lncRNA	GCTTTGAGAAATGTGTACCTATTCACCATTCCAACGTGAAGAAGCTCTGCAGTAGGAAAA	lnc-CCDC80-5:1	lnc-CCDC80-5	long intergenic non-protein coding RNA	chr3	112596794	112601969	-	-	-
CUST_21018_PI448301858	0.0359411	0.433278	2.30799	down	4.9818	5.73446	5.94711	P	P	P	6.79716	7.01963	6.60345	P	P	P	CUST_21018_PI448301858	lncRNA	GCTTCCAGACCATCTCTCTGATTCTCTTTGGGAGATTGGGTCTGAAAAAGACAATGTCAG	ENST00000624165	CU633906.4	novel transcript	chr21	6318495	6359184	+	-	-
CUST_28017_PI448301858	0.00363591	2.26504	2.26504	up	10.0202	10.0885	9.63249	P	P	P	8.98993	8.58842	8.63017	P	P	P	CUST_28017_PI448301858	lncRNA	CACGGCCCTGGACTTTCTCCTGCTCAACTGAACAAGTATTTGTTGAATATCATTTTCACG	ENST00000669390	MRPS9-AS1	MRPS9 antisense RNA 1 [Source:HGNC Symbol;Acc:HGNC:40688]	chr2	105092368	105102968	-	-	-
CUST_29614_PI448301858	0.0239907	0.398286	2.51076	down	5.79141	6.04349	5.46762	P	P	P	7.60438	6.87726	6.69492	P	P	P	CUST_29614_PI448301858	lncRNA	CCGGCTGGAACAGGTTGTGTTGATGAATTGTTAATGAGTTTGTCATTCACAAAAACGGAA	ENST00000611513	AC024909.1	"novel transcript, antisense to DUSP6"	chr12	89351015	89353271	+	-	-
CUST_9159_PI448301858	0.011418	2.18984	2.18984	up	6.1132	6.28512	5.66643	P	P	P	4.80619	5.22945	4.63936	P	P	P	CUST_9159_PI448301858	lncRNA	CTGATACTTGACATATTTCTTTTCCCGTTCAATTCATGGTTTCTGCCCAAACGGAGCCAC	ENST00000441379	ITGB2-AS1	ITGB2 antisense RNA 1 [Source:HGNC Symbol;Acc:HGNC:44304]	chr21	44921051	44929678	+	-	-
CUST_7283_PI448301858	0.0298927	0.408704	2.44676	down	5.70528	6.17727	6.78182	P	P	P	7.17985	7.89245	7.58007	P	P	P	CUST_7283_PI448301858	lncRNA	CCAGACTTTTAGCTTTGGCTGGGAATATCGTCTGGGCCAATAAAGAGTTTTTGGATGAAA	ENST00000561761	AC103706.1	novel transcript	chr8	133573183	133573861	+	-	-
CUST_26785_PI448301858	0.00822989	0.408345	2.44891	down	4.78862	5.28301	4.86561	P	P	P	5.87252	6.38375	6.52887	P	P	P	CUST_26785_PI448301858	lncRNA	TAGGTAGGAAGTGCTTTCCCTAAAATGCTCATAAAGCAAATCAGAGCAATGCTGCATTCC	TEX41:141	TEX41	testis expressed 41 (non-protein coding) [Source:HGNC Symbol;Acc:HGNC:48667]	chr2	145023206	145182617	+	-	-
CUST_20547_PI448301858	0.00729939	2.52426	2.52426	up	4.7259	4.82669	4.5055	P	P	P	3.33624	3.01311	3.64972	A	A	P	CUST_20547_PI448301858	lncRNA	CTCTCCAGGTTTTCTGTGGGTGGATTATCTCTCTGGATCTTTCTAAGTGAGTCCTGTGTT	ENST00000465755	AC093627.1	novel transcript	chr7	70972	95683	-	-	-
CUST_4569_PI448301858	0.0186547	0.413747	2.41694	down	4.22983	4.71383	4.83303	P	P	P	5.49554	5.7052	6.32873	P	P	P	CUST_4569_PI448301858	lncRNA	TTTAGGAGCTGCTGGTTTTGCAACTGAGTGCTGACGGCTTATTTCTTGTTAATGATTCTG	ENST00000442226	UBXN10-AS1	UBXN10 antisense RNA 1 [Source:HGNC Symbol;Acc:HGNC:41141]	chr1	20184242	20186486	-	-	-
CUST_2008_PI448301858	0.0200269	2.16466	2.16466	up	4.27831	4.5251	4.32873	P	P	P	3.35493	3.51892	2.84582	A	A	A	CUST_2008_PI448301858	lncRNA	AAAACAGAGAGTCAAGGGATTGGATTGTGGATTGCATTGGTGGTTTTCCTCAGTTTCCTC	ENST00000670324	LINC00943	long intergenic non-protein coding RNA 943 [Source:HGNC Symbol;Acc:HGNC:48639]	chr12	126734966	126745332	+	-	-
CUST_13450_PI448301858	0.00882679	0.368599	2.71298	down	3.86554	4.47583	4.33635	P	P	P	5.20765	5.83215	5.92582	P	P	P	CUST_13450_PI448301858	lncRNA	GAGATTTGGGGTGGGGAAAACAAAAGCCTTGCGGAGTAGAAAAAACAAAGGCTTATTTTT	ENST00000609130	AC092171.4	novel transcript	chr7	5425770	5426401	+	-	-
CUST_21083_PI448301858	0.0152655	0.4157	2.40558	down	4.44052	4.73742	4.39573	P	P	P	5.62135	6.19142	5.48326	P	P	P	CUST_21083_PI448301858	lncRNA	ACTCATCCAACCTCACAGTTAACTGTAGAGTTGGGCTTGAAATTCCAAGGTCGATTTTCT	ENST00000523031	MINCR	MYC-induced long non-coding RNA [Source:HGNC Symbol;Acc:HGNC:51653]	chr8	143280161	143280849	-	-	-
CUST_23927_PI448301858	0.0155147	0.158107	6.32483	down	3.27932	2.77647	4.23625	A	A	P	5.11618	6.68351	6.43425	P	P	P	CUST_23927_PI448301858	lncRNA	CCACCCAGTTCAATGGTGCAATGGACCACAAGCAGGAACTTAATTTAGAATGTGCTTATT	LINC00640:8	LINC00640	long intergenic non-protein coding RNA 640 [Source:HGNC Symbol;Acc:HGNC:44291]	chr14	51363282	51365547	+	-	-
CUST_4311_PI448301858	0.0177116	0.399259	2.50464	down	4.57586	5.39827	4.6751	P	P	P	6.01039	6.20468	6.50988	P	P	P	CUST_4311_PI448301858	lncRNA	TAGGTAGGAAGTGCTTTCCCTAAAATGCTCATAAAGCAAATCAGAGCAATGCTGCATTCC	ENST00000628136	TEX41	testis expressed 41 [Source:HGNC Symbol;Acc:HGNC:48667]	chr2	144667985	145182649	+	-	-
CUST_3271_PI448301858	0.0378962	0.20428	4.89525	down	3.44703	3.63789	4.24917	A	A	P	4.90889	6.65487	6.2594	P	P	P	CUST_3271_PI448301858	lncRNA	AGTTGCAAAACCCTTGCTGGGGAAAAGCACCAGCCGTTTTCCATGAATTTAAATATTTTA	ENST00000606796	AL096865.1	"novel transcript, antisense to RUNX2"	chr6	45421079	45422005	-	-	-
CUST_4341_PI448301858	0.000699957	0.347469	2.87795	down	4.74234	4.63342	4.45776	P	P	P	5.90669	6.20391	6.28532	P	P	P	CUST_4341_PI448301858	lncRNA	TAGGTAGGAAGTGCTTTCCCTAAAATGCTCATAAAGCAAATCAGAGCAATGCTGCATTCC	ENST00000628180	TEX41	testis expressed 41 [Source:HGNC Symbol;Acc:HGNC:48667]	chr2	145023228	145182465	+	-	-
CUST_25861_PI448301858	0.0394191	0.289366	3.45583	down	3.83936	3.53987	2.27185	P	A	A	4.6139	5.22929	5.47091	P	P	P	CUST_25861_PI448301858	lncRNA	GCATTTGAAACCAGGGAAGAGAGACCAAAGAGAATTCTACTTTGACCCTGGCTTAAGAGT	LINC01239:1	LINC01239	long intergenic non-protein coding RNA 1239 [Source:HGNC Symbol;Acc:HGNC:49796]	chr9	22640787	22767237	+	-	-
CUST_1699_PI448301858	0.0214468	0.410961	2.43332	down	4.66332	4.05421	3.77977	P	P	A	5.2595	5.49879	5.69993	P	P	P	CUST_1699_PI448301858	lncRNA	TGGGACATTGAATGACTGTATGCTGCTTTTGATTTCCGTTAATATGGGCAACTGTCCAAT	ENST00000440570	MIR503HG	MIR503 host gene [Source:HGNC Symbol;Acc:HGNC:28258]	chrX	134543120	134546642	-	-	-
CUST_31530_PI448301858	0.00135459	0.40098	2.49389	down	3.23626	3.51639	3.32021	A	A	A	4.90409	4.59241	4.51613	P	P	P	CUST_31530_PI448301858	lncRNA	CTGGTTATCCACTGGGCTTATTTTGATGTAAGAATCACCGAAAAGCACTCATGAAGCGTG	ENST00000647935	AC012378.2	"novel transcript, antisense to PYGO1"	chr15	55588666	55589811	+	-	-
CUST_15515_PI448301858	0.00155722	3.0584	3.0584	up	6.2797	6.52385	6.01177	P	P	P	4.83966	4.66251	4.50004	P	P	P	CUST_15515_PI448301858	lncRNA	CCAAACTTCAGTTCGAATCTTCTGGCTCTTACCAGACCCCTGATGAATCCCAGGATCTTC	ENST00000670639	LINC02729	long intergenic non-protein coding RNA 2729 [Source:HGNC Symbol;Acc:HGNC:54246]	chr11	17695266	17696994	-	-	-
CUST_26782_PI448301858	0.0146103	0.409916	2.43952	down	5.27485	5.18427	4.52737	P	P	P	6.04727	6.35694	6.51269	P	P	P	CUST_26782_PI448301858	lncRNA	TAGGTAGGAAGTGCTTTCCCTAAAATGCTCATAAAGCAAATCAGAGCAATGCTGCATTCC	TEX41:138	TEX41	testis expressed 41 (non-protein coding) [Source:HGNC Symbol;Acc:HGNC:48667]	chr2	145023206	145182463	+	-	-

## Sheet: mRNA
Fold-Change cut-off: 2.0
P-value cut-off: 0.05
compare: test_VS_ctrl
foldchange:the ratio ( not logarithm) of normalized intensities between two conditions ; Formula : foldchange=average(power(2,signal(CASE)))/average(power(2,signal(CONTROL))).
foldchange (abs):the absolute ratio (not logarithm) of normalized intensities between two conditions ; Formula : if foldchange>1,foldchange(abs)=foldchange,foldchange<1,foldchange(abs)=1/foldchange.
Probe ID	T test p-value	Fold Change			Normalized signal (log2) of test			Detection of test			Normalized signal (log2) of ctrl			Detection of ctrl			Annotation
ProbeName	pvalues	foldchange	foldchange(abs)	Regulation	S597033_NS	S598426_NS	S611331_NS	S597033_flags	S598426_flags	S611331_flags	S2_NS	S810751_NS	S811206_NS	S2_flags	S810751_flags	S811206_flags	ProbeName.1	Type	ProbeSeq	TargetID	GeneSymbol	Description	Chromosome	Start	End	Strand	best_transcript	hostgene
A_33_P3230990	0.0343697	2.06226	2.06226	up	8.89159	8.89534	8.20674	P	P	P	8.04596	7.5846	7.21161	P	P	P	A_33_P3230990	mRNA	TAGGAAAATGCCCTTTGGTCACTGTAAATATGAATTGTGACCCCATCCCTTCCCGCATGA	NM_173050	SCUBE1	"Homo sapiens signal peptide, CUB domain and EGF like domain containing 1 (SCUBE1), mRNA [NM_173050]"	chr22	43593286	43739378	-	-	-
A_33_P3369178	0.00787283	0.0534588	18.706	down	4.17529	3.5574	4.69107	P	A	P	7.06218	8.77633	8.87433	P	P	P	A_33_P3369178	mRNA	GGTATACAAATCTGTCTACATGAAGTTTACAGATTGGTAAATATCACCTGCTCAACATGT	NM_005807	PRG4	"Homo sapiens proteoglycan 4 (PRG4), transcript variant A, mRNA [NM_005807]"	chr1	186265405	186283699	+	-	-
A_33_P3382606	0.0218213	0.335447	2.9811	down	3.67736	3.7714	3.35825	A	A	A	4.7569	5.70449	4.91813	P	P	P	A_33_P3382606	mRNA	TTTACCAGTGGACCATACTTGTTACTCTTCAGCATCACTGGCTTCCTGCTGCAACGATTT	NM_207102	FBXW12	"Homo sapiens F-box and WD repeat domain containing 12 (FBXW12), transcript variant 1, mRNA [NM_207102]"	chr3	48413709	48436190	+	-	-
A_24_P275073	0.0439579	0.236038	4.23661	down	3.99603	5.59563	3.72107	P	P	A	6.26794	6.95458	6.99142	P	P	P	A_24_P275073	mRNA	TGTGCCTTGGAAATCCAGATCTTTAAAATTTTATGTATTTATTAACATCGCCATTGGGCC	NM_139155	ADAMTS14	"Homo sapiens ADAM metallopeptidase with thrombospondin type 1 motif 14 (ADAMTS14), transcript variant 1, mRNA [NM_139155]"	chr10	72432262	72522197	+	-	-
A_22_P00022010	0.040004	0.469543	2.12973	down	4.19197	4.12847	3.42103	P	P	A	5.11575	4.94559	5.06598	P	P	P	A_22_P00022010	mRNA	TTACGGATGAGTTCTGGAAAAGACCCAGCTATGATTCATAAAAACACTTCTGGATGAATC	NM_004112	FGF11	"Homo sapiens fibroblast growth factor 11 (FGF11), transcript variant 1, mRNA [NM_004112]"	chr17	7342831	7348256	+	-	-
A_32_P169505	0.0051683	0.499471	2.00212	down	4.13182	4.31673	4.56943	P	P	P	5.25972	5.29423	5.49128	P	P	P	A_32_P169505	mRNA	GTCATAATGTTACCTAGCTGAGTTTTGTTATTGTTTATGAAATAAATAAAAAGAAAAGTT	NM_001008537	NEXMIF	"Homo sapiens neurite extension and migration factor (NEXMIF), mRNA [NM_001008537]"	chrX	73952691	74145287	-	-	-
A_24_P348265	0.0382541	4.99874	4.99874	up	4.25618	4.62763	5.18005	P	P	P	3.36976	1.52499	1.48835	A	A	A	A_24_P348265	mRNA	TGAAGTTTTGGAATGAGACTGATCCTGAGTTCGTCATTGACCACATGGACGCAAACAAGG	NM_133271	FCAR	"Homo sapiens Fc fragment of IgA receptor (FCAR), transcript variant 3, mRNA [NM_133271]"	chr19_kb021647_fix	848603	865788	+	-	-
A_24_P79403	0.020091	9.22467	9.22467	up	8.7044	9.63164	10.2555	P	P	P	7.47886	5.59362	5.2114	P	P	P	A_24_P79403	mRNA	GACCTGCAAGCCCCGCTGTACAAGAAAATAATTAAGAAACTTTTGGAGAGTTAGCTACTA	NM_002619	PF4	"Homo sapiens platelet factor 4 (PF4), transcript variant 1, mRNA [NM_002619]"	chr4	74846528	74847744	-	-	-
A_33_P3347928	0.012922	2.58577	2.58577	up	10.6171	10.4867	10.5762	P	P	P	9.4857	9.14994	8.86956	P	P	P	A_33_P3347928	mRNA	CTAGAAGAATAAGAGATGTGATTAATGTATTCCACCACCTCCGCCAGTTAAGAGGAAAAA	NM_001308185	CCNL1	"Homo sapiens cyclin L1 (CCNL1), transcript variant 2, mRNA [NM_001308185]"	chr3	156864291	156878549	-	-	-
A_23_P28120	0.0213535	2.83464	2.83464	up	9.00029	8.38503	8.9163	P	P	P	7.81994	6.72873	7.09818	P	P	P	A_23_P28120	mRNA	CCTGGGCTCCTAGAACCCATTTGCCTTGATGAGCTTGCCTTTTGTGACTTGACACTGGGG	NM_016932	SIX2	"Homo sapiens SIX homeobox 2 (SIX2), mRNA [NM_016932]"	chr2	45232321	45236591	-	-	-
A_33_P3354607	0.0401751	4.51992	4.51992	up	10.7698	9.85871	9.38158	P	P	P	8.85242	7.34804	6.83459	P	P	P	A_33_P3354607	mRNA	AAGTCTGTGCTGATCCCAGTGAATCCTGGGTCCAGGAGTACGTGTATGACCTGGAACTGA	NM_002984	CCL4	"Homo sapiens C-C motif chemokine ligand 4 (CCL4), mRNA [NM_002984]"	chr17	34431220	34433007	+	-	-
B_21_P0010725	0.0446887	0.443131	2.25667	down	9.31718	9.00211	9.54824	P	P	P	9.93077	10.3518	10.9682	P	M	P	B_21_P0010725	mRNA	GCAGGCAGGAAATATTAACTTATTTCATTGTCACACGAAACCAGAAGACATAAAACAGTT	ENST00000457390	LOC107985200	uncharacterized LOC107985200 [Source:NCBI gene;Acc:107985200] [ENST00000457390]	chr1	148932785	148933579	+	-	-
A_32_P161762	0.0133286	0.393505	2.54126	down	4.60582	4.53588	5.10025	P	P	P	5.69002	6.51255	6.02403	P	P	P	A_32_P161762	mRNA	GCCCAGAATCCAGGTTAATACATGGAAACACGAAGCATTAGCAAAAGTAATAATTATACC	NM_001024630	RUNX2	"Homo sapiens runt related transcription factor 2 (RUNX2), transcript variant 1, mRNA [NM_001024630]"	chr6	45296067	45518819	+	-	-
A_23_P45324	0.00763879	0.397074	2.51842	down	6.6549	7.20433	7.19605	P	P	P	8.12204	8.18227	8.73264	P	P	P	A_23_P45324	mRNA	GGGGGGTTGTGTGGGAAGAGTACTTATTATTGTGTTTTCTTCAGTGTAATTGTTCTTGGT	NM_021637	TMEM35A	"Homo sapiens transmembrane protein 35A (TMEM35A), mRNA [NM_021637]"	chrX	100333868	100351356	+	-	-
A_23_P18518	0.00942141	0.499291	2.00284	down	4.32116	4.16143	4.67964	P	P	P	5.56365	5.34722	5.29278	P	P	P	A_23_P18518	mRNA	TATCTCTGTGGGCCATTGTGTTTATCTTGGGTAGACTTGTGACTTTAATTGTTTCCGTAC	NM_152402	TRAM1L1	"Homo sapiens translocation associated membrane protein 1 like 1 (TRAM1L1), mRNA [NM_152402]"	chr4	118004710	118006732	-	-	-
A_32_P131640	0.0160443	0.388038	2.57707	down	7.39574	7.58447	7.19245	P	P	P	8.54684	8.43744	9.192	P	P	P	A_32_P131640	mRNA	TACTGTGGAGTCCTGTGGGGATACTGCAAACTCTATTGCCAAAGGGATGCTTTATACACA	NM_173078	SLITRK4	"Homo sapiens SLIT and NTRK like family member 4 (SLITRK4), transcript variant 2, mRNA [NM_173078]"	chrX_jh806599_fix	411511	423812	-	-	-
A_33_P3284883	0.0323793	0.477028	2.09632	down	4.62451	4.02797	4.23084	P	P	P	4.97391	5.82138	5.22089	P	P	P	A_33_P3284883	mRNA	ACACTTCTATTACTTTGTCACAGAGATGAACCTCATAGACCGCAAGGAGCTAGAGCCTTT	NM_024761	MOB3B	"Homo sapiens MOB kinase activator 3B (MOB3B), mRNA [NM_024761]"	chr9	27325207	27529812	-	-	-
A_32_P60065	0.033878	2.70212	2.70212	up	6.33503	7.26837	7.00656	P	P	P	6.03941	5.34744	4.80897	P	P	P	A_32_P60065	mRNA	TATTTTTCCCTTAACTCAGTGATTAGACAGGAAGGAAGACATTAGTGATTAGACAGGAGG	NM_004101	F2RL2	"Homo sapiens coagulation factor II thrombin receptor like 2 (F2RL2), transcript variant 1, mRNA [NM_004101]"	chr5	75911307	75919228	-	-	-
A_33_P3225705	0.00858131	0.492676	2.02973	down	4.00791	3.78475	3.77786	P	A	A	4.59872	4.90513	5.09916	P	P	P	A_33_P3225705	mRNA	GAGCATCTGCTAAATGTCAGGTACTGTTCATAGAGCTTTGCATACATAAAAGAACAAAAT	NM_001010895	ERCC6L2	"Homo sapiens ERCC excision repair 6 like 2 (ERCC6L2), transcript variant 3, mRNA [NM_001010895]"	chr9	98638290	98731122	+	-	-
A_33_P3279501	0.042805	0.291043	3.43591	down	1.50947	1.96612	3.04797	A	A	A	4.33827	3.87053	4.06773	P	P	P	A_33_P3279501	mRNA	TGTAAGGATGCAATCAAAAAGAAATTTCAAGCAAATGGACCAGAAGATCTCAACTGGGCT	ENST00000399472	DSTNP4	"destrin, actin depolymerizing factor pseudogene 4 [Source:HGNC Symbol;Acc:HGNC:44548] [ENST00000399472]"	chr3	39255690	39256163	+	-	-
A_33_P3212575	0.0253713	0.453047	2.20728	down	10.5717	10.5983	9.82387	P	P	P	11.1744	11.4289	11.8585	P	P	P	A_33_P3212575	mRNA	CTCCCCAGCTAGATTGTAAGCTCCTGGAGGACAGGGACCACCTCTACAAAAAATAAAAAA	NM_005386	NNAT	"Homo sapiens neuronatin (NNAT), transcript variant 1, mRNA [NM_005386]"	chr20	36149652	36152092	+	-	-
A_23_P143692	0.0269431	2.05313	2.05313	up	7.12576	7.73456	6.98443	P	P	P	6.56729	6.23351	5.98541	P	P	P	A_23_P143692	mRNA	TCAACTTCAACGTGTCAGGCCTCTTCTCAGCTGTTACCCTCCAGGACACAGTCAGTGACA	NM_018957	SH3BP1	"Homo sapiens SH3 domain binding protein 1 (SH3BP1), transcript variant 1, mRNA [NM_018957]"	chr22	38035676	38052126	+	-	-
A_32_P80741	0.00123853	6.78054	6.78054	up	10.8691	10.584	10.1068	P	P	P	7.80041	7.29236	8.15568	P	P	P	A_32_P80741	mRNA	AAAGACTATCGCTGGAAGTGGCACTTGCTACCTGGTGCATCTTTGAAAAGTGTGCCTTTA	NM_001007176	PPDPFL	"Homo sapiens pancreatic progenitor cell differentiation and proliferation factor like (PPDPFL), transcript variant 1, mRNA [NM_001007176]"	chr8	49984903	49988652	+	-	-
A_22_P00023536	0.00317236	0.172517	5.79653	down	1.42568	1.63333	1.41226	A	A	A	4.15907	4.24961	3.59632	P	P	P	A_22_P00023536	mRNA	TGAATAATATTCCTCAAAATTTATGTCTACCAGGAACTTCAGTGTAGGATCTTTCTGGGA	ENST00000548691	RP11-248E9.6	novel transcript [ENST00000548691]	chr12	88210263	88211608	+	-	-
A_24_P55295	0.0369525	0.480265	2.08218	down	9.56537	9.18786	9.31767	P	P	P	9.88978	10.6491	10.6129	P	P	P	A_24_P55295	mRNA	AGTACTGTAAACAGGCTTTAGTCATTAATGTGAGAGACTTAGAAAAAATGCTTAGAGTGG	ENST00000650427	GJA1	gap junction protein alpha 1 [Source:HGNC Symbol;Acc:HGNC:4274] [ENST00000650427]	NA	NA	NA	NA	-	-
A_33_P3383326	0.00301708	0.438859	2.27864	down	8.86794	8.84959	9.1462	P	P	P	9.94952	10.06	10.3994	P	P	P	A_33_P3383326	mRNA	CCACACCTGCAATGTAAAATGGAAGAAAATGCAAAGAAACCAAATGTGCCGAGTGAATAA	NM_001351398	LPAR1	"Homo sapiens lysophosphatidic acid receptor 1 (LPAR1), transcript variant 4, mRNA [NM_001351398]"	chr9	113635543	113801278	-	-	-
A_23_P49254	0.0125868	2.03418	2.03418	up	11.2088	11.3605	11.0334	P	P	P	10.5078	10.0165	9.95834	P	P	P	A_23_P49254	mRNA	TGGAAAGGACCTTCCTGGCTTTCCCCGCCACGAAGACCTACTTCTCCCACCTGGACCTGA	NM_005331	HBQ1	"Homo sapiens hemoglobin subunit theta 1 (HBQ1), mRNA [NM_005331]"	chr16	230458	231178	+	-	-
A_24_P65060	0.00766479	0.479746	2.08443	down	4.98609	5.03686	5.36752	P	P	P	6.12703	6.2524	6.21757	P	P	P	A_24_P65060	mRNA	GTGGGTTCCTATGATACTTATTATAGAACACAGTGGATCCTTTTTGAATGTTCGTGGAAG	NM_032246	MEX3B	"Homo sapiens mex-3 RNA binding family member B (MEX3B), mRNA [NM_032246]"	chr15	82334119	82338359	-	-	-
A_22_P00001707	0.00601632	0.27543	3.63069	down	3.17179	3.02007	3.79152	A	A	A	4.89735	4.95715	5.68874	P	P	P	A_22_P00001707	mRNA	TCCACGAGTATTTAATCGAGCCAACAAGCAAACAAACAAACCCAAATAAACCTGCCCGTG	ENST00000512859	CTD-2249K22.1	novel transcript [ENST00000512859]	chr5	81147420	81148020	+	-	-
A_33_P3411628	0.0469183	0.147168	6.79498	down	1.45187	3.62111	1.484	A	A	A	5.25003	5.26495	5.48212	P	P	P	A_33_P3411628	mRNA	CTGCGGGGGGCACCAGAGGCAGTAACCATGCCCGCATAGATGCCGCGGAAGGTCCCTCAG	NM_001363763	CDKN2A	"Homo sapiens cyclin dependent kinase inhibitor 2A (CDKN2A), transcript variant 6, mRNA [NM_001363763]"	chr9	21967751	21995323	-	-	-
A_23_P216429	0.0306514	0.440535	2.26997	down	5.05561	5.58583	5.95462	P	P	P	6.49745	7.21323	6.43562	P	P	P	A_23_P216429	mRNA	AAAGCCTTCAGTAAATGTTCATTACCAACTTGATAAATGCTACTCATAAGAGCTGGTTTG	NM_017680	ASPN	"Homo sapiens asporin (ASPN), transcript variant 1, mRNA [NM_017680]"	chr9	95218487	95244788	-	-	-
A_33_P3259708	0.0488284	0.364809	2.74116	down	7.63557	7.46173	6.86665	P	P	P	7.94171	9.0225	9.18559	P	P	P	A_33_P3259708	mRNA	GAATCTCCCATTACCGGCCCTGGATCAACCAGATCCTGCAGGCAAATTAATCCTGGATCC	NM_001836	CMA1	"Homo sapiens chymase 1 (CMA1), transcript variant 1, mRNA [NM_001836]"	chr14	24974559	24977471	-	-	-
A_23_P67932	0.0206065	6.36756	6.36756	up	5.9065	7.64178	7.30206	P	P	P	4.96832	3.78504	4.35598	P	A	P	A_23_P67932	mRNA	CCTGCTAGAACAGTCTCTTGAGGCACAGAAACTCCTGTTCATGCCCATACCCCTGGCCAA	NM_000634	CXCR1	"Homo sapiens C-X-C motif chemokine receptor 1 (CXCR1), mRNA [NM_000634]"	chr2	219027564	219031685	-	-	-
A_23_P397019	0.0185928	0.459536	2.17611	down	5.57626	5.8998	6.33615	P	P	P	6.88245	7.29168	7.07575	P	P	P	A_23_P397019	mRNA	ATAGCAAGGCAGAAATAGTGTATTGAAAAGTTGTTCATCTATTATGAAGTCCTTGAGTGG	NM_001015882	DNAJC25	"Homo sapiens DnaJ heat shock protein family (Hsp40) member C25 (DNAJC25), transcript variant 1, mRNA [NM_001015882]"	chr9	114393614	114416625	+	-	-
B_21_P0001220	0.0343657	2.84959	2.84959	up	5.10286	5.28954	4.15481	P	P	P	2.79451	3.89637	3.35148	A	P	A	B_21_P0001220	mRNA	CAAATTAGTTCATCCAGGACTAGAAGAATGGAAATAAACAGACTTGTGTCTTGGGGCTGA	ENST00000439570	RP11-61J19.2	novel transcript [ENST00000439570]	chr1	212640158	212641085	-	-	-
A_23_P387537	0.0316375	0.489512	2.04285	down	5.62964	6.12753	6.49859	P	P	P	6.83075	7.15253	7.43111	P	P	P	A_23_P387537	mRNA	TGCCACCACAAAACAGCCTTAGCCTCCTTGTTGCCAAATAATTCCCTAACTGTGGAGTTT	NM_024082	PRRG3	"Homo sapiens proline rich and Gla domain 3 (PRRG3), transcript variant 1, mRNA [NM_024082]"	chrX	150863730	150870063	+	-	-
A_23_P105251	0.0242633	0.33613	2.97504	down	6.60533	7.43251	6.35335	P	P	P	8.23681	8.6941	8.37066	P	P	P	A_23_P105251	mRNA	ATGTATAGTCTGTATACGTTTTGAGGAGAAATTTGATAATGACACTGTTTCCTGATAATA	NM_005269	GLI1	"Homo sapiens GLI family zinc finger 1 (GLI1), transcript variant 1, mRNA [NM_005269]"	chr12	57853568	57866051	+	-	-
A_23_P332399	0.0278938	0.488752	2.04603	down	10.4464	10.3214	11.0561	P	P	P	11.4737	11.7867	11.7533	P	P	P	A_23_P332399	mRNA	ATAACTGGTCATTAATTATGAACATTTACTTCTCCAGTGCGTTTTTATGAAGATCTGGTT	NM_016315	GULP1	"Homo sapiens GULP PTB domain containing engulfment adaptor 1 (GULP1), transcript variant 1, mRNA [NM_016315]"	chr2	189156601	189460653	+	-	-
A_23_P207582	0.0108583	0.311905	3.2061	down	2.8072	3.15765	2.44249	A	A	A	4.13157	5.01144	4.22466	P	P	P	A_23_P207582	mRNA	AGTGATGACCAGGCTTTAGTGGAAGCCCTTGTTTACAGAAGAGAGGGGTAAACCTATGAA	NM_004590	CCL16	"Homo sapiens C-C motif chemokine ligand 16 (CCL16), mRNA [NM_004590]"	chr17	34303535	34308533	-	-	-
A_23_P139786	0.0235699	2.438	2.438	up	7.41165	6.8234	7.67015	P	P	P	5.95411	5.92293	6.26992	P	P	P	A_23_P139786	mRNA	GTTTCCAGCCAGTTAGTTTTCTCTGGGAGACTTCTCTGTACATTTCTGCCATGTACTCCA	NM_003733	OASL	"Homo sapiens 2'-5'-oligoadenylate synthetase like (OASL), transcript variant 1, mRNA [NM_003733]"	chr12	121458095	121477045	-	-	-
A_23_P207564	0.025545	3.74555	3.74555	up	11.7118	10.7823	10.3522	P	P	P	9.78669	8.69818	8.70078	P	P	P	A_23_P207564	mRNA	CAGGAAGTCTTCAGGGAAGGTCACCTGAGCCCGGATGCTTCTCCATGAGACACATCTCCT	NM_002984	CCL4	"Homo sapiens C-C motif chemokine ligand 4 (CCL4), mRNA [NM_002984]"	chr17	34431220	34433007	+	-	-
A_23_P255896	0.0436463	3.27037	3.27037	up	5.13514	5.34404	5.89601	P	P	P	4.52496	2.89518	3.44793	P	A	A	A_23_P255896	mRNA	GCAAGGGGCTCTACGCAGACTACCTCTTCAATGCTATTGCCGGAAACTGGGAGCGCAAGA	NM_001080824	TRABD2A	"Homo sapiens TraB domain containing 2A (TRABD2A), transcript variant 2, mRNA [NM_001080824]"	chr2	85048790	85108208	-	-	-
A_23_P6066	0.0069166	0.459558	2.176	down	7.74116	8.27711	7.82798	P	P	P	9.28783	8.87802	9.07546	P	P	P	A_23_P6066	mRNA	TCACGCCCACACCAGATGATGCTGTGTTTCGCTGGCTCAGCACTGTCTATGCTGGCAGTA	NM_019609	CPXM1	"Homo sapiens carboxypeptidase X, M14 family member 1 (CPXM1), transcript variant 1, mRNA [NM_019609]"	chr20	2774720	2781273	-	-	-
A_23_P17593	0.0382352	0.499421	2.00232	down	4.45152	4.9651	4.80277	P	P	P	5.23631	6.07226	5.83939	P	P	P	A_23_P17593	mRNA	CTGGCGGACATGTATGGAGGTGGTGAAGAGGATTGACTGACCTCGCATCTTCGGACCGAA	NM_001794	CDH4	"Homo sapiens cadherin 4 (CDH4), transcript variant 1, mRNA [NM_001794]"	chr20	59827317	60515673	+	-	-
A_23_P345460	0.0305975	0.309545	3.23055	down	6.79812	7.77522	8.17136	P	P	P	8.9314	9.66907	9.44338	P	P	P	A_23_P345460	mRNA	GACTTGATGCCTTTTGAATAACTTTCAATAGAATTGTCTAAAATTATCTTACTGGTTGTT	NM_001129727	PLEKHG4	"Homo sapiens pleckstrin homology and RhoGEF domain containing G4 (PLEKHG4), transcript variant 2, mRNA [NM_001129727]"	chr16	67312065	67323383	+	-	-
A_23_P106362	0.0289796	10.8389	10.8389	up	6.45882	8.49325	8.9883	P	P	P	5.78099	4.19832	3.89462	P	P	P	A_23_P106362	mRNA	TCTACATCAAGGGATGCACCTTCAGTCAAACTGTCAAAAAGCCCAGAATTCCCAAAGGCA	NM_020980	AQP9	"Homo sapiens aquaporin 9 (AQP9), transcript variant 1, mRNA [NM_020980]"	chr15	58430580	58478110	+	-	-
B_21_P0002772	0.00774463	0.408341	2.44893	down	5.28645	5.3456	5.49116	P	P	P	6.34356	6.76221	6.85232	P	P	P	B_21_P0002772	mRNA	GCGTGGACCACTGGTCTCCAGAATACCTATGATGTGGGAACAATAAACACTTACTTGTTT	ENST00000465880	RP11-80H8.4	novel transcript [ENST00000465880]	chr3	142850116	142850733	+	-	-
A_22_P00020123	0.0175418	2.68694	2.68694	up	6.25731	6.07004	5.58251	P	P	P	4.79161	3.94983	4.81547	P	P	P	A_22_P00020123	mRNA	GTTGGTCGTCTGCATGGCTGTGATATTTTACTTTATCATTTCCACCTAACACTTTTATAA	ENST00000535229	PDE10A	phosphodiesterase 10A [Source:HGNC Symbol;Acc:HGNC:8772] [ENST00000535229]	chr6	166193757	166399984	-	-	-
A_24_P225679	0.0200598	0.433307	2.30783	down	6.83905	7.04461	7.2504	P	P	P	7.81305	8.61105	8.24981	P	P	P	A_24_P225679	mRNA	TTTTTCCTGTAAGACAATAGGCCATGTTAATTAAACTGAAGAAGGATATATTTGGCTGGG	NM_005544	IRS1	"Homo sapiens insulin receptor substrate 1 (IRS1), mRNA [NM_005544]"	chr2	227596033	227663506	-	-	-
A_23_P253446	0.0187883	0.157043	6.36769	down	3.82802	3.1994	3.54963	A	A	A	5.18389	6.50924	6.58568	P	P	P	A_23_P253446	mRNA	GGTAATGATGATTCAATCATTTGGGGAAATTCTTGCACTGTATCCAAGTTATTTGATCTG	NM_002045	GAP43	"Homo sapiens growth associated protein 43 (GAP43), transcript variant 2, mRNA [NM_002045]"	chr3	115342357	115440330	+	-	-
A_23_P218549	0.00623885	7.48172	7.48172	up	4.31072	5.57121	5.49546	P	P	P	2.85185	1.96619	1.9673	A	A	A	A_23_P218549	mRNA	GGTCCTGACTCAAAACCCAGTGAGGGGGATGTTTTTCCAGGACAAGTGAAGAGAAAATAT	NM_032571	ADGRE3	"Homo sapiens adhesion G protein-coupled receptor E3 (ADGRE3), transcript variant 1, mRNA [NM_032571]"	chr19	14729929	14785656	-	-	-
A_32_P300427	0.0184245	6.21641	6.21641	up	5.38729	4.59902	5.5962	P	P	P	3.39462	1.53892	2.31925	A	A	A	A_32_P300427	mRNA	TCTCTAGCTCTTATCACAGATTTTGAACAATTGTCTGTGAGGTTAATGATGGTTTCAGAG	NM_153360	APCDD1L	"Homo sapiens APC down-regulated 1 like (APCDD1L), transcript variant 1, mRNA [NM_153360]"	chr20	57034157	57090455	-	-	-
A_33_P3254460	0.00641154	2.19811	2.19811	up	5.86662	6.09137	6.40629	P	P	P	4.905	5.18914	4.89274	P	P	P	A_33_P3254460	mRNA	CTTCAGCTTGGGTACACACACAGAGGAGACCTCAGCCTCACACCAGAAATATTATTTTTT	NM_206539	DLK2	"Homo sapiens delta like non-canonical Notch ligand 2 (DLK2), transcript variant 2, mRNA [NM_206539]"	chr6	43418090	43424370	-	-	-
A_33_P3220919	0.0190306	0.408737	2.44656	down	10.1622	10.6236	10.9847	P	P	P	11.3995	12.0853	12.1593	P	P	P	A_33_P3220919	mRNA	CAGTTACTTTGGAGCTGCTAGACTGGTTTTCTGTGTTGGTAAATTGCCTATATAAATCTG	NM_005160	GRK3	"Homo sapiens G protein-coupled receptor kinase 3 (GRK3), mRNA [NM_005160]"	chr22	25960642	26125261	+	-	-
A_23_P415411	0.0287363	2.04353	2.04353	up	11.8048	11.6841	11.8018	P	P	P	11.0839	10.6106	10.4241	P	P	P	A_23_P415411	mRNA	CTTCGGCGGCTAATGCTACCGCTTAAACGACTCAGCATCTCGACTTCCCAAATCAAAGGC	NM_003545	HIST1H4E	"Homo sapiens histone cluster 1 H4 family member e (HIST1H4E), mRNA [NM_003545]"	chr6	26204873	26205249	+	-	-
A_23_P51761	0.0179205	2.03918	2.03918	up	7.79835	7.83183	7.47666	P	P	P	6.54486	7.04378	6.37374	P	P	P	A_23_P51761	mRNA	ATTTTGTGGTTCGAATCACCTTGAACATATCTTCTGTGACTTCCTCCCAGTGCTGCGTCT	NM_001005279	OR6K2	"Homo sapiens olfactory receptor family 6 subfamily K member 2 (OR6K2), mRNA [NM_001005279]"	chr1	158669369	158670486	-	-	-
A_23_P43095	0.0434307	0.391012	2.55747	down	8.49687	8.80531	8.60054	P	P	P	9.32341	10.3383	10.1363	P	P	P	A_23_P43095	mRNA	CAGAAGCTAGAAGACTTAGATAATTCTTTGGAAGTGAAGGCTAAGCCTGCTTCTGGCCTA	NM_024721	ZFHX4	"Homo sapiens zinc finger homeobox 4 (ZFHX4), mRNA [NM_024721]"	chr8	77593482	77779517	+	-	-
A_24_P97342	0.0237178	9.5469	9.5469	up	5.59587	6.90463	7.8616	P	P	P	4.75084	2.56086	3.19422	P	A	A	A_24_P97342	mRNA	GTTGTAATTTAAACCTTGTTTGTAACTGAAAGGTCGATTGTAATGGATTGCCGTTTGTAC	NM_021935	PROK2	"Homo sapiens prokineticin 2 (PROK2), transcript variant 2, mRNA [NM_021935]"	chr3	71820806	71834299	-	-	-
A_23_P26386	0.0225562	0.352419	2.83754	down	8.16445	8.41133	8.18878	P	P	P	9.23924	9.78209	10.1336	P	P	P	A_23_P26386	mRNA	GCGTCACTAAAGCAAAAACAGGGGGTGCTGTAGACCGGCTGACGGACACCAGCAGATACA	NM_016140	TPPP3	"Homo sapiens tubulin polymerization promoting protein family member 3 (TPPP3), transcript variant 1, mRNA [NM_016140]"	chr16	67423712	67427401	-	-	-
A_23_P74088	0.0235337	2.09139	2.09139	up	8.43011	8.69235	9.07251	P	P	P	7.91307	7.20075	7.85805	P	P	P	A_23_P74088	mRNA	GCTGCGGCCAGAAGATCCTCCACAAGAAAGGGAAAGTGTACTGGTACAAGGACCAGGAGC	NM_006983	MMP23B	"Homo sapiens matrix metallopeptidase 23B (MMP23B), mRNA [NM_006983]"	chr1	1567552	1570030	+	-	-
A_23_P393880	0.0387592	0.433395	2.30736	down	2.9925	3.71909	3.64506	A	A	A	5.21632	4.24242	4.42702	P	P	P	A_23_P393880	mRNA	GAAACAGGTAATCAGCTATTTGATCTTAAAAGGCAATGAATTGTTGGGATATCAGTGAAC	NM_020340	ARFGEF3	"Homo sapiens ARFGEF family member 3 (ARFGEF3), mRNA [NM_020340]"	chr6	138483076	138665800	+	-	-
A_23_P127911	0.0303753	0.162599	6.15011	down	5.72011	4.2214	5.06688	P	P	P	6.37281	7.89475	8.34074	P	P	P	A_23_P127911	mRNA	ATGCTCATGCACTCCTTGAGAAGTGTTTCTGTATATCCGTCTGTACGTGTGTCATTGCGT	NM_015430	PAMR1	"Homo sapiens peptidase domain containing associated with muscle regeneration 1 (PAMR1), transcript variant 1, mRNA [NM_015430]"	chr11	35453374	35547164	-	-	-
A_32_P75581	0.00709819	0.220645	4.53217	down	5.02855	6.14086	5.79004	P	P	P	7.37211	8.17374	8.04485	P	P	P	A_32_P75581	mRNA	TTAAATAGGTCAATCAGACTATGACAGCTATGTACGACCATTTGTATGTGTATCTATGTC	NM_152414	BHLHE22	"Homo sapiens basic helix-loop-helix family member e22 (BHLHE22), mRNA [NM_152414]"	chr8	65492922	65496184	+	-	-
B_21_P0009014	0.0346427	2.18326	2.18326	up	5.259	5.15696	5.27214	P	P	P	4.44245	3.64595	4.11436	P	A	P	B_21_P0009014	mRNA	AATTGGAAGTCAAGCTCAGCCTCAACCACTTACTTGCTTCTGACCTTGGCATTAGGAAGA	ENST00000572479	RP11-65J21.4	novel transcript [ENST00000572479]	chr16	14501896	14512729	-	-	-
B_21_P0013981	0.0378821	3.03609	3.03609	up	7.41988	6.86466	7.72803	P	P	P	6.46488	5.01456	5.45812	P	P	P	B_21_P0013981	mRNA	GGATTGAATGAACTGTATCCATCCCCATCATGATGTACAGAACCAAGTCTCTTCACTAGT	NM_001347716	CHRM3	"Homo sapiens cholinergic receptor muscarinic 3 (CHRM3), transcript variant 1, mRNA [NM_001347716]"	chr1	239549868	240078750	+	-	-
B_21_P0011482	0.0369798	3.66303	3.66303	up	6.11241	6.62735	7.33674	P	P	P	4.89075	4.88466	4.94485	P	P	P	B_21_P0011482	mRNA	CTATGCTTTTTCTGTGGTTCCATTTCATAGAAAGATTTGGGGCGATGTTTCTTTTCCCTT	NM_001347693	LOC643802	"Homo sapiens u3 small nucleolar ribonucleoprotein protein MPP10-like (LOC643802), mRNA [NM_001347693]"	chr16	53399303	53405124	-	-	-
A_24_P228550	0.0473529	4.23137	4.23137	up	4.69241	5.28848	6.33056	P	P	P	4.42801	2.77679	2.58199	P	A	A	A_24_P228550	mRNA	CACTTATGCATCACGAGGAAATAACTAAAATACATACCAAGAGAAAAATACCTTGCCATC	NM_030773	TUBB1	"Homo sapiens tubulin beta 1 class VI (TUBB1), mRNA [NM_030773]"	chr20	57594484	57601709	+	-	-
A_23_P59825	0.0417732	2.90631	2.90631	up	4.90955	4.76485	3.94291	P	P	P	2.2213	3.68234	2.90428	A	A	A	A_23_P59825	mRNA	ATTCTGGTTAAACAGCTTGCTTACCGTGTTCTACTGCATCAAGGTCTCTTCTTTCACCCA	NM_016945	TAS2R16	"Homo sapiens taste 2 receptor member 16 (TAS2R16), mRNA [NM_016945]"	chr7	122634758	122635754	-	-	-
A_23_P65129	0.0428493	0.414934	2.41002	down	9.81184	10.0671	9.60107	P	P	P	10.4254	11.3475	11.3676	P	P	P	A_23_P65129	mRNA	TTGCTGCTTGTGCCAGTTGCCTGTTTCGCTTCAGTGTTTGATTCTAGCACTTACATGTGT	NM_032840	SPRYD3	"Homo sapiens SPRY domain containing 3 (SPRYD3), mRNA [NM_032840]"	chr12	53458100	53473174	-	-	-
A_23_P19333	0.0268425	4.52291	4.52291	up	5.44781	6.88421	6.84748	P	P	P	4.8996	4.32041	3.51117	P	P	P	A_23_P19333	mRNA	AACCTTACAAATGTGACAGATATCATCAGGGTTCCGGTGTTCAACATTGTCATTCTCCTG	NM_018643	TREM1	"Homo sapiens triggering receptor expressed on myeloid cells 1 (TREM1), transcript variant 1, mRNA [NM_018643]"	chr6	41241343	41254420	-	-	-
A_23_P108075	0.0166719	0.296869	3.36849	down	6.35371	5.96234	5.18249	P	P	P	7.17254	8.06046	7.61928	P	P	P	A_23_P108075	mRNA	TTCTGTTTACATGTTGTTTATTGAGGAGGTGTTTTGGCAAAAAAGTTTTGTTTTGTTTTT	NM_019849	SLC7A10	"Homo sapiens solute carrier family 7 member 10 (SLC7A10), mRNA [NM_019849]"	chr19	33699570	33716756	-	-	-
A_33_P3413404	0.0427521	2.02586	2.02586	up	7.15627	6.99376	6.29473	P	P	P	6.14563	5.71629	5.6059	P	P	P	A_33_P3413404	mRNA	TGTTCAGATTGCTTGTGATGAGGGCCTTCGGAGATGCCGCAGGTTCTGAGTAGAGGACGC	ENST00000402876	PARVB	parvin beta [Source:HGNC Symbol;Acc:HGNC:14653] [ENST00000402876]	chr22	44420182	44515814	+	-	-
A_33_P3224730	0.00437625	0.452142	2.21169	down	7.08796	7.5078	7.53933	P	P	P	8.71031	8.37516	8.50766	P	P	P	A_33_P3224730	mRNA	TCGCCCGGCCACACCTGGTGGTGTCATTCTGAACCCTGTTGCAATATAAAGGGATTTTTT	NM_001291815	HMCN2	"Homo sapiens hemicentin 2 (HMCN2), mRNA [NM_001291815]"	chr9_jh806579_fix	135190	210795	+	-	-
A_23_P165783	0.0471619	0.398404	2.51002	down	5.27137	6.37061	6.13554	P	P	P	7.46782	7.24157	7.25496	P	P	P	A_23_P165783	mRNA	TCAGTAATTCCCTGAAAAGTCAAGGTAAAGATGATGATTCTTTTGATCGGAAATCAGTGT	NM_024101	MLPH	"Homo sapiens melanophilin (MLPH), transcript variant 1, mRNA [NM_024101]"	chr2	238395894	238463965	+	-	-
A_23_P167983	0.0304823	2.41454	2.41454	up	7.30337	7.85456	7.88034	P	P	P	6.29312	5.86828	6.93105	P	P	P	A_23_P167983	mRNA	GCATTATGCAAATGCATTATATTTTATGTAACCTGTCCACTGTTGGTAGGCACTTGAGTT	ENST00000314088	HIST1H2AC	histone cluster 1 H2A family member c [Source:HGNC Symbol;Acc:HGNC:4733] [ENST00000314088]	chr6	26124373	26139344	+	-	-
A_23_P68487	0.0305624	0.412279	2.42554	down	7.8966	7.2651	8.30245	P	P	P	8.63529	9.31436	9.41483	P	P	P	A_23_P68487	mRNA	GCGAAAGGAAAATTGACCCGGAAGTTCCTGTAATAAATGTCACAATAAAACGAATGAATG	NM_001719	BMP7	"Homo sapiens bone morphogenetic protein 7 (BMP7), mRNA [NM_001719]"	chr20	55743809	55841697	-	-	-
A_23_P79518	0.0265099	4.63771	4.63771	up	8.11482	9.43342	9.37979	P	P	P	7.38876	7.02146	5.78138	P	P	P	A_23_P79518	mRNA	GGAATCAATTCAATTTGGACTGGTGTGCTCTCTTTAAATCAAGTCCTTTAATTAAGACTG	NM_000576	IL1B	"Homo sapiens interleukin 1 beta (IL1B), mRNA [NM_000576]"	chr2	113587328	113594356	-	-	-
A_24_P64167	0.0221933	0.410197	2.43785	down	5.68339	5.84889	6.53478	P	P	P	6.95421	7.21872	7.77389	P	P	P	A_24_P64167	mRNA	ACAGGCTAAATGCACCAAGAAAGCTTCTTCAGAGTGAAGAATCTTAATGCTTGTAATTTA	NM_000962	PTGS1	"Homo sapiens prostaglandin-endoperoxide synthase 1 (PTGS1), transcript variant 1, mRNA [NM_000962]"	chr9	125133303	125157982	+	-	-
B_19_P00807053	0.024862	0.342755	2.91753	down	3.71424	2.54575	2.88211	A	A	A	4.51419	4.24896	5.12815	P	P	P	B_19_P00807053	mRNA	CCTTTCCGTCCAGGACCTCAAACAGATCCAATCACAAGAAGAGAGATTTCAGGAAAGAGA	ENST00000554032	RP6-65G23.3	novel transcript [ENST00000554032]	chr14	71276922	71282108	+	-	-
A_23_P434809	0.0418054	6.04955	6.04955	up	11.4237	12.148	13.302	P	P	P	10.9641	8.79939	8.75033	P	P	P	A_23_P434809	mRNA	AAAGCCATGAAGAAAGCCACAAAGAGTAGCTGAGTTACTGGGCCCAGAGGCTGGGCCCCT	NM_002964	S100A8	"Homo sapiens S100 calcium binding protein A8 (S100A8), transcript variant 4, mRNA [NM_002964]"	chr1	153362508	153363549	-	-	-
A_23_P10025	0.00560728	0.160756	6.22062	down	3.9069	4.19909	5.12464	P	P	P	6.46219	7.29264	7.48894	P	P	P	A_23_P10025	mRNA	ACATCACCATGTAGAAGAATGGGCGTACAGTATATACCGTGACATCCTGAACCCTGGATA	NM_006159	NELL2	"Homo sapiens neural EGFL like 2 (NELL2), transcript variant 2, mRNA [NM_006159]"	chr12	44902058	45270247	-	-	-
A_24_P297551	0.043539	0.294453	3.39613	down	3.95918	5.26451	5.56646	P	P	P	6.41751	7.29587	6.66801	P	P	P	A_24_P297551	mRNA	TCTATTAGTTTGTGACAATATTCAAAGGCCAAAACACTACTCAGACACTTTCCTGGGAAG	NM_178539	FAM19A2	"Homo sapiens family with sequence similarity 19 member A2, C-C motif chemokine like (FAM19A2), mRNA [NM_178539]"	chr12	62102029	62586620	-	-	-
A_22_P00018019	0.0176273	2.3951	2.3951	up	5.52695	6.18473	5.40899	P	P	P	4.86023	4.21921	4.29951	P	P	P	A_22_P00018019	mRNA	GTATCCGACTTATAATACAACTGTCCCTACTGTGTCTAAAGAAATGAAAGGCAATAAAGA	ENST00000576762	AJ003147.8	novel transcript [ENST00000576762]	chr16	3231233	3234018	-	-	-
A_23_P127446	0.0141794	2.04285	2.04285	up	11.1143	10.6385	10.7583	P	P	P	9.88528	9.75114	9.8233	P	P	P	A_23_P127446	mRNA	ATAGACATCCCTTTCTTCCCTTGCACGCTCGCTAGCAGCTGGTAAGGTCTTCACACCCTG	NM_006268	DPF2	"Homo sapiens double PHD fingers 2 (DPF2), transcript variant 1, mRNA [NM_006268]"	chr11	65101323	65121733	+	-	-
B_21_P0001701	0.0290146	0.495921	2.01645	down	4.92372	4.85656	5.09598	P	P	P	5.57566	5.98615	6.27627	P	P	P	B_21_P0001701	mRNA	AAGAGATTCCTGGAGGAAATGTTGTTTTCAACCACTAACTCTGCTAATTTCAGGCCAAGT	ENST00000417218	AL592494.5	novel transcript [ENST00000417218]	chr1	121138614	121204983	+	-	-
A_23_P216108	0.0331122	0.419873	2.38167	down	5.6441	5.95158	5.38689	P	P	P	6.35956	7.36643	6.89515	P	P	P	A_23_P216108	mRNA	CTCTTGGCATGAATGACTGACTGTAGACGCATGACCTCCAGGCTTCAATCCTGCCTCTTG	NM_000037	ANK1	"Homo sapiens ankyrin 1 (ANK1), transcript variant 3, mRNA [NM_000037]"	chr8	41510744	41655140	-	-	-
A_23_P160559	0.00639353	0.288503	3.46617	down	7.04891	6.14673	6.56255	P	P	P	8.03157	8.63191	8.54616	P	P	P	A_23_P160559	mRNA	GATGAACAGGTCAACTGCTTCAACATCAATTATCTGAGGAACGTGGCTCTAGTGTCTGGA	NM_004425	ECM1	"Homo sapiens extracellular matrix protein 1 (ECM1), transcript variant 1, mRNA [NM_004425]"	chr1	150480585	150486265	+	-	-
A_23_P203376	0.0286476	0.443474	2.25492	down	7.7527	7.43234	8.05494	P	P	P	8.38812	9.01393	9.28421	P	P	P	A_23_P203376	mRNA	ACGGGGCTGTAAATTACCATTTACTAGATTAGCCAAATAGTCTGAATTTCCAGAAAACAA	NM_152852	MS4A6A	"Homo sapiens membrane spanning 4-domains A6A (MS4A6A), transcript variant 1, mRNA [NM_152852]"	chr11	59939080	59952139	-	-	-
A_23_P89431	0.0299703	2.66379	2.66379	up	11.6235	12.1416	12.6677	P	P	P	11.0524	11.0223	10.1289	P	P	P	A_23_P89431	mRNA	GAAATTGCTTTTCCTCTTGAACCACAGTTCTACCCCTGGGATGTTTTGAGGGTCTTTGCA	NM_002982	CCL2	"Homo sapiens C-C motif chemokine ligand 2 (CCL2), mRNA [NM_002982]"	chr17	32582304	32584222	+	-	-
A_24_P90900	0.0255882	0.435786	2.2947	down	2.43385	3.35148	2.97331	A	A	A	4.51514	4.11329	3.77282	P	P	P	A_24_P90900	mRNA	CCAGTACACAACACGCATCTCGCCAGTTTGCCTGGCATCCTCAAACGAGGCTCTGACTGA	NM_001907	CTRL	"Homo sapiens chymotrypsin like (CTRL), mRNA [NM_001907]"	chr16	67963477	67965765	-	-	-
A_23_P103465	0.0111135	0.397013	2.51881	down	8.6114	8.92291	8.29007	P	P	P	9.51161	10.0056	10.274	P	P	P	A_23_P103465	mRNA	CCTCTGGTGCCAAGAGCTCTCCTCCAACTCAGGGTTGGCTGTGTCTCTTTTCTTCTCTGA	NM_000929	PLA2G5	"Homo sapiens phospholipase A2 group V (PLA2G5), mRNA [NM_000929]"	chr1	20396687	20418404	+	-	-
A_23_P21363	0.0117476	0.454367	2.20086	down	10.0719	9.39843	9.69663	P	P	P	10.7645	10.752	11.114	P	P	P	A_23_P21363	mRNA	GTGCATTTCTTTACTTGCAAGGGGACAGAGTGTGGGCTTAGGTTTGGGACTAGAGGGGGC	NM_024060	AHNAK	"Homo sapiens AHNAK nucleoprotein (AHNAK), transcript variant 2, mRNA [NM_024060]"	chr11	62201016	62314278	-	-	-
A_23_P159952	0.0162917	0.481055	2.07876	down	5.36653	5.20202	5.65854	P	P	P	6.38473	6.82137	6.1422	P	P	P	A_23_P159952	mRNA	TGAACCAGTCTGTAAGATTTTTGTTAGCAGAAGAATTTTACCTATTGCATGGAAAGATGC	NM_018476	BEX1	"Homo sapiens brain expressed X-linked 1 (BEX1), mRNA [NM_018476]"	chrX	102317579	102319099	-	-	-
A_32_P213459	0.0168678	0.246491	4.05694	down	2.58764	2.65621	3.79389	A	A	A	5.54794	5.24579	4.42646	P	P	P	A_32_P213459	mRNA	TTAAACTTACAGATGGAAATTGCCCAATGTGCAAATTGTTAAGTACCACACTTTACACAG	NM_006557	DMRT2	"Homo sapiens doublesex and mab-3 related transcription factor 2 (DMRT2), transcript variant 1, mRNA [NM_006557]"	chr9	1050357	1057552	+	-	-
A_33_P3384272	0.0470043	2.00488	2.00488	up	5.03812	5.65543	5.13842	P	P	P	4.79227	4.09848	3.83368	P	P	P	A_33_P3384272	mRNA	CCCAGTTGGAAGAAGTTATTAGTCAAGTAGTGCTGCACACGTGACCACAGAAGTTAAAAA	ENST00000369494	ATP1A1	ATPase Na+/K+ transporting subunit alpha 1 [Source:HGNC Symbol;Acc:HGNC:799] [ENST00000369494]	chr1	116925033	116931285	+	-	-
A_22_P00009429	0.0144588	0.27902	3.58398	down	4.87931	4.79539	5.20399	P	P	P	7.16171	6.18817	6.91902	P	P	P	A_22_P00009429	mRNA	GTTGCAAAGATCAAATACCAAGGTTATGGGAAGATGTTTTGAAGCCCCATATAAATATGT	ENST00000458443	RP11-95P13.2	novel transcript [ENST00000458443]	chr1	219730534	219731043	+	-	-
A_23_P500000	0.0170735	0.265972	3.7598	down	3.56495	4.00722	3.83458	A	P	A	5.05915	6.14138	5.77256	P	P	P	A_23_P500000	mRNA	TCTTCAATAAGGTCACACACATAAAAAGAGCCATCTGGTCTCTGGCTAGAGTTAGCAATA	NM_144777	SCEL	"Homo sapiens sciellin (SCEL), transcript variant 1, mRNA [NM_144777]"	chr13	78109841	78219398	+	-	-
A_33_P3381338	0.0389836	0.476065	2.10055	down	12.4265	11.7388	12.2249	P	P	P	12.6903	13.2385	13.6125	P	P	P	A_33_P3381338	mRNA	AGTTCTCGGTGCCCTTCACGGAAATGAAGCTGAGACCAAGAAACTTTCGCTCCCCAGCGG	NM_001365276	TNXB	"Homo sapiens tenascin XB (TNXB), transcript variant 3, mRNA [NM_001365276]"	chr6_ssto_hap7	3341638	3368931	-	-	-
A_33_P3222501	0.0371308	2.34243	2.34243	up	5.88999	6.3899	5.65467	P	P	P	4.15734	5.26615	4.71675	P	P	P	A_33_P3222501	mRNA	ATTTGCAGTGTCCCACAAAATACTCCGGTATGTTGTACTGAAAGCATGGACACTCTCCCA	ENST00000437428	FAM157A	family with sequence similarity 157 member A [Source:HGNC Symbol;Acc:HGNC:34079] [ENST00000437428]	chr3	197880121	197925886	+	-	-
A_33_P3398316	0.0483258	0.250454	3.99275	down	3.32985	4.24227	4.7864	A	P	P	5.33195	5.7269	7.05155	P	P	P	A_33_P3398316	mRNA	CCTCATTTGGTTTTGATATCAACAAGGAAAAAGCACATTCAGGAGGCATAAAGATATTGT	NM_022122	MMP27	"Homo sapiens matrix metallopeptidase 27 (MMP27), mRNA [NM_022122]"	chr11	102562218	102576500	-	-	-
A_23_P17914	0.0292192	0.265909	3.76069	down	5.141	6.6719	6.2949	P	P	P	8.50195	8.05668	7.51282	P	P	P	A_23_P17914	mRNA	CTTGACTACTAAAAACGTCTCCATGGCGGGGGTAACAAGATGATAATCTACTTAATTTTA	NM_025225	PNPLA3	"Homo sapiens patatin like phospholipase domain containing 3 (PNPLA3), mRNA [NM_025225]"	chr22	44319685	44343462	+	-	-
A_22_P00006018	0.0349333	0.3608	2.77162	down	6.75222	7.32804	8.05189	P	P	P	8.36941	9.24396	9.08376	P	P	P	A_22_P00006018	mRNA	CATCTATGTTACGTTGATCATTGTTACCACTGACAGTCGTTTCGAGATTGGAAAATATGT	ENST00000565797	CTB-31O20.2	novel transcript [ENST00000565797]	chr19	1874881	1876168	-	-	-
A_23_P309973	0.0318455	0.441406	2.26549	down	3.26647	4.22912	3.99131	A	P	A	5.36351	4.74697	5.01326	P	P	P	A_23_P309973	mRNA	AAAGCTCAAAACGTCTTTGAGAAAAAGTATCATCAAGTAGACGTCAGATTCCCAGCCGAG	NM_172365	PPP1R36	"Homo sapiens protein phosphatase 1 regulatory subunit 36 (PPP1R36), mRNA [NM_172365]"	chr14	65016679	65056099	+	-	-
A_22_P00002410	0.00790571	2.13712	2.13712	up	14.2535	14.4525	14.2478	P	P	P	13.5027	13.0373	13.0901	P	P	P	A_22_P00002410	mRNA	TTTATTTTTAACTGTTTCTCATATGTAGCAACCCCTCCTCCCCTCCTGGGCATGTTTACA	NM_014909	VASH1	"Homo sapiens vasohibin 1 (VASH1), mRNA [NM_014909]"	chr14	77227811	77249358	+	-	-
B_21_P0008975	0.0260063	2.12905	2.12905	up	5.42668	4.95582	4.67735	P	P	P	4.32844	3.9161	3.53744	P	P	P	B_21_P0008975	mRNA	GGAGTCAACATTTCACACTAGAAAGCCCTTGGTTCAAGTTTTGTCTCTGCCACCTACAGA	ENST00000563360	LINC01229	long intergenic non-protein coding RNA 1229 [Source:HGNC Symbol;Acc:HGNC:49682] [ENST00000563360]	chr16	79710005	79760326	+	-	-
B_21_P0006902	0.0387139	0.499556	2.00178	down	5.22588	5.73876	5.46423	P	P	P	5.96325	6.78504	6.60746	P	P	P	B_21_P0006902	mRNA	GTCAAACAGAAGGTAAACAGTCTTACGAATGTAATTCCTTAGGAAGACTTGTACAAACTT	ENST00000454935	OLMALINC	oligodendrocyte maturation-associated long intergenic non-coding RNA [Source:HGNC Symbol;Acc:HGNC:28060] [ENST00000454935]	chr10	102133372	102143125	+	-	-
A_22_P00006755	0.0163271	2.74263	2.74263	up	4.71027	4.16621	5.03056	P	P	P	2.83915	3.69788	2.97734	A	A	A	A_22_P00006755	mRNA	CAAAAATGGAAGGTCTGATGACTTCAAAAAGAGTTTTACCGTTTTTCCCCTCATTGAAAA	ENST00000507389	RP11-485M7.3	novel transcript [ENST00000507389]	chr5	132446747	132450167	-	-	-
A_22_P00023053	0.0257747	0.493637	2.02578	down	3.91865	3.24045	3.65658	P	A	A	4.18996	4.85023	4.8192	P	P	P	A_22_P00023053	mRNA	TAACCATCTTGCTCCAGCAGCTGAAAAGGTCAGAAGTTAAACATGGTGAAGAGTCCGGTT	ENST00000261396	NUP133	nucleoporin 133 [Source:HGNC Symbol;Acc:HGNC:18016] [ENST00000261396]	chr1	229577045	229644088	-	-	-
A_23_P45536	0.0360298	0.385955	2.59097	down	2.97477	3.871	4.11436	A	P	P	4.63215	4.97646	5.5507	P	P	P	A_23_P45536	mRNA	AGCTTTTGTGCCCATTGTTTTAACTTGTGTGAAACAATACAAAGCCCAGAAATTCCTTTC	NM_005369	MCF2	"Homo sapiens MCF.2 cell line derived transforming sequence (MCF2), transcript variant 2, mRNA [NM_005369]"	chrX	138663929	138725062	-	-	-
A_23_P354908	0.0345407	0.430167	2.32468	down	5.23851	5.33784	4.58851	P	P	P	6.45433	6.62464	5.68215	P	P	P	A_23_P354908	mRNA	ACACCTTAGGAATAGCATTGTAGTAATGGTGATGAATATGCTCTGCCAAATTCATCCAGT	NM_015039	NMNAT2	"Homo sapiens nicotinamide nucleotide adenylyltransferase 2 (NMNAT2), transcript variant 1, mRNA [NM_015039]"	chr1	183217372	183387515	-	-	-
A_33_P3270489	0.00680085	0.444019	2.25216	down	6.30769	6.88817	6.47297	P	P	P	7.6506	7.54923	8.0056	P	P	P	A_33_P3270489	mRNA	GTGACTCTAGTGATCTTTAACATACACAGAATGATCTACAGTGATCTTTAACATACTCAG	NM_025059	CCDC170	"Homo sapiens coiled-coil domain containing 170 (CCDC170), mRNA [NM_025059]"	chr6	151815152	151942328	+	-	-
A_33_P3355371	0.0037433	0.490854	2.03727	down	5.96085	5.80313	5.98545	P	P	P	6.72242	7.08704	7.00188	P	P	P	A_33_P3355371	mRNA	GTAGGGGGTTGATGCTTAATCAGACATACACAATATATATGTTGGTATGTCTGTTTCATA	ENST00000294161	TTC9C	tetratricopeptide repeat domain 9C [Source:HGNC Symbol;Acc:HGNC:28432] [ENST00000294161]	chr11	62495584	62503715	+	-	-
A_23_P363954	0.0140728	0.346763	2.88381	down	7.96914	7.83661	7.53263	P	P	P	9.74304	9.20993	8.86627	P	P	P	A_23_P363954	mRNA	CCTCACCGAGAAAGCCCAGGAGGTGACAAGGAAATACCAGGAAATGACGGGACAAGTTTG	NM_003251	THRSP	"Homo sapiens thyroid hormone responsive (THRSP), mRNA [NM_003251]"	chr11	77774907	77779397	+	-	-
A_23_P400449	0.00750431	11.3695	11.3695	up	5.72094	6.34027	5.78714	P	P	P	2.55911	1.45916	2.99629	A	A	A	A_23_P400449	mRNA	TAATCGCAAATTACTCCAGATGGTTAAAGAAAACCCTTTCAGAATACAGAACGAGAAAAC	NM_020927	VAT1L	"Homo sapiens vesicle amine transport 1 like (VAT1L), mRNA [NM_020927]"	chr16	77822461	78014004	+	-	-
A_33_P3224070	0.0483747	2.80652	2.80652	up	7.23484	8.36979	8.49396	P	P	P	7.1926	6.29488	6.23269	P	P	P	A_33_P3224070	mRNA	ATTGACAGCCAGTTTGAGGACACTGTCCCAGCATCTCTAATGGAGCCTGTGCCGGTGTGA	NM_001320559	CSRNP1	"Homo sapiens cysteine and serine rich nuclear protein 1 (CSRNP1), transcript variant 1, mRNA [NM_001320559]"	chr3	39183342	39188921	-	-	-
A_24_P95154	0.0236664	0.475532	2.10291	down	7.62611	7.57252	7.01283	P	P	P	8.55758	8.38878	8.55209	P	P	P	A_24_P95154	mRNA	ATGGGGATGGTTCTTCTAAATGAAGCAGCAACTTCGAAAGGCGATGTTGGAAAAAGACGG	NM_178234	TUSC3	"Homo sapiens tumor suppressor candidate 3 (TUSC3), transcript variant 2, mRNA [NM_178234]"	chr8	15397596	15624158	+	-	-
B_21_P0005325	0.00934503	0.219487	4.55607	down	2.29502	3.01571	3.41561	A	A	A	4.4375	5.47912	5.37683	P	P	P	B_21_P0005325	mRNA	CTAGTCACCAGCTAATGCAGATGGAAAGGGAAATACAGGGCCACAGAAGGAGATTGAAAA	ENST00000471672	RP11-458K10.1	novel transcript [ENST00000471672]	chr7	115287515	115316383	-	-	-
A_32_P144342	0.0375738	0.434348	2.3023	down	4.84419	5.67389	4.71688	P	P	P	6.09018	6.44862	6.47157	P	P	P	A_32_P144342	mRNA	CTTCTATGTAGAAAATAATCAAATGATAATAGATACTTATAATGAAACTTCATTAAGGTT	NM_006437	PARP4	"Homo sapiens poly(ADP-ribose) polymerase family member 4 (PARP4), mRNA [NM_006437]"	chr13	24995069	25086916	-	-	-
A_23_P28834	0.0226198	0.149416	6.69274	down	3.44157	1.94487	1.50318	A	A	A	5.16231	4.80903	5.74443	P	P	P	A_23_P28834	mRNA	CTATCAGAAGAAAACTGTTGTTTGCCTTTCAACCTTGTTTTACAGTTCTGCAGTGTAATG	NM_080672	PHACTR3	"Homo sapiens phosphatase and actin regulator 3 (PHACTR3), transcript variant 1, mRNA [NM_080672]"	chr20	58179595	58422766	+	-	-
A_33_P3217119	0.0275921	0.39762	2.51496	down	5.87865	6.83423	6.00859	P	P	P	7.51393	7.19017	8.06637	P	P	P	A_33_P3217119	mRNA	CTGACTTTCCATTATGTATACCCTTTTGAGAACTTTGAGTTTTGTACCTGGGCAAAATAA	NM_206837	OSCP1	"Homo sapiens organic solute carrier partner 1 (OSCP1), transcript variant 2, mRNA [NM_206837]"	chr1	36893900	36916052	-	-	-
A_23_P7144	0.0295906	5.11202	5.11202	up	7.5815	8.60656	8.53452	P	P	P	6.854	5.30869	4.95142	P	P	P	A_23_P7144	mRNA	CATACTGCCTTGTTTAATGGTAGTTTTACAGTGTTTCTGGCTTAGAACAAAGGGGCTTAA	NM_001511	CXCL1	"Homo sapiens C-X-C motif chemokine ligand 1 (CXCL1), transcript variant 1, mRNA [NM_001511]"	chr4	74735110	74737025	+	-	-
A_33_P3243449	0.0229488	0.233137	4.28932	down	4.42228	4.49598	5.22331	P	P	P	5.93106	7.39036	6.90933	P	P	P	A_33_P3243449	mRNA	TGGGGCGTAGTGGTGGCAGGACAAGAGAAGGCATTGAGCTTTTTCTTTCATTTTCCTATT	NM_001252	CD70	"Homo sapiens CD70 molecule (CD70), transcript variant 1, mRNA [NM_001252]"	chr19	6585850	6591161	-	-	-
A_24_P133488	0.0447377	0.499795	2.00082	down	3.6277	4.19592	3.88777	A	P	A	4.64873	5.3964	4.57379	P	P	P	A_24_P133488	mRNA	TATGTAAATGTCATTGAAGACAAAGGTCAAATATTTGTCTGTTTGTAGATCACAGGCACC	NM_017955	CDCA4	"Homo sapiens cell division cycle associated 4 (CDCA4), transcript variant 1, mRNA [NM_017955]"	chr14	105475910	105487420	-	-	-
A_33_P3807062	0.0329887	0.450551	2.2195	down	3.44119	4.32763	3.51853	A	P	A	4.51935	5.23708	5.06439	P	P	P	A_33_P3807062	mRNA	CATCAGAGATAACCTCGAGTTCTTGGTGTAGAAATTATGTGAATAAAGTTGCTCAATTAG	NM_018410	HJURP	"Homo sapiens Holliday junction recognition protein (HJURP), transcript variant 1, mRNA [NM_018410]"	chr2	234745348	234763181	-	-	-
A_22_P00017736	0.00236709	2.62444	2.62444	up	8.76453	8.95158	8.47123	P	P	P	7.5666	7.06326	7.37744	P	P	P	A_22_P00017736	mRNA	TTCTAAGGTCTTTCTAAGAAGGATTCCCACTGGCTGTGCCTATCCCTGGATCAATCATTC	ENST00000568026	RP11-916L7.1	novel transcript [ENST00000568026]	chr16	17634188	17634842	-	-	-
A_23_P139912	0.00714443	0.437933	2.28346	down	12.667	12.5335	13.1199	P	P	P	13.7401	14.1454	14.0457	P	P	P	A_23_P139912	mRNA	TGCTGCAGCAACTCCAGACTGAGGTCTACCGAGGGGCTCAAACACTCTACGTGCCCAATT	NM_002178	IGFBP6	"Homo sapiens insulin like growth factor binding protein 6 (IGFBP6), mRNA [NM_002178]"	chr12	53491451	53496124	+	-	-
A_23_P151778	0.0355714	0.26333	3.79752	down	4.46203	4.21563	4.16201	P	P	P	5.41559	6.17064	6.74839	P	P	P	A_23_P151778	mRNA	AAGCAATTCCGTCATCCAAAATATAACACTTCTACTCTTCACCACGATATCATGTTACTA	NM_001836	CMA1	"Homo sapiens chymase 1 (CMA1), transcript variant 1, mRNA [NM_001836]"	chr14	24974559	24977471	-	-	-
A_33_P3248982	0.0111741	0.178693	5.59618	down	4.80153	5.43416	3.97234	P	P	P	6.79413	7.58909	7.51039	P	P	P	A_33_P3248982	mRNA	CTCACCTTCCTGGGGTCTGTGACTGACTGGAGATAAAAATAAAAGCAATTGTGACACCTG	NM_012306	FAIM2	"Homo sapiens Fas apoptotic inhibitory molecule 2 (FAIM2), mRNA [NM_012306]"	chr12	50260679	50297683	-	-	-
A_23_P83798	0.0251686	0.299869	3.33479	down	5.45851	5.86927	5.50508	P	P	P	6.63291	7.71928	7.51605	P	P	P	A_23_P83798	mRNA	GGATGCAAGAGAAGGGAGAGCTGGATGAACTTGGGGATAAATGTGATAGCAATGTATCCA	NM_006982	ALX1	"Homo sapiens ALX homeobox 1 (ALX1), mRNA [NM_006982]"	chr12	85673998	85695562	+	-	-
A_23_P13753	0.00837437	7.62452	7.62452	up	7.55311	8.46191	9.06745	P	P	P	6.05972	5.328	5.10309	P	P	P	A_23_P13753	mRNA	GGCAACAAGTGTTTGGAAGTTCCAAGGTGTGTTCAAAGAGGCTTGCCTTGAGGGAGGGCT	NM_006163	NFE2	"Homo sapiens nuclear factor, erythroid 2 (NFE2), transcript variant 1, mRNA [NM_006163]"	chr12	54685891	54689563	-	-	-
A_33_P3264662	0.0265655	0.477661	2.09354	down	6.71393	7.35219	6.5511	P	P	P	7.62674	8.23402	8.01921	P	P	P	A_33_P3264662	mRNA	ATGACATTATGCTCTCTACTTTGTGTACGTGTGAACATTTCCGTAATAAAAGATGCCTTC	NM_001001665	CYP27C1	"Homo sapiens cytochrome P450 family 27 subfamily C member 1 (CYP27C1), mRNA [NM_001001665]"	chr2	127941412	127963343	-	-	-
A_23_P133902	0.0146733	0.495829	2.01682	down	7.22336	7.69771	7.85146	P	P	P	8.66844	8.831	8.33808	P	P	P	A_23_P133902	mRNA	AATGTTTCCCTCAAGGACCTTTCTGCCTGGAAGTCTGTTAGCCTTTCAGAAGTAACATGT	NM_014068	PSORS1C1	"Homo sapiens psoriasis susceptibility 1 candidate 1 (PSORS1C1), mRNA [NM_014068]"	chr6_qbl_hap6	2378395	2403713	+	-	-
A_23_P41629	0.0157236	0.182195	5.48863	down	4.94781	5.02567	3.7885	P	P	A	6.22785	7.76422	7.04085	P	P	P	A_23_P41629	mRNA	GAAATGGGAAAAATGAAATTCCTGCTAAGGTGCTTCTATCTCTTTCAGATTCATGCATTG	NM_139056	ADAMTS16	"Homo sapiens ADAM metallopeptidase with thrombospondin type 1 motif 16 (ADAMTS16), transcript variant 1, mRNA [NM_139056]"	chr5	5140443	5320417	+	-	-
A_23_P59807	0.0116129	0.282106	3.54476	down	4.68393	3.5909	3.97328	P	A	P	5.51686	6.10382	6.22769	P	P	P	A_23_P59807	mRNA	CCTTCTCACTTAGAATCTGAAGGGAATTAAAAAGAAGATGAATGGTCTGGCAATATTCTG	NM_003391	WNT2	"Homo sapiens Wnt family member 2 (WNT2), transcript variant 1, mRNA [NM_003391]"	chr7	116915505	116963112	-	-	-
B_21_P0010491	0.0369319	0.45736	2.18646	down	8.01623	7.31342	8.01407	P	P	P	8.96803	8.96923	8.8981	P	P	P	B_21_P0010491	mRNA	GTTACTCTCCTTTATGTTTCACTTTCTCAAATGAATGTCAAGCAGGTGATTTTCAGATTC	ENST00000623227	LINC01670	long intergenic non-protein coding RNA 1670 [Source:HGNC Symbol;Acc:HGNC:52458] [ENST00000623227]	NA	NA	NA	NA	-	-
A_23_P81441	0.0350739	0.456191	2.19206	down	4.95302	4.5967	4.07936	P	P	P	5.18345	6.05216	5.78919	P	P	P	A_23_P81441	mRNA	AACCCAGCCCAGTTAAGAGGAGATGCCGAATTTAATGAACCCTATTTGAATTGCAGGGCT	NM_130848	DCANP1	"Homo sapiens dendritic cell associated nuclear protein (DCANP1), mRNA [NM_130848]"	chr5	134779904	134783038	-	-	-
A_33_P3385785	0.0346876	7.21764	7.21764	up	6.766	7.393	8.47878	P	P	P	5.96176	3.79584	3.53353	P	A	P	A_33_P3385785	mRNA	AGGCCTGGATGCTAATCAAGATGAACAGGTCGACTTTCAAGAATTCATATCCCTGGTAGC	NM_005621	S100A12	"Homo sapiens S100 calcium binding protein A12 (S100A12), mRNA [NM_005621]"	chr1	153346187	153348097	-	-	-
A_33_P3341601	0.0261703	0.432861	2.31021	down	9.85122	10.4735	9.53322	P	P	P	10.9064	11.1932	11.4865	P	P	P	A_33_P3341601	mRNA	AAGTGACTTTTTACAGAAGCCACTGAACCTGGTTATTTTGGCAAATCGTCCGTCTCGAGG	NM_001284260	WDR86	"Homo sapiens WD repeat domain 86 (WDR86), transcript variant 1, mRNA [NM_001284260]"	chr7	151078210	151107124	-	-	-
A_32_P157391	0.0355918	0.384147	2.60317	down	3.51846	3.40089	2.42123	A	A	A	4.80897	4.62132	4.21928	P	P	P	A_32_P157391	mRNA	CCAAGTTCAGCGAGAGACTCCAGGACTTTGACAAAAGCAACCCAATATTGTTAAGAATGA	NM_153696	FOLH1B	"Homo sapiens folate hydrolase 1B (FOLH1B), mRNA [NM_153696]"	chr11	89392465	89431886	+	-	-
A_23_P207456	0.0201539	3.92616	3.92616	up	8.96881	8.4765	9.51136	P	P	P	7.72985	6.82183	6.30029	P	P	P	A_23_P207456	mRNA	GTTTTAACTCTATCTGTCATACATCCTAGTGAATGTAAAATGCAAAATCCTGGTGATGTG	NM_005623	CCL8	"Homo sapiens C-C motif chemokine ligand 8 (CCL8), mRNA [NM_005623]"	chr17	32646454	32648421	+	-	-
A_33_P3293858	0.00321897	0.180311	5.54598	down	3.98861	3.51858	4.22348	P	A	P	6.03733	6.09278	6.9221	P	P	P	A_33_P3293858	mRNA	CCCCTACAGTTTGTGTTGCATATTTGTGTTTAAAGCCTATTAAAATAAACTTGAGGGACT	NM_015233	MTUS2	"Homo sapiens microtubule associated scaffold protein 2 (MTUS2), transcript variant 2, mRNA [NM_015233]"	chr13	30002797	30080084	+	-	-
A_32_P80597	0.0189269	0.332715	3.00558	down	4.19723	3.63595	4.19832	P	A	P	4.96152	5.98166	5.73675	P	P	P	A_32_P80597	mRNA	ACCTCTTCTGAAGTAACTGGTTAAATTAATAACTGGTCCCATAAGTCAGGGTCAAGCCAC	ENST00000394607	ELOVL6	ELOVL fatty acid elongase 6 [Source:HGNC Symbol;Acc:HGNC:15829] [ENST00000394607]	chr4	110967002	111119809	-	-	-
A_22_P00014734	0.0146435	0.292195	3.42237	down	6.07206	6.10972	5.3422	P	P	P	7.54278	7.68134	7.73937	P	P	P	A_22_P00014734	mRNA	AGTGAAAATGGAAGAGACTGCTTGCTGGGTGTTCGTCAAAATGGAGTTAGATGGTCTGTC	ENST00000441790	RP11-392O17.1	novel transcript [ENST00000441790]	chr1	219583023	219585283	-	-	-
A_23_P154849	0.0386423	10.195	10.195	up	4.43809	5.10785	6.89357	P	P	P	2.99299	2.43098	1.93252	A	A	A	A_23_P154849	mRNA	ACAGACGTTAACAAATTCCTTTACCCAAGGTTATGCTATGACCTTTCCGCAGTTTACTTT	NM_138983	OLIG1	"Homo sapiens oligodendrocyte transcription factor 1 (OLIG1), mRNA [NM_138983]"	chr21	34442447	34444719	+	-	-
A_32_P224525	0.0420157	0.236203	4.23365	down	8.02437	6.81494	7.6524	P	P	P	8.43932	10.0699	9.9783	P	P	P	A_32_P224525	mRNA	AGGGATTTTTCTAGTTAACTCTGAGTTAAGCACGAACTCCTTTCTTTTGTTAATTGTTGG	NM_001102608	COL6A6	"Homo sapiens collagen type VI alpha 6 chain (COL6A6), mRNA [NM_001102608]"	chr3	130279178	130396981	+	-	-
A_23_P146134	0.0163471	2.20221	2.20221	up	9.40135	9.49257	9.19551	P	P	P	8.5965	8.05837	7.94691	P	P	P	A_23_P146134	mRNA	CCAAAAACATACAGAGGTGCATGGCTGGCAGTCTTGAAATTGTCACTCGCTTACTGGATC	NM_024025	DUSP26	"Homo sapiens dual specificity phosphatase 26 (DUSP26), transcript variant 1, mRNA [NM_024025]"	chr8	33448848	33457541	-	-	-
A_33_P3290898	0.0301919	0.289567	3.45343	down	3.28782	4.5511	3.56265	A	P	A	5.54791	5.59039	5.91954	P	P	P	A_33_P3290898	mRNA	ATACCTTTGGGAAACCTGTGGCTGGTGCCTTAACGATCAACATGACTGTTAATGGTGTAG	ENST00000443027	AC060834.2	"C3 and PZP-like, alpha-2-macroglobulin domain containing 8 (CPAMD8) pseudogene [ENST00000443027]"	chr7	9765870	9767901	+	-	-
A_23_P109072	0.00808358	0.435127	2.29818	down	4.3537	4.42482	4.84095	P	P	P	5.56179	5.53789	6.09844	P	P	P	A_23_P109072	mRNA	TGGCTCCCAGTCGGGTATCAGTGCAGATGTGGAAAAACCAAGTGCTACTGACGGCGTTCC	NM_020436	SALL4	"Homo sapiens spalt like transcription factor 4 (SALL4), transcript variant 1, mRNA [NM_020436]"	chr20	50398870	50419060	-	-	-
A_23_P354705	0.0225847	0.412098	2.42661	down	4.62052	4.87997	4.81312	P	P	P	5.74458	6.47001	5.83536	P	P	P	A_23_P354705	mRNA	GGGGTAAAAGTGTTGCTGATTGTCAACACAAACTGGCTTAATAATATTAATAAGAACCTG	NM_003034	ST8SIA1	"Homo sapiens ST8 alpha-N-acetyl-neuraminide alpha-2,8-sialyltransferase 1 (ST8SIA1), transcript variant 1, mRNA [NM_003034]"	chr12	22346325	22487648	-	-	-
B_19_P00315922	0.016652	2.01402	2.01402	up	7.13881	7.0793	6.59307	P	P	P	6.29488	5.77127	5.69828	P	P	P	B_19_P00315922	mRNA	GGAATCCCAGGATTCAACTACTGCTCTTCAGACGGCGCTGAGCCTCATCTCCATGACCTC	NM_020945	WDFY4	"Homo sapiens WDFY family member 4 (WDFY4), mRNA [NM_020945]"	chr10	49893508	50191001	+	-	-
A_22_P00010564	0.0104981	2.07195	2.07195	up	4.1906	4.3573	4.52305	P	P	P	3.05509	3.62079	3.19986	A	A	A	A_22_P00010564	mRNA	AAGTTGCTATGAAGTCATAACTTAAATTAAGCACAAGGCTGATGTTCTCACCATAAGACA	ENST00000583827	CTD-2015H3.1	novel transcript [ENST00000583827]	chr18	1780330	1782065	+	-	-
A_23_P55649	0.0379545	6.98969	6.98969	up	4.12735	6.24249	5.87101	P	P	P	3.38737	2.66302	2.29518	A	A	A	A_23_P55649	mRNA	GTGTTATTTTTTGTTTTTTGACTTCTGCCTATACCCTGGGGTAAGTGGAGTTGGGAAATA	NM_001462	FPR2	"Homo sapiens formyl peptide receptor 2 (FPR2), transcript variant 1, mRNA [NM_001462]"	chr19	52266642	52273779	+	-	-
A_24_P929441	0.0134891	2.70322	2.70322	up	6.48468	6.84849	6.91121	P	P	P	5.75887	5.17036	4.91281	P	P	P	A_24_P929441	mRNA	GGGCCTCCGATAATCTGCTTCTACAGTTGAGAGACGTCAACTGGCACCTCTGAGCCTCTG	NM_001319092	ARID5A	"Homo sapiens AT-rich interaction domain 5A (ARID5A), transcript variant 4, mRNA [NM_001319092]"	chr2	97203616	97218375	+	-	-
A_33_P3232637	0.00203364	0.335376	2.98173	down	2.86192	3.11738	2.56577	A	A	A	4.71431	4.36507	4.19755	P	P	P	A_33_P3232637	mRNA	GGGAACAGGGTTATTGCAAATGTAATTAGTTAAGCTGAGGTCATCCTGGGATAGATTAGA	ENST00000576313	RP11-166P13.3	novel transcript [ENST00000576313]	chr17	55156508	55162385	-	-	-
A_33_P3619171	0.00988188	5.54798	5.54798	up	7.1916	6.70954	6.87451	P	P	P	5.0664	4.14381	3.92385	P	P	P	A_33_P3619171	mRNA	GGGGCCAGTAAATCAGTAGACTGAACATTCAATATAATAAAAGAACATGGGGATTTTGTA	NM_021127	PMAIP1	"Homo sapiens phorbol-12-myristate-13-acetate-induced protein 1 (PMAIP1), mRNA [NM_021127]"	chr18	57567228	57571537	+	-	-
A_23_P27636	0.0282677	0.492459	2.03063	down	3.39342	3.42074	4.12678	A	A	P	4.41797	4.92659	4.74248	P	P	P	A_23_P27636	mRNA	TCAATTATTTTTCTTCCTTGCATATACACGCAAGGACTCATATGGGAGAGAAGCCATATG	NM_144566	ZNF700	"Homo sapiens zinc finger protein 700 (ZNF700), transcript variant 1, mRNA [NM_144566]"	chr19	12035922	12061578	+	-	-
A_23_P56746	0.0264332	0.422931	2.36445	down	9.53058	9.66408	9.47463	P	P	P	10.4257	10.6846	11.1848	P	P	P	A_23_P56746	mRNA	TTTCTGGTACTCTGTGAAAGAAGAGAAAAGGGAGTCATGCATTTTGCTTTGGACACAGTG	NM_004460	FAP	"Homo sapiens fibroblast activation protein alpha (FAP), transcript variant 1, mRNA [NM_004460]"	chr2	163027194	163099955	-	-	-
A_33_P3349646	0.0236967	0.172908	5.78341	down	3.10741	4.56146	2.63051	A	P	A	5.3458	6.56411	6.44172	P	P	P	A_33_P3349646	mRNA	ATTGGATCAGATCACTGCTCTGAGTACAGCTGTCAAACCAATAACAAGTACAGCAAACAG	NM_002589	PCDH7	"Homo sapiens protocadherin 7 (PCDH7), transcript variant a, mRNA [NM_002589]"	chr4	30721991	30734587	+	-	-
A_23_P390700	0.0416123	0.459017	2.17857	down	4.08209	3.37902	3.44901	P	A	A	4.30144	4.63639	5.27672	P	P	P	A_23_P390700	mRNA	ACAGAAGTAGGTGTAAAAGTCTTATCATCTTCTGAGATATCTGTTCATTGGGAACATGTT	NM_001843	CNTN1	"Homo sapiens contactin 1 (CNTN1), transcript variant 1, mRNA [NM_001843]"	chr12	41086241	41466217	+	-	-
A_32_P49867	0.0390517	0.370333	2.70027	down	5.13817	4.79373	5.57995	P	P	P	5.87713	6.70593	7.08728	P	P	P	A_32_P49867	mRNA	AACTGAAAGGCTGTGACCAGCCTGGTGGCGCAAAGTGTCTGTGAGAACAAATCCCAGGCA	NM_001195520	LRCOL1	"Homo sapiens leucine rich colipase like 1 (LRCOL1), mRNA [NM_001195520]"	chr12	133179737	133187168	-	-	-
A_32_P125338	0.0383282	0.415995	2.40387	down	5.34498	4.53709	4.24896	P	P	P	5.71262	5.79781	6.51014	P	P	P	A_32_P125338	mRNA	ACAAAAAGCCCAAAGATCTATGTGTCACTGATCATTGTAAATAAAGTGGACCTGCTTTTA	NM_207334	FAM43B	"Homo sapiens family with sequence similarity 43 member B (FAM43B), mRNA [NM_207334]"	chr1	20879066	20881513	+	-	-
A_23_P137470	0.0069725	0.460546	2.17134	down	7.4963	7.98501	7.4919	P	P	P	8.58588	8.94849	8.82887	P	P	P	A_23_P137470	mRNA	GGGCTTACCTCAAGAGGGAAGATAGTTGAGTTTTATTTCCTGTATATCAGGTGACCTGGT	NM_020808	SIPA1L2	"Homo sapiens signal induced proliferation associated 1 like 2 (SIPA1L2), mRNA [NM_020808]"	chr1	232533711	232651354	-	-	-
A_23_P152234	0.0204777	9.84325	9.84325	up	5.5915	6.94591	7.71177	P	P	P	4.21114	3.09456	3.54327	P	A	P	A_23_P152234	mRNA	TGGAGTTTTTGCTTTTATCGATGTGTGTCTTCAAAGAAACCACTTCAGAGGCAAGAAGGC	NM_144673	CMTM2	"Homo sapiens CKLF like MARVEL transmembrane domain containing 2 (CMTM2), transcript variant 1, mRNA [NM_144673]"	chr16	66613366	66622178	+	-	-
A_33_P3364864	0.0238672	2.69294	2.69294	up	9.14497	9.32488	9.44958	P	P	P	8.35253	7.4288	7.70633	P	P	P	A_33_P3364864	mRNA	TGTTCTCTTCACGGTGGAAAACACAGATCCAGAGTGTTACTGGCTTACAAATTGGATTGA	NM_005746	NAMPT	"Homo sapiens nicotinamide phosphoribosyltransferase (NAMPT), mRNA [NM_005746]"	chr7	105888744	105925429	-	-	-
A_24_P49190	0.0124093	0.416016	2.40375	down	7.61731	7.42952	7.6871	P	P	P	8.45279	8.95436	9.06422	P	P	P	A_24_P49190	mRNA	GTAAGCGCACTAGTCAAAAGACATTTATGTTTGAAATGTCATTTAGATCAAACACAAGGG	NM_181655	C17orf58	"Homo sapiens chromosome 17 open reading frame 58 (C17orf58), transcript variant 1, mRNA [NM_181655]"	chr17_jh159144_fix	51110	53617	-	-	-
A_33_P3326992	0.0473534	0.452853	2.20822	down	7.83742	8.60408	8.6742	P	P	P	8.91436	9.78745	9.81406	P	P	P	A_33_P3326992	mRNA	TCCCAGATACCATTTCAGGCTTAACCTAGCACATCCTATTTCTTTTCTTCTATGATATCC	NM_001350520	PDE4DIP	"Homo sapiens phosphodiesterase 4D interacting protein (PDE4DIP), transcript variant 10, mRNA [NM_001350520]"	chr1_jh636052_fix	5767870	5848432	+	-	-
B_21_P0006754	0.00563283	0.436195	2.29255	down	5.37177	5.11291	4.95347	P	P	P	6.5429	6.00988	6.45305	P	P	P	B_21_P0006754	mRNA	CCTGGCCAGTCTGTAGAATTTGGCAAAGATGAGGCACCTTATAGCCTTACATGTTCTTAT	ENST00000452578	RP11-20J15.3	novel transcript [ENST00000452578]	chr10	44787706	44789157	-	-	-
A_33_P3369844	0.0231444	0.143744	6.95682	down	7.035	6.84082	7.71506	P	P	P	8.84314	10.0406	10.6962	P	P	P	A_33_P3369844	mRNA	CTACATGGGAACAAACAGATCGAACAGTTTTGAAGCTACTGTGTGTGTGAATGAACACTC	NM_013230	CD24	"Homo sapiens CD24 molecule (CD24), transcript variant 1, mRNA [NM_013230]"	chr6_kb663604_fix	274454	280088	-	-	-
A_22_P00023037	0.00966243	0.473897	2.11016	down	4.77195	4.85568	4.81688	P	P	P	5.93595	5.65749	6.05593	P	P	P	A_22_P00023037	mRNA	TGGAACAAGTCATTTTACCTAAGTAATTGGAAGGGGAAAGCCAACTGATCTGCTTATCTG	NM_001321356	ZNF667	"Homo sapiens zinc finger protein 667 (ZNF667), transcript variant 2, mRNA [NM_001321356]"	chr19	56950698	56988714	-	-	-
B_21_P0005728	0.0074292	0.0215613	46.3795	down	1.40611	2.58871	1.38281	A	A	A	5.65842	7.95717	7.80635	P	P	P	B_21_P0005728	mRNA	AGTAGAAAACCCCAGGCAGAGCTGAAGACAGTGACAGAAGGGATTATTGCTTCTGAAGAA	ENST00000518706	LOC102724874	uncharacterized LOC102724874 [Source:NCBI gene;Acc:102724874] [ENST00000518706]	chr8	78311308	78449526	+	-	-
A_24_P920125	0.00246993	0.472941	2.11443	down	5.87425	5.73415	5.68395	P	P	P	6.64585	7.0017	6.87022	P	P	P	A_24_P920125	mRNA	AGGTCAAGTTTATACATCTTAATTATGGTGGAATTCCTATGTAGAGTCTAAAAAGCCAGG	NM_021130	PPIA	"Homo sapiens peptidylprolyl isomerase A (PPIA), transcript variant 1, mRNA [NM_021130]"	chr7	44836280	44842716	+	-	-
A_33_P3383836	0.00825991	0.212276	4.71086	down	2.4472	1.56867	2.14432	A	A	A	4.30592	4.47138	4.21167	P	P	P	A_33_P3383836	mRNA	TTAGGAAAAGACGACAAAGCTTGGGCAATGTATGTGGACAATAACCGGAGCTGGTTCATG	NM_015163	TRIM9	"Homo sapiens tripartite motif containing 9 (TRIM9), transcript variant 1, mRNA [NM_015163]"	chr14	51441979	51562422	-	-	-
A_33_P3421053	0.0334855	8.25982	8.25982	up	4.69168	6.08472	6.94365	P	P	P	3.69119	3.40148	1.46729	A	A	A	A_33_P3421053	mRNA	CTTGAATCAGATGGAAGCTACCAAAAGCCTTCTTACATCCTTTAAGTTCAAAAGAATCAG	NM_000450	SELE	"Homo sapiens selectin E (SELE), mRNA [NM_000450]"	chr1	169691781	169703220	-	-	-
A_33_P3306715	0.019304	0.496821	2.0128	down	2.90884	3.31496	3.50729	A	A	A	4.18062	4.38666	4.24665	P	P	P	A_33_P3306715	mRNA	ACTGTACAGCTCTGTGGGTGACCTGAGGCCTGGACAATATGGCCAGGATCTACTCATCCC	NM_001164446	C6orf132	"Homo sapiens chromosome 6 open reading frame 132 (C6orf132), mRNA [NM_001164446]"	chr6	42068857	42110358	-	-	-
A_23_P117852	0.0293844	0.460565	2.17125	down	4.08424	4.90175	4.58202	P	P	P	5.19806	6.01608	5.70907	P	P	P	A_23_P117852	mRNA	TACTGCTGCCATTTTTATTGGTGTTTGATTATTGGAATGGTGCCATATTGTCACTCCTTC	NM_014736	PCLAF	"Homo sapiens PCNA clamp associated factor (PCLAF), transcript variant 1, mRNA [NM_014736]"	chr15	64656503	64673640	-	-	-
A_24_P253003	0.00125747	0.29638	3.37405	down	8.31518	8.16979	8.10158	P	P	P	9.72346	10.1608	9.94101	P	P	P	A_24_P253003	mRNA	TTTGCTTTTTCTTCCTTTGGGATGTGGAAGCTACAGAAATATTTATAAAACATAGCTTTT	NM_004626	WNT11	"Homo sapiens Wnt family member 11 (WNT11), mRNA [NM_004626]"	chr11	75897369	75917546	-	-	-
A_33_P3287223	0.00251598	0.301305	3.3189	down	8.45623	8.04709	8.40271	P	P	P	9.65195	10.2381	10.173	P	P	P	A_33_P3287223	mRNA	TACTGATGTTCCTAGTGAAAGAGGCAGCTTGAAACTGAGATGTGAACACATCAGCTTGCC	NM_001935	DPP4	"Homo sapiens dipeptidyl peptidase 4 (DPP4), mRNA [NM_001935]"	chr2	162848755	162930725	-	-	-
A_23_P326474	0.00409969	0.36923	2.70834	down	3.17628	2.99087	3.60781	A	A	A	4.47563	4.9429	4.70181	P	P	P	A_23_P326474	mRNA	TTGTCAGGCCTTATTTGTTTTTTGTAAGTGATTGTATCGGAGGCTTAAGTTGTGTGGAAT	NM_173464	L3MBTL4	"Homo sapiens L3MBTL4, histone methyl-lysine binding protein (L3MBTL4), transcript variant 1, mRNA [NM_173464]"	chr18	5954705	6414910	-	-	-
A_33_P3400273	0.0397675	4.23364	4.23364	up	7.80703	8.98499	9.50441	P	P	P	7.1482	6.9609	6.28002	P	P	P	A_33_P3400273	mRNA	CTGAAAGGTTACCCTGTAACATGCAATTTTGCATTTGAATAAAGCCTGCTTTTTAAGTGT	NM_000655	SELL	"Homo sapiens selectin L (SELL), transcript variant 1, mRNA [NM_000655]"	chr1	169659808	169680761	-	-	-
A_33_P3323803	0.0273118	0.426357	2.34545	down	8.04961	8.60383	8.86432	P	P	P	9.2012	10.0447	9.93989	P	P	P	A_33_P3323803	mRNA	GCACCTGTGTTCTTTGAGTTCACATCATGAATGTGGTGATTTCCCAGATACCATCTCAGG	NM_001350520	PDE4DIP	"Homo sapiens phosphodiesterase 4D interacting protein (PDE4DIP), transcript variant 10, mRNA [NM_001350520]"	chr1_jh636052_fix	5767870	5848432	+	-	-
A_23_P74309	0.0307916	0.383101	2.61028	down	4.5244	5.53476	4.69986	P	P	P	6.40268	6.14117	6.55052	P	P	P	A_23_P74309	mRNA	GGAGGACAGCTTGTCTGCTGCTCCAAATCACTTAGATCTGATTCCTGTTTTGAAAGTCCT	NM_014697	NOS1AP	"Homo sapiens nitric oxide synthase 1 adaptor protein (NOS1AP), transcript variant 1, mRNA [NM_014697]"	chr1	162039481	162340265	+	-	-
A_23_P154643	0.00337898	0.473761	2.11077	down	5.94227	6.06439	6.34665	P	P	P	6.97418	7.20613	7.4046	P	P	P	A_23_P154643	mRNA	ACTGTGTCTCCATCTTGACTCAGACAGTTCCTGGAAACACCGGGGCTCTGTTTTTATTTT	NM_001719	BMP7	"Homo sapiens bone morphogenetic protein 7 (BMP7), mRNA [NM_001719]"	chr20	55743809	55841697	-	-	-
A_33_P3233150	0.042856	2.07765	2.07765	up	7.06452	7.69243	7.8441	P	P	P	6.59744	6.55317	6.38952	P	P	P	A_33_P3233150	mRNA	TTAATTTTATTTTGAGACTGGGGTGCATCTCCAGAGCCACTCACACCCTCAACCTCGTTT	NM_023072	ZSWIM4	"Homo sapiens zinc finger SWIM-type containing 4 (ZSWIM4), mRNA [NM_023072]"	chr19	13906257	13943029	+	-	-
A_23_P368484	0.0183117	0.491414	2.03495	down	8.45756	8.44664	8.5589	P	P	P	9.26254	9.78755	9.44046	P	P	P	A_23_P368484	mRNA	CAGGGAAGTTTACAAGCTAGAGCGAATATCTGGACTGCTAATATCTGACAACAGTAGGCG	NM_207387	LRRC75A	"Homo sapiens leucine rich repeat containing 75A (LRRC75A), transcript variant 2, mRNA [NM_207387]"	chr17	16344891	16395507	-	-	-
A_32_P133072	0.031498	2.92448	2.92448	up	11.3554	11.1543	11.4708	P	P	P	10.3586	9.29194	9.46347	P	P	P	A_32_P133072	mRNA	ACCAGGTTAATGGCTAAGAATGGGTAACATGACTCTTGTTGGATTGTTATTTTTTGTTTG	NM_006108	SPON1	"Homo sapiens spondin 1 (SPON1), mRNA [NM_006108]"	chr11_jh591184_fix	20807	326217	+	-	-
A_33_P3231814	0.0125222	0.484869	2.06241	down	9.37446	9.4526	9.94769	P	P	P	10.3464	10.6721	10.9047	P	P	P	A_33_P3231814	mRNA	GTACTTTACTCCACTATACATTTGAAAGTGGGTGCAATGGAAAAGTTTATGTGATGAGTT	ENST00000609777	AC027612.6	LSP1 pseudogene 4 [Source:HGNC Symbol;Acc:HGNC:53915] [ENST00000609777]	chr2	91805186	91847998	-	-	-
A_23_P321501	0.0336878	0.464811	2.15141	down	3.28815	3.37868	3.2888	A	A	A	4.12991	4.80664	4.24227	P	P	P	A_23_P321501	mRNA	CCAGGAGCCTGAGGGGGTGTCTAGGTGATCATTTGGATCTGGAGCAGAGTCTGCCATTCT	NM_182908	DHRS2	"Homo sapiens dehydrogenase/reductase 2 (DHRS2), transcript variant 1, mRNA [NM_182908]"	chr14	24105573	24114848	+	-	-
A_33_P3211569	0.0114146	0.474708	2.10656	down	4.10243	4.64679	4.63603	P	P	P	5.41023	5.34842	5.85971	P	P	P	A_33_P3211569	mRNA	TTTTCTAATTTCAAAGTACAGTGTACCGGAGGCCAGGCCTGATGGCTTACACCTGTAATC	NM_001005915	ERBB3	"Homo sapiens erb-b2 receptor tyrosine kinase 3 (ERBB3), transcript variant s, mRNA [NM_001005915]"	chr12	56473892	56479401	+	-	-
A_33_P3219279	0.0145965	0.311653	3.2087	down	5.96819	6.19214	6.08873	P	P	P	7.26409	8.01365	7.91724	P	P	P	A_33_P3219279	mRNA	AATTTGGGATTGAAGTTAAACTACAACAGTGCCGCCAACACCAAGTCTTGCAGGAAAAAA	NM_032452	JPH4	"Homo sapiens junctophilin 4 (JPH4), transcript variant 1, mRNA [NM_032452]"	chr14	24037247	24047999	-	-	-
A_33_P3319905	0.0131888	3.80197	3.80197	up	5.12869	5.97542	5.75704	P	P	P	4.34526	3.20695	3.38064	P	A	A	A_33_P3319905	mRNA	AATACAGACAGCTCAATGCTTTTCACCGTAATTCTCTTGTGGGGGCTGTGACATGCAGAA	NM_018643	TREM1	"Homo sapiens triggering receptor expressed on myeloid cells 1 (TREM1), transcript variant 1, mRNA [NM_018643]"	chr6	41241343	41254420	-	-	-
A_23_P217901	0.00183183	0.377501	2.649	down	7.25463	7.5024	7.22651	P	P	P	8.51631	8.68549	8.97639	P	P	P	A_23_P217901	mRNA	TCCAGGCTTTATATTCTGCTGAGAAGCCAAAGCTGGAAGATGAGCATCTCGTTTTCTTCT	NM_001113207	TSTD1	"Homo sapiens thiosulfate sulfurtransferase like domain containing 1 (TSTD1), transcript variant 1, mRNA [NM_001113207]"	chr1	161007421	161008754	-	-	-
A_33_P3255829	0.0333634	0.282113	3.54468	down	5.4063	5.00789	4.61927	P	P	P	5.9272	7.23354	7.1309	P	P	P	A_33_P3255829	mRNA	TTCCCGTGTGAGGCAATAGGAAAACCAAAGCCTTTCGTTACTTGGACAAAAGTTTCCACA	NM_015419	MXRA5	"Homo sapiens matrix remodeling associated 5 (MXRA5), mRNA [NM_015419]"	chrX	3226606	3264693	-	-	-
B_21_P0003445	0.0129426	0.489681	2.04215	down	5.55674	5.64751	5.0537	P	P	P	6.2676	6.7375	6.36749	P	P	P	B_21_P0003445	mRNA	GAGACTGATGCTACATTTCTCTTTATCTATCCCTGTATTGTTTAATTTGTTCCAAGTGCT	ENST00000511928	LINC02600	long intergenic non-protein coding RNA 2600 [Source:HGNC Symbol;Acc:HGNC:53177] [ENST00000511928]	chr4	3760475	3765117	-	-	-
A_33_P3246833	0.00796978	3.81436	3.81436	up	9.41435	10.1097	10.0341	P	P	P	8.32575	8.04071	7.31527	P	P	P	A_33_P3246833	mRNA	TGCAAAGTTCCCTACTTCCTGTGACTTCAGCTCTGTTTTACAATAAAATCTTGAAAATGC	NM_001318914	IL1RN	"Homo sapiens interleukin 1 receptor antagonist (IL1RN), transcript variant 5, mRNA [NM_001318914]"	chr2	113875548	113891591	+	-	-
A_23_P212089	0.017624	3.20605	3.20605	up	8.51409	8.44792	9.14284	P	P	P	7.64705	6.59521	6.67445	P	P	P	A_23_P212089	mRNA	TAGATAAAGCAGATGGGGAGTTACGGAGTTGTTCCTTTACTGGCTGAAAGATATATTCGA	NM_031419	NFKBIZ	"Homo sapiens NFKB inhibitor zeta (NFKBIZ), transcript variant 1, mRNA [NM_031419]"	chr3	101568358	101579866	+	-	-
A_23_P51580	0.0423863	2.01721	2.01721	up	5.5302	5.93006	5.73253	P	P	P	4.19114	5.10794	4.74091	P	P	P	A_23_P51580	mRNA	CGTTAAGACCCACATATATCTATGGGGAAGGAGGCCCATTCCTTTCTGCCAGTATAAATG	NM_000198	HSD3B2	"Homo sapiens hydroxy-delta-5-steroid dehydrogenase, 3 beta- and steroid delta-isomerase 2 (HSD3B2), transcript variant 1, mRNA [NM_000198]"	chr1	119957773	119965657	+	-	-
B_21_P0002960	0.02409	0.28612	3.49504	down	3.70374	4.71398	4.82011	A	P	P	6.91306	5.95158	5.74405	P	P	P	B_21_P0002960	mRNA	GCTCATCGAGTTGCAATTTATCATCTAAGGTAATGAGTTAAACCCAAAAGTAACAGTGAC	ENST00000608605	RP11-804H8.6	long intergenic non-protein coding RNA 2019 [Source:HGNC Symbol;Acc:HGNC:52854] [ENST00000608605]	chr3	50707420	50709479	+	-	-
A_23_P4545	0.0413832	0.352067	2.84037	down	3.64924	4.95237	4.01569	A	P	P	5.06655	6.11241	6.06229	P	P	P	A_23_P4545	mRNA	GGAGGAAATGGAAAAAATTTTTCACCAGTCAGGTTAAGCAGACACGAGATTCCCTCCTGA	NM_031939	MRO	"Homo sapiens maestro (MRO), transcript variant 1, mRNA [NM_031939]"	chr18	48321500	48346386	-	-	-
A_33_P3417195	0.015565	0.430067	2.32522	down	6.0016	5.68629	6.20386	P	P	P	7.46387	7.30402	6.72167	P	P	P	A_33_P3417195	mRNA	GGGGAGGGCCCAGGGGTCAGCCTGAGAATCTCGCCCTTGGATTAAAAGCCACCAATGCTC	NM_203425	C17orf82	"Homo sapiens chromosome 17 open reading frame 82 (C17orf82), mRNA [NM_203425]"	NA	NA	NA	NA	-	-
A_23_P70007	0.00960402	0.423799	2.35961	down	3.26228	3.94658	3.63113	A	A	A	4.52583	5.12479	4.92268	P	P	P	A_23_P70007	mRNA	ACTATTTCTTCAGAGTTTGTCATATACTGCTTGTCATCTGCATGTCTACTCAGCATTTGA	NM_012484	HMMR	"Homo sapiens hyaluronan mediated motility receptor (HMMR), transcript variant 2, mRNA [NM_012484]"	chr5	162887638	162918947	+	-	-
A_23_P128574	0.00950476	0.388332	2.57512	down	3.83088	3.89906	4.33051	P	P	P	5.61091	5.5674	4.9346	P	P	P	A_23_P128574	mRNA	GACAGATCTGTTTCCTATGAAAACCAAACAATGATTCCACAGTCATAATGATGGCAAAAT	NM_017993	ENOX1	"Homo sapiens ecto-NOX disulfide-thiol exchanger 1 (ENOX1), transcript variant 1, mRNA [NM_017993]"	chr13	43787266	44361108	-	-	-
A_32_P197825	0.0334204	0.483011	2.07035	down	3.60545	3.32985	2.87558	A	A	A	4.41473	4.28538	4.34926	P	P	P	A_32_P197825	mRNA	AGGATGAGAGATGTAGTTTTATTTGAAAAGTAAATGTATCTTTCAGAGTGCAAGACTGGG	NM_001032392	PLGLB1	"Homo sapiens plasminogen-like B1 (PLGLB1), mRNA [NM_001032392]"	chr2	87237587	87248969	-	-	-
A_23_P433132	0.0348746	0.357479	2.79736	down	3.54074	2.47869	3.2937	A	A	A	4.6347	4.53271	4.7861	P	P	P	A_23_P433132	mRNA	GCTAGAGGAAATGACAGAGCTCGAATCTCCTAAATGTAAAAGGCAGGAAAATGAGCAGCT	NM_173853	KRTCAP3	"Homo sapiens keratinocyte associated protein 3 (KRTCAP3), transcript variant 2, mRNA [NM_173853]"	chr2	27665248	27667164	+	-	-
A_23_P371145	0.0119404	0.499486	2.00206	down	3.40813	3.70062	3.53948	A	A	A	4.23234	4.77815	4.60452	P	P	P	A_23_P371145	mRNA	GGCCACATCTAACTCTCTGTTTCCAATTTCAGAATCCTAACTGTTGCATAAAATACATTG	NM_138430	ADPRHL1	"Homo sapiens ADP-ribosylhydrolase like 1 (ADPRHL1), transcript variant 1, mRNA [NM_138430]"	chr13	114076260	114107803	-	-	-
A_33_P3370570	0.0437499	2.06111	2.06111	up	9.54682	8.66643	9.11582	P	P	P	8.10158	8.27846	7.93087	P	P	P	A_33_P3370570	mRNA	GCAAGTTTCAGATTCTGACCATGACTGGGTGATTTTGAATTTGAATATGACTGGATATTA	NM_173800	LVRN	"Homo sapiens laeverin (LVRN), mRNA [NM_173800]"	chr5	115298172	115363303	+	-	-
A_23_P30554	0.0135261	2.25111	2.25111	up	4.88967	5.04252	5.3813	P	P	P	3.94767	4.27167	3.53346	A	P	P	A_23_P30554	mRNA	CTTCTTGAGAGAGACAAGATGAAATTTGAGTTTGTTTTGGAAGCATGCTCATCTCCTCAC	NM_001034837	KCNIP1	"Homo sapiens potassium voltage-gated channel interacting protein 1 (KCNIP1), transcript variant 1, mRNA [NM_001034837]"	chr5	169931024	170163636	+	-	-
A_33_P3263569	0.0343501	0.31244	3.20061	down	2.76512	1.53145	2.40672	A	A	A	4.17273	3.93234	3.87578	P	P	P	A_33_P3263569	mRNA	CACAATTTAGGAAGATGACTTTCTAGAGAAAACACAGAAACCATAAGAAATGGGTAACAC	NM_152763	AKNAD1	"Homo sapiens AKNA domain containing 1 (AKNAD1), transcript variant 1, mRNA [NM_152763]"	chr1	109358523	109399716	-	-	-
A_33_P3303542	0.0192463	0.438681	2.27956	down	8.28905	8.29391	8.8545	P	P	P	9.18442	9.88124	9.90496	P	P	P	A_33_P3303542	mRNA	ATGCCTGCACCAACCACCACTACCCCAGAGGAAGAAGAAAGACCCCTGAGGGGAGACGTG	NM_001144950	SSC5D	"Homo sapiens scavenger receptor cysteine rich family member with 5 domains (SSC5D), transcript variant 1, mRNA [NM_001144950]"	chr19	55999803	56030466	+	-	-
A_23_P64919	0.0376787	0.406311	2.46117	down	9.21283	8.99522	8.31834	P	P	P	9.53517	10.6123	10.2224	P	P	P	A_23_P64919	mRNA	GAAATGATTGAGTATGAACCACAGCTGTGTTTTCAAATATGTAGTTTGCCTTTTTGGTTG	NM_024730	RERGL	"Homo sapiens RERG like (RERGL), transcript variant 1, mRNA [NM_024730]"	chr12	18233803	18243127	-	-	-
B_21_P0004147	0.0268652	0.406274	2.4614	down	2.63654	2.4743	3.32475	A	A	A	4.20946	4.26289	3.99529	P	P	P	B_21_P0004147	mRNA	AGAACTGTGTGCCTGGCAATTGCCTTGCTGAAAGGAAGCCCTCAGAAAAAGTTGTTTGAT	ENST00000513755	SCAMP1-AS1	SCAMP1 antisense RNA 1 [Source:HGNC Symbol;Acc:HGNC:50544] [ENST00000513755]	chr5	77638189	77656217	-	-	-
A_33_P3377090	0.0203754	0.486947	2.05361	down	6.40879	5.97631	5.95733	P	P	P	6.71657	7.35032	7.34896	P	P	P	A_33_P3377090	mRNA	ATTCTAAAAAACTAGCTGCTGGACATGAACTACAGCCACTAGCCATTGTGGACCAGCAAC	ENST00000511478	GJA1P1	gap junction protein alpha 1 pseudogene 1 [Source:HGNC Symbol;Acc:HGNC:4275] [ENST00000511478]	chr5	108387016	108388158	-	-	-
A_33_P3358183	0.0155592	5.48658	5.48658	up	8.96631	8.6825	9.0236	P	P	P	7.03091	5.73466	6.26465	P	P	P	A_33_P3358183	mRNA	AATGGTAATCCAGCTCCTGGCGATAATGTGTGTCTCCTGTATTTGTTGGAGCCCATTTCT	NM_000959	PTGFR	"Homo sapiens prostaglandin F receptor (PTGFR), transcript variant 1, mRNA [NM_000959]"	chr1	78956659	79006386	+	-	-
A_24_P62659	0.0205654	0.460175	2.17309	down	4.7604	5.55835	5.04919	P	P	P	6.53192	6.21466	6.05416	P	P	P	A_24_P62659	mRNA	CCCTTTTGGAGATAAGCTTTCCAAAATATGCGTATGAGTAAAATTAGAGAATTCCACCAC	NM_005725	TSPAN2	"Homo sapiens tetraspanin 2 (TSPAN2), transcript variant 1, mRNA [NM_005725]"	chr1	115590632	115632124	-	-	-
A_23_P115064	0.00755057	0.435726	2.29502	down	8.45074	8.76762	8.28478	P	P	P	9.6112	9.76417	9.76038	P	P	P	A_23_P115064	mRNA	CCCTACACCAACAAAGAGGAATGGCTGCAAGAGCCCAGATCACCCATTCCGGGTTCACTC	NM_001878	CRABP2	"Homo sapiens cellular retinoic acid binding protein 2 (CRABP2), transcript variant 1, mRNA [NM_001878]"	chr1	156669398	156675375	-	-	-
A_23_P397347	0.0274707	0.488724	2.04615	down	4.8887	4.87298	5.56602	P	P	P	5.77193	6.46312	6.22188	P	P	P	A_23_P397347	mRNA	GCCAATTAATGGTCCTGTATAAGTGGAAAACTGTTAAGGGGGTCTCAGGTTTTGAAATAT	NM_153255	MCM9	"Homo sapiens minichromosome maintenance 9 homologous recombination repair factor (MCM9), transcript variant 2, mRNA [NM_153255]"	chr6	119231762	119256327	-	-	-
A_33_P3272090	0.0342886	0.355479	2.8131	down	5.40582	5.78999	6.43997	P	P	P	6.66221	7.79898	7.60853	P	P	P	A_33_P3272090	mRNA	CCTTTCTGACAGCTATGGAATACCGTTAGCCAAGGTCCACTTGGCCCAGCACTAAGAAAA	NM_001350520	PDE4DIP	"Homo sapiens phosphodiesterase 4D interacting protein (PDE4DIP), transcript variant 10, mRNA [NM_001350520]"	chr1_jh636052_fix	5767870	5848432	+	-	-
B_21_P0010214	0.00483077	0.451438	2.21514	down	6.48823	6.11674	6.6021	P	P	P	7.42468	7.73004	7.52082	P	P	P	B_21_P0010214	mRNA	GTGAGCTCTTTAAAGTGGCTAAAGTGGTAAACCTTGTGTTTTGTATAGATTCTACCAATT	ENST00000411694	LINC01678	long intergenic non-protein coding RNA 1678 [Source:HGNC Symbol;Acc:HGNC:52466] [ENST00000411694]	chr21	45578623	45579955	-	-	-
A_33_P3346688	0.0022669	2.27332	2.27332	up	5.34446	5.70261	5.41215	P	P	P	4.04698	4.44617	4.40487	A	P	P	A_33_P3346688	mRNA	GCGAGTGATAGTTAAAACAGGAGCTATGTACTGGGTTTTCTTTTAACTTCTTTTAACGTT	ENST00000527983	HSPA8	heat shock protein family A (Hsp70) member 8 [Source:HGNC Symbol;Acc:HGNC:5241] [ENST00000527983]	chr11	122929941	122932915	-	-	-
A_33_P3423230	0.0221544	0.482383	2.07304	down	5.38454	4.8007	4.72192	P	P	P	6.19316	6.06529	5.88149	P	P	P	A_33_P3423230	mRNA	TCAAAATTATAATATAAATTACCATTGTTTGTGGAGGATTACATTTAAAAAAGCAAAAAG	NM_001184880	PCDH19	"Homo sapiens protocadherin 19 (PCDH19), transcript variant 3, mRNA [NM_001184880]"	chrX	99546642	99665271	-	-	-
A_32_P49309	0.0108454	0.206319	4.84686	down	2.38679	3.29914	2.29509	A	A	A	4.20081	5.09319	5.46991	P	P	P	A_32_P49309	mRNA	ACAAATGAGGGTCACCAATTTCATTCCTTATAACCAATGTACAGGTTACTTTTATGCTTG	NM_031939	MRO	"Homo sapiens maestro (MRO), transcript variant 1, mRNA [NM_031939]"	chr18	48321500	48346386	-	-	-
A_23_P256724	0.0217998	3.22141	3.22141	up	8.19396	9.1023	9.33357	P	P	P	7.6719	6.8454	7.15867	P	P	P	A_23_P256724	mRNA	ACCTCTCATGCACCATCGTAGGGATCATAGTTCTAATTGTGCTTCTGATTGTGTTTGTTT	NM_003841	TNFRSF10C	"Homo sapiens TNF receptor superfamily member 10c (TNFRSF10C), mRNA [NM_003841]"	chr8	22960327	22974950	+	-	-
A_33_P3310784	0.0258178	0.493102	2.02798	down	4.72643	5.37778	5.38034	P	P	P	6.01899	6.25004	6.34906	P	P	P	A_33_P3310784	mRNA	TGTAAAAAATTACAATTTAGTGCCAACAGTAGTGAGCATGAAATGAAACTATTCAAAAGA	NM_001353882	TM6SF1	"Homo sapiens transmembrane 6 superfamily member 1 (TM6SF1), transcript variant 8, mRNA [NM_001353882]"	chr15	83776397	83806160	+	-	-
A_24_P62783	0.0108344	0.422248	2.36827	down	5.61331	5.62804	5.61419	P	P	P	6.62099	6.86098	7.07029	P	P	P	A_24_P62783	mRNA	TCGATGAGACAACAGCAGATGACAGGAAGGTCAAGTCCATTGTGACACTGGATGGAGGGA	NM_004102	FABP3	"Homo sapiens fatty acid binding protein 3 (FABP3), transcript variant 2, mRNA [NM_004102]"	chr1	31838100	31845923	-	-	-
A_33_P3378680	0.0294281	3.44566	3.44566	up	5.96527	5.97214	6.15122	P	P	P	4.85065	3.78631	3.84071	P	A	P	A_33_P3378680	mRNA	CTTGCACCAAGCCCTAGAATTTGGACTTGTGTTTTCTATTTTGGCATTGAATCTGAGGAG	ENST00000378013	ARHGAP26	Rho GTPase activating protein 26 [Source:HGNC Symbol;Acc:HGNC:17073] [ENST00000378013]	chr5	142152282	142273900	+	-	-
A_23_P58082	0.0393575	0.431515	2.31742	down	11.3916	11.146	10.5044	P	P	P	11.6798	12.2653	12.6971	P	P	P	A_23_P58082	mRNA	CGGAGTACTTCTCCATGCTTCTAGTCGGAAAAGACGGAAATGTCAAATCCTGGTATCCTT	NM_199511	CCDC80	"Homo sapiens coiled-coil domain containing 80 (CCDC80), transcript variant 1, mRNA [NM_199511]"	chr3	112323233	112359990	-	-	-
A_33_P3216090	0.00059678	0.148313	6.74247	down	3.94658	4.53644	4.39519	A	P	P	7.0282	6.89512	7.25501	P	P	P	A_33_P3216090	mRNA	CAGATGCCAAGATGCTGGAGGAACTGCAAGCCGAGACTTGGTACCAAGGAGAGATGAGCA	NM_016848	SHC3	"Homo sapiens SHC adaptor protein 3 (SHC3), mRNA [NM_016848]"	chr9	91620686	91793733	-	-	-
A_33_P3349827	0.000605109	0.470364	2.12601	down	8.59597	8.46014	8.56044	P	P	P	9.65073	9.62488	9.6085	P	P	P	A_33_P3349827	mRNA	TTTCATCACCTTCACCAACCCAGAGCATGCTTCAGTTGCCATGAGAGCCATGAACGGAGA	NM_006743	RBM3	"Homo sapiens RNA binding motif protein 3 (RBM3), mRNA [NM_006743]"	chrX_jh806590_fix	813913	820591	+	-	-
A_33_P3408420	0.00481957	3.58748	3.58748	up	5.41383	4.96991	5.60132	P	P	P	3.40347	3.0732	3.92158	A	A	P	A_33_P3408420	mRNA	GGACATTGAACAAACAAACTACCAAAGATTCCTCCACTGACTACTGACTCAAAAATAAAA	NM_001113498	MDGA2	"Homo sapiens MAM domain containing glycosylphosphatidylinositol anchor 2 (MDGA2), transcript variant 1, mRNA [NM_001113498]"	chr14	47308826	48144157	-	-	-
A_23_P111402	0.0102984	0.251745	3.97227	down	7.61281	8.57907	7.63394	P	P	P	9.6586	10.0616	10.2394	P	P	P	A_23_P111402	mRNA	GTCATGTGTTTTCTTTCTCAATGAGGGAAAAACAATTTTATTACCTGCTTAATGGTCCAC	NM_032784	RSPO3	"Homo sapiens R-spondin 3 (RSPO3), mRNA [NM_032784]"	chr6	127439816	127520626	+	-	-
A_23_P156687	0.0298173	0.409183	2.44389	down	7.80689	7.11884	7.59674	P	P	P	8.17945	9.10148	9.02455	P	P	P	A_23_P156687	mRNA	AAGGAGGTCTACATCAAGAATGGGGATAAGAAAGGCAGCTGTGAGAGAGATGCTCAATAT	NM_001710	CFB	"Homo sapiens complement factor B (CFB), mRNA [NM_001710]"	chr6_ssto_hap7	3246582	3252571	+	-	-
A_23_P380010	0.046106	0.430808	2.32122	down	5.9615	5.90471	6.47791	P	P	P	6.71427	7.32153	7.81795	P	P	P	A_23_P380010	mRNA	TACTGTGTGATGGGACGTTAAAAATACCAAAACAGAAAGAGGGTTTAAAAAACAGCTGCA	NM_020759	STARD9	"Homo sapiens StAR related lipid transfer domain containing 9 (STARD9), mRNA [NM_020759]"	chr15	42867804	43013196	+	-	-
B_21_P0012030	0.00971517	0.321839	3.10715	down	4.16149	4.55032	3.62152	P	P	A	5.43905	5.80618	6.07276	P	P	P	B_21_P0012030	mRNA	CAGAGCAATGCTGCATTCCATGTGATTTCTAATTTGAAATGCAAACAATTGCCAATTTGT	ENST00000608432	TEX41	testis expressed 41 [Source:HGNC Symbol;Acc:HGNC:48667] [ENST00000608432]	chr2	145780795	145940030	+	-	-
A_33_P3302015	0.0392938	0.463043	2.15963	down	5.41272	5.63191	5.99548	P	P	P	6.20689	6.98575	7.09022	P	P	P	A_33_P3302015	mRNA	AAACTCTGCCAACTCAGCCAGTTTAAATCTCGCTGCTGTGGAACTTGTGGCAAAGCGTGA	NM_001040272	ADAMTSL1	"Homo sapiens ADAMTS like 1 (ADAMTSL1), transcript variant 4, mRNA [NM_001040272]"	chr9	18474151	18910948	+	-	-
A_23_P115011	0.00678093	0.498205	2.00721	down	6.92304	7.18835	7.42815	P	P	P	8.05742	8.14287	8.37928	P	P	P	A_23_P115011	mRNA	CAAACGTGTATCACTTTTCAAAAAGAGGTTACACAGACTGAGAAGGACAAGACCTGTTTC	NM_019032	ADAMTSL4	"Homo sapiens ADAMTS like 4 (ADAMTSL4), transcript variant 1, mRNA [NM_019032]"	chr1	150521845	150533413	+	-	-
A_23_P52121	0.0137052	0.311276	3.21258	down	2.05587	2.8119	3.00482	A	A	A	4.27134	3.84908	4.80641	P	P	P	A_23_P52121	mRNA	ACTGTCTCTTTAGAAGAAAAACTCCACTGGAAACCATTCACCATGTGTGATTGTCTTCTG	NM_002614	PDZK1	"Homo sapiens PDZ domain containing 1 (PDZK1), transcript variant 1, mRNA [NM_002614]"	chr1_jh636052_fix	2486265	2522813	-	-	-
A_32_P9543	0.0423222	5.19013	5.19013	up	5.55589	6.34909	7.05193	P	P	P	5.08671	2.88874	3.1616	P	A	A	A_32_P9543	mRNA	TTGGCTTCATATCTAGACTAACACAAAATTAAGAATCTTCCATAATTGCTTTTGCTCAGT	NM_145699	APOBEC3A	"Homo sapiens apolipoprotein B mRNA editing enzyme catalytic subunit 3A (APOBEC3A), transcript variant 1, mRNA [NM_145699]"	chr22	39353614	39359189	+	-	-
A_33_P3396370	0.023305	2.21804	2.21804	up	7.05225	7.32392	7.78781	P	P	P	6.34005	6.35726	6.10241	P	P	P	A_33_P3396370	mRNA	GGGCCACGGTGGGAGCTGCGCCCTCCTTAAAAGATGACTTTACATAAAATGTTGATCTTC	NM_032489	ACRBP	"Homo sapiens acrosin binding protein (ACRBP), mRNA [NM_032489]"	chr12	6747241	6756598	-	-	-
A_33_P3246829	0.0113076	2.20677	2.20677	up	6.16025	6.59625	5.99277	P	P	P	5.30564	5.08239	4.98543	P	P	P	A_33_P3246829	mRNA	CTCCAGAATGGTCTTTCTAATGTGTGAATCAGAGCACAGCAGCCCCTGCACAAAGCCCTT	NM_001318914	IL1RN	"Homo sapiens interleukin 1 receptor antagonist (IL1RN), transcript variant 5, mRNA [NM_001318914]"	chr2	113875548	113891591	+	-	-
A_24_P10444	0.0118918	2.28799	2.28799	up	4.42708	4.53914	5.07137	P	P	P	3.62248	3.62478	3.26414	A	A	A	A_24_P10444	mRNA	ACTGAAGTTTTGTTTGCTCATCTAGATATACTGGTCTTCCATTAGTTCCTAGTAGCAGCA	NM_173623	TTLL6	"Homo sapiens tubulin tyrosine ligase like 6 (TTLL6), transcript variant 2, mRNA [NM_173623]"	chr17	46839593	46871686	-	-	-
A_33_P3217403	0.0330739	2.15002	2.15002	up	4.57164	4.41689	3.95576	P	P	P	2.73377	3.68341	3.12317	A	A	A	A_33_P3217403	mRNA	ATTGAGCCAGCAACTCGGATTTAGGAGCCAGCAGATGGTGACCGAAGTGCCCTGCTCTCT	NM_001256615	LOC149373	"Homo sapiens uncharacterized LOC149373 (LOC149373), mRNA [NM_001256615]"	chr1	231319845	231323373	-	-	-
A_23_P215484	0.00928628	0.351877	2.84191	down	5.67831	6.01336	5.38549	P	P	P	7.44695	6.7049	7.40169	P	P	P	A_23_P215484	mRNA	AGCGGGCTGTGATATTCACTACCAAAAGAGGCAAGAAAGTCTGTACCCATCCAAGGAAAA	NM_006072	CCL26	"Homo sapiens C-C motif chemokine ligand 26 (CCL26), mRNA [NM_006072]"	chr7_jh159134_fix	3298760	3318982	-	-	-
A_33_P3342126	0.0416789	0.465641	2.14758	down	7.19492	7.37095	8.17578	P	P	P	8.34477	8.83433	8.99323	P	P	P	A_33_P3342126	mRNA	GTAATTTTGTGCCAGTGAAATGGAGTCTGAATAGTTATGTGTTTCTTTTATCCCTGGAAA	NM_020226	PRDM8	"Homo sapiens PR/SET domain 8 (PRDM8), transcript variant 1, mRNA [NM_020226]"	chr4	81106424	81125483	+	-	-
A_23_P71073	0.0256126	0.371338	2.69297	down	3.3025	3.84972	4.24112	A	P	P	5.40097	5.14251	5.27595	P	P	P	A_23_P71073	mRNA	GCTGGATAACTAAAAATAAAAATATATGCCAAAGATTTTCTTGGAAATTAGAAGAGCAAA	NM_000474	TWIST1	"Homo sapiens twist family bHLH transcription factor 1 (TWIST1), transcript variant 1, mRNA [NM_000474]"	chr7	19155091	19157259	-	-	-
A_32_P85676	0.0404094	0.415934	2.40423	down	6.0064	4.9655	4.99714	P	P	P	6.26798	6.55555	7.08033	P	P	P	A_32_P85676	mRNA	CCCCAAGCATTGGATGACTCATAGAATGGCCTTTTTTGTCAGCATAATCGTCATCATTAT	NM_018401	STK32B	"Homo sapiens serine/threonine kinase 32B (STK32B), transcript variant 1, mRNA [NM_018401]"	chr4	5053207	5502716	+	-	-
B_21_P0000130	0.00443125	0.491276	2.03552	down	6.97142	7.05866	7.3514	P	P	P	8.04586	7.99343	8.40978	P	P	P	B_21_P0000130	mRNA	CCTAAGTGACGTTTTTGCAGGTATTTTCAATAAAAAGAAGGGCTACTTTGTTCATCCATA	NM_001195541	TMEM225B	"Homo sapiens transmembrane protein 225B (TMEM225B), transcript variant 1, mRNA [NM_001195541]"	chr7	99195890	99208668	+	-	-
B_21_P0013733	0.0151542	2.14424	2.14424	up	6.01486	6.27079	5.58194	P	P	P	4.67953	5.11447	4.8195	P	P	P	B_21_P0013733	mRNA	TTGCTGCTAGCCAAAGAACAATTCAAGAAACTTCTAGATGAATCGAAAGTGTCTCCCAGG	NM_174937	TCERG1L	"Homo sapiens transcription elongation regulator 1 like (TCERG1L), mRNA [NM_174937]"	chr10	132890654	133109984	-	-	-
A_23_P101992	0.00240292	0.190812	5.24075	down	9.61394	9.21684	8.99868	P	P	P	11.1734	11.7208	12.0434	P	P	P	A_23_P101992	mRNA	TGGCTGGATAATGTTCAGTGTCGGGGCACGGAGAGTACCCTGTGGAGCTGCACCAAGAAT	NM_006770	MARCO	"Homo sapiens macrophage receptor with collagenous structure (MARCO), mRNA [NM_006770]"	chr2	119699745	119752236	+	-	-
A_22_P00007884	0.00524154	0.110331	9.06364	down	1.55758	2.26187	2.53335	A	A	A	4.77755	6.0585	4.83517	P	P	P	A_22_P00007884	mRNA	TGGATCTTCATCAAGAATGAAAGCTGTCTGCTTCAAAGTAAAATCTGTCACAGTGTCATC	ENST00000503666	RP11-529H2.1	novel transcript [ENST00000503666]	chr4	88183083	88187974	-	-	-
A_23_P23048	0.0347846	3.9945	3.9945	up	9.18713	9.59627	10.4219	P	P	P	8.45028	7.83884	6.7062	P	P	P	A_23_P23048	mRNA	GAGCTGGTGCGAAAAGATCTGCAAAATTTTCTCAAGAAGGAGAATAAGAATGAAAAGGTC	NM_002965	S100A9	"Homo sapiens S100 calcium binding protein A9 (S100A9), mRNA [NM_002965]"	chr1	153330330	153333499	+	-	-
A_24_P40626	0.032574	7.32342	7.32342	up	9.0991	9.22288	10.147	P	P	P	7.75918	5.56198	5.5672	P	P	P	A_24_P40626	mRNA	GCAAACACGAGCACACTCTCTTCGAACCCAATTGTGGGTGTAGCAATGAAAGCAATATGA	NM_022469	GREM2	"Homo sapiens gremlin 2, DAN family BMP antagonist (GREM2), mRNA [NM_022469]"	chr1	240652873	240775455	-	-	-
A_22_P00017745	0.0392339	2.6264	2.6264	up	4.74712	3.98762	4.97922	P	P	P	2.46992	3.64761	3.35078	A	A	A	A_22_P00017745	mRNA	CAATCAGAGCTCTGGTCTCTGGAATTAAGCATCATCAAGCTCTCCTATTAATAAATTTAA	ENST00000582921	RP11-672L10.2	"novel transcript, antisense to ADCYAP1 [ENST00000582921]"	chr18	903986	904482	-	-	-
A_22_P00023199	0.0015634	2.1813	2.1813	up	6.5871	6.48552	6.27835	P	P	P	5.10604	5.45568	5.40641	P	P	P	A_22_P00023199	mRNA	AAGTGGTCTTTATTCCAACACCTGTTCGTCTCTCAATTCTAAGAGCCATGCACCTGCTAG	ENST00000472120	LINC02023	long intergenic non-protein coding RNA 2023 [Source:HGNC Symbol;Acc:HGNC:52858] [ENST00000472120]	chr3	164867794	164875850	-	-	-
A_24_P943301	0.0140615	0.494624	2.02174	down	6.24069	6.85624	6.71368	P	P	P	7.39225	7.90309	7.58467	P	P	P	A_24_P943301	mRNA	CTGCTAAGATAGATGAGCCATCTGTATGCTCTGACAGTTACAGACTGAATAAGTTGGAGA	NM_001353683	PEAR1	"Homo sapiens platelet endothelial aggregation receptor 1 (PEAR1), transcript variant 3, mRNA [NM_001353683]"	chr1	156863510	156886221	+	-	-
A_24_P37253	0.0213396	0.196096	5.09955	down	2.84006	3.29331	3.43642	A	A	A	5.72332	4.60843	6.01105	P	P	P	A_24_P37253	mRNA	CTACCACATTAAATTCTCCATTACATCTCAATATTGGTAATGGCTTAAGTGTAAAGAGCC	NM_194317	LYPD6	"Homo sapiens LY6/PLAUR domain containing 6 (LYPD6), transcript variant 2, mRNA [NM_194317]"	chr2	150187101	150330652	+	-	-
A_33_P3800734	0.0407143	0.438137	2.28239	down	5.93306	6.66034	5.83806	P	P	P	7.27939	7.8538	6.83538	P	P	P	A_33_P3800734	mRNA	CATTAGTTGTGATCTTCCGTCTTACTTTATGAAACTGCACTTGAAGGTTATTCATACAAG	NM_001036	RYR3	"Homo sapiens ryanodine receptor 3 (RYR3), transcript variant 1, mRNA [NM_001036]"	chr15	33603168	34158322	+	-	-
A_24_P307580	0.0464305	0.477927	2.09237	down	4.65783	3.94802	4.43311	P	A	P	5.17821	5.02977	5.94104	P	P	P	A_24_P307580	mRNA	TGGTATCCTTTTAATAGTACTGATAAGTTCGTCTTTCAAAGTTAATCCTTGAGTTCAGGC	NM_001098523	HTATIP2	"Homo sapiens HIV-1 Tat interactive protein 2 (HTATIP2), transcript variant 5, mRNA [NM_001098523]"	chr11	20385687	20389201	+	-	-
A_23_P33326	0.031342	0.33656	2.97123	down	4.72265	5.71477	4.42181	P	P	P	6.09967	6.91343	6.76896	P	P	P	A_23_P33326	mRNA	CTCCTTGTACTTCACTGAAGGATGGCACTTTGGTGGGGTTGGAAACAAAGTCGACATTAA	NM_000679	ADRA1B	"Homo sapiens adrenoceptor alpha 1B (ADRA1B), mRNA [NM_000679]"	chr5	159343489	159400019	+	-	-
A_24_P399230	0.0412782	2.19636	2.19636	up	6.93744	7.312	7.89911	P	P	P	6.76529	6.01294	5.98823	P	P	P	A_24_P399230	mRNA	GGGGCGTCCTCATTTCTTCCTCAAATATAAGGAGGAAGATACCAATTAAAAGCTCATAGT	NM_175575	WFIKKN2	"Homo sapiens WAP, follistatin/kazal, immunoglobulin, kunitz and netrin domain containing 2 (WFIKKN2), transcript variant 1, mRNA [NM_175575]"	chr17	48912947	48919714	+	-	-
A_24_P192301	0.0300524	0.445846	2.24292	down	4.50448	5.29059	4.49674	P	P	P	5.46682	6.23147	6.12871	P	P	P	A_24_P192301	mRNA	CAGCTTTAAATAGACTTTGTCATATGCATGAATCATCAGAGATGAAACTGTTTGAGAGAC	NM_006080	SEMA3A	"Homo sapiens semaphorin 3A (SEMA3A), mRNA [NM_006080]"	chr7	83585093	83824105	-	-	-
A_23_P166616	0.0191089	0.474941	2.10552	down	6.68417	6.70856	6.97307	P	P	P	7.45692	8.10695	7.96497	P	P	P	A_23_P166616	mRNA	TTTCTTTCCTTTTGCAACAAGACAAAGCAAAGCCACATTTTGCATTAGACAGATGACGGC	NM_031850	AGTR1	"Homo sapiens angiotensin II receptor type 1 (AGTR1), transcript variant 4, mRNA [NM_031850]"	chr3	148415658	148460790	+	-	-
A_23_P106906	0.0056657	0.31791	3.14555	down	8.36954	8.20076	8.78153	P	P	P	9.67002	10.4531	10.1466	P	P	P	A_23_P106906	mRNA	TCCCTTTTCCTGTACACTCCCAGCAACAAACTCCTCATGATAACTGCACACAATCTGAAA	NM_002705	PPL	"Homo sapiens periplakin (PPL), mRNA [NM_002705]"	chr16	4932508	4987149	-	-	-
A_23_P259251	0.00937428	0.265432	3.76744	down	4.371	3.93345	3.68585	P	P	A	5.29911	6.30582	6.03381	P	P	P	A_23_P259251	mRNA	AATATACCGTGTTGGTGGTGAATGACTATTGATGACTGTGTTAAGTGCATCTGTATTGTA	NM_012281	KCND2	"Homo sapiens potassium voltage-gated channel subfamily D member 2 (KCND2), mRNA [NM_012281]"	chr7	119913229	120390391	+	-	-
A_33_P3289034	0.0119393	2.22838	2.22838	up	8.1574	7.54299	8.06786	P	P	P	7.06069	6.80696	6.43895	P	P	P	A_33_P3289034	mRNA	ATTGATGCTGTAGGCTCAAAGCTGAAAATGCTGGAGAGGAAGGGGTGGCTGGCTCCCTCC	NM_001253837	PKD2L1	"Homo sapiens polycystin 2 like 1, transient receptor potential cation channel (PKD2L1), transcript variant 2, mRNA [NM_001253837]"	chr10	102047906	102089985	-	-	-
A_23_P150903	0.00618052	0.493119	2.02791	down	6.16537	5.71033	6.1309	P	P	P	6.83006	7.03736	7.2163	P	P	P	A_23_P150903	mRNA	ATGGCTGGGATCCCAAAAGCAAAGCAACGCTTAAAAAGGCTCCGAAATATTCACTACCTC	NM_018099	FAR2	"Homo sapiens fatty acyl-CoA reductase 2 (FAR2), transcript variant 2, mRNA [NM_018099]"	chr12	29376599	29488549	+	-	-
B_21_P0000096	0.0015413	0.45969	2.17538	down	9.74179	9.96753	9.86768	P	P	P	11.0708	10.7737	11.0843	P	P	P	B_21_P0000096	mRNA	GGAGGGACAAAGTGAGGAAAAGGTGCTCATTAAAGCTACCGGGCACCTTAGCTCAAAAAA	NM_019609	CPXM1	"Homo sapiens carboxypeptidase X, M14 family member 1 (CPXM1), transcript variant 1, mRNA [NM_019609]"	chr20	2774720	2781273	-	-	-
A_23_P40847	0.00472856	0.322917	3.09677	down	8.05325	8.2819	7.88944	P	P	P	10.0818	9.4844	9.49318	P	P	P	A_23_P40847	mRNA	GTTCCAGTAACCCAAATCTTGTTTACAAAATATTCGTGGTATCTGTGAACATGTTAAGAG	NM_004267	CHST2	"Homo sapiens carbohydrate sulfotransferase 2 (CHST2), mRNA [NM_004267]"	chr3	142838613	142842856	+	-	-
A_33_P3332970	0.0353874	0.388171	2.57618	down	7.76827	8.326	8.78374	P	P	P	9.03055	9.8326	10.0887	P	P	P	A_33_P3332970	mRNA	ACACACCAATCAGAACTTGCCAGCTCCTCAAAACTTTACTAGGGCCAATAAACTTTCTTT	NM_005127	CLEC2B	"Homo sapiens C-type lectin domain family 2 member B (CLEC2B), mRNA [NM_005127]"	chr12	10004968	10022458	-	-	-
A_32_P116857	0.0495367	0.14085	7.09973	down	1.49916	4.46862	3.44402	A	P	A	5.47763	7.06644	6.24673	P	P	P	A_32_P116857	mRNA	CAGTTTCATCTCCAGTAATAGTGTGAAACAATTTCCTTCCAGTGGGACAGAAACCTAGAC	NM_016953	PDE11A	"Homo sapiens phosphodiesterase 11A (PDE11A), transcript variant 4, mRNA [NM_016953]"	chr2	178487972	178937504	-	-	-
A_23_P130961	0.0141917	0.439157	2.27709	down	5.30726	5.62024	4.97124	P	P	P	6.62014	6.37696	6.52539	P	P	P	A_23_P130961	mRNA	AACGGCTACGACCCCGTAAACTTGCTCAACGACATCGTGATTCTCCAGCTCAACGGGTCG	NM_001972	ELANE	"Homo sapiens elastase, neutrophil expressed (ELANE), mRNA [NM_001972]"	chr19	852303	856243	+	-	-
A_33_P3214550	0.0290856	7.65617	7.65617	up	7.23406	9.17765	9.18659	P	P	P	6.51203	5.33195	5.31693	P	P	P	A_33_P3214550	mRNA	GGCTGATTAAACCAAGGCTAGAACCACCTGCCTATATTTTTTGTTAAATGATTTCATTCA	NM_001557	CXCR2	"Homo sapiens C-X-C motif chemokine receptor 2 (CXCR2), transcript variant 1, mRNA [NM_001557]"	chr2	218990751	219001974	+	-	-
A_32_P87013	0.0191033	10.6786	10.6786	up	4.74522	6.24281	6.49361	P	P	P	3.65201	1.41643	1.48624	A	A	A	A_32_P87013	mRNA	TAGATTCTTATAATATTATTTAAATGACTGCATTTTTAAATACAAGGCTTTATATTTTTA	NM_000584	CXCL8	"Homo sapiens C-X-C motif chemokine ligand 8 (CXCL8), transcript variant 1, mRNA [NM_000584]"	chr4	74606286	74609433	+	-	-
A_23_P114983	0.00405502	0.167765	5.9607	down	4.29553	5.05206	3.96511	P	P	P	6.45186	7.28382	7.36218	P	P	P	A_23_P114983	mRNA	ACGATGTGCTGTATTTCAGTGTCTATCCCAGACATACGGGGTGGTAACTGAGTTTGTGTT	NM_032588	TRIM63	"Homo sapiens tripartite motif containing 63 (TRIM63), mRNA [NM_032588]"	chr1	26377795	26394125	-	-	-
A_24_P403417	0.00821144	0.308095	3.24575	down	4.14759	3.78382	3.23964	P	A	A	5.24371	5.79609	5.30142	P	P	P	A_24_P403417	mRNA	CTAACAGTGAAAAGAGAGAAGGGAGACTCTATTTAAGATTCCCAAACCTAATGATCATCT	NM_004878	PTGES	"Homo sapiens prostaglandin E synthase (PTGES), mRNA [NM_004878]"	chr9	132500628	132515321	-	-	-
A_23_P128744	0.0435895	0.467273	2.14008	down	6.06131	6.6915	6.65444	P	P	P	6.99543	7.96556	7.65914	P	P	P	A_23_P128744	mRNA	CCCCTAAAAGTCTTGCTCCAATATCTTCATCCCATAGGAAAGAAATCTTCCAACTTTTCT	NM_000710	BDKRB1	"Homo sapiens bradykinin receptor B1 (BDKRB1), mRNA [NM_000710]"	chr14	96722547	96731100	+	-	-
A_33_P3376551	0.0236301	7.16331	7.16331	up	10.5916	10.6846	11.0695	P	P	P	8.71363	6.85708	7.71041	P	P	P	A_33_P3376551	mRNA	CCACCTGGTAAATAATGTTGGACTTCAACTTGTTACTGGCACATTTTAATAGTAGATGAA	NM_001039585	PTGFR	"Homo sapiens prostaglandin F receptor (PTGFR), transcript variant 2, mRNA [NM_001039585]"	chr1	78956659	79006386	+	-	-
B_21_P0011586	0.00259025	0.0860351	11.6232	down	6.75569	6.41282	5.69622	P	P	P	9.05374	10.3796	9.94443	P	P	P	B_21_P0011586	mRNA	GCTGCAGCTACTCCTGTAATCCTTTCTCAGATTCTTTTGTCTTATTGGTTCGGTTTTGTC	ENST00000422957	KRT223P	keratin 223 pseudogene [Source:HGNC Symbol;Acc:HGNC:32968] [ENST00000422957]	chr17	38873487	38875392	-	-	-
A_23_P46936	0.0307832	5.46365	5.46365	up	9.90738	11.4963	11.4636	P	P	P	9.32935	8.64949	7.46418	P	P	P	A_23_P46936	mRNA	AAGAATGTACATAATGTTACCGGAGCTGATTTGTTTGGTCATTAGCTCTTAATAGTTGTG	NM_000399	EGR2	"Homo sapiens early growth response 2 (EGR2), transcript variant 1, mRNA [NM_000399]"	chr10	64571756	64576126	-	-	-
A_23_P363778	0.00608064	0.431884	2.31544	down	9.16691	9.62037	9.05839	P	P	P	10.5991	10.2656	10.649	P	P	P	A_23_P363778	mRNA	AGCTTCGTCATCTTGGACTCAGTAAAAGTGATTCTAGCAATAGTGATTCCACTCAGAGTC	NM_001463	FRZB	"Homo sapiens frizzled related protein (FRZB), mRNA [NM_001463]"	chr2	183698002	183731365	-	-	-
A_24_P234415	0.0139822	0.458327	2.18185	down	5.30481	4.69217	5.16485	P	P	P	6.06286	6.18842	6.34234	P	P	P	A_24_P234415	mRNA	CAGCATCTTAGAAGAAATGTAGCCAAATTGGAGTCCATTCTTCTTTAGGGCAGTATATGA	NM_003149	STAC	"Homo sapiens SH3 and cysteine rich domain (STAC), transcript variant 1, mRNA [NM_003149]"	chr3	36421979	36589499	+	-	-
A_23_P119362	0.0055728	0.488324	2.04782	down	10.6412	10.4767	10.3207	P	P	P	11.5634	11.4925	11.5018	P	P	P	A_23_P119362	mRNA	TGTTCATGTTCCAGCTCTACACCATGCGACGAGGAGGTCTCTTCTATGCCACCGGCCTCT	NM_001425	EMP3	"Homo sapiens epithelial membrane protein 3 (EMP3), transcript variant 1, mRNA [NM_001425]"	chr19	48828809	48833810	+	-	-
A_23_P16953	0.0187601	0.392909	2.54512	down	6.20526	5.93853	6.19795	P	P	P	6.97567	7.71242	7.60832	P	P	P	A_23_P16953	mRNA	TCTACTAGATACGCTTCTCCTCACTGAAAATGAAGGTGACAAAACTGAAGAGCAAGTTAG	NM_000867	HTR2B	"Homo sapiens 5-hydroxytryptamine receptor 2B (HTR2B), transcript variant 1, mRNA [NM_000867]"	chr2	231972944	231989756	-	-	-
A_24_P107291	0.0137579	0.490243	2.0398	down	7.92669	7.70301	7.53329	P	P	P	8.48627	9.08834	8.63037	P	P	P	A_24_P107291	mRNA	GAAGCCAGTACTACAGAAGTTAGGTCAAGATGAAGACATGGATGTCAAATACTTTGCACA	NM_181699	PPP2R1B	"Homo sapiens protein phosphatase 2 scaffold subunit Abeta (PPP2R1B), transcript variant 2, mRNA [NM_181699]"	chr11_jh159142_fix	4150	18381	-	-	-
A_23_P336929	0.0228556	0.391766	2.55255	down	3.38016	4.03438	4.36645	A	P	P	5.72694	4.92813	5.23437	P	P	P	A_23_P336929	mRNA	AAATGTGACAAAAGTAAAATATATCAGATGGTGAGAAAACAGAAAAATGAGATCAGAAGT	ENST00000615911	MED29	mediator complex subunit 29 [Source:HGNC Symbol;Acc:HGNC:23074] [ENST00000615911]	NA	NA	NA	NA	-	-
A_23_P379649	0.000732757	0.462915	2.16023	down	6.47729	6.69599	6.40963	P	P	P	7.78277	7.50207	7.63368	P	P	P	A_23_P379649	mRNA	CTGGTGGGGACTTTTGAGTCTTGAGGGGATAGCGGAAAAAGCTGAGCTCATAGGTGCCCA	NM_001003940	BMF	"Homo sapiens Bcl2 modifying factor (BMF), transcript variant 1, mRNA [NM_001003940]"	chr15	40380091	40401080	-	-	-
A_22_P00016451	0.042742	2.381	2.381	up	6.02744	5.53704	4.91087	P	P	P	4.2574	3.92255	4.65777	P	P	P	A_22_P00016451	mRNA	AAGTGATCACAAAATTTTCAACATCACAGTCTAAAATAAAAACCTGCCTCTTGTCTGCCT	ENST00000455005	RP5-1120P11.3	novel transcript [ENST00000455005]	chr6	44041650	44045689	+	-	-
A_23_P38795	0.0134714	4.18915	4.18915	up	9.29385	10.0694	9.67812	P	P	P	7.86679	7.99785	6.81816	P	P	P	A_23_P38795	mRNA	ACTTTACCTTCTGCAGAGGTGGCGTTACAGGCAAAGTGAGGAGGGAGCTGGGGGACACTT	NM_002029	FPR1	"Homo sapiens formyl peptide receptor 1 (FPR1), transcript variant 2, mRNA [NM_002029]"	chr19	52249026	52255150	-	-	-
A_33_P3246513	0.048026	0.490367	2.03929	down	3.71703	3.49859	3.43734	A	A	A	5.03321	4.20168	4.37936	P	P	P	A_33_P3246513	mRNA	TACTTCGAGCGTCTCTATGTCATCCAGAGTGGCACTATTATGTACCAGGGCGGCCGTGGC	NM_001362	DIO3	"Homo sapiens iodothyronine deiodinase 3 (DIO3), mRNA [NM_001362]"	chr14	102027688	102029789	+	-	-
A_22_P00000410	0.02737	2.28659	2.28659	up	7.76306	7.554	6.99808	P	P	P	6.42113	6.21635	6.19061	P	P	P	A_22_P00000410	mRNA	AAGTGTGAGACTCTGGCCCTTTATTTGTAAGAAGCAAGCCTTCAGATTGCAGAAGTGTCG	ENST00000572007	RP11-849I19.1	long intergenic non-protein coding RNA 1896 [Source:HGNC Symbol;Acc:HGNC:52715] [ENST00000572007]	chr18	76737288	76737883	-	-	-
A_23_P146274	0.0189824	0.0354906	28.1765	down	1.62196	1.58916	1.67842	A	A	A	7.13356	6.49022	4.97149	P	P	P	A_23_P146274	mRNA	TATAATGGATCATGCGATATCAGGATGGGGAATGTATGACATGGTTTAAAAAGAACTCAT	NM_007029	STMN2	"Homo sapiens stathmin 2 (STMN2), transcript variant 2, mRNA [NM_007029]"	chr8	80523352	80578393	+	-	-
A_24_P81900	0.0445758	2.34263	2.34263	up	5.84679	6.70624	6.88065	P	P	P	5.7513	5.18765	4.86449	P	P	P	A_24_P81900	mRNA	ACTGGATGAAATAACTCCTTCTTGTAGTAGTCTCATTACTTTTGAAGTAATCCCGCCACC	NM_006931	SLC2A3	"Homo sapiens solute carrier family 2 member 3 (SLC2A3), mRNA [NM_006931]"	chr12	8071826	8088783	-	-	-
A_23_P48740	0.0306073	0.344819	2.90007	down	8.69086	9.22039	8.81812	P	P	P	9.78048	10.4536	10.9333	P	P	P	A_23_P48740	mRNA	GCCCATGTCACTGGTCAGCGTGGTTTTTATGTGTATTAGGATTGGGGGATGTGAAGAAAT	NM_001242502	DIO2	"Homo sapiens iodothyronine deiodinase 2 (DIO2), transcript variant 4, mRNA [NM_001242502]"	NA	NA	NA	NA	-	-
A_23_P61406	0.009705	0.170057	5.88039	down	5.92844	6.86147	7.05852	P	P	P	9.02227	9.21159	9.47759	P	P	P	A_23_P61406	mRNA	GTGTACATACCTATACATCCTGTACAAATTATCCCTCTATATTTATATTTTTTAAGACTA	NM_016848	SHC3	"Homo sapiens SHC adaptor protein 3 (SHC3), mRNA [NM_016848]"	chr9	91620686	91793733	-	-	-
A_24_P136866	0.00747192	2.2664	2.2664	up	7.69402	8.04245	8.29074	P	P	P	7.06593	6.72956	6.72471	P	P	P	A_24_P136866	mRNA	CCACCTTTTCAATGGGATTTCATCTGTTAGTTACTGTGAGTCTCTTATTTTCCCATGTGG	NM_021097	SLC8A1	"Homo sapiens solute carrier family 8 member A1 (SLC8A1), transcript variant A, mRNA [NM_021097]"	chr2	40321663	40679230	-	-	-
A_33_P3841621	0.0379174	0.491586	2.03423	down	4.51264	3.62359	4.29767	P	A	P	5.02276	5.52812	5.03825	P	P	P	A_33_P3841621	mRNA	GGGATCAATCAGAAATGAAACTAAGCTACTTTCTAAAGTGACACTGTATCAGAATAATCC	NM_001080467	MYO5B	"Homo sapiens myosin VB (MYO5B), mRNA [NM_001080467]"	chr18	47349159	47721517	-	-	-
A_24_P63347	0.0392707	6.87557	6.87557	up	3.77034	6.07028	5.32365	P	P	P	3.41945	1.32603	2.12954	A	A	A	A_24_P63347	mRNA	CTACATATTTACCTTGAATGTTACAATTAGCTTGCCAATAAATATTAGTAGCTCTTAAGC	NM_002620	PF4V1	"Homo sapiens platelet factor 4 variant 1 (PF4V1), mRNA [NM_002620]"	chr4	74719013	74720200	+	-	-
A_24_P264943	0.0272447	2.32751	2.32751	up	6.73146	7.61381	6.96928	P	P	P	6.3439	5.79574	5.55056	P	P	P	A_24_P264943	mRNA	TTACCGCTGCAATGACACCATCCCAGAGGACTATGAGACCCATCAGCTGCGGCAAGCCTA	NM_000095	COMP	"Homo sapiens cartilage oligomeric matrix protein (COMP), mRNA [NM_000095]"	chr19	18893583	18902114	-	-	-
A_22_P00016071	0.0212654	7.22128	7.22128	up	5.73936	5.83556	4.61434	P	P	P	3.60545	1.70069	1.71172	A	A	A	A_22_P00016071	mRNA	GCCGTTTATTTGACTTGCTTCATTAGACACAGTGCCATCATACCAAAATTAGAAAAAAGA	ENST00000558846	RP11-624L4.2	novel transcript [ENST00000558846]	chr15	39764904	39765805	+	-	-
A_23_P314712	0.0453724	0.405341	2.46706	down	4.12175	4.18202	4.39002	P	P	P	6.05895	5.06867	5.29375	P	P	P	A_23_P314712	mRNA	AGGTAACCGTGACTACTGCTCACAAACGTCGCAAAGCAGAAACTGAAAACTGATCCAGAA	NM_012189	CABYR	"Homo sapiens calcium binding tyrosine phosphorylation regulated (CABYR), transcript variant 1, mRNA [NM_012189]"	chr18	21719026	21741564	+	-	-
A_24_P272451	0.0078197	0.106065	9.42815	down	2.08005	3.48744	1.99009	A	A	A	4.9557	5.95301	6.49315	P	P	P	A_24_P272451	mRNA	TATAAGGGTGTAAATTCATGTTCAAATCCCAGCTTGGAACATAAACAGAAAGAAACATGG	NM_001319190	SCIMP	"Homo sapiens SLP adaptor and CSK interacting membrane protein (SCIMP), transcript variant 3, mRNA [NM_001319190]"	chr17	5116307	5138155	-	-	-
A_33_P3277096	0.03147	2.11599	2.11599	up	10.2373	10.0193	9.43726	P	P	P	9.05355	8.67736	8.80665	P	P	P	A_33_P3277096	mRNA	TCAGTATTGGCACTTCAGGTAGGACTCTGGTCCAATGGCCCTTCTCCAGGAGGCTCCCTA	ENST00000383417	LY6G6E	lymphocyte antigen 6 family member G6E [Source:HGNC Symbol;Acc:HGNC:13934] [ENST00000383417]	NA	NA	NA	NA	-	-
A_33_P3230598	0.00892554	2.83525	2.83525	up	3.94462	4.38753	4.76097	P	P	P	2.62376	2.73633	3.25534	A	A	A	A_33_P3230598	mRNA	AACAGCCTGATTTCTCACTAAACACTCCATCGAACCATTTCATTATTTGTCTCTCCTATT	NM_001191055	ERVV-2	"Homo sapiens endogenous retrovirus group V member 2, envelope (ERVV-2), mRNA [NM_001191055]"	chr19	53547993	53554933	+	-	-
A_33_P3420900	0.0403101	2.95346	2.95346	up	5.27351	4.42866	5.7693	P	P	P	3.2937	4.10965	3.55897	A	P	A	A_33_P3420900	mRNA	TTTTCCTTGGATACACACTAACCCTGGTGTTTCTGTCCTTATAAGGCTGACTGCACCCTA	NM_212555	PATE2	"Homo sapiens prostate and testis expressed 2 (PATE2), mRNA [NM_212555]"	chr11	125646008	125648723	-	-	-
A_33_P3321136	0.011051	3.1857	3.1857	up	9.10197	10.0281	9.72719	P	P	P	8.31327	7.78442	7.83129	P	P	P	A_33_P3321136	mRNA	TCGCGGTGTGCGTGGTCTCCAGGTTTCCCTATTACAACTCCCTCAAGGACTGCCTTTCCT	NM_001352891	DENND3	"Homo sapiens DENN domain containing 3 (DENND3), transcript variant 3, mRNA [NM_001352891]"	chr8	142138688	142153107	+	-	-
A_24_P910060	0.0237671	0.497147	2.01148	down	3.83098	3.13329	3.63396	P	A	A	4.53588	4.41797	4.73729	P	P	P	A_24_P910060	mRNA	CTAGCAGAATCCATAAACTTGGCAATCTCTCTAAAGAAAGCCCTTAAAGAAGGTAAGAAA	ENST00000397390	RP11-146N23.1	ribosomal protein S6 (RPS6) pseudogene [ENST00000397390]	chr9	19200333	19201044	-	-	-
A_33_P3241090	0.0356947	2.3731	2.3731	up	5.53428	5.52076	5.51417	P	P	P	4.51484	3.73639	4.45572	P	A	P	A_33_P3241090	mRNA	TCTTAGGAACAAGGAAGTGAAGGGAGCTCTGGGTCGAGTCTTTTCTCTCAACTTTTGGAA	NM_001005186	OR6Q1	"Homo sapiens olfactory receptor family 6 subfamily Q member 1 (gene/pseudogene) (OR6Q1), mRNA [NM_001005186]"	chr11	57798425	57799378	+	-	-
A_33_P3406661	0.0105003	2.43542	2.43542	up	6.26112	6.23662	5.70327	P	P	P	4.58818	5.19746	4.52993	P	P	P	A_33_P3406661	mRNA	ATGCTGAACCTTCTTGTTAATGCTATGACCGTGCCTTGAATAAACAAGTCCTCCCAACCT	NM_020431	TMEM63C	"Homo sapiens transmembrane protein 63C (TMEM63C), mRNA [NM_020431]"	chr14	77648141	77725838	+	-	-
A_23_P71480	0.0086888	0.124737	8.01687	down	7.72694	7.21257	6.51658	P	P	P	10.1594	10.1072	10.4251	P	P	P	A_23_P71480	mRNA	GCACCTGTTACAGAGGGAAGGCCAAGTGCTGCAAGTGAGCTGAGAGTGACCAGAAGAAAT	NM_005218	DEFB1	"Homo sapiens defensin beta 1 (DEFB1), mRNA [NM_005218]"	chr8	6728114	6735458	-	-	-
A_33_P3326235	0.0101093	6.13065	6.13065	up	7.42008	8.03009	8.78026	P	P	P	5.92484	5.4891	5.19472	P	P	P	A_33_P3326235	mRNA	GAAAAATACCGCTGAGCCCTGTGCTGCGCAGGCCTTGGTCTGTGCCTGTCAATAAACAGA	NM_001003938	HBM	"Homo sapiens hemoglobin subunit mu (HBM), mRNA [NM_001003938]"	chr16	215977	216763	+	-	-
A_23_P87049	0.00351014	2.00483	2.00483	up	11.7761	12.1104	11.9639	P	P	P	11.1709	10.7532	10.9037	P	P	P	A_23_P87049	mRNA	ATGACGTCCCCATGGTGATAGCCTGAAAGAGCTTTCCTCACTAGAAACCAAATGGTGTAA	NM_003105	SORL1	"Homo sapiens sortilin related receptor 1 (SORL1), mRNA [NM_003105]"	chr11	121323023	121504472	+	-	-
A_33_P3227793	0.0343091	0.296653	3.37095	down	5.3493	5.58141	4.17665	P	P	P	6.17137	6.98089	7.3345	P	P	P	A_33_P3227793	mRNA	AAGAACACCCAAAATGACTTTGAGGTGCACATTGTTCAAGTGGAGAATGATGAGATCTAG	NM_006569	CGREF1	"Homo sapiens cell growth regulator with EF-hand domain 1 (CGREF1), transcript variant 1, mRNA [NM_006569]"	chr2	27323462	27341996	-	-	-
B_21_P0001132	0.013054	0.495387	2.01863	down	3.70842	3.36244	3.85866	A	A	P	4.43096	4.51346	5.00103	P	P	P	B_21_P0001132	mRNA	TAGTAAATATCCTCCATGTCAAAGTCTATCTCAAGATCTGTTCCAGGACAACCCCGCCTG	ENST00000449958	RP11-117D22.2	novel transcript [ENST00000449958]	chr1	53832340	53833917	-	-	-
A_23_P339588	0.0428711	2.05306	2.05306	up	6.0938	5.91136	5.97662	P	P	P	5.06869	5.24805	4.439	P	P	P	A_23_P339588	mRNA	TGCTTTTGTCATAGTTCCACTCTCTCAGATACATGTATCTAATGAAACTGAATAAATCCG	NM_138810	TAGAP	"Homo sapiens T cell activation RhoGTPase activating protein (TAGAP), transcript variant 3, mRNA [NM_138810]"	chr6	159459937	159466023	-	-	-
A_23_P210726	0.00387071	0.482187	2.07389	down	8.22685	8.25978	8.39778	P	P	P	9.29316	9.5493	9.1795	P	P	P	A_23_P210726	mRNA	CTATTTCAGTGTTACCTGTGTGCTTGGTCTGTTTGACTTTACGCCCATCTCAGGACACTT	NM_021873	CDC25B	"Homo sapiens cell division cycle 25B (CDC25B), transcript variant 1, mRNA [NM_021873]"	chr20	3776386	3786768	+	-	-
A_33_P3252286	0.0313863	4.12285	4.12285	up	9.61469	10.4224	9.03785	P	P	P	7.99386	7.63241	7.62326	P	P	P	A_33_P3252286	mRNA	TCCCCATTACCTAGGGCCCCTCCAAAAGAGTCCTTTTAAATAAATGAGCTATTTAGGTGC	NM_004750	CRLF1	"Homo sapiens cytokine receptor like factor 1 (CRLF1), mRNA [NM_004750]"	chr19	18704047	18717609	-	-	-
A_33_P3333282	0.00342051	0.403916	2.47576	down	4.77655	4.71808	4.59045	P	P	P	6.18695	5.76222	6.03415	P	P	P	A_33_P3333282	mRNA	TTAGGTACCCAAAAAGGGCCTGTCTAGATTTTTTCAGAAAAACGTGGAGTGCTAGGGGCA	NM_004112	FGF11	"Homo sapiens fibroblast growth factor 11 (FGF11), transcript variant 1, mRNA [NM_004112]"	chr17	7342831	7348256	+	-	-
A_23_P169819	0.0180827	2.09156	2.09156	up	8.57626	8.65885	8.94693	P	P	P	7.6407	8.00133	7.28436	P	P	P	A_23_P169819	mRNA	ACACAATTCTTACCCTGTACATATGTAAACATAAGTGTACGATTCTTAACCATGGAGTAG	NM_005233	EPHA3	"Homo sapiens EPH receptor A3 (EPHA3), transcript variant 1, mRNA [NM_005233]"	chr3	89156771	89531284	+	-	-
A_23_P4387	0.0242388	0.308386	3.24269	down	4.94918	5.95452	4.96038	P	P	P	6.84207	7.216	7.11708	P	P	P	A_23_P4387	mRNA	AGTTGGTGGATGGCAAGGTTGTCTCGTCTCAAGTCAGCAGTATTTCTGAGGTGAAAGTTA	NM_019016	KRT24	"Homo sapiens keratin 24 (KRT24), mRNA [NM_019016]"	chr17	38854243	38860004	-	-	-
A_23_P95851	0.0152291	0.473966	2.10986	down	3.0079	3.69831	3.29614	A	A	A	4.72111	4.13482	4.402	P	P	P	A_23_P95851	mRNA	GGAGCCTTTGGAAGCTTAGAGTCCTTTGAACTGCTGAGTCACTTCTAGGTGGGATTTTTT	NM_024803	TUBAL3	"Homo sapiens tubulin alpha like 3 (TUBAL3), transcript variant 1, mRNA [NM_024803]"	chr10_jh636060_fix	422767	434494	-	-	-
A_23_P360797	0.0208684	0.35778	2.79501	down	5.74495	6.66805	6.24382	P	P	P	7.7596	7.88737	7.5884	P	P	P	A_23_P360797	mRNA	CCCAAACCTACGTCCGAGCACTGACTTCAGAGAACAATAAACTCGTGGGCTGGCGGTGGA	NM_002527	NTF3	"Homo sapiens neurotrophin 3 (NTF3), transcript variant 2, mRNA [NM_002527]"	chr12	5603298	5604465	+	-	-
A_23_P8938	0.0393018	0.223743	4.4694	down	1.45712	2.95231	3.39747	A	A	A	4.27711	4.81224	5.53846	P	P	P	A_23_P8938	mRNA	GTTTTTAAAATAGTATTTTGGCTCGGATATCTAAACAGCTGCATCAACCCCATCATATAC	NM_033304	ADRA1A	"Homo sapiens adrenoceptor alpha 1A (ADRA1A), transcript variant 4, mRNA [NM_033304]"	chr8	26623371	26723172	-	-	-
A_22_P00021995	0.043335	2.05851	2.05851	up	5.78984	5.64764	5.13487	P	P	P	4.99068	4.34825	4.01213	P	P	P	A_22_P00021995	mRNA	GGGGCCCGGACACATTATTTTCTCCAAGGAATTTCTTCTTTTCATTATTTCCCTCCAAAG	ENST00000415655	RP1-231P7P.1	novel transcript [ENST00000415655]	chr22	27959800	27969534	-	-	-
A_24_P184799	0.0166132	0.283242	3.53055	down	5.10623	6.30057	5.6526	P	P	P	8.0799	7.03935	7.4544	P	P	P	A_24_P184799	mRNA	TTCTTAGAATCCCAGCAATAATGGTAACATTTTGACAACTGAAAGAAAAAGTACAAGGGG	NM_004086	COCH	"Homo sapiens cochlin (COCH), transcript variant 2, mRNA [NM_004086]"	chr14	31343765	31359824	+	-	-
A_23_P117694	0.0101325	0.455325	2.19624	down	6.67454	7.28826	6.8975	P	P	P	8.24385	7.91463	8.15503	P	P	P	A_23_P117694	mRNA	ATTAGCTAGGATCTACTAGATGCATTATACTCCATACCTGCTTTTCCCATGGCCGCCCTA	NM_006091	CORO2B	"Homo sapiens coronin 2B (CORO2B), transcript variant 1, mRNA [NM_006091]"	chr15	68871332	69020145	+	-	-
A_33_P3281273	0.0342499	2.4507	2.4507	up	8.95429	9.7429	9.94924	P	P	P	8.24169	8.60555	8.04015	P	P	P	A_33_P3281273	mRNA	AGGCTGCAAGGGGTGGACTGTGGGATGCATGCCCTGGCAACATTGAAGTTCGATCATGGT	NM_003775	S1PR4	"Homo sapiens sphingosine-1-phosphate receptor 4 (S1PR4), mRNA [NM_003775]"	chr19	3178767	3180330	+	-	-
A_23_P81898	0.0331331	0.122338	8.17406	down	6.89674	6.57799	6.14421	P	P	P	8.51843	10.5261	8.94176	P	P	P	A_23_P81898	mRNA	ATTTGGGTGGGATGGGTAGGATGAAGTATATTGCCCAACTCTATGTTTCTTTGATTCTAA	NM_006398	UBD	"Homo sapiens ubiquitin D (UBD), mRNA [NM_006398]"	chr6_qbl_hap6	826610	830828	-	-	-
A_23_P201939	0.0196987	0.48369	2.06744	down	3.68149	4.09632	4.0758	A	P	P	5.32424	5.0171	4.60329	P	P	P	A_23_P201939	mRNA	ACTACTGACTGTGAGGTAGCTGCCACTGTGGACAGGGTGCTGTCGGCCTATGAGCCTAAT	NM_005167	PPM1J	"Homo sapiens protein phosphatase, Mg2+/Mn2+ dependent 1J (PPM1J), mRNA [NM_005167]"	chr1	113252616	113257950	-	-	-
B_21_P0014257	0.00902254	0.173972	5.74805	down	1.62987	2.44192	1.68362	A	A	A	4.43633	4.56765	4.46745	P	P	P	B_21_P0014257	mRNA	AATGAATTTCTCAGATGAGCCAAAGTGGTGAACTTGTCTCAGTACCCAGGGAGACTCAGA	NM_001318881	STK32C	"Homo sapiens serine/threonine kinase 32C (STK32C), transcript variant 5, mRNA [NM_001318881]"	chr10	134137274	134145384	-	-	-
A_22_P00003522	0.014901	2.23702	2.23702	up	10.542	10.2544	9.84764	P	P	P	9.13926	9.2146	8.86532	P	P	P	A_22_P00003522	mRNA	CCATCTGTGGTACTTGTTAGTTTATTTTAAATGTGCGATTTGTTTGGTTGCATTTTCTCC	ENST00000577546	RP11-118G23.2	novel transcript [ENST00000577546]	chr17	32007596	32007902	+	-	-
A_33_P3828101	0.0466669	0.477494	2.09427	down	4.18981	4.85752	5.16047	P	P	P	6.06405	5.74506	5.73597	P	P	P	A_33_P3828101	mRNA	CTACTCAGTTGATAAGAATGTTAACATACTAAGTTATACCAGGGAGAGAGTGACTAACCA	NM_152549	CCDC112	"Homo sapiens coiled-coil domain containing 112 (CCDC112), transcript variant 2, mRNA [NM_152549]"	chr5	114602885	114631987	-	-	-
A_24_P299911	0.0407291	0.410318	2.43713	down	2.81389	3.83584	3.70295	A	P	A	4.16846	5.09242	4.98079	P	P	P	A_24_P299911	mRNA	ATCTTGCTGACTATACATGGGAAGAGGTGTTTCGAGTAAACAAGCCAGAAAGTGGAGTTC	NM_015148	PASK	"Homo sapiens PAS domain containing serine/threonine kinase (PASK), transcript variant 2, mRNA [NM_015148]"	chr2	242045514	242088887	-	-	-
A_24_P416961	0.0434397	0.45002	2.22212	down	5.66689	6.61163	6.42062	P	P	P	7.60781	7.35386	7.33903	P	P	P	A_24_P416961	mRNA	GAGAAAAAGCATTAAAAATAAGCCAAAATAAGACTATTGGTAAACACCTAAATTTTTGTA	NM_001670	ARVCF	"Homo sapiens ARVCF, delta catenin family member (ARVCF), mRNA [NM_001670]"	chr22	19957419	20004346	-	-	-
A_33_P3316273	0.0365745	9.51305	9.51305	up	13.2541	11.9869	10.8503	P	P	P	10.1862	8.3332	7.32311	P	P	P	A_33_P3316273	mRNA	TGCTTTTGTTCAGGGCTGTGATCGGCCTGGGGAAATAATAAAGATGCTCTTTTAAAAGGT	NM_002983	CCL3	"Homo sapiens C-C motif chemokine ligand 3 (CCL3), mRNA [NM_002983]"	chr17	34415602	34417489	-	-	-
A_23_P145096	0.0162	0.418098	2.39179	down	6.28417	6.33627	5.61091	P	P	P	7.11396	7.47495	7.4928	P	P	P	A_23_P145096	mRNA	AAAGCATTTAGGACTTCATAAAGATTTTGATCAGTGGGACTGCTTGATTGAAGGAGATGA	NM_005084	PLA2G7	"Homo sapiens phospholipase A2 group VII (PLA2G7), transcript variant 1, mRNA [NM_005084]"	chr6	46671938	46703112	-	-	-
A_33_P3223687	0.00149395	5.9156	5.9156	up	8.88627	8.51036	8.1534	P	P	P	6.09351	5.46312	6.27359	P	P	P	A_33_P3223687	mRNA	CGTTTTTCCATTCTGAACCTGTGCTTTCAAATGTGAGAATAAAAGATCTGTCTGCTACTG	NM_001007176	PPDPFL	"Homo sapiens pancreatic progenitor cell differentiation and proliferation factor like (PPDPFL), transcript variant 1, mRNA [NM_001007176]"	chr8	49984903	49988652	+	-	-
A_23_P137484	0.0224968	0.35005	2.85673	down	5.11188	4.31661	4.00634	P	P	P	5.94879	6.42389	5.75473	P	P	P	A_23_P137484	mRNA	TTCTACCCAGAAGGATGGACAGCTAATAGCGTACTTGGGGATGAGGAGCAAGGAATATTA	NM_019079	L1TD1	"Homo sapiens LINE1 type transposase domain containing 1 (L1TD1), transcript variant 2, mRNA [NM_019079]"	chr1	62660521	62678000	+	-	-
A_22_P00019123	0.0353769	0.477003	2.09642	down	4.96038	5.38516	5.82135	P	P	P	5.99985	6.78085	6.60691	P	P	P	A_22_P00019123	mRNA	AAGTAGCAGAAATCAACTGTATTTGTTTGCTAAGGCTGTGCTAATAAAGTGCTGTAAACC	ENST00000399333	SLC35E3	solute carrier family 35 member E3 [Source:HGNC Symbol;Acc:HGNC:20864] [ENST00000399333]	chr12	69186125	69187743	+	-	-
A_33_P3380383	0.044229	0.310929	3.21617	down	3.68652	2.15894	2.60706	A	A	A	4.14666	5.29619	4.19862	P	P	P	A_33_P3380383	mRNA	AACAATTACATTTGTGGTAGCTTGGGGTTACCTTCAGCTTTCAAATACCCACAGGCACGC	NM_001099221	TIFAB	"Homo sapiens TIFA inhibitor (TIFAB), mRNA [NM_001099221]"	chr5	134779916	134788041	-	-	-
A_23_P320578	0.0460165	2.58265	2.58265	up	10.0442	11.1793	10.6607	P	P	P	9.89414	9.16407	8.67353	P	P	P	A_23_P320578	mRNA	CTCTGAATGTGCTGGGAACCTCTTGGAGCCTGTCAGGAACTCCTCACTGTTTAAATATTT	NM_002928	RGS16	"Homo sapiens regulator of G protein signaling 16 (RGS16), mRNA [NM_002928]"	chr1	182567758	182573524	-	-	-
A_33_P3379406	0.0294463	0.405307	2.46726	down	3.88594	3.55104	3.78831	A	A	A	4.67873	5.52593	4.7968	P	P	P	A_33_P3379406	mRNA	ACCGCTGTCTCTTGTTAGTCAGGGGACCTTGGCCAAGTCTCAATAAATGTTTCTTCATCT	ENST00000389825	GREB1	growth regulating estrogen receptor binding 1 [Source:HGNC Symbol;Acc:HGNC:24885] [ENST00000389825]	chr2	11682816	11721391	+	-	-
A_23_P74001	0.0170327	5.84484	5.84484	up	8.14953	8.78369	9.7622	P	P	P	7.21221	5.74673	6.14117	P	P	P	A_23_P74001	mRNA	TGAAGGCTTTTTACCCAGCAATGTCCTCAATGAGGGTCTTTTCTTTCCCTCACCAAAACC	NM_005621	S100A12	"Homo sapiens S100 calcium binding protein A12 (S100A12), mRNA [NM_005621]"	chr1	153346187	153348097	-	-	-
A_23_P132378	0.0442741	0.425226	2.35169	down	4.85628	5.13689	4.09976	P	P	P	5.81542	6.05105	6.0994	P	P	P	A_23_P132378	mRNA	CCTCACACCTGAATGAATTATACATGTGCCTTACCAGGTGAGTGGTCTTTCGAAGATAAA	NM_014246	CELSR1	"Homo sapiens cadherin EGF LAG seven-pass G-type receptor 1 (CELSR1), mRNA [NM_014246]"	chr22	46756731	46933517	-	-	-
A_23_P131801	0.00489245	0.286932	3.48514	down	5.8402	5.42928	5.42786	P	P	P	7.24977	7.00977	7.77347	P	P	P	A_23_P131801	mRNA	GAATTACCTTCAGCTGCTAGGAAGAGCGACTCAAACTAACAATGGCTTCAACGAGAAGCA	NM_170693	SGK2	"Homo sapiens SGK2, serine/threonine kinase 2 (SGK2), transcript variant 1, mRNA [NM_170693]"	chr20	42187667	42214267	+	-	-
A_33_P3380457	0.00165431	3.95609	3.95609	up	5.3963	6.01017	5.56142	P	P	P	3.47725	4.04725	3.48612	A	P	P	A_33_P3380457	mRNA	CACCAACAATCAGCTGTCATTTTATTAATCTATCCCTTTTGTGCATGCACCATTTCTCTC	NM_022049	GPR88	"Homo sapiens G protein-coupled receptor 88 (GPR88), mRNA [NM_022049]"	chr1	101003695	101007577	+	-	-
A_23_P121596	0.0295883	9.29759	9.29759	up	8.38034	9.34771	10.2545	P	P	P	7.41963	5.3148	4.71635	P	P	P	A_23_P121596	mRNA	GACAGTGACTTGTATGCTGAACTCCGCTGCATGTGTATAAAGACAACCTCTGGAATTCAT	NM_002704	PPBP	"Homo sapiens pro-platelet basic protein (PPBP), mRNA [NM_002704]"	chr4	74852156	74853907	-	-	-
A_33_P3307735	0.025532	0.456072	2.19264	down	5.30719	6.12351	5.83504	P	P	P	6.74143	6.60359	7.32739	P	P	P	A_33_P3307735	mRNA	ATACTACTTCTAAGGTAGCTGCAGATAAGTGGCCTTGACACATTACAAGCCTGGAAAAAA	NM_002547	OPHN1	"Homo sapiens oligophrenin 1 (OPHN1), mRNA [NM_002547]"	chrX	67262186	67653337	-	-	-
A_23_P365412	0.0134186	0.396025	2.52509	down	4.77123	5.60486	5.07951	P	P	P	6.68204	6.71027	6.12578	P	P	P	A_23_P365412	mRNA	AGCTGGGCCTACTGAACAATTCAAGCTGTGCAGTAGTAGACTGAAAGCAGGATTTGTTGA	NM_181644	MFSD4A	"Homo sapiens major facilitator superfamily domain containing 4A (MFSD4A), mRNA [NM_181644]"	chr1	205538142	205572046	+	-	-
A_24_P162173	0.0355022	2.13618	2.13618	up	5.83649	5.4854	5.44543	P	P	P	4.62606	4.81688	3.9299	P	P	P	A_24_P162173	mRNA	ACTTTTATTCTTTCAAAGAAAATAGACTGCCATTTTCCATCAAGATTAGAGACACCAGCC	NM_001149	ANK3	"Homo sapiens ankyrin 3 (ANK3), transcript variant 2, mRNA [NM_001149]"	chr10	61786056	61900774	-	-	-
A_23_P169351	0.0234078	0.265472	3.76687	down	3.19702	3.529	2.62376	A	A	A	4.17695	5.34178	5.41286	P	P	P	A_23_P169351	mRNA	GTATATGGCTGCATATGCAAAACTCTTTCCCAATTCAGTCGCTACTTTTACTTCTGCCCT	NM_003026	SH3GL2	"Homo sapiens SH3 domain containing GRB2 like 2, endophilin A1 (SH3GL2), mRNA [NM_003026]"	chr9	17579064	17797122	+	-	-
A_33_P3269000	6.39994e-05	0.496985	2.01213	down	5.03051	4.91515	4.89512	P	P	P	5.88426	5.99885	5.98489	P	P	P	A_33_P3269000	mRNA	AAACCAGAGCTGGTGATTGTTAATGATAATGTGTAATGTGGATAGATGTCTTTGTTGTGT	NM_001007090	C8orf48	"Homo sapiens chromosome 8 open reading frame 48 (C8orf48), mRNA [NM_001007090]"	chr8	13424378	13425797	+	-	-
A_23_P55373	0.0293531	7.50052	7.50052	up	3.90064	4.85186	6.09872	P	P	P	2.42534	1.42502	2.7911	A	A	A	A_23_P55373	mRNA	CCCTGGATAAGGAAATTGAGATCCGGAATGCAAAGCTGGACATGCCCTACGAGTACCTGC	NM_001140	ALOX15	"Homo sapiens arachidonate 15-lipoxygenase (ALOX15), mRNA [NM_001140]"	chr17	4534214	4544973	-	-	-
A_23_P127495	0.0130253	0.193772	5.16071	down	2.78312	2.07209	3.57211	A	A	A	5.2885	5.76395	4.65414	P	P	P	A_23_P127495	mRNA	TCAAGGCTTCGTATCTTAAGGCAGAGGGTGGAGAATGGAAACTGAAGTCACCTGTAGATA	NM_003986	BBOX1	"Homo sapiens gamma-butyrobetaine hydroxylase 1 (BBOX1), mRNA [NM_003986]"	chr11	27062362	27149356	+	-	-
A_23_P376488	0.0331107	2.41083	2.41083	up	6.99142	6.4397	6.00767	P	P	P	5.09051	5.51765	5.15339	P	P	P	A_23_P376488	mRNA	GGGGTATCCTGGGGGACCCAATGTAGGAGCTGCCTTGGCTCAGACATGTTTTCCGTGAAA	NM_000594	TNF	"Homo sapiens tumor necrosis factor (TNF), mRNA [NM_000594]"	chr6_ssto_hap7	2874143	2876914	+	-	-
A_24_P933908	0.0127551	0.482346	2.0732	down	3.3236	3.07873	2.96115	A	A	A	4.21429	3.82502	4.43845	P	P	P	A_24_P933908	mRNA	TTTTTTCTACCTAAAACCATAACAAGAAAAAATGCTAACACTTATTTATTTGAATGGCAC	ENST00000409458	GPNMB	glycoprotein nmb [Source:HGNC Symbol;Acc:HGNC:4462] [ENST00000409458]	chr7	23286328	23297667	+	-	-
A_33_P3365735	0.0416417	0.344631	2.90166	down	5.24615	5.16551	5.33489	P	P	P	6.09559	6.90779	7.15909	P	P	P	A_33_P3365735	mRNA	GGTCTATTTGTCTTCTCTCAAGAAATGGTCTATTTCTCAGACCTCAAGTACGAATGCAGA	NM_003247	THBS2	"Homo sapiens thrombospondin 2 (THBS2), mRNA [NM_003247]"	chr6	169615875	169654209	-	-	-
A_33_P3214105	0.00486519	2.86353	2.86353	up	8.50812	9.08987	9.12915	P	P	P	7.70213	7.33721	7.16023	P	P	P	A_33_P3214105	mRNA	TTTGCCATCCAGAACAAGCACCTCTGCCACCGGATGTCCTCTGCGCTGGAATCAGTCACT	NM_001674	ATF3	"Homo sapiens activating transcription factor 3 (ATF3), transcript variant 1, mRNA [NM_001674]"	chr1	212782103	212794117	+	-	-
A_23_P165598	0.0468181	0.259446	3.85437	down	2.67477	4.36663	4.13345	A	P	P	5.48549	5.88099	6.08823	P	P	P	A_23_P165598	mRNA	AAAGCTTTCCATAGGCGTGCTGCACTTGCTTGGTAAATTAAACAGCTTTTGTATCTTCCC	NM_001017920	DAPL1	"Homo sapiens death associated protein like 1 (DAPL1), mRNA [NM_001017920]"	chr2	159651829	159672502	+	-	-
A_22_P00025821	0.0197795	2.16628	2.16628	up	10.1757	10.0617	9.56562	P	P	P	9.03851	8.35682	9.03167	P	P	P	A_22_P00025821	mRNA	TGGTTACGAAAGGGACAAACAAGCCAACAAACGAAGTCCAGTCTCCCCATTTGTTGTAAC	ENST00000507389	RP11-485M7.3	novel transcript [ENST00000507389]	chr5	132446747	132450167	-	-	-
A_22_P00010037	0.0197272	0.467619	2.13849	down	3.19753	3.81941	3.84293	A	P	P	4.66001	4.62347	4.93376	P	P	P	A_22_P00010037	mRNA	AAGGGAGAGTACCCAATATCACCTAACCATACTTTAATTACAGTTGGGTAGCCACTTCAG	ENST00000555871	RP11-1042B17.5	senescence associated long non-coding RNA 1 [Source:HGNC Symbol;Acc:HGNC:49001] [ENST00000555871]	chr14	61107448	61109307	+	-	-
A_23_P118065	0.00812853	2.68517	2.68517	up	4.56067	4.48338	3.90113	P	P	P	2.53182	3.23924	2.89859	A	A	A	A_23_P118065	mRNA	AGGGAAAGGCGCTTACTTGTGGATCTGCCTTGCTCACTATTTGCCTATTGGCATATATGA	NM_002153	HSD17B2	"Homo sapiens hydroxysteroid 17-beta dehydrogenase 2 (HSD17B2), mRNA [NM_002153]"	chr16	82068858	82132139	+	-	-
A_32_P407245	0.0113535	2.07468	2.07468	up	7.79755	8.06108	7.79039	P	P	P	6.89019	6.4912	7.0671	P	P	P	A_32_P407245	mRNA	AGCTATGTGGCAGAAACCTTTGGCTCCTTCTTGAATTGGTTCAGCTTCTTCCCCCTTCTT	NM_024902	DNAJC22	"Homo sapiens DnaJ heat shock protein family (Hsp40) member C22 (DNAJC22), transcript variant 2, mRNA [NM_024902]"	chr12	49740671	49747473	+	-	-
A_33_P3290709	0.00977333	0.222146	4.50154	down	8.96327	9.13435	9.40486	P	P	P	11.047	10.9314	11.8762	P	P	P	A_33_P3290709	mRNA	GCCTAAGTGGCTTAGCTGGGTCTTTCATAGCCAAACTTGTATATTTAAATTCTTTGTAAT	NM_001167890	EGFL6	"Homo sapiens EGF like domain multiple 6 (EGFL6), transcript variant 2, mRNA [NM_001167890]"	chrX	13587720	13651694	+	-	-
