# Supplementary material for: A Novel Competing Endogenous RNA Network Associated With the Pathogenesis of Graves’ Ophthalmopathy
Source: Front Genet. 2021 Dec 15;12:795546. doi: 10.3389/fgene.2021.795546 (PMC8714659; doi:10.3389/fgene.2021.795546)
Supplement: Supplementary file 2 [file Table3.XLSX]

## Sheet: test_VS_ctrl_p005fc2_c_mre
TargetID	pvalues	foldchange	circRNA_MRE1	circRNA_MRE2	circRNA_MRE3	circRNA_MRE4	circRNA_MRE5
hsa_circ_0000158	0.0155605	4.44859	hsa-miR-140-3p.1$1	hsa-miR-3160-3p$1	hsa-miR-516b-5p$1	hsa-miR-152-5p$1	hsa-miR-605-3p$1
hsa_circ_0000972	0.0308786	2.15745	hsa-miR-1271-5p$2	hsa-miR-96-5p$2	hsa-miR-330-3p$2	hsa-miR-6762-3p$1	hsa-miR-922$1
hsa_circ_0000994	0.0359865	2.05664	hsa-miR-6868-3p$4	hsa-miR-4733-3p$3	hsa-miR-6502-5p$3	hsa-miR-1301-5p$3	hsa-miR-628-5p$3
hsa_circ_0001459	0.00460046	7.15803	hsa-miR-1287-5p$2	hsa-miR-3135b$2	hsa-miR-602$1	hsa-miR-1587$1	hsa-miR-3620-5p$1
hsa_circ_0002493	0.0373874	0.207213	hsa-miR-1273f$2	hsa-miR-4443$1	hsa-miR-361-3p$1	hsa-miR-449b-3p$1	hsa-miR-1289$1
hsa_circ_0002735	0.0201172	2.67636	hsa-miR-6719-3p$5	hsa-miR-377-3p$5	hsa-miR-181a-5p$5	hsa-miR-181b-5p$5	hsa-miR-181d-5p$5
hsa_circ_0002764	0.0430127	0.407766	hsa-miR-6748-3p$2	hsa-miR-3614-3p$2	hsa-miR-4778-3p$2	hsa-miR-4421$2	hsa-miR-5699-3p$2
hsa_circ_0003134	0.0411842	0.408776	hsa-miR-4530$2	hsa-miR-6755-5p$2	hsa-miR-339-5p$1	hsa-miR-5586-5p$1	hsa-miR-198$1
hsa_circ_0003180	0.000331308	2.06161	hsa-miR-380-5p$2	hsa-miR-563$2	hsa-miR-4800-5p$1	hsa-miR-6806-5p$1	hsa-miR-4318$1
hsa_circ_0003625	0.0284013	0.295021	hsa-miR-5088-3p$3	hsa-miR-378g$2	hsa-miR-6730-3p$2	hsa-miR-6860$2	hsa-miR-3187-5p$2
hsa_circ_0003707	0.0164872	0.461697	hsa-miR-6875-3p$6	hsa-miR-4778-3p$4	hsa-miR-6868-3p$4	hsa-miR-7160-5p$3	hsa-miR-4455$3
hsa_circ_0003708	0.000616117	0.138706	hsa-miR-5001-5p$3	hsa-miR-4656$3	hsa-miR-4498$3	hsa-miR-4492$3	hsa-miR-762$3
hsa_circ_0003740	0.0463593	0.47271	hsa-miR-573$2	hsa-miR-3616-5p$2	hsa-miR-4770$2	hsa-miR-143-3p$2	hsa-miR-6780a-3p$2
hsa_circ_0004077	0.0104896	2.00202	hsa-miR-4462$1	hsa-miR-6883-5p$1	hsa-miR-4728-5p$1	hsa-miR-6785-5p$1	hsa-miR-361-3p$1
hsa_circ_0004185	0.0264153	2.41602	hsa-miR-3185$3	hsa-miR-1273e$2	hsa-miR-548e-5p$2	hsa-miR-3646$2	hsa-miR-495-3p$2
hsa_circ_0004465	0.00240295	0.480044	hsa-miR-5580-5p$6	hsa-miR-6752-3p$4	hsa-miR-4438$4	hsa-miR-323a-5p$3	hsa-miR-1294$3
hsa_circ_0004694	0.0203985	0.449277	hsa-miR-513c-5p$3	hsa-miR-514b-5p$3	hsa-miR-134-5p$2	hsa-miR-3118$2	hsa-miR-4793-3p$2
hsa_circ_0004904	0.00142869	7.44516	hsa-miR-548q$1	hsa-miR-6728-3p$1	hsa-miR-6811-3p$1	hsa-miR-589-5p$1	hsa-miR-7853-5p$1
hsa_circ_0005994	0.00712599	0.458912	hsa-miR-150-5p$2	hsa-miR-5580-3p$2	hsa-miR-4437$1	hsa-miR-4713-5p$1	hsa-miR-629-3p$1
hsa_circ_0006311	0.00999131	0.429896	hsa-miR-608$2	hsa-miR-6812-5p$2	hsa-miR-6747-5p$2	hsa-miR-4651$2	hsa-miR-6819-5p$2
hsa_circ_0007334	0.0165406	3.00369	hsa-miR-6762-3p$1	hsa-miR-621$1	hsa-miR-1273e$1	hsa-miR-3910$1	hsa-miR-3935$1
hsa_circ_0008144	0.0177782	2.22759	hsa-miR-4659a-3p$3	hsa-miR-4659b-3p$3	hsa-miR-424-5p$2	hsa-miR-30a-3p$2	hsa-miR-30d-3p$2
hsa_circ_0008390	0.0158126	0.456922	hsa-miR-513c-5p$3	hsa-miR-514b-5p$3	hsa-miR-134-5p$2	hsa-miR-3118$2	hsa-miR-4793-3p$2
hsa_circ_0009366	0.00150468	2.11791	hsa-miR-7162-5p$3	hsa-miR-516a-3p$3	hsa-miR-516b-3p$3	hsa-miR-3655$2	hsa-miR-502-3p$2
hsa_circ_0009378	0.000863665	0.443126	hsa-miR-184$1	hsa-miR-6827-5p$1	hsa-miR-3152-5p$1	hsa-miR-6769a-5p$1	hsa-miR-6769b-5p$1
hsa_circ_0010117	0.04872	3.37571	hsa-miR-4726-5p$3	hsa-miR-4640-5p$3	hsa-miR-6721-5p$3	hsa-miR-4728-5p$3	hsa-miR-149-3p$3
hsa_circ_0011156	0.0148374	0.473581	hsa-miR-3137$2	hsa-miR-3651$2	hsa-miR-181a-2-3p$2	hsa-miR-6835-5p$1	hsa-miR-3907$1
hsa_circ_0011930	0.0137782	0.494382	hsa-miR-615-3p$1	hsa-miR-4737$1	hsa-miR-381-5p$1	hsa-miR-1273g-5p$1	hsa-miR-1237-3p$1
hsa_circ_0012215	0.0261482	2.28797	hsa-miR-4772-3p$2	hsa-miR-3937$1	hsa-miR-4713-3p$1	hsa-miR-1292-5p$1	hsa-miR-203a-5p$1
hsa_circ_0013849	0.0244717	0.491583	hsa-miR-6783-3p$6	hsa-miR-1343-3p$6	hsa-miR-4326$5	hsa-miR-1976$4	hsa-miR-1184$4
hsa_circ_0013854	0.0425593	0.461652	hsa-miR-1976$4	hsa-miR-3653-5p$4	hsa-miR-3140-3p$3	hsa-miR-6809-3p$3	hsa-miR-1287-5p$2
hsa_circ_0013856	0.0251117	0.450404	hsa-miR-1976$4	hsa-miR-3653-5p$3	hsa-miR-4268$2	hsa-miR-3670$2	hsa-miR-449c-3p$2
hsa_circ_0013858	0.0461922	0.488162	hsa-miR-1976$3	hsa-miR-3670$2	hsa-miR-3653-5p$2	hsa-miR-3191-5p$2	hsa-miR-1298-5p$2
hsa_circ_0014028	0.0242764	0.358358	hsa-miR-6721-5p$5	hsa-miR-1207-5p$5	hsa-miR-4763-3p$5	hsa-miR-149-3p$4	hsa-miR-4728-5p$4
hsa_circ_0014033	0.00968961	2.29709	hsa-miR-5193$5	hsa-miR-876-3p$4	hsa-miR-323a-5p$4	hsa-miR-6749-3p$3	hsa-miR-6858-3p$3
hsa_circ_0014035	0.0138836	2.19668	hsa-miR-219b-5p$1	hsa-miR-449b-3p$1	hsa-miR-4676-5p$1	hsa-miR-4679$1	hsa-miR-2355-3p$1
hsa_circ_0014220	0.0242929	5.16737	hsa-miR-1204$3	hsa-miR-588$3	hsa-miR-132-5p$3	hsa-miR-4701-5p$3	hsa-miR-4758-3p$2
hsa_circ_0014221	0.0317878	4.45845	hsa-miR-1204$3	hsa-miR-588$3	hsa-miR-132-5p$3	hsa-miR-4701-5p$3	hsa-miR-4655-3p$2
hsa_circ_0014222	0.0384465	5.4724	hsa-miR-3130-3p$2	hsa-miR-3119$2	hsa-miR-3160-5p$2	hsa-miR-6875-3p$2	hsa-miR-4659a-3p$2
hsa_circ_0014901	0.000215917	2.11402	hsa-miR-4286$2	hsa-miR-6777-3p$2	hsa-miR-542-3p$2	hsa-miR-3918$1	hsa-miR-194-3p$1
hsa_circ_0015065	0.0464427	0.473964	hsa-miR-6847-5p$1	hsa-miR-383-5p.1$1	hsa-miR-6875-3p$1	hsa-miR-891a-3p$1	hsa-miR-6861-5p$1
hsa_circ_0015758	0.015114	0.379511	hsa-miR-876-3p$2	hsa-miR-1256$2	hsa-miR-3912-5p$2	hsa-miR-203a-5p$2	hsa-miR-4666b$2
hsa_circ_0016068	0.0321898	2.54538	hsa-miR-3064-5p$5	hsa-miR-6504-5p$5	hsa-miR-6825-5p$4	hsa-miR-5192$4	hsa-miR-6852-5p$4
hsa_circ_0016842	0.0439073	0.387012	hsa-miR-6770-5p$3	hsa-miR-1253$3	hsa-miR-3944-5p$2	hsa-miR-7156-3p$2	hsa-miR-2115-5p$2
hsa_circ_0016908	0.0162994	0.463321	hsa-miR-541-3p$4	hsa-miR-654-5p$4	hsa-miR-1247-3p$3	hsa-miR-6829-5p$3	hsa-miR-6786-5p$3
hsa_circ_0016911	0.0335881	0.393393	hsa-miR-3135b$5	hsa-miR-1287-5p$5	hsa-miR-185-3p$3	hsa-miR-4497$3	hsa-miR-2861$3
hsa_circ_0016922	0.0428024	0.455928	hsa-miR-1256$5	hsa-miR-3657$4	hsa-miR-1915-3p$4	hsa-miR-4669$4	hsa-miR-6764-5p$4
hsa_circ_0017005	0.0056068	0.391806	hsa-miR-6868-5p$1	hsa-miR-3691-3p$1	hsa-miR-4686$1	hsa-miR-5708$1	hsa-miR-934$1
hsa_circ_0017178	0.0243958	3.46795	hsa-miR-379-3p$1	hsa-miR-411-3p$1	hsa-miR-4800-5p$1	hsa-miR-5190$1	hsa-miR-216b-5p$1
hsa_circ_0017624	0.000686376	0.360715	hsa-miR-4691-5p$2	hsa-miR-6792-3p$2	hsa-miR-204-3p$2	hsa-miR-4646-5p$2	hsa-miR-6852-3p$2
hsa_circ_0018880	0.0364033	0.281459	hsa-miR-4540$2	hsa-miR-6838-3p$2	hsa-miR-4792$1	hsa-miR-5708$1	hsa-miR-4670-5p$1
hsa_circ_0019255	0.0126454	2.97348	hsa-miR-665$4	hsa-miR-5787$4	hsa-miR-4498$4	hsa-miR-4505$4	hsa-miR-762$4
hsa_circ_0019256	0.0216475	2.13852	hsa-miR-1285-3p$1	hsa-miR-612$1	hsa-miR-6860$1	hsa-miR-3187-5p$1	hsa-miR-5189-5p$1
hsa_circ_0019906	0.0157709	2.4424	hsa-miR-4726-5p$7	hsa-miR-541-3p$7	hsa-miR-2861$6	hsa-miR-4640-5p$6	hsa-miR-7160-3p$6
hsa_circ_0020244	0.0111883	2.00419	hsa-miR-203b-3p$3	hsa-miR-4490$2	hsa-miR-4672$2	hsa-miR-3913-5p$2	hsa-miR-3122$2
hsa_circ_0020489	0.0481248	0.491965	hsa-miR-6738-3p$4	hsa-miR-544a$3	hsa-miR-4727-5p$3	hsa-miR-5001-3p$2	hsa-miR-4264$2
hsa_circ_0021108	0.0494948	0.392976	hsa-miR-566$1	hsa-miR-6741-3p$1	hsa-miR-6717-5p$1	hsa-miR-6882-3p$1	hsa-miR-214-5p$1
hsa_circ_0021715	0.0278935	0.454897	hsa-miR-608$2	hsa-miR-6747-5p$2	hsa-miR-6812-5p$2	hsa-miR-4651$2	hsa-miR-6819-5p$2
hsa_circ_0021718	0.0126549	0.453681	hsa-miR-1273g-5p$2	hsa-miR-147a$2	hsa-miR-626$2	hsa-miR-6818-5p$2	hsa-miR-6876-3p$2
hsa_circ_0021723	0.0071955	0.33106	hsa-miR-6875-3p$6	hsa-miR-4778-3p$4	hsa-miR-6868-3p$4	hsa-miR-147a$3	hsa-miR-7160-5p$3
hsa_circ_0021729	0.0489247	0.419623	hsa-miR-6875-3p$4	hsa-miR-4455$3	hsa-miR-4778-3p$3	hsa-miR-6868-3p$3	hsa-miR-6755-3p$3
hsa_circ_0021732	0.0153688	0.401679	hsa-miR-6875-3p$5	hsa-miR-6868-3p$4	hsa-miR-4778-3p$4	hsa-miR-6747-5p$3	hsa-miR-6812-5p$3
hsa_circ_0021733	0.0123496	0.394091	hsa-miR-6875-3p$5	hsa-miR-4778-3p$5	hsa-miR-6868-3p$4	hsa-miR-6747-5p$3	hsa-miR-6812-5p$3
hsa_circ_0021742	0.0145269	0.375104	hsa-miR-4651$2	hsa-miR-6812-5p$2	hsa-miR-608$2	hsa-miR-6819-5p$2	hsa-miR-6737-5p$2
hsa_circ_0021744	0.0118644	0.404275	hsa-miR-6812-5p$1	hsa-miR-6819-5p$1	hsa-miR-6737-5p$1	hsa-miR-6747-5p$1	hsa-miR-1299$1
hsa_circ_0021951	0.0168788	0.427237	hsa-miR-525-5p$3	hsa-miR-520a-5p$3	hsa-miR-6851-3p$2	hsa-miR-4417$2	hsa-miR-6861-5p$2
hsa_circ_0021957	0.0146489	0.476747	hsa-miR-6851-3p$2	hsa-miR-6813-3p$2	hsa-miR-4433a-5p$2	hsa-miR-518c-5p$2	hsa-miR-221-5p$2
hsa_circ_0022016	0.0325512	0.482875	hsa-miR-2116-3p$3	hsa-miR-4446-5p$3	hsa-miR-3154$3	hsa-miR-4713-5p$2	hsa-miR-194-3p$2
hsa_circ_0022425	0.00701694	0.448198	hsa-miR-1825$2	hsa-miR-7152-3p$2	hsa-miR-3663-5p$2	hsa-miR-1306-5p$2	hsa-miR-1205$2
hsa_circ_0022548	0.0263411	0.42527	hsa-miR-7159-5p$3	hsa-miR-1185-1-3p$3	hsa-miR-1185-2-3p$3	hsa-let-7f-2-3p$3	hsa-miR-3120-3p$2
hsa_circ_0022549	0.0144575	0.49268	hsa-miR-7159-5p$3	hsa-miR-1185-1-3p$3	hsa-miR-1185-2-3p$3	hsa-let-7f-2-3p$3	hsa-miR-3116$2
hsa_circ_0022560	0.0178919	0.493459	hsa-miR-6774-5p$1	hsa-miR-635$1	hsa-miR-6851-3p$1	hsa-miR-6800-3p$1	hsa-miR-6807-5p$1
hsa_circ_0022564	0.00204275	0.457982	hsa-miR-1827$2	hsa-miR-3119$2	hsa-miR-4433b-5p$1	hsa-miR-2355-5p$1	hsa-miR-3620-3p$1
hsa_circ_0023082	0.0282057	0.413943	hsa-miR-744-5p$1	hsa-miR-6775-5p$1	hsa-miR-5090$1	hsa-miR-4781-5p$1	hsa-miR-1910-3p$1
hsa_circ_0024036	0.0251294	0.473768	hsa-miR-1236-3p$5	hsa-miR-877-3p$5	hsa-miR-942-5p$5	hsa-miR-6780a-3p$4	hsa-miR-515-5p$4
hsa_circ_0024255	0.00890936	2.02368	hsa-miR-4778-3p$7	hsa-miR-4659a-3p$5	hsa-miR-4659b-3p$5	hsa-miR-1236-3p$4	hsa-miR-3182$4
hsa_circ_0024594	0.0333277	0.385274	hsa-miR-4269$5	hsa-miR-6893-5p$5	hsa-miR-6808-5p$5	hsa-miR-6715b-5p$5	hsa-miR-940$5
hsa_circ_0024663	0.00205543	2.28145	hsa-miR-4487$5	hsa-miR-3160-3p$4	hsa-miR-2355-5p$4	hsa-miR-140-3p.1$4	hsa-miR-3612$3
hsa_circ_0024667	0.0109694	2.06757	hsa-miR-4487$5	hsa-miR-5196-3p$4	hsa-miR-3160-3p$4	hsa-miR-3135b$4	hsa-miR-2355-5p$4
hsa_circ_0024670	0.00319923	2.37349	hsa-miR-4749-3p$2	hsa-miR-8485$2	hsa-miR-4466$1	hsa-miR-675-5p$1	hsa-miR-4741$1
hsa_circ_0024671	0.000111323	2.28909	hsa-miR-939-3p$2	hsa-miR-4726-3p$2	hsa-miR-4749-3p$2	hsa-miR-4292$2	hsa-miR-6791-5p$2
hsa_circ_0024679	0.00698156	2.15318	hsa-miR-4785$1	hsa-miR-6791-5p$1	hsa-miR-4751$1	hsa-miR-6847-5p$1	hsa-miR-611$1
hsa_circ_0024680	0.000360988	2.15058	hsa-miR-5196-3p$4	hsa-miR-198$3	hsa-miR-4487$3	hsa-miR-3160-3p$3	hsa-miR-3692-5p$3
hsa_circ_0024688	0.000569959	2.56506	hsa-miR-6502-3p$2	hsa-miR-6730-3p$1	hsa-miR-8064$1	hsa-miR-6501-3p$1	hsa-miR-1287-5p$1
hsa_circ_0024689	0.00311655	2.1291	hsa-miR-3941$1	hsa-miR-8485$1	hsa-miR-6891-3p$1	hsa-miR-6072$1	hsa-miR-6715b-5p$1
hsa_circ_0024793	0.0123403	3.16672	hsa-miR-1236-3p$4	hsa-miR-188-3p$3	hsa-miR-1260a$3	hsa-miR-1260b$3	hsa-miR-4700-3p$3
hsa_circ_0024796	0.0278023	0.47668	hsa-miR-4649-3p$1	hsa-miR-3177-3p$1	hsa-miR-564$1	hsa-miR-1178-5p$1	hsa-miR-548au-3p$1
hsa_circ_0024802	0.0318311	0.494628	hsa-miR-548q$4	hsa-miR-1273g-3p$4	hsa-miR-3200-5p$4	hsa-miR-675-3p$4	hsa-miR-6848-5p$3
hsa_circ_0024803	0.0183556	0.39583	hsa-miR-7156-3p$4	hsa-miR-1273g-3p$4	hsa-miR-548q$4	hsa-miR-3200-5p$4	hsa-miR-675-3p$4
hsa_circ_0025116	0.0329083	2.01749	hsa-miR-8073$5	hsa-miR-221-5p$5	hsa-miR-3128$5	hsa-miR-6868-5p$4	hsa-miR-6735-5p$4
hsa_circ_0025509	0.0126388	2.40657	hsa-miR-7106-5p$2	hsa-miR-3192-5p$2	hsa-miR-29a-3p$2	hsa-miR-29c-3p$2	hsa-miR-4733-3p$2
hsa_circ_0025752	0.0334057	0.443845	hsa-miR-1538$2	hsa-miR-4745-3p$2	hsa-miR-4480$2	hsa-miR-6722-3p$2	hsa-miR-1909-3p$2
hsa_circ_0025792	0.0340883	0.341691	hsa-miR-1286$5	hsa-miR-6721-5p$4	hsa-miR-6836-5p$4	hsa-miR-6132$4	hsa-miR-4722-5p$4
hsa_circ_0026068	0.0185671	3.69358	hsa-miR-328-5p$1	hsa-miR-6885-5p$1	hsa-miR-4326$1	hsa-miR-518c-5p$1	hsa-miR-6780a-3p$1
hsa_circ_0027237	0.0148879	2.05284	hsa-miR-920$2	hsa-miR-4300$2	hsa-miR-6726-5p$2	hsa-miR-5591-5p$2	hsa-miR-6846-5p$1
hsa_circ_0027510	0.0455659	2.09204	hsa-miR-4312$1	hsa-miR-4752$1	hsa-miR-548v$1	hsa-miR-4711-5p$1	hsa-miR-532-5p$1
hsa_circ_0027659	0.0419643	0.477832	hsa-miR-6751-3p$4	hsa-miR-1199-5p$4	hsa-miR-4303$3	hsa-miR-298$3	hsa-miR-146a-3p$3
hsa_circ_0027714	0.0155461	0.397498	hsa-miR-26b-3p$1	hsa-miR-6809-3p$1	hsa-miR-4753-3p$1	hsa-miR-6516-5p$1	hsa-miR-6758-5p$1
hsa_circ_0028202	0.00647509	2.53804	hsa-miR-6885-3p$2	hsa-miR-129-5p$2	hsa-miR-510-5p$2	hsa-miR-6850-5p$1	hsa-miR-512-5p$1
hsa_circ_0028766	0.006036	2.10623	hsa-miR-5193$8	hsa-miR-4530$6	hsa-miR-6783-3p$6	hsa-miR-338-3p$6	hsa-miR-766-3p$5
hsa_circ_0029499	0.00648651	2.04032	hsa-miR-5193$6	hsa-miR-4653-5p$5	hsa-miR-3921$5	hsa-miR-6792-3p$5	hsa-miR-4691-5p$5
hsa_circ_0031201	0.0194052	0.465177	hsa-miR-6734-3p$1	hsa-miR-4450$1	hsa-miR-29b-1-5p$1	hsa-miR-6754-3p$1	hsa-miR-6857-5p$1
hsa_circ_0031892	0.0197226	0.368853	hsa-miR-410-5p$2	hsa-miR-323b-5p$2	hsa-miR-494-5p$2	hsa-miR-4531$2	hsa-miR-6755-3p$2
hsa_circ_0032582	0.0344679	2.91753	hsa-miR-4687-5p$5	hsa-miR-4514$5	hsa-miR-4692$5	hsa-miR-6779-3p$4	hsa-miR-513a-5p$4
hsa_circ_0032608	0.0215278	2.93086	hsa-miR-4763-3p$5	hsa-miR-1207-5p$5	hsa-miR-5193$4	hsa-miR-6756-5p$4	hsa-miR-34a-5p$4
hsa_circ_0032910	0.0103041	0.419932	hsa-miR-5196-3p$3	hsa-miR-7152-3p$3	hsa-miR-4487$3	hsa-miR-450b-5p$3	hsa-miR-216a-5p$3
hsa_circ_0034591	0.0131656	2.10466	hsa-miR-619-5p$6	hsa-miR-6131$5	hsa-miR-3135b$5	hsa-miR-6778-3p$5	hsa-miR-4715-3p$4
hsa_circ_0036576	0.0265458	0.396759	hsa-miR-6736-3p$4	hsa-miR-891b$3	hsa-miR-4772-3p$3	hsa-miR-130b-3p$3	hsa-miR-130a-3p$3
hsa_circ_0037729	0.00438101	2.14878	hsa-miR-4254$2	hsa-miR-4417$2	hsa-miR-6508-3p$2	hsa-miR-4325$2	hsa-miR-5580-5p$2
hsa_circ_0037767	0.00458793	0.307165	hsa-miR-6772-3p$5	hsa-miR-1184$5	hsa-miR-1976$5	hsa-miR-212-5p$4	hsa-miR-4435$4
hsa_circ_0037769	0.0191224	0.338688	hsa-miR-6772-3p$4	hsa-miR-1184$4	hsa-miR-4530$4	hsa-miR-4279$4	hsa-miR-646$4
hsa_circ_0037807	0.0107612	2.01463	hsa-miR-30a-3p$4	hsa-miR-30d-3p$4	hsa-miR-30e-3p$4	hsa-miR-4680-3p$3	hsa-miR-378f$2
hsa_circ_0038403	0.00604609	0.389501	hsa-miR-4753-5p$2	hsa-miR-6859-3p$1	hsa-miR-7114-3p$1	hsa-miR-1180-5p$1	hsa-miR-4493$1
hsa_circ_0038580	0.022702	0.451567	hsa-miR-3616-3p$3	hsa-miR-6736-3p$2	hsa-miR-29a-3p$2	hsa-miR-29b-3p$2	hsa-miR-29c-3p$2
hsa_circ_0039593	0.0243691	2.17613	hsa-miR-1207-5p$4	hsa-miR-4763-3p$4	hsa-miR-4731-5p$4	hsa-miR-6721-5p$4	hsa-miR-4736$4
hsa_circ_0039825	0.00808735	0.447411	hsa-miR-5000-3p$1	hsa-miR-6125$1	hsa-miR-4436a$1	hsa-miR-4466$1	hsa-miR-675-5p$1
hsa_circ_0041154	0.0268681	2.04754	hsa-miR-1205$3	hsa-miR-6743-3p$2	hsa-miR-3692-5p$2	hsa-miR-6071$2	hsa-miR-6728-3p$2
hsa_circ_0041332	0.00060986	2.81228	hsa-miR-484$6	hsa-miR-3155a$6	hsa-miR-3155b$6	hsa-miR-3918$5	hsa-miR-6868-5p$4
hsa_circ_0042582	0.0487774	2.01733	hsa-miR-4268$3	hsa-miR-4448$3	hsa-miR-6772-3p$3	hsa-miR-4267$3	hsa-miR-7114-5p$3
hsa_circ_0043145	0.0298452	11.6079	hsa-miR-711$2	hsa-miR-7114-5p$2	hsa-miR-5197-3p$2	hsa-miR-3689d$2	hsa-miR-6851-5p$2
hsa_circ_0043584	0.0354409	2.33678	hsa-miR-3175$2	hsa-miR-6763-5p$2	hsa-miR-3150a-3p$2	hsa-miR-491-5p$2	hsa-miR-939-5p$2
hsa_circ_0043761	0.0195722	0.492483	hsa-miR-4640-5p$4	hsa-miR-4726-5p$4	hsa-miR-4755-3p$4	hsa-miR-4505$4	hsa-miR-5787$4
hsa_circ_0044236	0.0266708	2.30548	hsa-miR-3620-3p$2	hsa-miR-6862-3p$2	hsa-miR-6784-3p$2	hsa-miR-6865-3p$2	hsa-miR-3131$1
hsa_circ_0044240	0.0346702	0.317985	hsa-miR-4468$2	hsa-miR-3657$1	hsa-miR-1193$1	hsa-miR-4440$1	hsa-miR-4634$1
hsa_circ_0045565	0.00924792	0.492432	hsa-miR-4722-3p$2	hsa-miR-6727-3p$2	hsa-miR-424-5p$2	hsa-miR-4530$2	hsa-miR-497-5p$2
hsa_circ_0046336	0.0408202	0.458838	hsa-miR-6756-5p$8	hsa-miR-6766-5p$8	hsa-miR-4763-3p$6	hsa-miR-1207-5p$6	hsa-miR-185-3p$6
hsa_circ_0046922	0.0227113	2.04315	hsa-miR-877-3p$9	hsa-miR-5193$7	hsa-miR-4733-3p$6	hsa-miR-4691-3p$5	hsa-miR-4530$5
hsa_circ_0047169	0.00589397	2.03073	hsa-miR-298$4	hsa-miR-3158-5p$3	hsa-miR-1184$3	hsa-miR-4641$2	hsa-miR-5588-5p$2
hsa_circ_0047250	0.0310821	0.438236	hsa-miR-1184$6	hsa-miR-4446-5p$5	hsa-miR-1205$4	hsa-miR-518c-5p$4	hsa-miR-885-3p$4
hsa_circ_0047259	0.00325283	0.444585	hsa-miR-518c-5p$4	hsa-miR-4726-3p$3	hsa-miR-6749-3p$3	hsa-miR-4756-3p$3	hsa-miR-3909$3
hsa_circ_0048991	0.0157228	2.23673	hsa-miR-6784-5p$7	hsa-miR-6724-5p$7	hsa-miR-5193$7	hsa-miR-6825-5p$6	hsa-miR-6773-5p$6
hsa_circ_0049765	0.0293509	2.00765	hsa-miR-296-5p$3	hsa-miR-3179$3	hsa-miR-214-3p$3	hsa-miR-3619-5p$3	hsa-miR-761$3
hsa_circ_0052897	0.0148844	2.00265	hsa-miR-4715-3p$5	hsa-miR-1273e$5	hsa-miR-152-3p$5	hsa-miR-148a-3p$5	hsa-miR-148b-3p$5
hsa_circ_0052912	0.0253801	5.23929	hsa-miR-4649-3p$4	hsa-miR-4529-3p$3	hsa-miR-4520-2-3p$3	hsa-miR-4638-3p$3	hsa-miR-5706$3
hsa_circ_0052914	0.0401014	4.13876	hsa-miR-4638-3p$4	hsa-miR-4520-2-3p$4	hsa-miR-1273e$4	hsa-miR-2115-5p$4	hsa-miR-4649-3p$4
hsa_circ_0053321	0.000718568	2.37291	hsa-miR-3605-5p$2	hsa-miR-6837-5p$1	hsa-miR-4685-5p$1	hsa-miR-4733-3p$1	hsa-miR-3189-3p$1
hsa_circ_0053891	0.014966	2.6119	hsa-miR-1229-3p$2	hsa-miR-1204$1	hsa-miR-6756-3p$1	hsa-miR-3127-3p$1	hsa-miR-4693-3p$1
hsa_circ_0053892	0.00965409	2.66337	hsa-miR-6719-3p$4	hsa-miR-6735-3p$3	hsa-miR-4802-3p$3	hsa-miR-1915-5p$3	hsa-miR-1229-3p$3
hsa_circ_0053894	0.0151401	2.66067	hsa-miR-4459$4	hsa-miR-6719-3p$4	hsa-miR-3681-3p$4	hsa-miR-128-3p$4	hsa-miR-216a-3p$4
hsa_circ_0053895	0.00808347	2.56899	hsa-miR-6719-3p$5	hsa-miR-4459$4	hsa-miR-181a-5p$4	hsa-miR-181b-5p$4	hsa-miR-4262$4
hsa_circ_0053896	0.0164564	2.75218	hsa-miR-6719-3p$5	hsa-miR-4262$5	hsa-miR-181a-5p$5	hsa-miR-181b-5p$5	hsa-miR-181c-5p$5
hsa_circ_0053897	0.0180839	2.6303	hsa-miR-6719-3p$5	hsa-miR-4262$5	hsa-miR-1915-5p$4	hsa-miR-412-3p$4	hsa-miR-181a-5p$4
hsa_circ_0053901	0.0213127	2.35676	hsa-miR-4459$4	hsa-miR-6719-3p$4	hsa-miR-181a-5p$4	hsa-miR-181b-5p$4	hsa-miR-4262$4
hsa_circ_0053903	0.0419085	2.17972	hsa-miR-4262$6	hsa-miR-181a-5p$6	hsa-miR-181b-5p$6	hsa-miR-181c-5p$6	hsa-miR-181d-5p$6
hsa_circ_0053905	0.0352679	2.07055	hsa-miR-6740-3p$3	hsa-miR-29b-2-5p$3	hsa-miR-1254$2	hsa-miR-6798-5p$2	hsa-miR-3116$2
hsa_circ_0053906	0.0340643	2.00384	hsa-miR-4262$5	hsa-miR-181a-5p$5	hsa-miR-181b-5p$5	hsa-miR-181c-5p$5	hsa-miR-181d-5p$5
hsa_circ_0053938	0.0223378	2.04957	hsa-miR-1179$3	hsa-miR-197-3p$2	hsa-miR-513a-5p$2	hsa-miR-4659a-3p$2	hsa-miR-4659b-3p$2
hsa_circ_0054971	0.0437603	2.08278	hsa-miR-1181$1	hsa-miR-6834-5p$1	hsa-miR-5088-3p$1	hsa-miR-4753-5p$1	hsa-miR-525-5p$1
hsa_circ_0055195	0.0464524	2.16687	hsa-miR-766-3p$3	hsa-miR-338-3p$2	hsa-miR-4530$2	hsa-miR-4436a$2	hsa-miR-5000-3p$2
hsa_circ_0055196	0.0483541	0.324685	hsa-miR-766-3p$3	hsa-miR-338-3p$2	hsa-miR-4530$2	hsa-miR-6510-5p$2	hsa-miR-4436a$2
hsa_circ_0055385	0.00333189	2.46082	hsa-miR-1827$3	hsa-miR-1915-3p$3	hsa-miR-6764-5p$3	hsa-miR-6840-3p$3	hsa-miR-544a$3
hsa_circ_0055959	0.0209693	2.01454	hsa-miR-7977$1	hsa-miR-1245b-3p$1	hsa-miR-4504$1	hsa-miR-4709-5p$1	hsa-miR-6068$1
hsa_circ_0056220	0.00617459	0.183153	hsa-miR-7113-3p$7	hsa-miR-4292$6	hsa-miR-6791-5p$6	hsa-miR-4685-3p$5	hsa-miR-4287$5
hsa_circ_0056823	0.00502803	0.480368	hsa-miR-3912-5p$1	hsa-miR-1208$1	hsa-miR-503-3p$1	hsa-miR-548f-5p$1	hsa-miR-548aj-5p$1
hsa_circ_0056882	0.00539502	0.42781	hsa-miR-1180-5p$2	hsa-miR-7114-3p$2	hsa-miR-4641$2	hsa-miR-578$2	hsa-miR-3160-3p$2
hsa_circ_0056883	0.0104423	0.400409	hsa-miR-939-3p$3	hsa-miR-6875-3p$3	hsa-miR-4659a-3p$3	hsa-miR-4659b-3p$3	hsa-miR-6852-5p$2
hsa_circ_0057156	0.00197724	2.90561	hsa-miR-431-5p$3	hsa-miR-4800-5p$2	hsa-miR-4446-3p$2	hsa-miR-3158-3p$2	hsa-miR-6894-5p$2
hsa_circ_0058594	0.00727978	2.04762	hsa-miR-4279$8	hsa-miR-205-5p$5	hsa-miR-6765-3p$4	hsa-miR-502-5p$4	hsa-miR-412-3p$4
hsa_circ_0058785	0.0499035	0.472657	hsa-miR-6885-5p$3	hsa-miR-328-5p$3	hsa-miR-6795-5p$3	hsa-miR-6887-5p$3	hsa-miR-92a-2-5p$3
hsa_circ_0058887	0.022441	2.35099	hsa-miR-4632-3p$2	hsa-miR-6084$2	hsa-miR-6774-3p$1	hsa-miR-4707-3p$1	hsa-miR-7112-5p$1
hsa_circ_0059326	0.0188603	0.437226	hsa-miR-1205$3	hsa-miR-6895-5p$2	hsa-miR-128-1-5p$2	hsa-miR-128-2-5p$2	hsa-miR-3605-5p$2
hsa_circ_0059329	0.0454714	0.448365	hsa-miR-4707-3p$1	hsa-miR-5092$1	hsa-miR-17-3p$1	hsa-miR-6880-3p$1	hsa-miR-455-3p.2$1
hsa_circ_0059563	0.00372559	2.13201	hsa-miR-4419a$4	hsa-miR-6133$4	hsa-miR-6127$4	hsa-miR-6130$4	hsa-miR-4510$4
hsa_circ_0060304	0.0244356	0.409267	hsa-miR-5580-5p$3	hsa-miR-762$3	hsa-miR-5787$3	hsa-miR-5001-5p$3	hsa-miR-4492$3
hsa_circ_0060961	0.0323839	0.494546	hsa-miR-4800-5p$3	hsa-miR-1273h-3p$3	hsa-miR-7151-3p$3	hsa-miR-3166$3	hsa-miR-5095$3
hsa_circ_0060962	0.0457581	0.464727	hsa-miR-4290$4	hsa-miR-3194-5p$3	hsa-miR-4800-5p$3	hsa-miR-1273h-3p$3	hsa-miR-3166$3
hsa_circ_0060963	0.0308256	0.429848	hsa-miR-4767$5	hsa-miR-4290$5	hsa-miR-6499-5p$4	hsa-miR-339-3p$3	hsa-miR-296-5p$3
hsa_circ_0061824	0.013131	0.405242	hsa-miR-877-3p$2	hsa-miR-4290$1	hsa-miR-4288$1	hsa-miR-632$1	hsa-miR-7160-5p$1
hsa_circ_0062649	0.0168059	0.459922	hsa-miR-668-3p$2	hsa-miR-889-5p$1	hsa-miR-6509-3p$1	hsa-miR-5193$1	hsa-miR-181a-2-3p$1
hsa_circ_0062650	0.000818539	0.463098	hsa-miR-668-3p$2	hsa-miR-6730-5p$2	hsa-miR-488-3p$2	hsa-miR-3180-5p$2	hsa-miR-5681a$2
hsa_circ_0062652	0.0255644	0.226465	hsa-miR-5696$2	hsa-miR-664b-3p$2	hsa-miR-1914-5p$1	hsa-miR-5689$1	hsa-miR-6509-3p$1
hsa_circ_0062654	0.00902055	0.463601	hsa-miR-6815-3p$2	hsa-miR-6730-5p$2	hsa-miR-488-3p$2	hsa-miR-3145-3p$2	hsa-miR-4330$2
hsa_circ_0062657	0.0312887	0.464515	hsa-miR-7155-5p$1	hsa-miR-1298-3p$1	hsa-miR-4667-5p$1	hsa-miR-605-3p$1	hsa-miR-539-3p$1
hsa_circ_0062663	0.0101226	0.465587	hsa-miR-6815-3p$2	hsa-miR-4330$2	hsa-miR-1237-3p$2	hsa-miR-5580-5p$1	hsa-miR-5693$1
hsa_circ_0063696	0.0141766	4.78653	hsa-miR-4327$2	hsa-miR-1268a$1	hsa-miR-1268b$1	hsa-miR-4297$1	hsa-miR-6889-3p$1
hsa_circ_0065120	0.0215445	2.18831	hsa-miR-5047$2	hsa-miR-1301-3p$2	hsa-miR-4660$2	hsa-miR-17-3p$2	hsa-miR-581$2
hsa_circ_0065121	0.026103	2.04343	hsa-miR-6882-3p$2	hsa-miR-6726-5p$2	hsa-miR-920$2	hsa-miR-5591-5p$2	hsa-miR-4300$2
hsa_circ_0065376	0.027279	2.02026	hsa-miR-7150$8	hsa-miR-4736$8	hsa-miR-1207-5p$8	hsa-miR-4763-3p$8	hsa-miR-874-5p$5
hsa_circ_0066445	0.010398	2.33268	hsa-miR-4252$5	hsa-miR-181a-2-3p$5	hsa-miR-4663$4	hsa-miR-4639-3p$4	hsa-miR-140-3p.1$4
hsa_circ_0066596	0.00391789	2.67366	hsa-miR-103b$2	hsa-miR-6858-3p$2	hsa-miR-1225-5p$2	hsa-miR-575$2	hsa-miR-4676-5p$2
hsa_circ_0066598	0.000866956	2.22398	hsa-miR-342-3p$2	hsa-miR-7855-5p$2	hsa-miR-6773-3p$2	hsa-miR-4534$2	hsa-miR-493-3p$2
hsa_circ_0066599	0.0226571	2.54343	hsa-miR-4534$4	hsa-miR-8082$4	hsa-miR-1182$3	hsa-miR-193a-5p$3	hsa-miR-5000-3p$3
hsa_circ_0066707	0.0407719	3.22349	hsa-miR-20a-3p$3	hsa-miR-6740-5p$2	hsa-miR-124-5p$2	hsa-miR-635$2	hsa-miR-3663-5p$2
hsa_circ_0066805	0.040875	0.416353	hsa-miR-515-5p$3	hsa-miR-519e-5p$3	hsa-miR-3199$2	hsa-miR-5193$2	hsa-miR-8052$2
hsa_circ_0066984	0.000761614	0.236098	hsa-miR-575$2	hsa-miR-4676-5p$2	hsa-miR-3617-3p$2	hsa-miR-103a-2-5p$2	hsa-miR-6804-5p$2
hsa_circ_0068223	0.0210742	2.08663	hsa-miR-660-3p$15	hsa-miR-5193$14	hsa-miR-4505$3	hsa-miR-5787$3	hsa-miR-4326$3
hsa_circ_0068343	0.0190978	2.05946	hsa-miR-4667-5p$6	hsa-miR-8089$6	hsa-miR-4700-5p$6	hsa-miR-4279$6	hsa-miR-637$5
hsa_circ_0068514	0.00647275	2.06403	hsa-miR-4656$1	hsa-miR-378a-3p$1	hsa-miR-378b$1	hsa-miR-378c$1	hsa-miR-378d$1
hsa_circ_0069923	0.00995097	0.478773	hsa-miR-6868-3p$4	hsa-miR-1248$3	hsa-miR-1237-3p$3	hsa-miR-4778-3p$2	hsa-miR-5699-3p$2
hsa_circ_0070162	0.0209032	2.0805	hsa-miR-4529-5p$7	hsa-miR-7155-5p$6	hsa-miR-378g$6	hsa-miR-4700-5p$6	hsa-miR-4667-5p$6
hsa_circ_0070659	0.0356772	0.491924	hsa-miR-549a$2	hsa-miR-6809-5p$1	hsa-miR-593-5p$1	hsa-miR-3118$1	hsa-miR-134-5p$1
hsa_circ_0070660	0.0441566	0.477726	hsa-miR-549a$2	hsa-miR-6809-5p$1	hsa-miR-6501-5p$1	hsa-miR-593-5p$1	hsa-miR-7151-5p$1
hsa_circ_0070801	0.0196497	2.03959	hsa-miR-545-5p$3	hsa-miR-4659a-3p$3	hsa-miR-4659b-3p$3	hsa-miR-4793-3p$2	hsa-miR-424-5p$2
hsa_circ_0070808	0.00104296	2.13232	hsa-miR-29a-5p$2	hsa-miR-4433a-5p$1	hsa-miR-766-3p$1	hsa-miR-4530$1	hsa-miR-6883-3p$1
hsa_circ_0070976	0.0212099	2.40716	hsa-miR-7113-5p$2	hsa-miR-3619-3p$2	hsa-miR-211-3p$2	hsa-miR-196a-3p$2	hsa-miR-3127-5p$2
hsa_circ_0070999	0.00630304	0.496968	hsa-miR-6762-3p$6	hsa-miR-3184-5p$5	hsa-miR-423-5p$5	hsa-miR-6825-5p$5	hsa-miR-939-3p$5
hsa_circ_0072560	0.0177846	2.14143	hsa-miR-4531$3	hsa-miR-3189-3p$3	hsa-miR-6509-3p$3	hsa-miR-620$3	hsa-miR-1270$3
hsa_circ_0073109	0.0334855	0.431341	hsa-miR-193a-3p$1	hsa-miR-193b-3p$1	hsa-miR-6893-3p$1	hsa-miR-370-3p$1	hsa-miR-4695-3p$1
hsa_circ_0073234	0.00473931	2.16878	hsa-miR-3194-5p$6	hsa-miR-6823-5p$5	hsa-miR-18a-3p$5	hsa-miR-4423-5p$5	hsa-miR-5193$5
hsa_circ_0073235	3.16735e-05	2.06762	hsa-miR-6823-5p$6	hsa-miR-7114-5p$6	hsa-miR-5193$6	hsa-miR-6792-3p$5	hsa-miR-18a-3p$5
hsa_circ_0073241	0.00016915	2.11065	hsa-miR-764$2	hsa-miR-552-3p$2	hsa-miR-3714$2	hsa-miR-3194-5p$1	hsa-miR-8088$1
hsa_circ_0073244	0.0230439	0.479088	hsa-miR-3189-3p$2	hsa-miR-4289$2	hsa-miR-212-5p$2	hsa-miR-3912-5p$2	hsa-miR-6740-3p$2
hsa_circ_0073768	0.0333178	2.14396	hsa-miR-5685$2	hsa-miR-4690-3p$2	hsa-miR-298$2	hsa-miR-3158-5p$2	hsa-miR-1229-5p$2
hsa_circ_0073769	0.0370866	2.18162	hsa-miR-5685$2	hsa-miR-4690-3p$2	hsa-miR-6804-3p$2	hsa-miR-298$2	hsa-miR-3158-5p$2
hsa_circ_0073879	0.0447811	2.07438	hsa-miR-450b-3p$2	hsa-miR-6764-3p$2	hsa-miR-3126-3p$2	hsa-miR-6824-3p$2	hsa-miR-769-3p$2
hsa_circ_0073960	0.00827535	2.04482	hsa-miR-380-5p$2	hsa-miR-563$2	hsa-miR-1249-5p$2	hsa-miR-6797-5p$2	hsa-miR-4320$2
hsa_circ_0074045	0.0421132	0.434863	hsa-miR-4685-5p$3	hsa-miR-6837-5p$3	hsa-miR-1182$3	hsa-miR-4440$2	hsa-miR-1273g-5p$2
hsa_circ_0074046	0.0403841	0.473698	hsa-miR-3158-5p$3	hsa-miR-484$2	hsa-miR-3155a$2	hsa-miR-3155b$2	hsa-miR-6827-5p$2
hsa_circ_0074724	0.00109647	0.490322	hsa-miR-510-5p$5	hsa-miR-1266-5p$5	hsa-miR-4518$5	hsa-miR-3064-5p$4	hsa-miR-6504-5p$4
hsa_circ_0074725	0.0182705	2.19001	hsa-miR-3187-3p$3	hsa-miR-4660$3	hsa-miR-1205$3	hsa-miR-17-3p$3	hsa-miR-182-5p$3
hsa_circ_0075126	0.00228303	0.474282	hsa-miR-619-3p$2	hsa-miR-5587-5p$2	hsa-miR-6728-3p$2	hsa-miR-4797-5p$2	hsa-miR-141-5p$2
hsa_circ_0076017	0.0464145	2.08245	hsa-miR-3619-5p$9	hsa-miR-761$9	hsa-miR-214-3p$8	hsa-miR-4530$6	hsa-miR-1306-5p$5
hsa_circ_0078632	7.47947e-07	5.6054	hsa-miR-8070$3	hsa-miR-7162-5p$2	hsa-miR-516a-3p$2	hsa-miR-516b-3p$2	hsa-miR-2115-5p$2
hsa_circ_0078701	0.0292247	0.211571	hsa-miR-1227-3p$3	hsa-miR-764$2	hsa-miR-1295b-3p$2	hsa-miR-197-3p$2	hsa-miR-4326$2
hsa_circ_0078702	0.0255388	0.362581	hsa-miR-548au-3p$7	hsa-miR-6755-3p$6	hsa-miR-7152-3p$4	hsa-miR-1247-5p$3	hsa-miR-1227-3p$3
hsa_circ_0078703	0.0214155	0.319162	hsa-miR-548au-3p$6	hsa-miR-486-3p$5	hsa-miR-542-5p$4	hsa-miR-6721-5p$4	hsa-miR-1247-5p$3
hsa_circ_0078705	0.0353177	0.302129	hsa-miR-6728-5p$4	hsa-miR-486-3p$4	hsa-miR-3665$4	hsa-miR-542-5p$4	hsa-miR-548au-3p$4
hsa_circ_0078706	0.0275406	0.396784	hsa-miR-548au-3p$6	hsa-miR-6755-3p$5	hsa-miR-542-5p$4	hsa-miR-6721-5p$4	hsa-miR-7152-3p$4
hsa_circ_0078709	0.0097484	0.411236	hsa-miR-548au-3p$7	hsa-miR-6755-3p$6	hsa-miR-542-5p$4	hsa-miR-6721-5p$4	hsa-miR-7152-3p$4
hsa_circ_0079224	0.0196388	0.349612	hsa-miR-766-3p$3	hsa-miR-1255b-5p$3	hsa-miR-1255a$3	hsa-miR-6075$2	hsa-miR-4733-3p$2
hsa_circ_0079599	7.42461e-05	5.61742	hsa-miR-1248$2	hsa-miR-3943$2	hsa-miR-2467-3p$2	hsa-miR-561-5p$2	hsa-miR-214-3p$2
hsa_circ_0079659	0.00738877	2.38555	hsa-miR-587$3	hsa-miR-374a-3p$3	hsa-miR-4718$2	hsa-miR-6738-3p$2	hsa-miR-1537-5p$2
hsa_circ_0080972	0.03541	0.481042	hsa-miR-4778-3p$4	hsa-miR-4261$3	hsa-miR-5571-5p$3	hsa-miR-4645-5p$2	hsa-miR-4673$2
hsa_circ_0081966	0.0312829	0.485748	hsa-miR-3064-3p$2	hsa-miR-6890-3p$1	hsa-miR-134-5p$1	hsa-miR-4448$1	hsa-miR-3118$1
hsa_circ_0082363	0.0241414	2.44185	hsa-miR-1273g-3p$3	hsa-miR-181a-2-3p$3	hsa-miR-652-5p$2	hsa-miR-423-5p$2	hsa-miR-4649-5p$2
hsa_circ_0083244	0.0163679	0.440288	hsa-miR-5580-3p$4	hsa-miR-1909-5p$3	hsa-miR-5093$3	hsa-miR-3668$3	hsa-miR-890$3
hsa_circ_0083390	0.00674945	0.44087	hsa-miR-4527$2	hsa-miR-6503-5p$2	hsa-miR-3689d$2	hsa-miR-6851-5p$2	hsa-miR-6515-5p$2
hsa_circ_0083394	0.0136171	0.486685	hsa-miR-3190-5p$1	hsa-miR-3912-5p$1	hsa-miR-4802-5p$1	hsa-miR-6793-5p$1	hsa-miR-147a$1
hsa_circ_0083395	0.0261233	0.49771	hsa-miR-6785-3p$1	hsa-miR-4727-5p$1	hsa-miR-6762-3p$1	hsa-miR-6751-3p$1	hsa-miR-6729-3p$1
hsa_circ_0083396	0.00698298	0.42677	hsa-miR-3185$2	hsa-miR-4800-3p$1	hsa-miR-4727-5p$1	hsa-miR-6785-3p$1	hsa-miR-6762-3p$1
hsa_circ_0083399	0.00432622	0.441083	hsa-miR-655-5p$1	hsa-miR-7162-3p$1	hsa-miR-4659a-5p$1	hsa-miR-4659b-5p$1	hsa-miR-154-5p$1
hsa_circ_0083638	0.0356086	4.16818	hsa-miR-661$3	hsa-miR-3188$3	hsa-miR-485-5p$2	hsa-miR-6884-5p$2	hsa-miR-4685-5p$2
hsa_circ_0083690	0.0457862	2.26596	hsa-miR-4659a-3p$3	hsa-miR-4659b-3p$3	hsa-miR-4515$2	hsa-miR-1343-5p$2	hsa-miR-4730$2
hsa_circ_0083696	0.00115718	2.66102	hsa-miR-1913$3	hsa-miR-324-3p$3	hsa-miR-6776-5p$3	hsa-miR-6884-3p$3	hsa-miR-432-3p$3
hsa_circ_0084079	0.0368163	0.39683	hsa-miR-3130-3p$4	hsa-miR-17-3p$3	hsa-miR-6799-3p$2	hsa-miR-3173-5p$2	hsa-miR-4313$2
hsa_circ_0084333	0.0141966	2.14468	hsa-miR-4642$4	hsa-miR-7106-3p$4	hsa-miR-3677-5p$3	hsa-miR-4691-5p$3	hsa-miR-6792-3p$3
hsa_circ_0087437	0.0406401	0.377604	hsa-miR-93-3p$2	hsa-miR-6769b-5p$2	hsa-miR-6769a-5p$2	hsa-miR-6829-5p$1	hsa-miR-3620-5p$1
hsa_circ_0087739	0.0215658	3.28571	hsa-miR-323a-5p$8	hsa-miR-876-3p$8	hsa-miR-92a-2-5p$5	hsa-miR-6795-5p$4	hsa-miR-6887-5p$4
hsa_circ_0087742	0.0217815	3.52784	hsa-miR-323a-5p$8	hsa-miR-876-3p$8	hsa-miR-873-5p.2$4	hsa-miR-8069$4	hsa-miR-3960$3
hsa_circ_0087750	0.00575878	0.491427	hsa-miR-6885-3p$3	hsa-miR-6729-3p$2	hsa-miR-105-5p$2	hsa-miR-7853-5p$2	hsa-miR-4635$2
hsa_circ_0088229	0.0173291	2.50475	hsa-miR-2277-3p$5	hsa-miR-3934-3p$3	hsa-miR-4446-3p$3	hsa-miR-1266-5p$3	hsa-miR-4518$3
hsa_circ_0089049	0.0296486	0.494665	hsa-miR-1266-5p$1	hsa-miR-4518$1	hsa-miR-885-3p$1	hsa-miR-1827$1	hsa-miR-4488$1
hsa_circ_0089897	0.0425763	0.243781	hsa-miR-4327$1	hsa-miR-3622b-5p$1	hsa-miR-503-3p$1	hsa-miR-3189-3p$1	hsa-miR-4317$1
hsa_circ_0090074	0.0369911	3.57206	hsa-miR-6777-3p$2	hsa-miR-1248$2	hsa-miR-4662a-5p$2	hsa-miR-497-3p$2	hsa-miR-575$2
hsa_circ_0091740	0.0385109	2.35935	hsa-miR-8485$20	hsa-miR-6721-5p$6	hsa-miR-4505$5	hsa-miR-5787$5	hsa-miR-3175$4
hsa_circ_0091741	0.0380983	2.40375	hsa-miR-8485$20	hsa-miR-6721-5p$4	hsa-miR-6846-5p$4	hsa-miR-6848-5p$4	hsa-miR-194-3p$4
hsa_circ_0091742	0.0476913	2.4019	hsa-miR-8485$20	hsa-miR-6846-5p$4	hsa-miR-6848-5p$4	hsa-miR-194-3p$4	hsa-miR-432-5p$3
hsa_circ_0091745	0.0498797	2.34149	hsa-miR-8485$20	hsa-miR-6846-5p$4	hsa-miR-6848-5p$4	hsa-miR-6827-5p$3	hsa-miR-6721-5p$3
hsa_circ_0091746	0.0222574	2.38573	hsa-miR-8485$20	hsa-miR-6846-5p$4	hsa-miR-6848-5p$4	hsa-miR-4505$3	hsa-miR-6722-3p$3
