# Supplementary material for: A Novel Competing Endogenous RNA Network Associated With the Pathogenesis of Graves’ Ophthalmopathy
Source: Front Genet. 2021 Dec 15;12:795546. doi: 10.3389/fgene.2021.795546 (PMC8714659; doi:10.3389/fgene.2021.795546)
Supplement: Supplementary file 8 [file Table6.XLSX]

## Sheet: test_VS_ctrl_p005fc2_m_GO_enric
GOID	Description	TYPE	GeneRatio	BgRatio	pvalue	qvalue	Count	genes	listUp	listDown	enrich_factor
GO:0050786	RAGE receptor binding	molecular_function	4/293	11/22360	2.808e-06	0.0002399	4	S100A8 S100A9 FPR1 S100A12	S100A8 S100A9 FPR1 S100A12		27.75
GO:0070486	leukocyte aggregation	biological_process	4/293	12/22360	3.935e-06	0.0003126	4	BMP7 S100A9 IL1B S100A8	S100A9 IL1B S100A8	BMP7	25.44
GO:0002523	leukocyte migration involved in inflammatory response	biological_process	4/293	13/22360	5.39e-06	0.0003874	4	S100A9 S100A8 ELANE SELE	S100A9 S100A8 SELE	ELANE	23.48
GO:0048245	eosinophil chemotaxis	biological_process	6/293	30/22360	8.871e-07	0.0001116	6	CCL26 CCL4 CCL3 CCL2 CCL8 CCL16	CCL4 CCL3 CCL2 CCL8	CCL26 CCL16	15.26
GO:0072677	eosinophil migration	biological_process	6/293	34/22360	1.851e-06	0.0001905	6	CCL3 CCL4 CCL26 CCL16 CCL8 CCL2	CCL3 CCL4 CCL8 CCL2	CCL26 CCL16	13.47
GO:0008009	chemokine activity	molecular_function	11/293	63/22360	5.384e-10	2.709e-07	11	CCL3 CCL26 CCL16 CCL2 PPBP CCL4 PF4 CCL8 PF4V1 CXCL8 CXCL1	CCL3 CCL2 PPBP CCL4 PF4 CCL8 PF4V1 CXCL8 CXCL1	CCL26 CCL16	13.32
GO:0007202	activation of phospholipase C activity	biological_process	5/293	30/22360	1.307e-05	0.0007891	5	HTR2B LPAR1 ADRA1A SELE S1PR4	SELE S1PR4	HTR2B LPAR1 ADRA1A	12.72
GO:0030593	neutrophil chemotaxis	biological_process	18/293	117/22360	4.749e-14	2.15e-10	18	CCL4 CXCR1 IL1B S100A8 CXCL1 CCL8 IL1RN CXCR2 PF4 S100A12 CXCL8 PF4V1 CCL26 CCL3 PPBP CCL2 CCL16 S100A9	CCL4 CXCR1 IL1B S100A8 CXCL1 CCL8 IL1RN CXCR2 PF4 S100A12 CXCL8 PF4V1 CCL3 PPBP CCL2 S100A9	CCL26 CCL16	11.74
GO:0010863	positive regulation of phospholipase C activity	biological_process	6/293	43/22360	7.43e-06	0.0005097	6	HTR2B NTF3 SELE ADRA1A LPAR1 S1PR4	SELE S1PR4	HTR2B NTF3 ADRA1A LPAR1	10.65
GO:1990266	neutrophil migration	biological_process	18/293	131/22360	2.925e-13	6.622e-10	18	CXCL8 PF4V1 PF4 S100A12 CCL2 PPBP S100A9 CCL16 CCL26 CCL3 CXCL1 CCL8 IL1RN CCL4 S100A8 IL1B CXCR1 CXCR2	CXCL8 PF4V1 PF4 S100A12 CCL2 PPBP S100A9 CCL3 CXCL1 CCL8 IL1RN CCL4 S100A8 IL1B CXCR1 CXCR2	CCL16 CCL26	10.49
GO:0010518	positive regulation of phospholipase activity	biological_process	8/293	60/22360	5.703e-07	8.07e-05	8	HTR2B PLA2G5 SELE NTF3 LPAR1 AGTR1 ADRA1A S1PR4	SELE S1PR4	HTR2B PLA2G5 NTF3 LPAR1 AGTR1 ADRA1A	10.18
GO:0071621	granulocyte chemotaxis	biological_process	18/293	136/22360	5.337e-13	8.055e-10	18	CXCR2 CCL4 CXCR1 S100A8 IL1B CXCL1 CCL8 IL1RN CCL26 CCL3 CCL2 PPBP CCL16 S100A9 PF4 S100A12 CXCL8 PF4V1	CXCR2 CCL4 CXCR1 S100A8 IL1B CXCL1 CCL8 IL1RN CCL3 CCL2 PPBP S100A9 PF4 S100A12 CXCL8 PF4V1	CCL26 CCL16	10.1
GO:0030315	T-tubule	cellular_component	7/293	53/22360	2.506e-06	0.0002316	7	STAC ATP1A1 ADRA1A NOS1AP SLC8A1 AHNAK ANK3	ATP1A1 SLC8A1 ANK3	STAC ADRA1A NOS1AP AHNAK	10.08
GO:0042379	chemokine receptor binding	molecular_function	12/293	92/22360	2.614e-09	9.863e-07	12	CCL4 CCL8 CXCL1 DEFB1 PF4 PF4V1 CXCL8 CCL3 CCL26 CCL16 PPBP CCL2	CCL4 CCL8 CXCL1 PF4 PF4V1 CXCL8 CCL3 PPBP CCL2	DEFB1 CCL26 CCL16	9.95
GO:1900274	regulation of phospholipase C activity	biological_process	6/293	46/22360	1.108e-05	0.000678	6	S1PR4 ADRA1A LPAR1 NTF3 SELE HTR2B	S1PR4 SELE	ADRA1A LPAR1 NTF3 HTR2B	9.95
GO:0010644	cell communication by electrical coupling	biological_process	4/293	31/22360	0.0001954	0.005745	4	ANK3 ATP1A1 GJA1 SLC8A1	ANK3 ATP1A1 SLC8A1	GJA1	9.85
GO:0070098	chemokine-mediated signaling pathway	biological_process	13/293	101/22360	7.684e-10	3.479e-07	13	CXCR2 CCL8 CXCL1 CXCR1 CCL4 CCL16 PPBP CCL2 CCL3 CCL26 PF4V1 CXCL8 PF4	CXCR2 CCL8 CXCL1 CXCR1 CCL4 PPBP CCL2 CCL3 PF4V1 CXCL8 PF4	CCL16 CCL26	9.82
GO:0045987	positive regulation of smooth muscle contraction	biological_process	4/293	32/22360	0.0002235	0.006405	4	ADRA1A ADRA1B CHRM3 PROK2	CHRM3 PROK2	ADRA1A ADRA1B	9.54
GO:0021545	cranial nerve development	biological_process	6/293	49/22360	1.612e-05	0.0009479	6	DCANP1 SEMA3A ERBB3 TIFAB EGR2 LPAR1	EGR2	DCANP1 SEMA3A ERBB3 TIFAB LPAR1	9.34
GO:0050901	leukocyte tethering or rolling	biological_process	4/293	33/22360	0.0002546	0.006781	4	SELE SELL TNF ELANE	SELE SELL TNF	ELANE	9.25
GO:0090075	relaxation of muscle	biological_process	4/293	33/22360	0.0002546	0.006781	4	ATP1A1 TIFAB DCANP1 SLC8A1	ATP1A1 SLC8A1	TIFAB DCANP1	9.25
GO:0045933	positive regulation of muscle contraction	biological_process	6/293	50/22360	1.817e-05	0.001028	6	ADRA1B ATP1A1 CHRM3 ADRA1A PROK2 NOS1AP	ATP1A1 CHRM3 PROK2	ADRA1B ADRA1A NOS1AP	9.16
GO:1990869	cellular response to chemokine	biological_process	13/293	110/22360	2.107e-09	8.673e-07	13	CXCR2 CXCR1 CCL4 CCL8 CXCL1 CCL3 CCL26 CCL16 CCL2 PPBP PF4 PF4V1 CXCL8	CXCR2 CXCR1 CCL4 CCL8 CXCL1 CCL3 CCL2 PPBP PF4 PF4V1 CXCL8	CCL26 CCL16	9.02
GO:0033198	response to ATP	biological_process	4/293	34/22360	0.0002889	0.007349	4	RYR3 SELL IL1B SLC8A1	SELL IL1B SLC8A1	RYR3	8.98
GO:0032770	positive regulation of monooxygenase activity	biological_process	4/293	35/22360	0.0003267	0.008128	4	HTR2B TNF IL1B NOS1AP	TNF IL1B	HTR2B NOS1AP	8.72
GO:0010517	regulation of phospholipase activity	biological_process	8/293	72/22360	2.284e-06	0.0002298	8	NTF3 HTR2B LPAR1 SELE PLA2G5 S1PR4 AGTR1 ADRA1A	SELE S1PR4	NTF3 HTR2B LPAR1 PLA2G5 AGTR1 ADRA1A	8.48
GO:0060193	positive regulation of lipase activity	biological_process	8/293	73/22360	2.536e-06	0.0002252	8	SELE PLA2G5 S1PR4 AGTR1 ADRA1A NTF3 HTR2B LPAR1	SELE S1PR4	PLA2G5 AGTR1 ADRA1A NTF3 HTR2B LPAR1	8.36
GO:0015144	carbohydrate transmembrane transporter activity	molecular_function	4/293	37/22360	0.0004134	0.009221	4	MFSD4A AQP9 PPBP SLC2A3	AQP9 PPBP SLC2A3	MFSD4A	8.25
GO:0004629	phospholipase C activity	molecular_function	8/293	74/22360	2.811e-06	0.0002357	8	SELE CHRM3 F2RL2 S1PR4 ADRA1A NTF3 HTR2B LPAR1	SELE CHRM3 F2RL2 S1PR4	ADRA1A NTF3 HTR2B LPAR1	8.25
GO:0034116	positive regulation of heterotypic cell-cell adhesion	biological_process	4/293	37/22360	0.0004134	0.009221	4	ALOX15 IL1B BMP7 TNF	ALOX15 IL1B TNF	BMP7	8.25
GO:0034114	regulation of heterotypic cell-cell adhesion	biological_process	5/293	48/22360	0.0001421	0.004629	5	BMP7 IL1B TNF IL1RN ALOX15	IL1B TNF IL1RN ALOX15	BMP7	7.95
GO:0061844	antimicrobial humoral immune response mediated by antimicrobial peptide	biological_process	9/293	87/22360	1.183e-06	0.0001448	9	PPBP S100A9 CXCL8 PF4V1 S100A12 PF4 ELANE DEFB1 CXCL1	PPBP S100A9 CXCL8 PF4V1 S100A12 PF4 CXCL1	ELANE DEFB1	7.89
GO:0048020	CCR chemokine receptor binding	molecular_function	7/293	69/22360	1.49e-05	0.0008877	7	CCL4 DEFB1 CCL8 CCL26 CCL3 CCL2 CCL16	CCL4 CCL8 CCL3 CCL2	DEFB1 CCL26 CCL16	7.74
GO:0002548	monocyte chemotaxis	biological_process	9/293	90/22360	1.572e-06	0.0001695	9	CCL4 CCL8 PLA2G7 FPR2 S100A12 CCL3 CCL26 CCL16 CCL2	CCL4 CCL8 FPR2 S100A12 CCL3 CCL2	PLA2G7 CCL26 CCL16	7.63
GO:0042310	vasoconstriction	biological_process	7/293	74/22360	2.384e-05	0.001333	7	ADRA1B HTR2B COMP SLC8A1 AGTR1 ADRA1A CHRM3	COMP SLC8A1 CHRM3	ADRA1B HTR2B AGTR1 ADRA1A	7.22
GO:0021675	nerve development	biological_process	7/293	78/22360	3.391e-05	0.001765	7	SEMA3A ERBB3 LPAR1 EGR2 TIFAB NTF3 DCANP1	EGR2	SEMA3A ERBB3 LPAR1 TIFAB NTF3 DCANP1	6.85
GO:0010463	mesenchymal cell proliferation	biological_process	4/293	45/22360	0.0009452	0.01659	4	WNT2 WNT11 SIX2 BMP7	SIX2	WNT2 WNT11 BMP7	6.78
GO:0032459	regulation of protein oligomerization	biological_process	4/293	46/22360	0.001037	0.01505	4	TRABD2A BMF PMAIP1 SORL1	TRABD2A PMAIP1 SORL1	BMF	6.64
GO:0001755	neural crest cell migration	biological_process	5/293	58/22360	0.0003694	0.008534	5	BMP7 SEMA3A HTR2B ALX1 TWIST1		BMP7 SEMA3A HTR2B ALX1 TWIST1	6.58
GO:0014002	astrocyte development	biological_process	5/293	58/22360	0.0003694	0.008534	5	FPR2 TSPAN2 IL1B S100A8 TNF	FPR2 IL1B S100A8 TNF	TSPAN2	6.58
GO:0004623	phospholipase A2 activity	molecular_function	4/293	47/22360	0.001135	0.01581	4	PLA2G7 PLA2G5 PNPLA3 AGTR1		PLA2G7 PLA2G5 PNPLA3 AGTR1	6.49
GO:0045197	establishment or maintenance of epithelial cell apical/basal polarity	biological_process	4/293	47/22360	0.001135	0.01581	4	SH3BP1 OPHN1 WNT11 ANK1	SH3BP1	OPHN1 WNT11 ANK1	6.49
GO:0097756	negative regulation of blood vessel diameter	biological_process	7/293	83/22360	5.13e-05	0.002346	7	ADRA1A AGTR1 CHRM3 ADRA1B HTR2B COMP SLC8A1	CHRM3 COMP SLC8A1	ADRA1A AGTR1 ADRA1B HTR2B	6.44
GO:0030282	bone mineralization	biological_process	10/293	120/22360	2.59e-06	0.0002255	10	CCL3 ASPN WNT11 GPNMB COMP BMP7 SLC8A1 TWIST1 ALOX15 ECM1	CCL3 COMP SLC8A1 ALOX15	ASPN WNT11 GPNMB BMP7 TWIST1 ECM1	6.36
GO:0002063	chondrocyte development	biological_process	4/293	48/22360	0.00124	0.01681	4	COMP COCH ECM1 RUNX2	COMP	COCH ECM1 RUNX2	6.36
GO:0060711	labyrinthine layer development	biological_process	4/293	48/22360	0.00124	0.01681	4	WNT2 VASH1 RSPO3 BMP7	VASH1	WNT2 RSPO3 BMP7	6.36
GO:0006939	smooth muscle contraction	biological_process	9/293	109/22360	7.738e-06	0.000523	9	ADRA1B TIFAB DCANP1 SLC8A1 COMP HTR2B CHRM3 ADRA1A PROK2	SLC8A1 COMP CHRM3 PROK2	ADRA1B TIFAB DCANP1 HTR2B ADRA1A	6.3
GO:0035088	establishment or maintenance of apical/basal cell polarity	biological_process	4/293	50/22360	0.001471	0.01876	4	ANK1 WNT11 SH3BP1 OPHN1	SH3BP1	ANK1 WNT11 OPHN1	6.11
GO:0071674	mononuclear cell migration	biological_process	10/293	126/22360	4.027e-06	0.0003144	10	PLA2G7 FPR2 CCL4 CCL8 CCL3 CCL26 CCL16 CCL2 TNF S100A12	FPR2 CCL4 CCL8 CCL3 CCL2 TNF S100A12	PLA2G7 CCL26 CCL16	6.06
GO:0061756	leukocyte adhesion to vascular endothelial cell	biological_process	4/293	51/22360	0.001598	0.02021	4	SELE ELANE SELL TNF	SELE SELL TNF	ELANE	5.99
GO:0010718	positive regulation of epithelial to mesenchymal transition	biological_process	4/293	51/22360	0.001598	0.02021	4	IL1B BMP7 ALX1 TWIST1	IL1B	BMP7 ALX1 TWIST1	5.99
GO:0014704	intercalated disc	cellular_component	4/293	51/22360	0.001598	0.02021	4	ANK3 SLC8A1 ATP1A1 GJA1	ANK3 SLC8A1 ATP1A1	GJA1	5.99
GO:0051353	positive regulation of oxidoreductase activity	biological_process	5/293	64/22360	0.0006049	0.01201	5	HTR2B NOS1AP IL1B AGTR1 TNF	IL1B TNF	HTR2B NOS1AP AGTR1	5.96
GO:0005125	cytokine activity	molecular_function	21/293	270/22360	1.38e-10	8.927e-08	21	BMP7 CRLF1 WNT2 CCL8 IL1RN IL1B PPBP CCL16 GREM2 CCL3 CXCL8 PF4V1 NAMPT CXCL1 CD70 CCL4 CCL2 CMTM2 CCL26 PF4 TNF	CRLF1 CCL8 IL1RN IL1B PPBP GREM2 CCL3 CXCL8 PF4V1 NAMPT CXCL1 CCL4 CCL2 CMTM2 PF4 TNF	BMP7 WNT2 CCL16 CD70 CCL26	5.94
GO:0030595	leukocyte chemotaxis	biological_process	20/293	259/22360	4.012e-10	2.271e-07	20	CXCL8 PF4V1 S100A12 PPBP S100A9 CCL16 CCL3 CCL8 IL1RN S100A8 IL1B CXCR1 FPR2 PF4 CCL2 CCL26 CXCL1 CCL4 CXCR2 PLA2G7	CXCL8 PF4V1 S100A12 PPBP S100A9 CCL3 CCL8 IL1RN S100A8 IL1B CXCR1 FPR2 PF4 CCL2 CXCL1 CCL4 CXCR2	CCL16 CCL26 PLA2G7	5.89
GO:0016528	sarcoplasm	cellular_component	6/293	78/22360	0.0002477	0.006637	6	FABP3 NOS1AP JPH4 ANK1 ANK3 RYR3	ANK3	FABP3 NOS1AP JPH4 ANK1 RYR3	5.87
GO:0030574	collagen catabolic process	biological_process	4/293	52/22360	0.001734	0.02157	4	MMP27 MMP23B FAP ADAMTS14	MMP23B	MMP27 FAP ADAMTS14	5.87
GO:0003044	regulation of systemic arterial blood pressure mediated by a chemical signal	biological_process	4/293	52/22360	0.001734	0.02157	4	ADRA1B ADRA1A AGTR1 CMA1		ADRA1B ADRA1A AGTR1 CMA1	5.87
GO:0030500	regulation of bone mineralization	biological_process	6/293	79/22360	0.0002666	0.006978	6	ECM1 BMP7 COMP SLC8A1 TWIST1 CCL3	COMP SLC8A1 CCL3	ECM1 BMP7 TWIST1	5.8
GO:0048247	lymphocyte chemotaxis	biological_process	6/293	79/22360	0.0002666	0.006978	6	CCL4 CCL8 CCL3 CCL26 CCL16 CCL2	CCL4 CCL8 CCL3 CCL2	CCL26 CCL16	5.8
GO:0008201	heparin binding	molecular_function	14/293	185/22360	1.469e-07	2.772e-05	14	TNXB COMP CCDC80 PLA2G5 RSPO3 GPNMB PF4 THBS2 BMP7 ELANE SELL CCL8 GREM2 PF4V1	COMP PF4 SELL CCL8 GREM2 PF4V1	TNXB CCDC80 PLA2G5 RSPO3 GPNMB THBS2 BMP7 ELANE	5.78
GO:0007200	phospholipase C-activating G protein-coupled receptor signaling pathway	biological_process	8/293	106/22360	4.153e-05	0.002066	8	ADRA1A AGTR1 F2RL2 LPAR1 FPR1 ADRA1B CXCR2 FPR2	F2RL2 FPR1 CXCR2 FPR2	ADRA1A AGTR1 LPAR1 ADRA1B	5.76
GO:0046456	icosanoid biosynthetic process	biological_process	4/293	53/22360	0.001877	0.02237	4	PTGES PTGS1 ALOX15 PLA2G5	ALOX15	PTGES PTGS1 PLA2G5	5.76
GO:0050832	defense response to fungus	biological_process	4/293	54/22360	0.002029	0.01997	4	S100A12 S100A8 ELANE S100A9	S100A12 S100A8 S100A9	ELANE	5.65
GO:0050885	neuromuscular process controlling balance	biological_process	4/293	54/22360	0.002029	0.01997	4	JPH4 DCANP1 GPR88 TIFAB	GPR88	JPH4 DCANP1 TIFAB	5.65
GO:0006911	phagocytosis, engulfment	biological_process	4/293	55/22360	0.00219	0.02066	4	GULP1 ALOX15 SH3BP1 MARCO	ALOX15 SH3BP1	GULP1 MARCO	5.55
GO:0042056	chemoattractant activity	molecular_function	4/293	55/22360	0.00219	0.02066	4	CCL3 CCL16 NTF3 GPNMB	CCL3	CCL16 NTF3 GPNMB	5.55
GO:0050850	positive regulation of calcium-mediated signaling	biological_process	4/293	55/22360	0.00219	0.02066	4	CCL3 ERBB3 CCL4 TNF	CCL3 CCL4 TNF	ERBB3	5.55
GO:0006636	unsaturated fatty acid biosynthetic process	biological_process	4/293	55/22360	0.00219	0.02066	4	ALOX15 PTGES ELOVL6 PTGS1	ALOX15	PTGES ELOVL6 PTGS1	5.55
GO:1904888	cranial skeletal system development	biological_process	5/293	69/22360	0.0008794	0.01586	5	TWIST1 DCANP1 SIX2 TIFAB RUNX2	SIX2	TWIST1 DCANP1 TIFAB RUNX2	5.53
GO:0016529	sarcoplasmic reticulum	cellular_component	5/293	69/22360	0.0008794	0.01586	5	JPH4 NOS1AP RYR3 ANK3 ANK1	ANK3	JPH4 NOS1AP RYR3 ANK1	5.53
GO:0004620	phospholipase activity	molecular_function	14/293	195/22360	2.778e-07	4.492e-05	14	PLA2G5 ADRA1A CHRM3 F2RL2 PNPLA3 PLA2G7 NTF3 CCL3 SELE AGTR1 S1PR4 HTR2B LPAR1 CCL8	CHRM3 F2RL2 CCL3 SELE S1PR4 CCL8	PLA2G5 ADRA1A PNPLA3 PLA2G7 NTF3 AGTR1 HTR2B LPAR1	5.48
GO:0019229	regulation of vasoconstriction	biological_process	4/293	56/22360	0.00236	0.02208	4	ADRA1B CHRM3 AGTR1 ADRA1A	CHRM3	ADRA1B AGTR1 ADRA1A	5.45
GO:0031623	receptor internalization	biological_process	9/293	128/22360	2.88e-05	0.001534	9	OPHN1 CXCL8 SELE GRK3 CXCR1 SH3GL2 HTR2B NTF3 CXCR2	CXCL8 SELE CXCR1 CXCR2	OPHN1 GRK3 SH3GL2 HTR2B NTF3	5.37
GO:0043277	apoptotic cell clearance	biological_process	4/293	57/22360	0.00254	0.02328	4	ALOX15 PEAR1 MARCO CCL2	ALOX15 CCL2	PEAR1 MARCO	5.36
GO:0050994	regulation of lipid catabolic process	biological_process	4/293	59/22360	0.00293	0.02532	4	TWIST1 TNF IL1B IRS1	TNF IL1B	TWIST1 IRS1	5.17
GO:0045178	basal part of cell	cellular_component	4/293	59/22360	0.00293	0.02532	4	OSCP1 ANK3 ERBB3 FAP	ANK3	OSCP1 ERBB3 FAP	5.17
GO:0019730	antimicrobial humoral response	biological_process	10/293	148/22360	1.695e-05	0.000984	10	ELANE S100A8 CXCL1 DEFB1 PPBP S100A9 PF4 S100A12 CXCL8 PF4V1	S100A8 CXCL1 PPBP S100A9 PF4 S100A12 CXCL8 PF4V1	ELANE DEFB1	5.16
GO:2001244	positive regulation of intrinsic apoptotic signaling pathway	biological_process	4/293	60/22360	0.003141	0.02634	4	BMF S100A9 S100A8 PMAIP1	S100A9 S100A8 PMAIP1	BMF	5.09
GO:0005901	caveola	cellular_component	6/293	91/22360	0.0006002	0.01203	6	ADRA1B ATP1A1 IRS1 NOS1AP ADRA1A SELE	ATP1A1 SELE	ADRA1B IRS1 NOS1AP ADRA1A	5.03
GO:0014033	neural crest cell differentiation	biological_process	6/293	91/22360	0.0006002	0.01203	6	HTR2B BMP7 TWIST1 ALX1 SEMA3A FRZB		HTR2B BMP7 TWIST1 ALX1 SEMA3A FRZB	5.03
GO:2001239	regulation of extrinsic apoptotic signaling pathway in absence of ligand	biological_process	4/293	61/22360	0.003362	0.02546	4	IL1B TNF PF4 PPP2R1B	IL1B TNF PF4	PPP2R1B	5
GO:0086001	cardiac muscle cell action potential	biological_process	5/293	77/22360	0.00151	0.01921	5	ATP1A1 NOS1AP SLC8A1 GJA1 ANK3	ATP1A1 SLC8A1 ANK3	NOS1AP GJA1	4.96
GO:0045123	cellular extravasation	biological_process	5/293	77/22360	0.00151	0.01921	5	SELL TNF CCL2 SELE ELANE	SELL TNF CCL2 SELE	ELANE	4.96
GO:0002687	positive regulation of leukocyte migration	biological_process	10/293	155/22360	2.547e-05	0.001389	10	CCL4 CCL8 PLA2G7 ELANE FPR2 CXCR2 TNF BDKRB1 CXCL8 CCL3	CCL4 CCL8 FPR2 CXCR2 TNF CXCL8 CCL3	PLA2G7 ELANE BDKRB1	4.92
GO:0050918	positive chemotaxis	biological_process	6/293	93/22360	0.0006791	0.01308	6	FPR2 NTF3 GPNMB CXCL8 CCL3 CCL16	FPR2 CXCL8 CCL3	NTF3 GPNMB CCL16	4.92
GO:0008235	metalloexopeptidase activity	molecular_function	4/293	62/22360	0.003595	0.0263	4	CPXM1 VASH1 FOLH1B LVRN	VASH1 LVRN	CPXM1 FOLH1B	4.92
GO:0019722	calcium-mediated signaling	biological_process	16/293	251/22360	2.345e-07	3.933e-05	16	SLC8A1 FPR2 HTR2B DEFB1 CXCR1 SELE ERBB3 CCL3 CXCL8 AGTR1 CXCR2 JPH4 PTGFR CCL4 RYR3 TNF	SLC8A1 FPR2 CXCR1 SELE CCL3 CXCL8 CXCR2 PTGFR CCL4 TNF	HTR2B DEFB1 ERBB3 AGTR1 JPH4 RYR3	4.86
GO:0001664	G protein-coupled receptor binding	molecular_function	20/293	315/22360	1.056e-08	2.988e-06	20	HSPA8 WNT2 CCL16 WNT11 PROK2 CXCL8 CXCL1 CCL26 MARCO CCL2 CCL8 FPR1 DEFB1 CCL3 PPBP AGTR1 PF4V1 CCL4 PF4 RSPO3	HSPA8 PROK2 CXCL8 CXCL1 CCL2 CCL8 FPR1 CCL3 PPBP PF4V1 CCL4 PF4	WNT2 CCL16 WNT11 CCL26 MARCO DEFB1 AGTR1 RSPO3	4.85
GO:0008081	phosphoric diester hydrolase activity	molecular_function	10/293	158/22360	3.012e-05	0.001586	10	NTF3 F2RL2 CHRM3 ADRA1A PDE10A PDE11A LPAR1 HTR2B S1PR4 SELE	F2RL2 CHRM3 PDE10A S1PR4 SELE	NTF3 ADRA1A PDE11A LPAR1 HTR2B	4.83
GO:0060326	cell chemotaxis	biological_process	22/293	350/22360	2.627e-09	9.15e-07	22	CCL3 PPBP AGTR1 PF4V1 S100A8 LPAR1 CCL8 PF4 CCL4 CCL16 S100A9 S100A12 CXCL8 FPR2 CXCR1 IL1B IL1RN CCL26 CCL2 PLA2G7 CXCR2 CXCL1	CCL3 PPBP PF4V1 S100A8 CCL8 PF4 CCL4 S100A9 S100A12 CXCL8 FPR2 CXCR1 IL1B IL1RN CCL2 CXCR2 CXCL1	AGTR1 LPAR1 CCL16 CCL26 PLA2G7	4.8
GO:0044291	cell-cell contact zone	cellular_component	5/293	80/22360	0.00182	0.0218	5	ANK3 GJA1 SLC8A1 AHNAK ATP1A1	ANK3 SLC8A1 ATP1A1	GJA1 AHNAK	4.77
GO:0050999	regulation of nitric-oxide synthase activity	biological_process	4/293	64/22360	0.004096	0.02935	4	HTR2B NOS1AP IL1B TNF	IL1B TNF	HTR2B NOS1AP	4.77
GO:0042446	hormone biosynthetic process	biological_process	7/293	112/22360	0.0003646	0.00851	7	HSD3B2 TNF DIO2 DIO3 IL1B HSD17B2 ATP1A1	HSD3B2 TNF IL1B HSD17B2 ATP1A1	DIO2 DIO3	4.77
GO:0009880	embryonic pattern specification	biological_process	4/293	64/22360	0.004096	0.02935	4	TIFAB DCANP1 SEMA3A BMP7		TIFAB DCANP1 SEMA3A BMP7	4.77
GO:0014032	neural crest cell development	biological_process	5/293	81/22360	0.001934	0.02257	5	ALX1 TWIST1 BMP7 HTR2B SEMA3A		ALX1 TWIST1 BMP7 HTR2B SEMA3A	4.71
GO:0042383	sarcolemma	cellular_component	9/293	146/22360	8.278e-05	0.003471	9	STAC NOS1AP SLC8A1 ADRA1A RYR3 ANK3 ANK1 ATP1A1 AHNAK	SLC8A1 ANK3 ATP1A1	STAC NOS1AP ADRA1A RYR3 ANK1 AHNAK	4.7
GO:0006940	regulation of smooth muscle contraction	biological_process	4/293	65/22360	0.004364	0.03017	4	ADRA1B CHRM3 ADRA1A PROK2	CHRM3 PROK2	ADRA1B ADRA1A	4.7
GO:0009620	response to fungus	biological_process	4/293	65/22360	0.004364	0.03017	4	S100A8 S100A12 ELANE S100A9	S100A8 S100A12 S100A9	ELANE	4.7
GO:0005539	glycosaminoglycan binding	molecular_function	15/293	245/22360	8.613e-07	0.0001114	15	COMP TNXB CCDC80 PLA2G5 GPNMB PF4 RSPO3 BMP7 ELANE THBS2 HMMR CCL8 SELL GREM2 PF4V1	COMP PF4 CCL8 SELL GREM2 PF4V1	TNXB CCDC80 PLA2G5 GPNMB RSPO3 BMP7 ELANE THBS2 HMMR	4.67
GO:0005126	cytokine receptor binding	molecular_function	20/293	334/22360	2.747e-08	6.91e-06	20	PF4 CCL4 CD70 CCL3 PPBP PF4V1 CCL8 DEFB1 CCL26 CCL2 TNF NTF3 ECM1 CXCL1 CCL16 CXCL8 BMP7 IL1B IL1RN CRLF1	PF4 CCL4 CCL3 PPBP PF4V1 CCL8 CCL2 TNF CXCL1 CXCL8 IL1B IL1RN CRLF1	CD70 DEFB1 CCL26 NTF3 ECM1 CCL16 BMP7	4.57
GO:0030018	Z disc	cellular_component	8/293	134/22360	0.000228	0.006493	8	NOS1AP SLC8A1 PARVB ANK3 ANK1 TRIM63 ADRA1A RYR3	SLC8A1 PARVB ANK3	NOS1AP ANK1 TRIM63 ADRA1A RYR3	4.56
GO:0031214	biomineral tissue development	biological_process	10/293	168/22360	5.138e-05	0.002326	10	TWIST1 COMP ECM1 ASPN GPNMB ALOX15 SLC8A1 BMP7 WNT11 CCL3	COMP ALOX15 SLC8A1 CCL3	TWIST1 ECM1 ASPN GPNMB BMP7 WNT11	4.54
GO:0002690	positive regulation of leukocyte chemotaxis	biological_process	6/293	101/22360	0.001082	0.01565	6	FPR2 CXCR2 PLA2G7 CCL4 CCL3 CXCL8	FPR2 CXCR2 CCL4 CCL3 CXCL8	PLA2G7	4.53
GO:0002090	regulation of receptor internalization	biological_process	4/293	68/22360	0.005247	0.03151	4	OPHN1 SH3GL2 NTF3 SELE	SELE	OPHN1 SH3GL2 NTF3	4.49
GO:0014031	mesenchymal cell development	biological_process	5/293	85/22360	0.002444	0.02263	5	SEMA3A ALX1 TWIST1 BMP7 HTR2B		SEMA3A ALX1 TWIST1 BMP7 HTR2B	4.49
GO:0055117	regulation of cardiac muscle contraction	biological_process	5/293	85/22360	0.002444	0.02263	5	ADRA1A NOS1AP SLC8A1 ATP1A1 ADRA1B	SLC8A1 ATP1A1	ADRA1A NOS1AP ADRA1B	4.49
GO:0070374	positive regulation of ERK1 and ERK2 cascade	biological_process	15/293	256/22360	1.488e-06	0.0001684	15	CCL3 CCL16 SCIMP HTR2B ALOX15 FPR2 CCL8 PLA2G5 CCL26 MARCO CCL2 ADRA1A GPNMB TNF CCL4	CCL3 ALOX15 FPR2 CCL8 CCL2 TNF CCL4	CCL16 SCIMP HTR2B PLA2G5 CCL26 MARCO ADRA1A GPNMB	4.47
GO:0001508	action potential	biological_process	8/293	137/22360	0.0002669	0.006906	8	ADRA1A ANK3 ATP1A1 KCND2 GPR88 GJA1 NOS1AP SLC8A1	ANK3 ATP1A1 GPR88 SLC8A1	ADRA1A KCND2 GJA1 NOS1AP	4.46
GO:0048864	stem cell development	biological_process	5/293	86/22360	0.002586	0.0231	5	ALX1 TWIST1 BMP7 HTR2B SEMA3A		ALX1 TWIST1 BMP7 HTR2B SEMA3A	4.44
GO:0101003	ficolin-1-rich granule membrane	cellular_component	5/293	86/22360	0.002586	0.0231	5	FPR1 FCAR SLC2A3 FPR2 ADGRE3	FPR1 FCAR SLC2A3 FPR2 ADGRE3		4.44
GO:0050921	positive regulation of chemotaxis	biological_process	9/293	155/22360	0.0001328	0.004389	9	CCL26 CXCR2 NTF3 PLA2G7 CCL4 CCL3 CXCL8 FPR2 LPAR1	CXCR2 CCL4 CCL3 CXCL8 FPR2	CCL26 NTF3 PLA2G7 LPAR1	4.43
GO:0045071	negative regulation of viral genome replication	biological_process	4/293	69/22360	0.005568	0.03262	4	OASL APOBEC3A TNF CCL8	OASL APOBEC3A TNF CCL8		4.42
GO:0004517	nitric-oxide synthase activity	molecular_function	4/293	69/22360	0.005568	0.03262	4	NOS1AP HTR2B TNF IL1B	TNF IL1B	NOS1AP HTR2B	4.42
GO:0050900	leukocyte migration	biological_process	29/293	501/22360	7.756e-11	5.853e-08	29	CXCL1 ECM1 CXCR2 PLA2G7 TREM1 BDKRB1 TNF CCL2 CCL26 IL1RN CXCR1 IL1B FPR2 PPIA ELANE CXCL8 S100A12 CCL16 S100A9 CCL4 SLC7A10 PF4 CCL8 SELL S100A8 PF4V1 PPBP SELE CCL3	CXCL1 CXCR2 TREM1 TNF CCL2 IL1RN CXCR1 IL1B FPR2 CXCL8 S100A12 S100A9 CCL4 PF4 CCL8 SELL S100A8 PF4V1 PPBP SELE CCL3	ECM1 PLA2G7 BDKRB1 CCL26 PPIA ELANE CCL16 SLC7A10	4.42
GO:0097192	extrinsic apoptotic signaling pathway in absence of ligand	biological_process	5/293	87/22360	0.002734	0.02399	5	ERBB3 PF4 TNF IL1B PPP2R1B	PF4 TNF IL1B	ERBB3 PPP2R1B	4.39
GO:0001774	microglial cell activation	biological_process	4/293	70/22360	0.005903	0.03422	4	CCL3 FPR2 NAMPT TNF	CCL3 FPR2 NAMPT TNF		4.36
GO:0007204	positive regulation of cytosolic calcium ion concentration	biological_process	19/293	334/22360	1.271e-07	2.502e-05	19	ADRA1A RYR3 JPH4 AGTR1 S1PR4 CCL3 LPAR1 FPR1 F2RL2 BDKRB1 PTGFR CXCR2 PROK2 CXCR1 CD24 ADRA1B HTR2B FPR2 SLC8A1	S1PR4 CCL3 FPR1 F2RL2 PTGFR CXCR2 PROK2 CXCR1 FPR2 SLC8A1	ADRA1A RYR3 JPH4 AGTR1 LPAR1 BDKRB1 CD24 ADRA1B HTR2B	4.34
GO:0046889	positive regulation of lipid biosynthetic process	biological_process	5/293	88/22360	0.002889	0.02511	5	TNF HTR2B FABP3 FPR2 IL1B	TNF FPR2 IL1B	HTR2B FABP3	4.34
GO:0034113	heterotypic cell-cell adhesion	biological_process	5/293	88/22360	0.002889	0.02511	5	IL1RN IL1B TNF ALOX15 BMP7	IL1RN IL1B TNF ALOX15	BMP7	4.34
GO:0044853	plasma membrane raft	cellular_component	7/293	123/22360	0.0006625	0.01287	7	SELE ADRA1A NOS1AP KCND2 IRS1 ATP1A1 ADRA1B	SELE ATP1A1	ADRA1A NOS1AP KCND2 IRS1 ADRA1B	4.34
GO:0016298	lipase activity	molecular_function	14/293	247/22360	4.548e-06	0.000349	14	PNPLA3 PLA2G7 NTF3 ADRA1A CHRM3 F2RL2 PLA2G5 LPAR1 CCL8 HTR2B AGTR1 S1PR4 CCL3 SELE	CHRM3 F2RL2 CCL8 S1PR4 CCL3 SELE	PNPLA3 PLA2G7 NTF3 ADRA1A PLA2G5 LPAR1 HTR2B AGTR1	4.33
GO:0032602	chemokine production	biological_process	6/293	106/22360	0.001417	0.01828	6	TWIST1 ELANE S100A8 IL1B S100A9 TNF	S100A8 IL1B S100A9 TNF	TWIST1 ELANE	4.32
GO:0045069	regulation of viral genome replication	biological_process	6/293	106/22360	0.001417	0.01828	6	PPIA OASL CCL8 APOBEC3A TNF CXCL8	OASL CCL8 APOBEC3A TNF CXCL8	PPIA	4.32
GO:0060688	regulation of morphogenesis of a branching structure	biological_process	4/293	71/22360	0.006252	0.03574	4	SIX2 BMP7 WNT2 TNF	SIX2 TNF	BMP7 WNT2	4.3
GO:0061035	regulation of cartilage development	biological_process	4/293	71/22360	0.006252	0.03574	4	WNT11 FRZB SIX2 RUNX2	SIX2	WNT11 FRZB RUNX2	4.3
GO:0002020	protease binding	molecular_function	9/293	161/22360	0.0001788	0.005397	9	COMP FAP ELANE ECM1 SELL CD70 DPP4 ADAMTSL4 TNF	COMP SELL TNF	FAP ELANE ECM1 CD70 DPP4 ADAMTSL4	4.27
GO:0019955	cytokine binding	molecular_function	8/293	144/22360	0.0003798	0.008599	8	GREM2 ELANE CXCR1 CRLF1 IL1RN WFIKKN2 COMP CXCR2	GREM2 CXCR1 CRLF1 IL1RN WFIKKN2 COMP CXCR2	ELANE	4.24
GO:0002526	acute inflammatory response	biological_process	7/293	126/22360	0.0007714	0.01449	7	TNF TREM1 PTGES ELANE CXCR2 IL1B S100A8	TNF TREM1 CXCR2 IL1B S100A8	PTGES ELANE	4.24
GO:0031674	I band	cellular_component	8/293	145/22360	0.0003988	0.008984	8	ANK3 ANK1 ADRA1A TRIM63 RYR3 NOS1AP PARVB SLC8A1	ANK3 PARVB SLC8A1	ANK1 ADRA1A TRIM63 RYR3 NOS1AP	4.21
GO:0062023	collagen-containing extracellular matrix	cellular_component	24/293	436/22360	7.08e-09	2.137e-06	24	PRG4 MXRA5 ASPN PF4 SSC5D S100A8 COCH EGFL6 TNXB COMP CMA1 CCDC80 ECM1 HMCN2 C17ORF58 SPON1 COL6A6 MMP23B THBS2 ELANE BMP7 WNT2 S100A9 ADAMTSL4	PF4 S100A8 COMP SPON1 MMP23B S100A9	PRG4 MXRA5 ASPN SSC5D COCH EGFL6 TNXB CMA1 CCDC80 ECM1 HMCN2 C17ORF58 COL6A6 THBS2 ELANE BMP7 WNT2 ADAMTSL4	4.2
GO:0150076	neuroinflammatory response	biological_process	5/293	92/22360	0.003576	0.02659	5	CCL3 TNF NAMPT FPR2 IL1B	CCL3 TNF NAMPT FPR2 IL1B		4.15
GO:0072678	T cell migration	biological_process	4/293	74/22360	0.007389	0.0373	4	ECM1 CCL3 CCL26 CCL2	CCL3 CCL2	ECM1 CCL26	4.13
GO:2000401	regulation of lymphocyte migration	biological_process	4/293	74/22360	0.007389	0.0373	4	CCL2 CCL3 ECM1 CCL4	CCL2 CCL3 CCL4	ECM1	4.13
GO:0004222	metalloendopeptidase activity	molecular_function	8/293	148/22360	0.0004605	0.009977	8	SORL1 MMP23B WFIKKN2 TRABD2A ADAMTS14 MMP27 ADAMTS16 FAP	SORL1 MMP23B WFIKKN2 TRABD2A	ADAMTS14 MMP27 ADAMTS16 FAP	4.13
GO:0010324	membrane invagination	biological_process	4/293	74/22360	0.007389	0.0373	4	SH3BP1 MARCO GULP1 ALOX15	SH3BP1 ALOX15	MARCO GULP1	4.13
GO:0006935	chemotaxis	biological_process	38/293	704/22360	1.022e-12	1.157e-09	38	CCL4 GPNMB PF4 CCL8 DEFB1 CDH4 S100A8 AGTR1 CXCR2 CXCL1 CCL2 CMTM2 FPR2 BMP7 ELANE IL1B CXCR1 SHC3 S100A9 PROK2 S100A12 EGR2 ZSWIM4 GAP43 OPHN1 FPR1 LPAR1 PPBP CCL3 PF4V1 NTF3 PLA2G7 CCL26 IL1RN CCL16 SEMA3A CXCL8 EPHA3	CCL4 PF4 CCL8 S100A8 CXCR2 CXCL1 CCL2 CMTM2 FPR2 IL1B CXCR1 S100A9 PROK2 S100A12 EGR2 ZSWIM4 FPR1 PPBP CCL3 PF4V1 IL1RN CXCL8 EPHA3	GPNMB DEFB1 CDH4 AGTR1 BMP7 ELANE SHC3 GAP43 OPHN1 LPAR1 NTF3 PLA2G7 CCL26 CCL16 SEMA3A	4.12
GO:0021782	glial cell development	biological_process	7/293	130/22360	0.0009387	0.01654	7	PRDM8 FPR2 IL1B S100A8 LPAR1 TSPAN2 TNF	FPR2 IL1B S100A8 TNF	PRDM8 LPAR1 TSPAN2	4.11
GO:0010507	negative regulation of autophagy	biological_process	5/293	93/22360	0.003765	0.02736	5	BMF ADRA1A HTR2B NAMPT DAPL1	NAMPT	BMF ADRA1A HTR2B DAPL1	4.1
GO:0045834	positive regulation of lipid metabolic process	biological_process	8/293	149/22360	0.0004827	0.01021	8	AGTR1 FPR2 HTR2B IRS1 IL1B TNF TWIST1 FABP3	FPR2 IL1B TNF	AGTR1 HTR2B IRS1 TWIST1 FABP3	4.1
GO:0060349	bone morphogenesis	biological_process	6/293	112/22360	0.001923	0.02256	6	COCH COMP TWIST1 DCANP1 RUNX2 TIFAB	COMP	COCH TWIST1 DCANP1 RUNX2 TIFAB	4.09
GO:0005201	extracellular matrix structural constituent	molecular_function	10/293	187/22360	0.0001286	0.004282	10	THBS2 COL6A6 ASPN SPON1 COMP TNXB ECM1 HMCN2 MXRA5 PRG4	SPON1 COMP	THBS2 COL6A6 ASPN TNXB ECM1 HMCN2 MXRA5 PRG4	4.08
GO:0072676	lymphocyte migration	biological_process	7/293	131/22360	0.0009848	0.01722	7	CCL2 CCL16 CCL26 CCL3 CCL8 CCL4 ECM1	CCL2 CCL3 CCL8 CCL4	CCL16 CCL26 ECM1	4.08
GO:0050920	regulation of chemotaxis	biological_process	13/293	244/22360	1.796e-05	0.001029	13	CCL3 SEMA3A CXCL8 ELANE FPR2 LPAR1 CCL26 ZSWIM4 CCL2 PLA2G7 NTF3 CXCR2 CCL4	CCL3 CXCL8 FPR2 ZSWIM4 CCL2 CXCR2 CCL4	SEMA3A ELANE LPAR1 CCL26 PLA2G7 NTF3	4.07
GO:0019932	second-messenger-mediated signaling	biological_process	26/293	489/22360	3.705e-09	1.198e-06	26	ADRA1B CXCR1 FPR2 SLC8A1 HTR2B CXCL8 ERBB3 PTGFR CXCR2 TNF PDE10A FPR1 DEFB1 LPAR1 NOS1AP S1PR4 AGTR1 SELE CCL3 CCL4 JPH4 ADGRE3 RYR3 ADRA1A PF4 PDE11A	CXCR1 FPR2 SLC8A1 CXCL8 PTGFR CXCR2 TNF PDE10A FPR1 S1PR4 SELE CCL3 CCL4 ADGRE3 PF4	ADRA1B HTR2B ERBB3 DEFB1 LPAR1 NOS1AP AGTR1 JPH4 RYR3 ADRA1A PDE11A	4.06
GO:0051702	interaction with symbiont	biological_process	5/293	94/22360	0.003962	0.02852	5	CCL4 CCL8 ELANE PF4 CCL3	CCL4 CCL8 PF4 CCL3	ELANE	4.06
GO:0048706	embryonic skeletal system development	biological_process	7/293	132/22360	0.001033	0.01509	7	WNT11 TWIST1 ALX1 SIX2 BMP7 DMRT2 RUNX2	SIX2	WNT11 TWIST1 ALX1 BMP7 DMRT2 RUNX2	4.05
GO:0002685	regulation of leukocyte migration	biological_process	12/293	228/22360	3.941e-05	0.001983	12	CCL8 FPR2 ELANE CXCL8 CCL3 CCL4 ECM1 CXCR2 PLA2G7 BDKRB1 TNF CCL2	CCL8 FPR2 CXCL8 CCL3 CCL4 CXCR2 TNF CCL2	ELANE ECM1 PLA2G7 BDKRB1	4.02
GO:0003073	regulation of systemic arterial blood pressure	biological_process	5/293	95/22360	0.004167	0.02971	5	AGTR1 ADRA1A CMA1 ADAMTS16 ADRA1B		AGTR1 ADRA1A CMA1 ADAMTS16 ADRA1B	4.02
GO:0070372	regulation of ERK1 and ERK2 cascade	biological_process	18/293	344/22360	8.577e-07	0.0001142	18	CCL4 GPNMB ADRA1A ATF3 PLA2G5 CCL8 SCIMP DUSP26 CCL3 TNF CCL26 MARCO CCL2 IL1B HTR2B ALOX15 FPR2 CCL16	CCL4 ATF3 CCL8 DUSP26 CCL3 TNF CCL2 IL1B ALOX15 FPR2	GPNMB ADRA1A PLA2G5 SCIMP CCL26 MARCO HTR2B CCL16	3.99
GO:0010717	regulation of epithelial to mesenchymal transition	biological_process	5/293	96/22360	0.00438	0.03019	5	IL1B TWIST1 ALX1 BMP7 EPHA3	IL1B EPHA3	TWIST1 ALX1 BMP7	3.97
GO:0048708	astrocyte differentiation	biological_process	5/293	96/22360	0.00438	0.03019	5	TNF FPR2 S100A8 IL1B TSPAN2	TNF FPR2 S100A8 IL1B	TSPAN2	3.97
GO:0031663	lipopolysaccharide-mediated signaling pathway	biological_process	4/293	77/22360	0.008666	0.04219	4	CCL3 CCL2 TNF IL1B	CCL3 CCL2 TNF IL1B		3.96
GO:0019079	viral genome replication	biological_process	7/293	135/22360	0.001188	0.01625	7	CCL2 APOBEC3A TNF CXCL8 PPIA OASL CCL8	CCL2 APOBEC3A TNF CXCL8 OASL CCL8	PPIA	3.96
GO:0008237	metallopeptidase activity	molecular_function	12/293	233/22360	4.883e-05	0.002303	12	MMP27 CPXM1 ADAMTS16 FAP MMP23B SORL1 ADAMTS14 WFIKKN2 TRABD2A LVRN FOLH1B VASH1	MMP23B SORL1 WFIKKN2 TRABD2A LVRN VASH1	MMP27 CPXM1 ADAMTS16 FAP ADAMTS14 FOLH1B	3.93
GO:0008238	exopeptidase activity	molecular_function	6/293	117/22360	0.002444	0.02263	6	LVRN FOLH1B VASH1 FAP DPP4 CPXM1	LVRN VASH1	FOLH1B FAP DPP4 CPXM1	3.91
GO:0097746	regulation of blood vessel diameter	biological_process	7/293	137/22360	0.001302	0.01749	7	AGTR1 HTR2B SLC8A1 ADRA1B ADRA1A CHRM3 COMP	SLC8A1 CHRM3 COMP	AGTR1 HTR2B ADRA1B ADRA1A	3.9
GO:0034219	carbohydrate transmembrane transport	biological_process	7/293	137/22360	0.001302	0.01749	7	IL1B AQP9 IRS1 MFSD4A SLC2A3 PPBP TNF	IL1B AQP9 SLC2A3 PPBP TNF	IRS1 MFSD4A	3.9
GO:0060021	roof of mouth development	biological_process	5/293	98/22360	0.004829	0.03259	5	TWIST1 ALX1 WNT11 CSRNP1 WFIKKN2	CSRNP1 WFIKKN2	TWIST1 ALX1 WNT11	3.89
GO:0048704	embryonic skeletal system morphogenesis	biological_process	5/293	98/22360	0.004829	0.03259	5	RUNX2 ALX1 TWIST1 BMP7 SIX2	SIX2	RUNX2 ALX1 TWIST1 BMP7	3.89
GO:0051480	regulation of cytosolic calcium ion concentration	biological_process	19/293	374/22360	7.01e-07	9.619e-05	19	HTR2B FPR2 SLC8A1 CXCR1 CD24 ADRA1B PROK2 CXCR2 PTGFR F2RL2 BDKRB1 LPAR1 FPR1 CCL3 AGTR1 S1PR4 JPH4 ADRA1A RYR3	FPR2 SLC8A1 CXCR1 PROK2 CXCR2 PTGFR F2RL2 FPR1 CCL3 S1PR4	HTR2B CD24 ADRA1B BDKRB1 LPAR1 AGTR1 JPH4 ADRA1A RYR3	3.88
GO:0030278	regulation of ossification	biological_process	11/293	217/22360	0.0001072	0.003883	11	TNF ECM1 EGR2 COMP TWIST1 GLI1 CCL3 RUNX2 BMP7 SIX2 SLC8A1	TNF EGR2 COMP CCL3 SIX2 SLC8A1	ECM1 TWIST1 GLI1 RUNX2 BMP7	3.87
GO:1904659	glucose transmembrane transport	biological_process	6/293	119/22360	0.002681	0.02362	6	TNF SLC2A3 PPBP MFSD4A IRS1 IL1B	TNF SLC2A3 PPBP IL1B	MFSD4A IRS1	3.85
GO:0019933	cAMP-mediated signaling	biological_process	10/293	198/22360	0.0002081	0.00604	10	S1PR4 ADRA1B DEFB1 LPAR1 PDE10A PDE11A ADRA1A PF4 ADGRE3 PTGFR	S1PR4 PDE10A PF4 ADGRE3 PTGFR	ADRA1B DEFB1 LPAR1 PDE11A ADRA1A	3.85
GO:0008625	extrinsic apoptotic signaling pathway via death domain receptors	biological_process	5/293	99/22360	0.005066	0.03054	5	PMAIP1 FAIM2 TNFRSF10C ATF3 TNF	PMAIP1 TNFRSF10C ATF3 TNF	FAIM2	3.85
GO:0006942	regulation of striated muscle contraction	biological_process	5/293	100/22360	0.005312	0.03177	5	ATP1A1 ADRA1B SLC8A1 NOS1AP ADRA1A	ATP1A1 SLC8A1	ADRA1B NOS1AP ADRA1A	3.82
GO:0070371	ERK1 and ERK2 cascade	biological_process	18/293	362/22360	1.767e-06	0.0001861	18	PLA2G5 ADRA1A GPNMB ATF3 CCL4 CCL3 DUSP26 SCIMP CCL8 MARCO CCL2 CCL26 TNF CCL16 ALOX15 FPR2 HTR2B IL1B	ATF3 CCL4 CCL3 DUSP26 CCL8 CCL2 TNF ALOX15 FPR2 IL1B	PLA2G5 ADRA1A GPNMB SCIMP MARCO CCL26 CCL16 HTR2B	3.79
GO:0022617	extracellular matrix disassembly	biological_process	5/293	101/22360	0.005567	0.03269	5	FAP ELANE CMA1 SCUBE1 DPP4	SCUBE1	FAP ELANE CMA1 DPP4	3.78
GO:0038024	cargo receptor activity	molecular_function	5/293	101/22360	0.005567	0.03269	5	MARCO SORL1 SSC5D FPR2 PRG4	SORL1 FPR2	MARCO SSC5D PRG4	3.78
GO:0050880	regulation of blood vessel size	biological_process	7/293	144/22360	0.00177	0.02137	7	COMP CHRM3 ADRA1A SLC8A1 HTR2B ADRA1B AGTR1	COMP CHRM3 SLC8A1	ADRA1A HTR2B ADRA1B AGTR1	3.71
GO:0046683	response to organophosphorus	biological_process	7/293	144/22360	0.00177	0.02137	7	PLA2G5 RYR3 SLC8A1 SELL IL1B AQP9 LPAR1	SLC8A1 SELL IL1B AQP9	PLA2G5 RYR3 LPAR1	3.71
GO:0048762	mesenchymal cell differentiation	biological_process	11/293	227/22360	0.0001611	0.004929	11	BMP7 SIX2 HTR2B WNT2 IL1B WNT11 SEMA3A EPHA3 ALX1 TWIST1 FRZB	SIX2 IL1B EPHA3	BMP7 HTR2B WNT2 WNT11 SEMA3A ALX1 TWIST1 FRZB	3.7
GO:0045121	membrane raft	cellular_component	17/293	351/22360	4.605e-06	0.0003475	17	PDZK1 TNF KCND2 CNTN1 ADRA1B IRS1 CD24 DPP4 ADRA1A AHNAK ATP1A1 FAIM2 SELE GJA1 NOS1AP LYPD6 PPP2R1B	TNF ATP1A1 SELE	PDZK1 KCND2 CNTN1 ADRA1B IRS1 CD24 DPP4 ADRA1A AHNAK FAIM2 GJA1 NOS1AP LYPD6 PPP2R1B	3.7
GO:0008217	regulation of blood pressure	biological_process	9/293	186/22360	0.0005423	0.01096	9	AGTR1 ADRA1B ADAMTS16 BDKRB1 ADRA1A PTGS1 ATP1A1 NAMPT CMA1	ATP1A1 NAMPT	AGTR1 ADRA1B ADAMTS16 BDKRB1 ADRA1A PTGS1 CMA1	3.69
GO:0098857	membrane microdomain	cellular_component	17/293	352/22360	4.782e-06	0.0003492	17	IRS1 ADRA1B CD24 CNTN1 KCND2 TNF PDZK1 PPP2R1B NOS1AP LYPD6 GJA1 SELE FAIM2 ATP1A1 AHNAK ADRA1A DPP4	TNF SELE ATP1A1	IRS1 ADRA1B CD24 CNTN1 KCND2 PDZK1 PPP2R1B NOS1AP LYPD6 GJA1 FAIM2 AHNAK ADRA1A DPP4	3.69
GO:0019935	cyclic-nucleotide-mediated signaling	biological_process	11/293	228/22360	0.0001676	0.005093	11	S1PR4 DEFB1 ADRA1B LPAR1 HTR2B PF4 ADRA1A PDE10A PDE11A PTGFR ADGRE3	S1PR4 PF4 PDE10A PTGFR ADGRE3	DEFB1 ADRA1B LPAR1 HTR2B ADRA1A PDE11A	3.68
GO:0001657	ureteric bud development	biological_process	5/293	104/22360	0.006387	0.03597	5	WNT11 CRLF1 ADAMTS16 SIX2 BMP7	CRLF1 SIX2	WNT11 ADAMTS16 BMP7	3.67
GO:0098869	cellular oxidant detoxification	biological_process	6/293	125/22360	0.003502	0.02647	6	HBQ1 BMP7 HBM S100A9 PTGS1 TNF	HBQ1 HBM S100A9 TNF	BMP7 PTGS1	3.66
GO:0008645	hexose transmembrane transport	biological_process	6/293	125/22360	0.003502	0.02647	6	PPBP SLC2A3 TNF IRS1 MFSD4A IL1B	PPBP SLC2A3 TNF IL1B	IRS1 MFSD4A	3.66
GO:0035150	regulation of tube size	biological_process	7/293	146/22360	0.001926	0.02253	7	AGTR1 ADRA1B SLC8A1 HTR2B CHRM3 ADRA1A COMP	SLC8A1 CHRM3 COMP	AGTR1 ADRA1B HTR2B ADRA1A	3.66
GO:0010001	glial cell differentiation	biological_process	11/293	230/22360	0.0001813	0.005437	11	GAP43 TNF EGR2 TSPAN2 ERBB3 IL1B S100A8 OLIG1 LPAR1 FPR2 PRDM8	TNF EGR2 IL1B S100A8 OLIG1 FPR2	GAP43 TSPAN2 ERBB3 LPAR1 PRDM8	3.65
GO:0072164	mesonephric tubule development	biological_process	5/293	105/22360	0.006679	0.03724	5	WNT11 SIX2 BMP7 CRLF1 ADAMTS16	SIX2 CRLF1	WNT11 BMP7 ADAMTS16	3.63
GO:0072163	mesonephric epithelium development	biological_process	5/293	105/22360	0.006679	0.03724	5	BMP7 SIX2 ADAMTS16 CRLF1 WNT11	SIX2 CRLF1	BMP7 ADAMTS16 WNT11	3.63
GO:0007187	G protein-coupled receptor signaling pathway, coupled to cyclic nucleotide second messenger	biological_process	13/293	273/22360	5.857e-05	0.00255	13	ADGRE3 CHRM3 PF4 ADRA1A FPR1 LPAR1 S1PR4 PTGFR CCL2 MARCO ADRA1B FPR2 HTR2B	ADGRE3 CHRM3 PF4 FPR1 S1PR4 PTGFR CCL2 FPR2	ADRA1A LPAR1 MARCO ADRA1B HTR2B	3.63
GO:0042471	ear morphogenesis	biological_process	6/293	127/22360	0.003814	0.02768	6	CELSR1 TIFAB SIX2 TWIST1 DCANP1 FRZB	SIX2	CELSR1 TIFAB TWIST1 DCANP1 FRZB	3.61
GO:0006954	inflammatory response	biological_process	40/293	847/22360	1.509e-11	1.367e-08	40	AGTR1 SELE S100A8 CCL8 PF4 PLA2G5 NFKBIZ CCL4 NAMPT S100A12 S100A9 PROK2 IL1B ELANE ALOX15 FPR2 PTGS1 TNF PTGES BDKRB1 CCL2 CXCL1 CXCR2 PF4V1 CCL3 PARP4 PPBP FPR1 CXCL8 CCL16 IL1RN CHST2 TREM1 CCL26 SCUBE1 ECM1 PTGFR TSPAN2 PLA2G7 CMA1	SELE S100A8 CCL8 PF4 NFKBIZ CCL4 NAMPT S100A12 S100A9 PROK2 IL1B ALOX15 FPR2 TNF CCL2 CXCL1 CXCR2 PF4V1 CCL3 PPBP FPR1 CXCL8 IL1RN TREM1 SCUBE1 PTGFR	AGTR1 PLA2G5 ELANE PTGS1 PTGES BDKRB1 PARP4 CCL16 CHST2 CCL26 ECM1 TSPAN2 PLA2G7 CMA1	3.6
GO:0009612	response to mechanical stimulus	biological_process	10/293	212/22360	0.0003667	0.008515	10	WNT11 PPL IL1B SCEL PKD2L1 SLC8A1 DCANP1 BDKRB1 TIFAB ATP1A1	IL1B PKD2L1 SLC8A1 ATP1A1	WNT11 PPL SCEL DCANP1 BDKRB1 TIFAB	3.6
GO:0072073	kidney epithelium development	biological_process	7/293	149/22360	0.00218	0.02065	7	BMP7 SIX2 ADAMTS16 CRLF1 CD24 WNT11 CXCR2	SIX2 CRLF1 CXCR2	BMP7 ADAMTS16 CD24 WNT11	3.59
GO:0001837	epithelial to mesenchymal transition	biological_process	7/293	149/22360	0.00218	0.02065	7	TWIST1 ALX1 WNT11 EPHA3 BMP7 WNT2 IL1B	EPHA3 IL1B	TWIST1 ALX1 WNT11 BMP7 WNT2	3.59
GO:0032677	regulation of interleukin-8 production	biological_process	4/293	85/22360	0.01283	0.05196	4	TNF SSC5D ELANE IL1B	TNF IL1B	SSC5D ELANE	3.59
GO:0035282	segmentation	biological_process	5/293	107/22360	0.007293	0.03698	5	DCANP1 DMRT2 TIFAB EGR2 SEMA3A	EGR2	DCANP1 DMRT2 TIFAB SEMA3A	3.57
GO:0050729	positive regulation of inflammatory response	biological_process	9/293	193/22360	0.0007162	0.01357	9	IL1B S100A8 S100A12 AGTR1 CCL3 S100A9 PLA2G7 TNF NFKBIZ	IL1B S100A8 S100A12 CCL3 S100A9 TNF NFKBIZ	AGTR1 PLA2G7	3.56
GO:0007188	adenylate cyclase-modulating G protein-coupled receptor signaling pathway	biological_process	11/293	237/22360	0.000237	0.006426	11	FPR2 ADRA1B FPR1 LPAR1 S1PR4 ADGRE3 PTGFR MARCO CHRM3 ADRA1A PF4	FPR2 FPR1 S1PR4 ADGRE3 PTGFR CHRM3 PF4	ADRA1B LPAR1 MARCO ADRA1A	3.54
GO:0008528	G protein-coupled peptide receptor activity	molecular_function	7/293	151/22360	0.002364	0.02207	7	BDKRB1 F2RL2 CXCR2 AGTR1 FPR2 FPR1 CXCR1	F2RL2 CXCR2 FPR2 FPR1 CXCR1	BDKRB1 AGTR1	3.54
GO:0001841	neural tube formation	biological_process	5/293	108/22360	0.007615	0.03827	5	CELSR1 BMP7 ALX1 SALL4 TWIST1		CELSR1 BMP7 ALX1 SALL4 TWIST1	3.53
GO:0005200	structural constituent of cytoskeleton	molecular_function	5/293	108/22360	0.007615	0.03827	5	TUBAL3 TUBB1 ANK3 PPL ANK1	TUBB1 ANK3	TUBAL3 PPL ANK1	3.53
GO:0043112	receptor metabolic process	biological_process	10/293	217/22360	0.000444	0.009712	10	TNF OPHN1 SH3GL2 GRK3 CXCR2 NTF3 CXCL8 SELE CXCR1 HTR2B	TNF CXCR2 CXCL8 SELE CXCR1	OPHN1 SH3GL2 GRK3 NTF3 HTR2B	3.52
GO:0072028	nephron morphogenesis	biological_process	4/293	87/22360	0.01406	0.05418	4	WNT11 SIX2 BMP7 ADAMTS16	SIX2	WNT11 BMP7 ADAMTS16	3.51
GO:0019233	sensory perception of pain	biological_process	5/293	109/22360	0.007948	0.03968	5	BDKRB1 CCL3 PROK2 CCL2 KCND2	CCL3 PROK2 CCL2	BDKRB1 KCND2	3.5
GO:0051209	release of sequestered calcium ion into cytosol	biological_process	6/293	131/22360	0.004504	0.03085	6	SLC8A1 JPH4 HTR2B RYR3 BDKRB1 CCL3	SLC8A1 CCL3	JPH4 HTR2B RYR3 BDKRB1	3.5
GO:0001823	mesonephros development	biological_process	5/293	109/22360	0.007948	0.03968	5	WNT11 ADAMTS16 CRLF1 BMP7 SIX2	CRLF1 SIX2	WNT11 ADAMTS16 BMP7	3.5
GO:0031012	extracellular matrix	cellular_component	26/293	570/22360	7.642e-08	1.648e-05	26	TNXB SPON1 COL6A6 MMP23B ELANE BMP7 S100A9 ADAMTSL4 PF4 SSC5D S100A8 MMP27 EGFL6 COMP CMA1 CCDC80 HMCN2 ECM1 C17ORF58 THBS2 WNT2 WNT11 PRG4 MXRA5 ASPN COCH	SPON1 MMP23B S100A9 PF4 S100A8 COMP	TNXB COL6A6 ELANE BMP7 ADAMTSL4 SSC5D MMP27 EGFL6 CMA1 CCDC80 HMCN2 ECM1 C17ORF58 THBS2 WNT2 WNT11 PRG4 MXRA5 ASPN COCH	3.48
GO:0002028	regulation of sodium ion transport	biological_process	4/293	88/22360	0.0147	0.0565	4	ANK3 CNTN1 SLC8A1 ATP1A1	ANK3 SLC8A1 ATP1A1	CNTN1	3.47
GO:0060485	mesenchyme development	biological_process	13/293	286/22360	9.46e-05	0.003483	13	NUP133 FRZB TWIST1 SIX2 ALX1 ERBB3 SEMA3A WNT11 EPHA3 BMP7 HTR2B IL1B WNT2	SIX2 EPHA3 IL1B	NUP133 FRZB TWIST1 ALX1 ERBB3 SEMA3A WNT11 BMP7 HTR2B WNT2	3.47
GO:0043123	positive regulation of I-kappaB kinase/NF-kappaB signaling	biological_process	9/293	199/22360	0.0009	0.01592	9	UBD GJA1 S100A12 HTR2B IL1RN IL1B LPAR1 TNF ECM1	S100A12 IL1RN IL1B TNF	UBD GJA1 HTR2B LPAR1 ECM1	3.45
GO:0048018	receptor ligand activity	molecular_function	25/293	553/22360	1.549e-07	2.806e-05	25	NTF3 CXCL1 CCL26 CMTM2 CCL2 TNF BMP7 IL1B IL1RN WNT2 CRLF1 SEMA3A GREM2 CCL16 CXCL8 FGF11 NAMPT CCL4 CD70 GPNMB PF4 CCL8 CCL3 PPBP PF4V1	CXCL1 CMTM2 CCL2 TNF IL1B IL1RN CRLF1 GREM2 CXCL8 NAMPT CCL4 PF4 CCL8 CCL3 PPBP PF4V1	NTF3 CCL26 BMP7 WNT2 SEMA3A CCL16 FGF11 CD70 GPNMB	3.45
GO:0051283	negative regulation of sequestering of calcium ion	biological_process	6/293	133/22360	0.004883	0.0296	6	HTR2B JPH4 SLC8A1 CCL3 BDKRB1 RYR3	SLC8A1 CCL3	HTR2B JPH4 BDKRB1 RYR3	3.44
GO:0032411	positive regulation of transporter activity	biological_process	5/293	111/22360	0.008645	0.04214	5	STAC PDZK1 SGK2 ANK3 NOS1AP	ANK3	STAC PDZK1 SGK2 NOS1AP	3.44
GO:0070555	response to interleukin-1	biological_process	11/293	244/22360	0.0003067	0.007715	11	CCL4 CCL26 CCL2 TRIM63 IL1B IL1RN CCL8 CCL3 CCL16 SELE CXCL8	CCL4 CCL2 IL1B IL1RN CCL8 CCL3 SELE CXCL8	CCL26 TRIM63 CCL16	3.44
GO:1905477	positive regulation of protein localization to membrane	biological_process	6/293	134/22360	0.005082	0.03056	6	ANK3 PDZK1 TNF EPHA3 STAC PMAIP1	ANK3 TNF EPHA3 PMAIP1	PDZK1 STAC	3.42
GO:0030545	receptor regulator activity	molecular_function	27/293	606/22360	7.113e-08	1.61e-05	27	CCL8 NAMPT CCL4 GPNMB PF4 BMP7 IL1B GREM2 CXCL1 CMTM2 WFIKKN2 CCL2 TNF LYPD6 CCL3 PPBP PF4V1 FGF11 CD70 IL1RN WNT2 CRLF1 SEMA3A CCL16 CXCL8 NTF3 CCL26	CCL8 NAMPT CCL4 PF4 IL1B GREM2 CXCL1 CMTM2 WFIKKN2 CCL2 TNF CCL3 PPBP PF4V1 IL1RN CRLF1 CXCL8	GPNMB BMP7 LYPD6 FGF11 CD70 WNT2 SEMA3A CCL16 NTF3 CCL26	3.4
GO:0002237	response to molecule of bacterial origin	biological_process	18/293	404/22360	8.092e-06	0.0005388	18	PF4 S100A8 SSC5D PF4V1 CCL3 PPBP SELE CXCL1 PTGFR TNF BDKRB1 PTGES CCL2 CD24 IL1B IL1RN ELANE CXCL8	PF4 S100A8 PF4V1 CCL3 PPBP SELE CXCL1 PTGFR TNF CCL2 IL1B IL1RN CXCL8	SSC5D BDKRB1 PTGES CD24 ELANE	3.4
GO:0051282	regulation of sequestering of calcium ion	biological_process	6/293	135/22360	0.005287	0.03167	6	BDKRB1 RYR3 JPH4 CCL3 HTR2B SLC8A1	CCL3 SLC8A1	BDKRB1 RYR3 JPH4 HTR2B	3.39
GO:0021549	cerebellum development	biological_process	5/293	113/22360	0.009386	0.04293	5	CNTN1 OPHN1 GLI1 FAIM2 LPAR1		CNTN1 OPHN1 GLI1 FAIM2 LPAR1	3.38
GO:0050905	neuromuscular process	biological_process	5/293	113/22360	0.009386	0.04293	5	GPR88 TIFAB DCANP1 JPH4 COMP	GPR88 COMP	TIFAB DCANP1 JPH4	3.38
GO:0001938	positive regulation of endothelial cell proliferation	biological_process	5/293	113/22360	0.009386	0.04293	5	ECM1 WNT2 HTR2B AGTR1 CCL26		ECM1 WNT2 HTR2B AGTR1 CCL26	3.38
GO:1903725	regulation of phospholipid metabolic process	biological_process	4/293	91/22360	0.01675	0.06258	4	FPR2 FABP3 HTR2B IRS1	FPR2	FABP3 HTR2B IRS1	3.35
GO:0030326	embryonic limb morphogenesis	biological_process	6/293	137/22360	0.005715	0.03326	6	RUNX2 BMP7 ALX1 TWIST1 SALL4 CRABP2		RUNX2 BMP7 ALX1 TWIST1 SALL4 CRABP2	3.34
GO:0051781	positive regulation of cell division	biological_process	4/293	92/22360	0.01748	0.06267	4	PPBP IL1B CDC25B HTR2B	PPBP IL1B	CDC25B HTR2B	3.32
GO:0051208	sequestering of calcium ion	biological_process	6/293	138/22360	0.005939	0.03421	6	CCL3 SLC8A1 HTR2B RYR3 BDKRB1 JPH4	CCL3 SLC8A1	HTR2B RYR3 BDKRB1 JPH4	3.32
GO:0030016	myofibril	cellular_component	10/293	230/22360	0.0007117	0.01354	10	PDE4DIP AHNAK ANK3 ANK1 TRIM63 ADRA1A RYR3 PARVB SLC8A1 NOS1AP	ANK3 PARVB SLC8A1	PDE4DIP AHNAK ANK1 TRIM63 ADRA1A RYR3 NOS1AP	3.32
GO:0006874	cellular calcium ion homeostasis	biological_process	21/293	484/22360	2.511e-06	0.0002274	21	PROK2 CD24 CXCR1 ADRA1B ELANE HTR2B SLC8A1 FPR2 BDKRB1 F2RL2 PTGFR CXCR2 AGTR1 S1PR4 CCL3 LPAR1 FPR1 CCL8 ADRA1A RYR3 JPH4	PROK2 CXCR1 SLC8A1 FPR2 F2RL2 PTGFR CXCR2 S1PR4 CCL3 FPR1 CCL8	CD24 ADRA1B ELANE HTR2B BDKRB1 AGTR1 LPAR1 ADRA1A RYR3 JPH4	3.31
GO:0006959	humoral immune response	biological_process	14/293	324/22360	9.463e-05	0.003456	14	CCL2 TREM1 TNF CXCL1 S100A9 CXCL8 S100A12 CFB ELANE PF4 PPBP PF4V1 DEFB1 S100A8	CCL2 TREM1 TNF CXCL1 S100A9 CXCL8 S100A12 PF4 PPBP PF4V1 S100A8	CFB ELANE DEFB1	3.3
GO:0001653	peptide receptor activity	molecular_function	7/293	162/22360	0.00361	0.02636	7	AGTR1 CXCR1 FPR1 FPR2 F2RL2 BDKRB1 CXCR2	CXCR1 FPR1 FPR2 F2RL2 CXCR2	AGTR1 BDKRB1	3.3
GO:0005178	integrin binding	molecular_function	6/293	139/22360	0.006169	0.0354	6	FAP COMP EGFL6 TNXB IL1B GPNMB	COMP IL1B	FAP EGFL6 TNXB GPNMB	3.29
GO:0016209	antioxidant activity	molecular_function	5/293	116/22360	0.01058	0.04701	5	HBQ1 HBM S100A9 TNF PTGS1	HBQ1 HBM S100A9 TNF	PTGS1	3.29
GO:0050848	regulation of calcium-mediated signaling	biological_process	5/293	116/22360	0.01058	0.04701	5	JPH4 CCL4 ERBB3 CCL3 TNF	CCL4 CCL3 TNF	JPH4 ERBB3	3.29
GO:0030279	negative regulation of ossification	biological_process	4/293	93/22360	0.01823	0.06424	4	TNF CCL3 ECM1 TWIST1	TNF CCL3	ECM1 TWIST1	3.28
GO:0001843	neural tube closure	biological_process	4/293	93/22360	0.01823	0.06424	4	CELSR1 ALX1 TWIST1 SALL4		CELSR1 ALX1 TWIST1 SALL4	3.28
GO:1901019	regulation of calcium ion transmembrane transporter activity	biological_process	4/293	93/22360	0.01823	0.06424	4	AHNAK NOS1AP JPH4 STAC		AHNAK NOS1AP JPH4 STAC	3.28
GO:0005604	basement membrane	cellular_component	4/293	93/22360	0.01823	0.06424	4	THBS2 EGFL6 CCDC80 HMCN2		THBS2 EGFL6 CCDC80 HMCN2	3.28
GO:0008643	carbohydrate transport	biological_process	7/293	164/22360	0.003883	0.028	7	MFSD4A TNF SLC2A3 IRS1 IL1B AQP9 PPBP	TNF SLC2A3 IL1B AQP9 PPBP	MFSD4A IRS1	3.26
GO:0048709	oligodendrocyte differentiation	biological_process	4/293	94/22360	0.019	0.06649	4	TSPAN2 LPAR1 OLIG1 PRDM8	OLIG1	TSPAN2 LPAR1 PRDM8	3.25
GO:0043410	positive regulation of MAPK cascade	biological_process	26/293	610/22360	2.785e-07	4.348e-05	26	SCIMP CCL8 PLA2G5 ADRA1A GPNMB CCL4 PROK2 S100A12 ELANE FPR2 ALOX15 IL1B CCL2 TNF CCL3 LPAR1 FPR1 SEMA3A CCL16 HTR2B CD24 ADRA1B IL1RN CCL26 MARCO NTF3	CCL8 CCL4 PROK2 S100A12 FPR2 ALOX15 IL1B CCL2 TNF CCL3 FPR1 IL1RN	SCIMP PLA2G5 ADRA1A GPNMB ELANE LPAR1 SEMA3A CCL16 HTR2B CD24 ADRA1B CCL26 MARCO NTF3	3.25
GO:0001892	embryonic placenta development	biological_process	4/293	94/22360	0.019	0.06649	4	VASH1 WNT2 BMP7 RSPO3	VASH1	WNT2 BMP7 RSPO3	3.25
GO:0055074	calcium ion homeostasis	biological_process	21/293	498/22360	3.904e-06	0.0003157	21	SLC8A1 FPR2 HTR2B ELANE ADRA1B CD24 CXCR1 PROK2 CXCR2 PTGFR BDKRB1 F2RL2 FPR1 CCL8 LPAR1 CCL3 S1PR4 AGTR1 JPH4 RYR3 ADRA1A	SLC8A1 FPR2 CXCR1 PROK2 CXCR2 PTGFR F2RL2 FPR1 CCL8 CCL3 S1PR4	HTR2B ELANE ADRA1B CD24 BDKRB1 LPAR1 AGTR1 JPH4 RYR3 ADRA1A	3.22
GO:0032526	response to retinoic acid	biological_process	5/293	119/22360	0.01189	0.04903	5	WNT11 EPHA3 PTGES HSD17B2 WNT2	EPHA3 HSD17B2	WNT11 PTGES WNT2	3.21
GO:0032637	interleukin-8 production	biological_process	4/293	95/22360	0.01979	0.06846	4	ELANE SSC5D IL1B TNF	IL1B TNF	ELANE SSC5D	3.21
GO:2000379	positive regulation of reactive oxygen species metabolic process	biological_process	5/293	119/22360	0.01189	0.04903	5	TNF AGTR1 NOS1AP FPR2 IL1B	TNF FPR2 IL1B	AGTR1 NOS1AP	3.21
GO:0006919	activation of cysteine-type endopeptidase activity involved in apoptotic process	biological_process	4/293	95/22360	0.01979	0.06846	4	TNF S100A9 PMAIP1 S100A8	TNF S100A9 PMAIP1 S100A8		3.21
GO:0014065	phosphatidylinositol 3-kinase signaling	biological_process	7/293	167/22360	0.004324	0.03003	7	IRS1 HTR2B ERBB3 TWIST1 NTF3 TNF PEAR1	TNF	IRS1 HTR2B ERBB3 TWIST1 NTF3 PEAR1	3.2
GO:0060048	cardiac muscle contraction	biological_process	6/293	143/22360	0.00716	0.03635	6	GJA1 NOS1AP SLC8A1 ADRA1B ADRA1A ATP1A1	SLC8A1 ATP1A1	GJA1 NOS1AP ADRA1B ADRA1A	3.2
GO:0060402	calcium ion transport into cytosol	biological_process	7/293	167/22360	0.004324	0.03003	7	CCL3 SLC8A1 HTR2B BDKRB1 RYR3 ADRA1A JPH4	CCL3 SLC8A1	HTR2B BDKRB1 RYR3 ADRA1A JPH4	3.2
GO:0006898	receptor-mediated endocytosis	biological_process	14/293	335/22360	0.0001353	0.004439	14	PRG4 SH3GL2 SORL1 OPHN1 SSC5D SELE NTF3 CXCR2 GRK3 MARCO FPR2 HTR2B CXCR1 CXCL8	SORL1 SELE CXCR2 FPR2 CXCR1 CXCL8	PRG4 SH3GL2 OPHN1 SSC5D NTF3 GRK3 MARCO HTR2B	3.19
GO:0001936	regulation of endothelial cell proliferation	biological_process	8/293	192/22360	0.00271	0.02383	8	TNF CCL26 CCL2 ECM1 VASH1 AGTR1 WNT2 HTR2B	TNF CCL2 VASH1	CCL26 ECM1 AGTR1 WNT2 HTR2B	3.18
GO:0061053	somite development	biological_process	4/293	96/22360	0.0206	0.06854	4	NUP133 WNT11 FRZB DMRT2		NUP133 WNT11 FRZB DMRT2	3.18
GO:2000027	regulation of animal organ morphogenesis	biological_process	12/293	288/22360	0.0003724	0.008516	12	CELSR1 TWIST1 RSPO3 TNF ASPN WNT2 RUNX2 DIO3 SIX2 BMP7 GLI1 WNT11	TNF SIX2	CELSR1 TWIST1 RSPO3 ASPN WNT2 RUNX2 DIO3 BMP7 GLI1 WNT11	3.18
GO:0043292	contractile fiber	cellular_component	10/293	241/22360	0.001034	0.01505	10	AHNAK PDE4DIP ANK1 ANK3 RYR3 ADRA1A TRIM63 NOS1AP SLC8A1 PARVB	ANK3 SLC8A1 PARVB	AHNAK PDE4DIP ANK1 RYR3 ADRA1A TRIM63 NOS1AP	3.17
GO:0032496	response to lipopolysaccharide	biological_process	16/293	385/22360	5.435e-05	0.002413	16	PTGES BDKRB1 TNF CCL2 PTGFR CXCL1 CXCL8 IL1RN IL1B ELANE PF4 PF4V1 PPBP SELE CCL3 S100A8	TNF CCL2 PTGFR CXCL1 CXCL8 IL1RN IL1B PF4 PF4V1 PPBP SELE CCL3 S100A8	PTGES BDKRB1 ELANE	3.17
GO:0030902	hindbrain development	biological_process	7/293	169/22360	0.004639	0.03145	7	LPAR1 BMP7 GLI1 CNTN1 EGR2 FAIM2 OPHN1	EGR2	LPAR1 BMP7 GLI1 CNTN1 FAIM2 OPHN1	3.16
GO:0048525	negative regulation of viral process	biological_process	6/293	145/22360	0.007699	0.03856	6	CCL3 APOBEC3A TNF OASL CCL4 CCL8	CCL3 APOBEC3A TNF OASL CCL4 CCL8		3.16
GO:0051216	cartilage development	biological_process	9/293	218/22360	0.001758	0.02128	9	WNT11 COCH RUNX2 BMP7 SIX2 FRZB ECM1 ALX1 COMP	SIX2 COMP	WNT11 COCH RUNX2 BMP7 FRZB ECM1 ALX1	3.15
GO:0001676	long-chain fatty acid metabolic process	biological_process	5/293	121/22360	0.01282	0.05211	5	PTGES PTGS1 ELOVL6 ALOX15 PNPLA3	ALOX15	PTGES PTGS1 ELOVL6 PNPLA3	3.15
GO:0051341	regulation of oxidoreductase activity	biological_process	5/293	121/22360	0.01282	0.05211	5	IL1B HTR2B NOS1AP AGTR1 TNF	IL1B TNF	HTR2B NOS1AP AGTR1	3.15
GO:0042116	macrophage activation	biological_process	5/293	121/22360	0.01282	0.05211	5	CCL3 PLA2G5 TNF NAMPT FPR2	CCL3 TNF NAMPT FPR2	PLA2G5	3.15
GO:0042445	hormone metabolic process	biological_process	11/293	268/22360	0.0006938	0.01331	11	CYP27C1 DIO3 IL1B DHRS2 HSD3B2 TNF CRABP2 DIO2 CMA1 ATP1A1 HSD17B2	IL1B HSD3B2 TNF ATP1A1 HSD17B2	CYP27C1 DIO3 DHRS2 CRABP2 DIO2 CMA1	3.13
GO:0071347	cellular response to interleukin-1	biological_process	9/293	220/22360	0.001878	0.02232	9	CCL16 CCL3 CXCL8 IL1RN CCL8 IL1B CCL2 CCL26 CCL4	CCL3 CXCL8 IL1RN CCL8 IL1B CCL2 CCL4	CCL16 CCL26	3.12
GO:2000772	regulation of cellular senescence	biological_process	4/293	98/22360	0.0223	0.07338	4	CDKN2A TWIST1 NAMPT VASH1	NAMPT VASH1	CDKN2A TWIST1	3.11
GO:0048705	skeletal system morphogenesis	biological_process	10/293	246/22360	0.001216	0.01658	10	COCH CSRNP1 RUNX2 BMP7 SIX2 DCANP1 TIFAB COMP ALX1 TWIST1	CSRNP1 SIX2 COMP	COCH RUNX2 BMP7 DCANP1 TIFAB ALX1 TWIST1	3.1
GO:0022037	metencephalon development	biological_process	5/293	123/22360	0.01381	0.05509	5	LPAR1 FAIM2 OPHN1 GLI1 CNTN1		LPAR1 FAIM2 OPHN1 GLI1 CNTN1	3.1
GO:2001236	regulation of extrinsic apoptotic signaling pathway	biological_process	7/293	173/22360	0.005322	0.03175	7	PPP2R1B PMAIP1 IL1B FAIM2 TNF ATF3 PF4	PMAIP1 IL1B TNF ATF3 PF4	PPP2R1B FAIM2	3.09
GO:0007189	adenylate cyclase-activating G protein-coupled receptor signaling pathway	biological_process	6/293	148/22360	0.008564	0.04197	6	ADRA1B S1PR4 PTGFR ADGRE3 PF4 ADRA1A	S1PR4 PTGFR ADGRE3 PF4	ADRA1B ADRA1A	3.09
GO:0007193	adenylate cyclase-inhibiting G protein-coupled receptor signaling pathway	biological_process	4/293	99/22360	0.02318	0.0754	4	LPAR1 FPR2 CHRM3 MARCO	FPR2 CHRM3	LPAR1 MARCO	3.08
GO:0002062	chondrocyte differentiation	biological_process	5/293	124/22360	0.01432	0.05514	5	COCH ECM1 RUNX2 SIX2 COMP	SIX2 COMP	COCH ECM1 RUNX2	3.08
GO:0032642	regulation of chemokine production	biological_process	4/293	99/22360	0.02318	0.0754	4	ELANE TWIST1 IL1B TNF	IL1B TNF	ELANE TWIST1	3.08
GO:0006937	regulation of muscle contraction	biological_process	7/293	174/22360	0.005505	0.03258	7	SLC8A1 NOS1AP ADRA1B PROK2 ATP1A1 ADRA1A CHRM3	SLC8A1 PROK2 ATP1A1 CHRM3	NOS1AP ADRA1B ADRA1A	3.07
GO:0097553	calcium ion transmembrane import into cytosol	biological_process	6/293	149/22360	0.008868	0.04308	6	JPH4 RYR3 BDKRB1 HTR2B SLC8A1 CCL3	SLC8A1 CCL3	JPH4 RYR3 BDKRB1 HTR2B	3.07
GO:0042063	gliogenesis	biological_process	13/293	325/22360	0.0003413	0.008354	13	CCL3 PRDM8 S100A8 LPAR1 GAP43 EGR2 ERBB3 FPR2 IL1B OLIG1 CCL2 TNF TSPAN2	CCL3 S100A8 EGR2 FPR2 IL1B OLIG1 CCL2 TNF	PRDM8 LPAR1 GAP43 ERBB3 TSPAN2	3.05
GO:0097191	extrinsic apoptotic signaling pathway	biological_process	10/293	250/22360	0.00138	0.01832	10	ERBB3 PMAIP1 PPP2R1B TNFRSF10C IL1B PF4 ATF3 TNF CD70 FAIM2	PMAIP1 TNFRSF10C IL1B PF4 ATF3 TNF	ERBB3 PPP2R1B CD70 FAIM2	3.05
GO:0046890	regulation of lipid biosynthetic process	biological_process	8/293	201/22360	0.003657	0.02666	8	THRSP IL1B ELOVL6 HTR2B FPR2 TNF ATP1A1 FABP3	IL1B FPR2 TNF ATP1A1	THRSP ELOVL6 HTR2B FABP3	3.04
GO:0071222	cellular response to lipopolysaccharide	biological_process	10/293	252/22360	0.001469	0.01879	10	PPBP CCL3 CXCL8 PF4V1 IL1RN IL1B CCL2 TNF PF4 CXCL1	PPBP CCL3 CXCL8 PF4V1 IL1RN IL1B CCL2 TNF PF4 CXCL1		3.03
GO:0061337	cardiac conduction	biological_process	6/293	152/22360	0.009829	0.04459	6	GJA1 KCNIP1 SLC8A1 RYR3 ATP1A1 KCND2	KCNIP1 SLC8A1 ATP1A1	GJA1 RYR3 KCND2	3.01
GO:0043177	organic acid binding	molecular_function	9/293	228/22360	0.002427	0.02257	9	CRABP2 HBM FABP3 CYP27C1 SELE S100A9 S100A8 HBQ1 HMMR	HBM SELE S100A9 S100A8 HBQ1	CRABP2 FABP3 CYP27C1 HMMR	3.01
GO:0032963	collagen metabolic process	biological_process	5/293	127/22360	0.01594	0.0606	5	TNXB FAP ADAMTS14 MMP27 MMP23B	MMP23B	TNXB FAP ADAMTS14 MMP27	3
GO:0035249	synaptic transmission, glutamatergic	biological_process	4/293	102/22360	0.02597	0.08076	4	SHC3 TNF OPHN1 CCL2	TNF CCL2	SHC3 OPHN1	2.99
GO:0031091	platelet alpha granule	cellular_component	4/293	102/22360	0.02597	0.08076	4	PF4 PPBP THBS2 PCDH7	PF4 PPBP	THBS2 PCDH7	2.99
GO:0072006	nephron development	biological_process	6/293	153/22360	0.01017	0.04541	6	WNT11 BMP7 SIX2 ADAMTS16 CD24 NUP133	SIX2	WNT11 BMP7 ADAMTS16 CD24 NUP133	2.99
GO:0015908	fatty acid transport	biological_process	4/293	102/22360	0.02597	0.08076	4	THRSP PLA2G5 IL1B FABP3	IL1B	THRSP PLA2G5 FABP3	2.99
GO:0010923	negative regulation of phosphatase activity	biological_process	5/293	128/22360	0.01651	0.06173	5	PHACTR3 PPP1R36 TMEM225B TNF ARFGEF3	TNF	PHACTR3 PPP1R36 TMEM225B ARFGEF3	2.98
GO:0006875	cellular metal ion homeostasis	biological_process	24/293	615/22360	3.412e-06	0.0002809	24	CXCR1 FPR2 ELANE S100A9 PROK2 CXCR2 BDKRB1 CCL8 S100A8 AGTR1 ATP1A1 RYR3 ADRA1A ADRA1B CD24 SLC8A1 HTR2B PTGFR F2RL2 FPR1 LPAR1 S1PR4 CCL3 JPH4	CXCR1 FPR2 S100A9 PROK2 CXCR2 CCL8 S100A8 ATP1A1 SLC8A1 PTGFR F2RL2 FPR1 S1PR4 CCL3	ELANE BDKRB1 AGTR1 RYR3 ADRA1A ADRA1B CD24 HTR2B LPAR1 JPH4	2.98
GO:0032414	positive regulation of ion transmembrane transporter activity	biological_process	4/293	103/22360	0.02694	0.08281	4	STAC ANK3 PDZK1 NOS1AP	ANK3	STAC PDZK1 NOS1AP	2.96
GO:0030017	sarcomere	cellular_component	8/293	208/22360	0.004562	0.0312	8	PARVB SLC8A1 NOS1AP RYR3 ADRA1A TRIM63 ANK1 ANK3	PARVB SLC8A1 ANK3	NOS1AP RYR3 ADRA1A TRIM63 ANK1	2.94
GO:0060993	kidney morphogenesis	biological_process	4/293	104/22360	0.02795	0.08283	4	WNT11 ADAMTS16 BMP7 SIX2	SIX2	WNT11 ADAMTS16 BMP7	2.94
GO:1903169	regulation of calcium ion transmembrane transport	biological_process	6/293	156/22360	0.01123	0.04927	6	SLC8A1 NOS1AP STAC AHNAK JPH4 BDKRB1	SLC8A1	NOS1AP STAC AHNAK JPH4 BDKRB1	2.94
GO:0001935	endothelial cell proliferation	biological_process	8/293	208/22360	0.004562	0.0312	8	VASH1 ECM1 CCL2 CCL26 TNF HTR2B WNT2 AGTR1	VASH1 CCL2 TNF	ECM1 CCL26 HTR2B WNT2 AGTR1	2.94
GO:0071219	cellular response to molecule of bacterial origin	biological_process	10/293	260/22360	0.001873	0.02238	10	CCL2 PF4 TNF CXCL1 PPBP CCL3 CXCL8 PF4V1 IL1RN IL1B	CCL2 PF4 TNF CXCL1 PPBP CCL3 CXCL8 PF4V1 IL1RN IL1B		2.94
GO:0051928	positive regulation of calcium ion transport	biological_process	5/293	130/22360	0.01769	0.06273	5	CCL4 BDKRB1 STAC CCL3 CCL2	CCL4 CCL3 CCL2	BDKRB1 STAC	2.94
GO:0050810	regulation of steroid biosynthetic process	biological_process	4/293	104/22360	0.02795	0.08283	4	ELOVL6 ATP1A1 IL1B TNF	ATP1A1 IL1B TNF	ELOVL6	2.94
GO:0035023	regulation of Rho protein signal transduction	biological_process	6/293	157/22360	0.0116	0.04806	6	F2RL2 ADRA1A OPHN1 PLEKHG4 LPAR1 MCF2	F2RL2	ADRA1A OPHN1 PLEKHG4 LPAR1 MCF2	2.92
GO:0043270	positive regulation of ion transport	biological_process	11/293	287/22360	0.00124	0.01681	11	ANK3 CCL4 CCL3 STAC NOS1AP PDZK1 CCL2 BDKRB1 FABP3 CNTN1 IL1B	ANK3 CCL4 CCL3 CCL2 IL1B	STAC NOS1AP PDZK1 BDKRB1 FABP3 CNTN1	2.92
GO:0060401	cytosolic calcium ion transport	biological_process	7/293	183/22360	0.007377	0.03728	7	CCL3 SLC8A1 HTR2B RYR3 BDKRB1 ADRA1A JPH4	CCL3 SLC8A1	HTR2B RYR3 BDKRB1 ADRA1A JPH4	2.92
GO:0002027	regulation of heart rate	biological_process	4/293	105/22360	0.02897	0.08501	4	NOS1AP SLC8A1 ADRA1A SEMA3A	SLC8A1	NOS1AP ADRA1A SEMA3A	2.91
GO:0061326	renal tubule development	biological_process	4/293	105/22360	0.02897	0.08501	4	SIX2 CD24 ADAMTS16 WNT11	SIX2	CD24 ADAMTS16 WNT11	2.91
GO:0008016	regulation of heart contraction	biological_process	10/293	262/22360	0.001987	0.01964	10	ATP1A1 KCND2 ADRA1A RYR3 ADRA1B KCNIP1 NOS1AP SLC8A1 GJA1 SEMA3A	ATP1A1 KCNIP1 SLC8A1	KCND2 ADRA1A RYR3 ADRA1B NOS1AP GJA1 SEMA3A	2.91
GO:0034440	lipid oxidation	biological_process	4/293	105/22360	0.02897	0.08501	4	IRS1 PLA2G7 TWIST1 FABP3		IRS1 PLA2G7 TWIST1 FABP3	2.91
GO:0006936	muscle contraction	biological_process	14/293	368/22360	0.000362	0.008493	14	HTR2B DCANP1 SLC8A1 ADRA1B PROK2 COMP TIFAB TRIM63 NOS1AP GJA1 STAC ATP1A1 ADRA1A CHRM3	SLC8A1 PROK2 COMP ATP1A1 CHRM3	HTR2B DCANP1 ADRA1B TIFAB TRIM63 NOS1AP GJA1 STAC ADRA1A	2.9
GO:0043062	extracellular structure organization	biological_process	18/293	474/22360	6.732e-05	0.002876	18	AGTR1 MMP27 PLA2G5 DPP4 ADAMTSL4 BMP7 ELANE FAP MMP23B TNF SCUBE1 ADAMTS14 CCDC80 TNXB EGFL6 PLA2G7 CMA1 COMP	MMP23B TNF SCUBE1 COMP	AGTR1 MMP27 PLA2G5 DPP4 ADAMTSL4 BMP7 ELANE FAP ADAMTS14 CCDC80 TNXB EGFL6 PLA2G7 CMA1	2.9
GO:0016331	morphogenesis of embryonic epithelium	biological_process	6/293	158/22360	0.01198	0.04931	6	CELSR1 TWIST1 SALL4 ALX1 WNT2 BMP7		CELSR1 TWIST1 SALL4 ALX1 WNT2 BMP7	2.9
GO:0019218	regulation of steroid metabolic process	biological_process	5/293	132/22360	0.01893	0.06629	5	AGTR1 TNF ATP1A1 ELOVL6 IL1B	TNF ATP1A1 IL1B	AGTR1 ELOVL6	2.89
GO:0014074	response to purine-containing compound	biological_process	6/293	159/22360	0.01237	0.05042	6	RYR3 PLA2G5 IL1B AQP9 SELL SLC8A1	IL1B AQP9 SELL SLC8A1	RYR3 PLA2G5	2.88
GO:0051272	positive regulation of cellular component movement	biological_process	23/293	611/22360	9.443e-06	0.0006108	23	TNF BDKRB1 CXCR2 ELANE BMP7 FPR2 IL1B GPNMB CCL4 DEFB1 CCL8 CCL26 PLA2G7 NTF3 SEMA3A WNT11 CXCL8 SLC8A1 TWIST1 CCL3 TTLL6 NOS1AP LPAR1	TNF CXCR2 FPR2 IL1B CCL4 CCL8 CXCL8 SLC8A1 CCL3 TTLL6	BDKRB1 ELANE BMP7 GPNMB DEFB1 CCL26 PLA2G7 NTF3 SEMA3A WNT11 TWIST1 NOS1AP LPAR1	2.87
GO:0061138	morphogenesis of a branching epithelium	biological_process	8/293	213/22360	0.005312	0.03177	8	BMP7 SIX2 ADAMTS16 WNT2 SEMA3A CELSR1 RSPO3 TNF	SIX2 TNF	BMP7 ADAMTS16 WNT2 SEMA3A CELSR1 RSPO3	2.87
GO:0001838	embryonic epithelial tube formation	biological_process	5/293	133/22360	0.01958	0.06783	5	CELSR1 BMP7 SALL4 TWIST1 ALX1		CELSR1 BMP7 SALL4 TWIST1 ALX1	2.87
GO:0042472	inner ear morphogenesis	biological_process	4/293	107/22360	0.0311	0.08992	4	FRZB CELSR1 TIFAB DCANP1		FRZB CELSR1 TIFAB DCANP1	2.85
GO:0008015	blood circulation	biological_process	21/293	564/22360	2.539e-05	0.001402	21	BDKRB1 PTGS1 CXCR2 RYR3 ADRA1A ATP1A1 NAMPT NFE2 AGTR1 KCND2 CMA1 COMP SEMA3A ADRA1B SLC8A1 HTR2B CHRM3 GJA1 ADAMTS16 KCNIP1 NOS1AP	CXCR2 ATP1A1 NAMPT NFE2 COMP SLC8A1 CHRM3 KCNIP1	BDKRB1 PTGS1 RYR3 ADRA1A AGTR1 KCND2 CMA1 SEMA3A ADRA1B HTR2B GJA1 ADAMTS16 NOS1AP	2.84
GO:0010469	regulation of signaling receptor activity	biological_process	27/293	727/22360	2.33e-06	0.0002245	27	PF4V1 PPBP CCL3 LYPD6 CD70 FGF11 CXCL8 CCL16 SEMA3A WNT2 CRLF1 IL1RN CCL26 NTF3 CCL8 PF4 GPNMB CCL4 NAMPT GREM2 IL1B BMP7 TNF CCL2 WFIKKN2 CMTM2 CXCL1	PF4V1 PPBP CCL3 CXCL8 CRLF1 IL1RN CCL8 PF4 CCL4 NAMPT GREM2 IL1B TNF CCL2 WFIKKN2 CMTM2 CXCL1	LYPD6 CD70 FGF11 CCL16 SEMA3A WNT2 CCL26 NTF3 GPNMB BMP7	2.83
GO:0035108	limb morphogenesis	biological_process	6/293	162/22360	0.0136	0.0544	6	CRABP2 ALX1 SALL4 TWIST1 BMP7 RUNX2		CRABP2 ALX1 SALL4 TWIST1 BMP7 RUNX2	2.83
GO:0007043	cell-cell junction assembly	biological_process	5/293	136/22360	0.0216	0.07129	5	CDH4 TNF GJA1 ARVCF WNT11	TNF	CDH4 GJA1 ARVCF WNT11	2.81
GO:0016709	oxidoreductase activity, acting on paired donors, with incorporation or reduction of molecular oxygen, NAD(P)H as one donor, and incorporation of one atom of oxygen	molecular_function	4/293	109/22360	0.03333	0.0931	4	TNF NOS1AP HTR2B IL1B	TNF IL1B	NOS1AP HTR2B	2.8
GO:0035821	modification of morphology or physiology of other organism	biological_process	7/293	191/22360	0.009423	0.04297	7	ELANE CCL8 S100A9 CCL3 S100A12 CCL4 PF4	CCL8 S100A9 CCL3 S100A12 CCL4 PF4	ELANE	2.8
GO:0060173	limb development	biological_process	7/293	192/22360	0.009707	0.04413	7	BMP7 RUNX2 CRABP2 COMP ALX1 TWIST1 SALL4	COMP	BMP7 RUNX2 CRABP2 ALX1 TWIST1 SALL4	2.78
GO:0051261	protein depolymerization	biological_process	4/293	110/22360	0.03448	0.09578	4	HSPA8 SH3GL2 STMN2 SH3BP1	HSPA8 SH3BP1	SH3GL2 STMN2	2.78
GO:0021915	neural tube development	biological_process	6/293	166/22360	0.01538	0.05862	6	NUP133 CELSR1 ALX1 SALL4 TWIST1 BMP7		NUP133 CELSR1 ALX1 SALL4 TWIST1 BMP7	2.76
GO:0048562	embryonic organ morphogenesis	biological_process	11/293	304/22360	0.001998	0.01971	11	FRZB TWIST1 SIX2 ALX1 CELSR1 TIFAB WNT11 GLI1 BMP7 DCANP1 RUNX2	SIX2	FRZB TWIST1 ALX1 CELSR1 TIFAB WNT11 GLI1 BMP7 DCANP1 RUNX2	2.76
GO:0055065	metal ion homeostasis	biological_process	25/293	697/22360	9.449e-06	0.0006026	25	AGTR1 S100A8 CCL8 ADRA1A RYR3 ANK3 ATP1A1 S100A9 PROK2 CXCR1 ELANE FPR2 BDKRB1 CXCR2 S1PR4 CCL3 LPAR1 FPR1 JPH4 CD24 ADRA1B HTR2B SLC8A1 F2RL2 PTGFR	S100A8 CCL8 ANK3 ATP1A1 S100A9 PROK2 CXCR1 FPR2 CXCR2 S1PR4 CCL3 FPR1 SLC8A1 F2RL2 PTGFR	AGTR1 ADRA1A RYR3 ELANE BDKRB1 LPAR1 JPH4 CD24 ADRA1B HTR2B	2.74
GO:0001503	ossification	biological_process	15/293	418/22360	0.0004437	0.009753	15	TNF COMP ECM1 WNT11 GLI1 BMP7 ALOX15 SLC8A1 RUNX2 ASPN GPNMB TWIST1 EGR2 CCL3 SIX2	TNF COMP ALOX15 SLC8A1 EGR2 CCL3 SIX2	ECM1 WNT11 GLI1 BMP7 RUNX2 ASPN GPNMB TWIST1	2.74
GO:0043122	regulation of I-kappaB kinase/NF-kappaB signaling	biological_process	9/293	252/22360	0.004902	0.02967	9	UBD GJA1 S100A12 HTR2B IL1RN LPAR1 IL1B TNF ECM1	S100A12 IL1RN IL1B TNF	UBD GJA1 HTR2B LPAR1 ECM1	2.73
GO:0072175	epithelial tube formation	biological_process	5/293	140/22360	0.02451	0.0767	5	SALL4 TWIST1 ALX1 CELSR1 BMP7		SALL4 TWIST1 ALX1 CELSR1 BMP7	2.73
GO:0045667	regulation of osteoblast differentiation	biological_process	5/293	140/22360	0.02451	0.0767	5	GLI1 TNF BMP7 TWIST1 RUNX2	TNF	GLI1 BMP7 TWIST1 RUNX2	2.73
GO:0007266	Rho protein signal transduction	biological_process	8/293	224/22360	0.007303	0.03699	8	PLEKHG4 OPHN1 ADRA1A F2RL2 CELSR1 AGTR1 LPAR1 MCF2	F2RL2	PLEKHG4 OPHN1 ADRA1A CELSR1 AGTR1 LPAR1 MCF2	2.73
GO:0005509	calcium ion binding	molecular_function	27/293	755/22360	4.652e-06	0.0003453	27	RYR3 MEX3B PLA2G5 DLK2 PRRG3 ADGRE3 SELL CDH4 S100A8 PCDH7 PKD2L1 S100A12 S100A9 CABYR CGREF1 ASPN PAMR1 PCDH19 KCNIP1 NELL2 SCUBE1 HMCN2 CELSR1 EGFL6 COMP THBS2 SLC8A1	DLK2 ADGRE3 SELL S100A8 PKD2L1 S100A12 S100A9 KCNIP1 SCUBE1 COMP SLC8A1	RYR3 MEX3B PLA2G5 PRRG3 CDH4 PCDH7 CABYR CGREF1 ASPN PAMR1 PCDH19 NELL2 HMCN2 CELSR1 EGFL6 THBS2	2.73
GO:0043408	regulation of MAPK cascade	biological_process	30/293	840/22360	1.536e-06	0.0001696	30	FPR1 LPAR1 CCL3 SORL1 HTR2B IL1RN ADRA1B CD24 CCL16 SEMA3A NTF3 MARCO CCL26 SCIMP CCL8 DUSP26 CCL4 PLA2G5 ADRA1A GPNMB ATF3 ALOX15 FPR2 BMP7 ELANE IL1B PROK2 S100A12 CCL2 TNF	FPR1 CCL3 SORL1 IL1RN CCL8 DUSP26 CCL4 ATF3 ALOX15 FPR2 IL1B PROK2 S100A12 CCL2 TNF	LPAR1 HTR2B ADRA1B CD24 CCL16 SEMA3A NTF3 MARCO CCL26 SCIMP PLA2G5 ADRA1A GPNMB BMP7 ELANE	2.73
GO:0035305	negative regulation of dephosphorylation	biological_process	5/293	141/22360	0.02529	0.0787	5	PPP1R36 PHACTR3 TNF TMEM225B ARFGEF3	TNF	PPP1R36 PHACTR3 TMEM225B ARFGEF3	2.71
GO:0061448	connective tissue development	biological_process	10/293	283/22360	0.003573	0.02661	10	BMP7 RUNX2 WNT11 ALX1 COMP ECM1 SIX2 COCH NAMPT FRZB	COMP SIX2 NAMPT	BMP7 RUNX2 WNT11 ALX1 ECM1 COCH FRZB	2.7
GO:0043547	positive regulation of GTPase activity	biological_process	16/293	453/22360	0.0003593	0.008473	16	PLEKHG4 CCL26 RGS16 CCL2 ARHGAP26 NTF3 CCL16 WNT11 HTR2B OPHN1 SH3BP1 CCL4 SIPA1L2 CCL3 TAGAP CCL8	RGS16 CCL2 ARHGAP26 SH3BP1 CCL4 CCL3 TAGAP CCL8	PLEKHG4 CCL26 NTF3 CCL16 WNT11 HTR2B OPHN1 SIPA1L2	2.7
GO:0001763	morphogenesis of a branching structure	biological_process	8/293	227/22360	0.007937	0.03967	8	CELSR1 RSPO3 TNF SIX2 BMP7 WNT2 ADAMTS16 SEMA3A	TNF SIX2	CELSR1 RSPO3 BMP7 WNT2 ADAMTS16 SEMA3A	2.69
GO:2000147	positive regulation of cell motility	biological_process	21/293	597/22360	5.787e-05	0.002544	21	CCL4 GPNMB DEFB1 CCL8 CXCR2 BDKRB1 TNF IL1B FPR2 ELANE BMP7 TWIST1 LPAR1 CCL3 NTF3 PLA2G7 CCL26 SLC8A1 CXCL8 WNT11 SEMA3A	CCL4 CCL8 CXCR2 TNF IL1B FPR2 CCL3 SLC8A1 CXCL8	GPNMB DEFB1 BDKRB1 ELANE BMP7 TWIST1 LPAR1 NTF3 PLA2G7 CCL26 WNT11 SEMA3A	2.68
GO:0045995	regulation of embryonic development	biological_process	5/293	143/22360	0.02688	0.08274	5	DMRT2 CELSR1 BMP7 IL1RN WNT2	IL1RN	DMRT2 CELSR1 BMP7 WNT2	2.67
GO:1904064	positive regulation of cation transmembrane transport	biological_process	5/293	144/22360	0.0277	0.08225	5	BDKRB1 PDZK1 ANK3 NOS1AP STAC	ANK3	BDKRB1 PDZK1 NOS1AP STAC	2.65
GO:0019897	extrinsic component of plasma membrane	cellular_component	6/293	173/22360	0.01889	0.0662	6	WNT2 KCNIP1 CDH4 ALOX15 STAC SCUBE1	KCNIP1 ALOX15 SCUBE1	WNT2 CDH4 STAC	2.65
GO:0048015	phosphatidylinositol-mediated signaling	biological_process	7/293	202/22360	0.01291	0.0521	7	ERBB3 IRS1 HTR2B TNF PEAR1 TWIST1 NTF3	TNF	ERBB3 IRS1 HTR2B PEAR1 TWIST1 NTF3	2.64
GO:0048259	regulation of receptor-mediated endocytosis	biological_process	4/293	116/22360	0.04196	0.1083	4	OPHN1 SELE SH3GL2 NTF3	SELE	OPHN1 SH3GL2 NTF3	2.63
GO:0048568	embryonic organ development	biological_process	16/293	465/22360	0.0004812	0.01023	16	WNT11 GLI1 CXCL8 BMP7 DCANP1 RUNX2 WNT2 TNF ALX1 CELSR1 VASH1 TIFAB SIX2 FRZB RSPO3 TWIST1	CXCL8 TNF VASH1 SIX2	WNT11 GLI1 BMP7 DCANP1 RUNX2 WNT2 ALX1 CELSR1 TIFAB FRZB RSPO3 TWIST1	2.63
GO:0007249	I-kappaB kinase/NF-kappaB signaling	biological_process	10/293	291/22360	0.004399	0.03023	10	IL1RN IL1B HTR2B S100A12 UBD TIFAB ECM1 TNF LPAR1 GJA1	IL1RN IL1B S100A12 TNF	HTR2B UBD TIFAB ECM1 LPAR1 GJA1	2.62
GO:0030003	cellular cation homeostasis	biological_process	24/293	699/22360	2.802e-05	0.00151	24	F2RL2 PTGFR HTR2B SLC8A1 CD24 ADRA1B JPH4 CCL3 S1PR4 LPAR1 FPR1 BDKRB1 CXCR2 S100A9 PROK2 ELANE FPR2 CXCR1 ADRA1A RYR3 ATP1A1 AGTR1 S100A8 CCL8	F2RL2 PTGFR SLC8A1 CCL3 S1PR4 FPR1 CXCR2 S100A9 PROK2 FPR2 CXCR1 ATP1A1 S100A8 CCL8	HTR2B CD24 ADRA1B JPH4 LPAR1 BDKRB1 ELANE ADRA1A RYR3 AGTR1	2.62
GO:0048017	inositol lipid-mediated signaling	biological_process	7/293	205/22360	0.01402	0.05588	7	NTF3 TWIST1 TNF PEAR1 IRS1 HTR2B ERBB3	TNF	NTF3 TWIST1 PEAR1 IRS1 HTR2B ERBB3	2.61
GO:0050764	regulation of phagocytosis	biological_process	4/293	117/22360	0.0433	0.1113	4	CCL2 TNF ALOX15 IL1B	CCL2 TNF ALOX15 IL1B		2.61
GO:0030198	extracellular matrix organization	biological_process	14/293	411/22360	0.001102	0.01584	14	MMP23B TNF ADAMTS14 SCUBE1 CCDC80 CMA1 COMP TNXB EGFL6 ADAMTSL4 ELANE FAP DPP4 MMP27	MMP23B TNF SCUBE1 COMP	ADAMTS14 CCDC80 CMA1 TNXB EGFL6 ADAMTSL4 ELANE FAP DPP4 MMP27	2.6
GO:0060047	heart contraction	biological_process	10/293	293/22360	0.004628	0.03142	10	KCND2 ADRA1B SLC8A1 SEMA3A ATP1A1 RYR3 ADRA1A KCNIP1 NOS1AP GJA1	SLC8A1 ATP1A1 KCNIP1	KCND2 ADRA1B SEMA3A RYR3 ADRA1A NOS1AP GJA1	2.6
GO:1902533	positive regulation of intracellular signal transduction	biological_process	38/293	1123/22360	2.876e-07	4.341e-05	38	CCL8 S100A8 SCIMP CCL4 GPNMB ADRA1A BMF PLA2G5 IRS1 IL1B FPR2 ALOX15 ELANE S100A12 PROK2 S100A9 TNF CCL2 FPR1 LPAR1 NOS1AP GJA1 CCL3 IL1RN ADRA1B PMAIP1 CD24 HTR2B WNT11 UBD CCL16 ERBB3 SEMA3A ECM1 NTF3 F2RL2 MARCO CCL26	CCL8 S100A8 CCL4 IL1B FPR2 ALOX15 S100A12 PROK2 S100A9 TNF CCL2 FPR1 CCL3 IL1RN PMAIP1 F2RL2	SCIMP GPNMB ADRA1A BMF PLA2G5 IRS1 ELANE LPAR1 NOS1AP GJA1 ADRA1B CD24 HTR2B WNT11 UBD CCL16 ERBB3 SEMA3A ECM1 NTF3 MARCO CCL26	2.58
GO:0006873	cellular ion homeostasis	biological_process	24/293	711/22360	3.672e-05	0.001889	24	SLC8A1 HTR2B ADRA1B CD24 PTGFR F2RL2 FPR1 LPAR1 CCL3 S1PR4 JPH4 FPR2 ELANE CXCR1 PROK2 S100A9 CXCR2 BDKRB1 CCL8 S100A8 AGTR1 ATP1A1 RYR3 ADRA1A	SLC8A1 PTGFR F2RL2 FPR1 CCL3 S1PR4 FPR2 CXCR1 PROK2 S100A9 CXCR2 CCL8 S100A8 ATP1A1	HTR2B ADRA1B CD24 LPAR1 JPH4 ELANE BDKRB1 AGTR1 RYR3 ADRA1A	2.58
GO:0048634	regulation of muscle organ development	biological_process	6/293	178/22360	0.02174	0.0717	6	DCANP1 WNT2 ERBB3 GLI1 TWIST1 TIFAB		DCANP1 WNT2 ERBB3 GLI1 TWIST1 TIFAB	2.57
GO:2001237	negative regulation of extrinsic apoptotic signaling pathway	biological_process	4/293	119/22360	0.04607	0.1146	4	FAIM2 IL1B TNF PF4	IL1B TNF PF4	FAIM2	2.57
GO:0048565	digestive tract development	biological_process	5/293	149/22360	0.03207	0.08992	5	TNF SIX2 GLI1 CXCL8 WNT11	TNF SIX2 CXCL8	GLI1 WNT11	2.56
GO:0045766	positive regulation of angiogenesis	biological_process	7/293	209/22360	0.0156	0.05936	7	CMA1 CXCR2 TWIST1 ECM1 IL1B AGTR1 CXCL8	CXCR2 IL1B CXCL8	CMA1 TWIST1 ECM1 AGTR1	2.56
GO:0043406	positive regulation of MAP kinase activity	biological_process	10/293	299/22360	0.005373	0.03201	10	FPR1 LPAR1 NTF3 TNF HTR2B ELANE IL1B CD24 PROK2 S100A12	FPR1 TNF IL1B PROK2 S100A12	LPAR1 NTF3 HTR2B ELANE CD24	2.55
GO:0040017	positive regulation of locomotion	biological_process	21/293	629/22360	0.000121	0.004089	21	TWIST1 LPAR1 CCL3 NTF3 PLA2G7 CCL26 SLC8A1 CXCL8 WNT11 SEMA3A CCL4 GPNMB DEFB1 CCL8 CXCR2 BDKRB1 TNF IL1B FPR2 ELANE BMP7	CCL3 SLC8A1 CXCL8 CCL4 CCL8 CXCR2 TNF IL1B FPR2	TWIST1 LPAR1 NTF3 PLA2G7 CCL26 WNT11 SEMA3A GPNMB DEFB1 BDKRB1 ELANE BMP7	2.55
GO:0048754	branching morphogenesis of an epithelial tube	biological_process	6/293	180/22360	0.02296	0.07479	6	WNT2 ADAMTS16 SIX2 BMP7 CELSR1 TNF	SIX2 TNF	WNT2 ADAMTS16 BMP7 CELSR1	2.54
GO:0032755	positive regulation of interleukin-6 production	biological_process	4/293	120/22360	0.04749	0.1178	4	TNF IL1B IL1RN TWIST1	TNF IL1B IL1RN	TWIST1	2.54
GO:0006941	striated muscle contraction	biological_process	6/293	180/22360	0.02296	0.07479	6	GJA1 NOS1AP SLC8A1 ADRA1B ADRA1A ATP1A1	SLC8A1 ATP1A1	GJA1 NOS1AP ADRA1B ADRA1A	2.54
GO:0001649	osteoblast differentiation	biological_process	8/293	240/22360	0.01119	0.04914	8	TNF GPNMB TWIST1 WNT11 CCL3 GLI1 BMP7 RUNX2	TNF CCL3	GPNMB TWIST1 WNT11 GLI1 BMP7 RUNX2	2.54
GO:0050731	positive regulation of peptidyl-tyrosine phosphorylation	biological_process	7/293	210/22360	0.01601	0.06077	7	ERBB3 CNTN1 CRLF1 CD24 ADRA1A TNF NTF3	CRLF1 TNF	ERBB3 CNTN1 CD24 ADRA1A NTF3	2.54
GO:0003015	heart process	biological_process	10/293	302/22360	0.00578	0.0336	10	KCND2 ADRA1B SLC8A1 SEMA3A ATP1A1 ADRA1A RYR3 KCNIP1 NOS1AP GJA1	SLC8A1 ATP1A1 KCNIP1	KCND2 ADRA1B SEMA3A ADRA1A RYR3 NOS1AP GJA1	2.53
GO:0030335	positive regulation of cell migration	biological_process	19/293	573/22360	0.0002612	0.006876	19	IL1B ELANE BMP7 FPR2 CXCR2 TNF BDKRB1 CCL8 CCL4 GPNMB SLC8A1 CXCL8 SEMA3A WNT11 PLA2G7 NTF3 CCL26 LPAR1 CCL3	IL1B FPR2 CXCR2 TNF CCL8 CCL4 SLC8A1 CXCL8 CCL3	ELANE BMP7 BDKRB1 GPNMB SEMA3A WNT11 PLA2G7 NTF3 CCL26 LPAR1	2.53
GO:0005267	potassium channel activity	molecular_function	6/293	181/22360	0.02359	0.07657	6	KCNIP1 PKD2L1 NOS1AP KCND2 ANK3 SGK2	KCNIP1 PKD2L1 ANK3	NOS1AP KCND2 SGK2	2.53
GO:0070820	tertiary granule	cellular_component	7/293	214/22360	0.01775	0.06284	7	PPBP FCAR FPR2 FPR1 SLC2A3 ADGRE3 CXCL1	PPBP FCAR FPR2 FPR1 SLC2A3 ADGRE3 CXCL1		2.5
GO:0050768	negative regulation of neurogenesis	biological_process	10/293	307/22360	0.006514	0.03655	10	SORL1 NEXMIF DIO3 MCF2 LPAR1 STMN2 TNF BMP7 IL1B SEMA3A	SORL1 TNF IL1B	NEXMIF DIO3 MCF2 LPAR1 STMN2 BMP7 SEMA3A	2.49
GO:0051924	regulation of calcium ion transport	biological_process	9/293	278/22360	0.00953	0.04341	9	NOS1AP SLC8A1 STAC CCL3 CCL4 AHNAK JPH4 BDKRB1 CCL2	SLC8A1 CCL3 CCL4 CCL2	NOS1AP STAC AHNAK JPH4 BDKRB1	2.47
GO:0031406	carboxylic acid binding	molecular_function	7/293	216/22360	0.01868	0.06557	7	FABP3 CRABP2 S100A8 HMMR CYP27C1 SELE S100A9	S100A8 SELE S100A9	FABP3 CRABP2 HMMR CYP27C1	2.47
GO:0043087	regulation of GTPase activity	biological_process	17/293	527/22360	0.0007048	0.01347	17	NTF3 ARHGAP26 RGS16 CCL2 PLEKHG4 CCL26 HTR2B EPHA3 CCL16 WNT11 SIPA1L2 CCL4 SH3BP1 OPHN1 CCL8 CCL3 TAGAP	ARHGAP26 RGS16 CCL2 EPHA3 CCL4 SH3BP1 CCL8 CCL3 TAGAP	NTF3 PLEKHG4 CCL26 HTR2B CCL16 WNT11 SIPA1L2 OPHN1	2.46
GO:0035148	tube formation	biological_process	5/293	155/22360	0.03792	0.1018	5	BMP7 CELSR1 ALX1 TWIST1 SALL4		BMP7 CELSR1 ALX1 TWIST1 SALL4	2.46
GO:0007411	axon guidance	biological_process	9/293	280/22360	0.009994	0.04507	9	BMP7 SHC3 SEMA3A EPHA3 EGR2 ZSWIM4 GAP43 OPHN1 CDH4	EPHA3 EGR2 ZSWIM4	BMP7 SHC3 SEMA3A GAP43 OPHN1 CDH4	2.45
GO:0034767	positive regulation of ion transmembrane transport	biological_process	5/293	156/22360	0.03896	0.1037	5	STAC NOS1AP ANK3 PDZK1 BDKRB1	ANK3	STAC NOS1AP PDZK1 BDKRB1	2.45
GO:0001890	placenta development	biological_process	5/293	156/22360	0.03896	0.1037	5	BMP7 WNT2 VASH1 HSD17B2 RSPO3	VASH1 HSD17B2	BMP7 WNT2 RSPO3	2.45
GO:0009617	response to bacterium	biological_process	24/293	752/22360	8.802e-05	0.003349	24	THRSP S100A9 S100A12 ELANE IL1B CCL2 TNF BDKRB1 PTGES CXCL1 SELE SSC5D S100A8 DEFB1 PF4 CXCL8 CD24 IL1RN PTGFR CCDC80 COCH CCL3 PPBP PF4V1	S100A9 S100A12 IL1B CCL2 TNF CXCL1 SELE S100A8 PF4 CXCL8 IL1RN PTGFR CCL3 PPBP PF4V1	THRSP ELANE BDKRB1 PTGES SSC5D DEFB1 CD24 CCDC80 COCH	2.44
GO:0097485	neuron projection guidance	biological_process	9/293	281/22360	0.01023	0.04559	9	SEMA3A EPHA3 BMP7 SHC3 CDH4 ZSWIM4 GAP43 OPHN1 EGR2	EPHA3 ZSWIM4 EGR2	SEMA3A BMP7 SHC3 CDH4 GAP43 OPHN1	2.44
GO:0090398	cellular senescence	biological_process	4/293	126/22360	0.05663	0.1327	4	CDKN2A TWIST1 NAMPT VASH1	NAMPT VASH1	CDKN2A TWIST1	2.42
GO:0045765	regulation of angiogenesis	biological_process	13/293	410/22360	0.003026	0.02605	13	HTATIP2 AGTR1 TWIST1 PF4 GPNMB THBS2 IL1B PROK2 CXCL8 CMA1 CXCR2 ECM1 VASH1	PF4 IL1B PROK2 CXCL8 CXCR2 VASH1	HTATIP2 AGTR1 TWIST1 GPNMB THBS2 CMA1 ECM1	2.42
GO:1903900	regulation of viral life cycle	biological_process	6/293	189/22360	0.02907	0.08509	6	TNF OASL APOBEC3A CXCL8 PPIA CCL8	TNF OASL APOBEC3A CXCL8 CCL8	PPIA	2.42
GO:0006897	endocytosis	biological_process	19/293	601/22360	0.0004753	0.01015	19	GULP1 HTR2B CXCL8 EPHA3 NTF3 PEAR1 MARCO PRG4 SH3GL2 SORL1 OPHN1 CXCR1 ALOX15 FPR2 GRK3 CXCR2 SSC5D SELE SH3BP1	CXCL8 EPHA3 SORL1 CXCR1 ALOX15 FPR2 CXCR2 SELE SH3BP1	GULP1 HTR2B NTF3 PEAR1 MARCO PRG4 SH3GL2 OPHN1 GRK3 SSC5D	2.41
GO:0043405	regulation of MAP kinase activity	biological_process	12/293	382/22360	0.004497	0.03085	12	LPAR1 FPR1 SORL1 CD24 IL1B HTR2B ELANE BMP7 S100A12 PROK2 NTF3 TNF	FPR1 SORL1 IL1B S100A12 PROK2 TNF	LPAR1 CD24 HTR2B ELANE BMP7 NTF3	2.4
GO:0050792	regulation of viral process	biological_process	8/293	257/22360	0.0169	0.06303	8	TNF OASL CCL4 CCL3 CXCL8 APOBEC3A PPIA CCL8	TNF OASL CCL4 CCL3 CXCL8 APOBEC3A CCL8	PPIA	2.38
GO:0000165	MAPK cascade	biological_process	33/293	1058/22360	8.64e-06	0.000567	33	DUSP26 CCL8 SCIMP ADRA1A GPNMB ATF3 PLA2G5 CCL4 S100A12 PROK2 IRS1 IL1B SHC3 FPR2 ALOX15 BMP7 ELANE TNF CCL2 CCL3 FPR1 LPAR1 SORL1 CCL16 ERBB3 SEMA3A ADRA1B IL1RN CD24 HTR2B MARCO CCL26 NTF3	DUSP26 CCL8 ATF3 CCL4 S100A12 PROK2 IL1B FPR2 ALOX15 TNF CCL2 CCL3 FPR1 SORL1 IL1RN	SCIMP ADRA1A GPNMB PLA2G5 IRS1 SHC3 BMP7 ELANE LPAR1 CCL16 ERBB3 SEMA3A ADRA1B CD24 HTR2B MARCO CCL26 NTF3	2.38
GO:0099055	integral component of postsynaptic membrane	cellular_component	4/293	128/22360	0.05991	0.1366	4	CHRM3 ADRA1A KCND2 SLC8A1	CHRM3 SLC8A1	ADRA1A KCND2	2.38
GO:0042578	phosphoric ester hydrolase activity	molecular_function	20/293	642/22360	0.0004216	0.009312	20	LPAR1 S1PR4 ARFGEF3 PHACTR3 CHRM3 HTR2B NTF3 PDE10A F2RL2 TMEM225B PPP2R1B SELE DUSP26 CDC25B ATP1A1 PDE11A PPP1R36 ADRA1A PPM1J TNF	S1PR4 CHRM3 PDE10A F2RL2 SELE DUSP26 ATP1A1 TNF	LPAR1 ARFGEF3 PHACTR3 HTR2B NTF3 TMEM225B PPP2R1B CDC25B PDE11A PPP1R36 ADRA1A PPM1J	2.38
GO:2001235	positive regulation of apoptotic signaling pathway	biological_process	6/293	192/22360	0.03134	0.09056	6	PPP2R1B PMAIP1 S100A8 S100A9 ATF3 BMF	PMAIP1 S100A8 S100A9 ATF3	PPP2R1B BMF	2.38
GO:0007159	leukocyte cell-cell adhesion	biological_process	13/293	417/22360	0.003517	0.0265	13	SELE SELL S100A8 GPNMB NFKBIZ DPP4 S100A9 IL1B CD24 BMP7 ELANE TNF CCL2	SELE SELL S100A8 NFKBIZ S100A9 IL1B TNF CCL2	GPNMB DPP4 CD24 BMP7 ELANE	2.38
GO:0044325	ion channel binding	molecular_function	4/293	129/22360	0.06159	0.1399	4	ANK1 ANK3 STAC SLC8A1	ANK3 SLC8A1	ANK1 STAC	2.37
GO:0048593	camera-type eye morphogenesis	biological_process	4/293	129/22360	0.06159	0.1399	4	WNT2 TWIST1 DIO3 BMP7		WNT2 TWIST1 DIO3 BMP7	2.37
GO:0043524	negative regulation of neuron apoptotic process	biological_process	5/293	161/22360	0.04445	0.1136	5	CCL2 FAIM2 NTF3 ERBB3 CRLF1	CCL2 CRLF1	FAIM2 NTF3 ERBB3	2.37
GO:0006909	phagocytosis	biological_process	9/293	290/22360	0.01258	0.05123	9	SH3BP1 MARCO CCL2 PEAR1 TNF ALOX15 ELANE GULP1 IL1B	SH3BP1 CCL2 TNF ALOX15 IL1B	MARCO PEAR1 ELANE GULP1	2.37
GO:0023014	signal transduction by protein phosphorylation	biological_process	33/293	1069/22360	1.065e-05	0.0006698	33	NTF3 CCL26 MARCO CD24 IL1RN ADRA1B HTR2B ERBB3 SEMA3A CCL16 SORL1 LPAR1 FPR1 CCL3 TNF CCL2 IL1B SHC3 IRS1 BMP7 ELANE FPR2 ALOX15 S100A12 PROK2 CCL4 ADRA1A GPNMB ATF3 PLA2G5 CCL8 SCIMP DUSP26	IL1RN SORL1 FPR1 CCL3 TNF CCL2 IL1B FPR2 ALOX15 S100A12 PROK2 CCL4 ATF3 CCL8 DUSP26	NTF3 CCL26 MARCO CD24 ADRA1B HTR2B ERBB3 SEMA3A CCL16 LPAR1 SHC3 IRS1 BMP7 ELANE ADRA1A GPNMB PLA2G5 SCIMP	2.36
GO:0009952	anterior/posterior pattern specification	biological_process	7/293	226/22360	0.02383	0.07498	7	WNT2 DCANP1 SIX2 TIFAB CELSR1 ALX1 DMRT2	SIX2	WNT2 DCANP1 TIFAB CELSR1 ALX1 DMRT2	2.36
GO:1901342	regulation of vasculature development	biological_process	14/293	454/22360	0.002865	0.02504	14	CMA1 CXCR2 ECM1 VASH1 PROK2 CXCL8 BMP7 THBS2 IL1B PF4 GPNMB TWIST1 HTATIP2 AGTR1	CXCR2 VASH1 PROK2 CXCL8 IL1B PF4	CMA1 ECM1 BMP7 THBS2 GPNMB TWIST1 HTATIP2 AGTR1	2.35
GO:0006690	icosanoid metabolic process	biological_process	4/293	130/22360	0.0633	0.1432	4	ALOX15 PTGS1 PTGES PLA2G5	ALOX15	PTGS1 PTGES PLA2G5	2.35
GO:0016477	cell migration	biological_process	51/293	1654/22360	6.308e-08	1.503e-05	51	CCL2 TNF ALX1 S100A12 BMP7 FAP CXCR1 SH3BP1 PF4 SLC7A10 SELE CCL8 SELL S100A8 PLA2G7 ECM1 CXCL8 SLC8A1 HTR2B CD24 OPHN1 PPBP PF4V1 SIX2 BDKRB1 CXCR2 CXCL1 VASH1 S100A9 FPR2 PPIA ELANE IL1B GPNMB CCL4 AGTR1 NEXMIF CCL26 TREM1 NTF3 CELSR1 CCL16 WNT11 SEMA3A EPHA3 IL1RN DPP4 SORL1 TWIST1 CCL3 LPAR1	CCL2 TNF S100A12 CXCR1 SH3BP1 PF4 SELE CCL8 SELL S100A8 CXCL8 SLC8A1 PPBP PF4V1 SIX2 CXCR2 CXCL1 VASH1 S100A9 FPR2 IL1B CCL4 TREM1 EPHA3 IL1RN SORL1 CCL3	ALX1 BMP7 FAP SLC7A10 PLA2G7 ECM1 HTR2B CD24 OPHN1 BDKRB1 PPIA ELANE GPNMB AGTR1 NEXMIF CCL26 NTF3 CELSR1 CCL16 WNT11 SEMA3A DPP4 TWIST1 LPAR1	2.35
GO:0055123	digestive system development	biological_process	5/293	163/22360	0.04679	0.1163	5	TNF SIX2 GLI1 CXCL8 WNT11	TNF SIX2 CXCL8	GLI1 WNT11	2.34
GO:0051402	neuron apoptotic process	biological_process	8/293	261/22360	0.01852	0.06506	8	CCL2 TNF NTF3 FAIM2 ERBB3 CCL3 DIO3 CRLF1	CCL2 TNF CCL3 CRLF1	NTF3 FAIM2 ERBB3 DIO3	2.34
GO:0008360	regulation of cell shape	biological_process	5/293	163/22360	0.04679	0.1163	5	LPAR1 PARVB CCL3 COCH CCL2	PARVB CCL3 CCL2	LPAR1 COCH	2.34
GO:0060562	epithelial tube morphogenesis	biological_process	11/293	360/22360	0.007618	0.0382	11	CELSR1 ALX1 SALL4 CXCR2 TNF WNT2 BMP7 WNT11 TWIST1 ADAMTS16 SIX2	CXCR2 TNF SIX2	CELSR1 ALX1 SALL4 WNT2 BMP7 WNT11 TWIST1 ADAMTS16	2.33
GO:0004707	MAP kinase activity	molecular_function	12/293	393/22360	0.005682	0.03311	12	TNF NTF3 S100A12 PROK2 CD24 IL1B HTR2B ELANE BMP7 SORL1 FPR1 LPAR1	TNF S100A12 PROK2 IL1B SORL1 FPR1	NTF3 CD24 HTR2B ELANE BMP7 LPAR1	2.33
GO:0042476	odontogenesis	biological_process	4/293	131/22360	0.06504	0.1467	4	TWIST1 BMP7 RUNX2 ASPN		TWIST1 BMP7 RUNX2 ASPN	2.33
GO:0050727	regulation of inflammatory response	biological_process	13/293	427/22360	0.004332	0.02999	13	S100A12 S100A9 IL1B ELANE TNF CMA1 PLA2G7 AGTR1 SELE CCL3 S100A8 NFKBIZ PLA2G5	S100A12 S100A9 IL1B TNF SELE CCL3 S100A8 NFKBIZ	ELANE CMA1 PLA2G7 AGTR1 PLA2G5	2.32
GO:0003012	muscle system process	biological_process	15/293	494/22360	0.002473	0.02271	15	CHRM3 ADRA1A ATP1A1 STAC GJA1 NOS1AP TRIM63 COMP TIFAB PROK2 DCANP1 SLC8A1 HTR2B ADRA1B IL1B	CHRM3 ATP1A1 COMP PROK2 SLC8A1 IL1B	ADRA1A STAC GJA1 NOS1AP TRIM63 TIFAB DCANP1 HTR2B ADRA1B	2.32
GO:0060348	bone development	biological_process	7/293	230/22360	0.02617	0.08072	7	COCH GJA1 DCANP1 RUNX2 TWIST1 COMP TIFAB	COMP	COCH GJA1 DCANP1 RUNX2 TWIST1 TIFAB	2.32
GO:0010721	negative regulation of cell development	biological_process	11/293	363/22360	0.008114	0.03989	11	SORL1 FRZB LPAR1 MCF2 NEXMIF DIO3 STMN2 TNF IL1B BMP7 SEMA3A	SORL1 TNF IL1B	FRZB LPAR1 MCF2 NEXMIF DIO3 STMN2 BMP7 SEMA3A	2.31
GO:0051345	positive regulation of hydrolase activity	biological_process	26/293	858/22360	0.0001097	0.003911	26	ARHGAP26 CCL26 NTF3 WNT11 CCL16 PMAIP1 HTR2B OPHN1 S1PR4 CCL3 LPAR1 TNF PLEKHG4 CCL2 RGS16 S100A9 ADRA1A SH3BP1 PLA2G5 CCL4 SIPA1L2 AGTR1 TAGAP SELE S100A8 CCL8	ARHGAP26 PMAIP1 S1PR4 CCL3 TNF CCL2 RGS16 S100A9 SH3BP1 CCL4 TAGAP SELE S100A8 CCL8	CCL26 NTF3 WNT11 CCL16 HTR2B OPHN1 LPAR1 PLEKHG4 ADRA1A PLA2G5 SIPA1L2 AGTR1	2.31
GO:0001738	morphogenesis of a polarized epithelium	biological_process	5/293	165/22360	0.0492	0.1212	5	WNT11 OPHN1 RSPO3 SH3BP1 CELSR1	SH3BP1	WNT11 OPHN1 RSPO3 CELSR1	2.31
GO:0043523	regulation of neuron apoptotic process	biological_process	7/293	232/22360	0.02739	0.08403	7	FAIM2 NTF3 TNF CCL2 CRLF1 ERBB3 CCL3	TNF CCL2 CRLF1 CCL3	FAIM2 NTF3 ERBB3	2.3
GO:0034329	cell junction assembly	biological_process	8/293	266/22360	0.0207	0.06882	8	GJA1 EPHA3 WNT11 CDH4 SH3BP1 OPHN1 TNF ARVCF	EPHA3 SH3BP1 TNF	GJA1 WNT11 CDH4 OPHN1 ARVCF	2.3
GO:0050801	ion homeostasis	biological_process	26/293	864/22360	0.0001226	0.004112	26	LPAR1 FPR1 S1PR4 CCL3 JPH4 CD24 ADRA1B HTR2B SLC8A1 PTGFR F2RL2 S100A8 CCL8 AGTR1 ATP1A1 ADRA1A RYR3 ANK3 CXCR1 ELANE FPR2 S100A9 PROK2 FABP3 CXCR2 BDKRB1	FPR1 S1PR4 CCL3 SLC8A1 PTGFR F2RL2 S100A8 CCL8 ATP1A1 ANK3 CXCR1 FPR2 S100A9 PROK2 CXCR2	LPAR1 JPH4 CD24 ADRA1B HTR2B AGTR1 ADRA1A RYR3 ELANE FABP3 BDKRB1	2.3
GO:0015079	potassium ion transmembrane transporter activity	molecular_function	7/293	233/22360	0.02802	0.08244	7	ATP1A1 KCND2 ANK3 SGK2 KCNIP1 PKD2L1 NOS1AP	ATP1A1 ANK3 KCNIP1 PKD2L1	KCND2 SGK2 NOS1AP	2.29
GO:0051056	regulation of small GTPase mediated signal transduction	biological_process	11/293	368/22360	0.008998	0.042	11	ARFGEF3 SIPA1L2 OPHN1 ADRA1A SH3BP1 MCF2 LPAR1 TAGAP PLEKHG4 ARHGAP26 F2RL2	SH3BP1 TAGAP ARHGAP26 F2RL2	ARFGEF3 SIPA1L2 OPHN1 ADRA1A MCF2 LPAR1 PLEKHG4	2.28
GO:0001822	kidney development	biological_process	9/293	301/22360	0.016	0.06078	9	SIX2 ADAMTS16 AGTR1 NUP133 BMP7 CRLF1 CD24 WNT11 CXCR2	SIX2 CRLF1 CXCR2	ADAMTS16 AGTR1 NUP133 BMP7 CD24 WNT11	2.28
GO:0022409	positive regulation of cell-cell adhesion	biological_process	10/293	335/22360	0.01211	0.04976	10	ALOX15 BMP7 ELANE IL1B CD24 NFKBIZ CCL2 ANK3 DPP4 TNF	ALOX15 IL1B NFKBIZ CCL2 ANK3 TNF	BMP7 ELANE CD24 DPP4	2.28
GO:0015085	calcium ion transmembrane transporter activity	molecular_function	7/293	234/22360	0.02866	0.08421	7	NOS1AP SLC8A1 PKD2L1 STAC AHNAK JPH4 RYR3	SLC8A1 PKD2L1	NOS1AP STAC AHNAK JPH4 RYR3	2.28
GO:0010921	regulation of phosphatase activity	biological_process	6/293	202/22360	0.03983	0.1056	6	ARFGEF3 TMEM225B TNF PHACTR3 PPP1R36 PPP2R1B	TNF	ARFGEF3 TMEM225B PHACTR3 PPP1R36 PPP2R1B	2.27
GO:0008083	growth factor activity	molecular_function	5/293	168/22360	0.05298	0.1265	5	PPBP BMP7 CXCL1 FGF11 NTF3	PPBP CXCL1	BMP7 FGF11 NTF3	2.27
GO:0015718	monocarboxylic acid transport	biological_process	5/293	169/22360	0.05428	0.129	5	PLA2G5 FABP3 THRSP AQP9 IL1B	AQP9 IL1B	PLA2G5 FABP3 THRSP	2.26
GO:0040011	locomotion	biological_process	61/293	2073/22360	1.932e-08	5.146e-06	61	S100A12 PROK2 CXCR1 SHC3 BMP7 FAP TNF CCL2 ALX1 SELE CCL8 SELL CDH4 S100A8 SH3BP1 SLC7A10 PF4 CXCL8 CD24 SLC8A1 HTR2B ECM1 PLA2G7 PF4V1 PPBP SIX2 OPHN1 ZSWIM4 S100A9 IL1B FPR2 PPIA ELANE BDKRB1 CMTM2 VASH1 CXCL1 CXCR2 AGTR1 DEFB1 NEXMIF GPNMB CCL4 EPHA3 CCL16 WNT11 ERBB3 SEMA3A IL1RN TREM1 CCL26 CELSR1 NTF3 CCL3 FPR1 LPAR1 SORL1 GAP43 DPP4 EGR2 TWIST1	S100A12 PROK2 CXCR1 TNF CCL2 SELE CCL8 SELL S100A8 SH3BP1 PF4 CXCL8 SLC8A1 PF4V1 PPBP SIX2 ZSWIM4 S100A9 IL1B FPR2 CMTM2 VASH1 CXCL1 CXCR2 CCL4 EPHA3 IL1RN TREM1 CCL3 FPR1 SORL1 EGR2	SHC3 BMP7 FAP ALX1 CDH4 SLC7A10 CD24 HTR2B ECM1 PLA2G7 OPHN1 PPIA ELANE BDKRB1 AGTR1 DEFB1 NEXMIF GPNMB CCL16 WNT11 ERBB3 SEMA3A CCL26 CELSR1 NTF3 LPAR1 GAP43 DPP4 TWIST1	2.25
GO:0005262	calcium channel activity	molecular_function	6/293	204/22360	0.0417	0.1076	6	RYR3 AHNAK JPH4 STAC NOS1AP PKD2L1	PKD2L1	RYR3 AHNAK JPH4 STAC NOS1AP	2.24
GO:0098657	import into cell	biological_process	22/293	748/22360	0.0005108	0.01042	22	SLC8A1 HTR2B GULP1 CXCL8 EPHA3 NTF3 MARCO PEAR1 PRG4 SH3GL2 SORL1 OPHN1 ALOX15 FPR2 CXCR1 CXCR2 FABP3 GRK3 SSC5D SELE ATP1A1 SH3BP1	SLC8A1 CXCL8 EPHA3 SORL1 ALOX15 FPR2 CXCR1 CXCR2 SELE ATP1A1 SH3BP1	HTR2B GULP1 NTF3 MARCO PEAR1 PRG4 SH3GL2 OPHN1 FABP3 GRK3 SSC5D	2.24
GO:0010817	regulation of hormone levels	biological_process	17/293	581/22360	0.002073	0.02023	17	DIO3 CYP27C1 CRABP2 DPP4 DHRS2 IL1RN CMA1 NNAT AGTR1 HSD17B2 ATP1A1 HSD3B2 IRS1 IL1B PASK DIO2 TNF	IL1RN HSD17B2 ATP1A1 HSD3B2 IL1B TNF	DIO3 CYP27C1 CRABP2 DPP4 DHRS2 CMA1 NNAT AGTR1 IRS1 PASK DIO2	2.23
GO:1904018	positive regulation of vasculature development	biological_process	7/293	240/22360	0.03272	0.09162	7	IL1B AGTR1 CXCL8 ECM1 CMA1 CXCR2 TWIST1	IL1B CXCL8 CXCR2	AGTR1 ECM1 CMA1 TWIST1	2.23
GO:0045216	cell-cell junction organization	biological_process	5/293	171/22360	0.05695	0.1329	5	TNF ARVCF CDH4 GJA1 WNT11	TNF	ARVCF CDH4 GJA1 WNT11	2.23
GO:0048870	cell motility	biological_process	53/293	1814/22360	1.886e-07	3.285e-05	53	OPHN1 SIX2 PPBP PF4V1 PLA2G7 ECM1 HTR2B SLC8A1 CD24 CXCL8 PF4 SLC7A10 SH3BP1 S100A8 CCL8 SELL SELE ALX1 CCL2 TNF BMP7 FAP CXCR1 S100A12 TWIST1 DPP4 SORL1 LPAR1 CCL3 NTF3 CELSR1 CCL26 TREM1 IL1RN SEMA3A ERBB3 CCL16 WNT11 EPHA3 CCL4 GPNMB NEXMIF DEFB1 AGTR1 CXCR2 CXCL1 VASH1 BDKRB1 ELANE FPR2 PPIA IL1B S100A9	SIX2 PPBP PF4V1 SLC8A1 CXCL8 PF4 SH3BP1 S100A8 CCL8 SELL SELE CCL2 TNF CXCR1 S100A12 SORL1 CCL3 TREM1 IL1RN EPHA3 CCL4 CXCR2 CXCL1 VASH1 FPR2 IL1B S100A9	OPHN1 PLA2G7 ECM1 HTR2B CD24 SLC7A10 ALX1 BMP7 FAP TWIST1 DPP4 LPAR1 NTF3 CELSR1 CCL26 SEMA3A ERBB3 CCL16 WNT11 GPNMB NEXMIF DEFB1 AGTR1 BDKRB1 ELANE PPIA	2.23
GO:0001501	skeletal system development	biological_process	16/293	550/22360	0.002876	0.02509	16	COMP ECM1 TIFAB WNT11 CSRNP1 FRZB TWIST1 COCH GJA1 SIX2 WFIKKN2 DMRT2 ALX1 BMP7 DCANP1 RUNX2	COMP CSRNP1 SIX2 WFIKKN2	ECM1 TIFAB WNT11 FRZB TWIST1 COCH GJA1 DMRT2 ALX1 BMP7 DCANP1 RUNX2	2.22
GO:0050679	positive regulation of epithelial cell proliferation	biological_process	6/293	206/22360	0.04363	0.1118	6	HTR2B WNT2 AGTR1 TWIST1 ECM1 CCL26		HTR2B WNT2 AGTR1 TWIST1 ECM1 CCL26	2.22
GO:0016323	basolateral plasma membrane	cellular_component	7/293	241/22360	0.03343	0.09332	7	ERBB3 AQP9 CHRM3 OSCP1 ANK3 ANK1 ATP1A1	AQP9 CHRM3 ANK3 ATP1A1	ERBB3 OSCP1 ANK1	2.22
GO:0001934	positive regulation of protein phosphorylation	biological_process	32/293	1105/22360	4.855e-05	0.002314	32	CCL2 TNF PROK2 S100A12 FPR2 ALOX15 ELANE BMP7 IL1B PLA2G5 GPNMB ADRA1A CDC25B CCL4 SCIMP CCL8 MARCO CCL26 NTF3 WNT11 CCL16 ERBB3 SEMA3A CNTN1 HTR2B CRLF1 ADRA1B IL1RN CD24 CCL3 FPR1 LPAR1	CCL2 TNF PROK2 S100A12 FPR2 ALOX15 IL1B CCL4 CCL8 CRLF1 IL1RN CCL3 FPR1	ELANE BMP7 PLA2G5 GPNMB ADRA1A CDC25B SCIMP MARCO CCL26 NTF3 WNT11 CCL16 ERBB3 SEMA3A CNTN1 HTR2B ADRA1B CD24 LPAR1	2.21
GO:0002274	myeloid leukocyte activation	biological_process	23/293	795/22360	0.0004928	0.0101	23	FPR1 CCL3 PPBP DHRS2 UBD FCAR CXCL8 S100A8 SELL ADGRE3 NAMPT PLA2G5 ELANE FPR2 PPIA CXCR1 HSPA8 S100A9 S100A12 CXCR2 CXCL1 SLC2A3 TNF	FPR1 CCL3 PPBP FCAR CXCL8 S100A8 SELL ADGRE3 NAMPT FPR2 CXCR1 HSPA8 S100A9 S100A12 CXCR2 CXCL1 SLC2A3 TNF	DHRS2 UBD PLA2G5 ELANE PPIA	2.21
GO:0072593	reactive oxygen species metabolic process	biological_process	9/293	311/22360	0.01969	0.06816	9	HBM TNF PMAIP1 IL1B FPR2 BMP7 HBQ1 NOS1AP AGTR1	HBM TNF PMAIP1 IL1B FPR2 HBQ1	BMP7 NOS1AP AGTR1	2.21
GO:0006816	calcium ion transport	biological_process	14/293	483/22360	0.005069	0.03052	14	STAC CCL3 CCL8 PKD2L1 NOS1AP ADRA1A RYR3 CCL4 JPH4 AHNAK HTR2B SLC8A1 BDKRB1 CCL2	CCL3 CCL8 PKD2L1 CCL4 SLC8A1 CCL2	STAC NOS1AP ADRA1A RYR3 JPH4 AHNAK HTR2B BDKRB1	2.21
GO:0042089	cytokine biosynthetic process	biological_process	4/293	138/22360	0.07806	0.1644	4	CMA1 ELANE IL1B TNF	IL1B TNF	CMA1 ELANE	2.21
GO:0002576	platelet degranulation	biological_process	4/293	138/22360	0.07806	0.1644	4	PCDH7 PPBP ECM1 PF4	PPBP PF4	PCDH7 ECM1	2.21
GO:0042107	cytokine metabolic process	biological_process	4/293	139/22360	0.08004	0.1679	4	TNF ELANE CMA1 IL1B	TNF IL1B	ELANE CMA1	2.2
GO:0055082	cellular chemical homeostasis	biological_process	25/293	866/22360	0.0003044	0.0077	25	CXCR2 BDKRB1 FPR2 ELANE CXCR1 PROK2 S100A9 ATP1A1 RYR3 ADRA1A CCL8 S100A8 AGTR1 CMA1 PTGFR F2RL2 SLC8A1 HTR2B ADRA1B CD24 JPH4 FPR1 LPAR1 CCL3 S1PR4	CXCR2 FPR2 CXCR1 PROK2 S100A9 ATP1A1 CCL8 S100A8 PTGFR F2RL2 SLC8A1 FPR1 CCL3 S1PR4	BDKRB1 ELANE RYR3 ADRA1A AGTR1 CMA1 HTR2B ADRA1B CD24 JPH4 LPAR1	2.2
GO:0022612	gland morphogenesis	biological_process	4/293	139/22360	0.08004	0.1679	4	TNF GLI1 SEMA3A BMP7	TNF	GLI1 SEMA3A BMP7	2.2
GO:0035304	regulation of protein dephosphorylation	biological_process	5/293	174/22360	0.06111	0.1391	5	DUSP26 PPP2R1B PPP1R36 PHACTR3 TNF	DUSP26 TNF	PPP2R1B PPP1R36 PHACTR3	2.19
GO:0042327	positive regulation of phosphorylation	biological_process	33/293	1157/22360	5.047e-05	0.002356	33	ELANE FPR2 IL1B SCIMP GPNMB CCL4 SEMA3A ERBB3 WNT11 CCL16 CNTN1 CRLF1 IL1RN CCL26 NTF3 CCL3 LPAR1 FPR1 PROK2 S100A12 BMP7 ALOX15 IRS1 CCL2 TNF CCL8 PLA2G5 ADRA1A CDC25B HTR2B CD24 ADRA1B MARCO	FPR2 IL1B CCL4 CRLF1 IL1RN CCL3 FPR1 PROK2 S100A12 ALOX15 CCL2 TNF CCL8	ELANE SCIMP GPNMB SEMA3A ERBB3 WNT11 CCL16 CNTN1 CCL26 NTF3 LPAR1 BMP7 IRS1 PLA2G5 ADRA1A CDC25B HTR2B CD24 ADRA1B MARCO	2.18
GO:0030308	negative regulation of cell growth	biological_process	6/293	210/22360	0.04768	0.1182	6	GJA1 SEMA3A WNT11 CDKN2A FRZB BDKRB1		GJA1 SEMA3A WNT11 CDKN2A FRZB BDKRB1	2.18
GO:0007224	smoothened signaling pathway	biological_process	4/293	140/22360	0.08205	0.1715	4	GLI1 RUNX2 PKD2L1 SCUBE1	PKD2L1 SCUBE1	GLI1 RUNX2	2.18
GO:0070588	calcium ion transmembrane transport	biological_process	10/293	350/22360	0.01638	0.0613	10	BDKRB1 SLC8A1 HTR2B AHNAK JPH4 RYR3 NOS1AP PKD2L1 STAC CCL3	SLC8A1 PKD2L1 CCL3	BDKRB1 HTR2B AHNAK JPH4 RYR3 NOS1AP STAC	2.18
GO:0048598	embryonic morphogenesis	biological_process	18/293	629/22360	0.002035	0.0199	18	TWIST1 FRZB CRABP2 RSPO3 SIX2 CELSR1 TIFAB HTR2B IL1RN WNT2 WNT11 GLI1 ALX1 SALL4 BMP7 DCANP1 RUNX2 GREM2	SIX2 IL1RN GREM2	TWIST1 FRZB CRABP2 RSPO3 CELSR1 TIFAB HTR2B WNT2 WNT11 GLI1 ALX1 SALL4 BMP7 DCANP1 RUNX2	2.18
GO:0072001	renal system development	biological_process	9/293	316/22360	0.02176	0.07171	9	CXCR2 CD24 CRLF1 BMP7 WNT11 NUP133 ADAMTS16 SIX2 AGTR1	CXCR2 CRLF1 SIX2	CD24 BMP7 WNT11 NUP133 ADAMTS16 AGTR1	2.17
GO:0035303	regulation of dephosphorylation	biological_process	7/293	246/22360	0.03717	0.1	7	PPP2R1B DUSP26 ARFGEF3 PHACTR3 PPP1R36 TNF TMEM225B	DUSP26 TNF	PPP2R1B ARFGEF3 PHACTR3 PPP1R36 TMEM225B	2.17
GO:0030667	secretory granule membrane	cellular_component	10/293	352/22360	0.01702	0.06343	10	CXCR2 SLC2A3 CXCR1 FPR2 FCAR ADGRE3 ACRBP SELL FPR1 PCDH7	CXCR2 SLC2A3 CXCR1 FPR2 FCAR ADGRE3 ACRBP SELL FPR1	PCDH7	2.17
GO:0071805	potassium ion transmembrane transport	biological_process	7/293	246/22360	0.03717	0.1	7	PKD2L1 NOS1AP KCNIP1 ANK3 SGK2 KCND2 ATP1A1	PKD2L1 KCNIP1 ANK3 ATP1A1	NOS1AP SGK2 KCND2	2.17
GO:0043666	regulation of phosphoprotein phosphatase activity	biological_process	4/293	141/22360	0.08409	0.1726	4	PPP2R1B TNF PPP1R36 PHACTR3	TNF	PPP2R1B PPP1R36 PHACTR3	2.16
GO:0030168	platelet activation	biological_process	5/293	177/22360	0.06546	0.1456	5	PF4V1 PEAR1 PF4 F2RL2 COMP	PF4V1 PF4 F2RL2 COMP	PEAR1	2.16
GO:0035265	organ growth	biological_process	6/293	212/22360	0.04979	0.1201	6	WNT2 COCH GLI1 COMP ECM1 ADRA1A	COMP	WNT2 COCH GLI1 ECM1 ADRA1A	2.16
GO:0034612	response to tumor necrosis factor	biological_process	11/293	389/22360	0.01358	0.05437	11	TNF CCL26 CCL2 CXCL8 UBD CCL16 CCL4 CD70 CCL8 CCL3 SELE	TNF CCL2 CXCL8 CCL4 CCL8 CCL3 SELE	CCL26 UBD CCL16 CD70	2.16
GO:0001655	urogenital system development	biological_process	10/293	354/22360	0.01769	0.06273	10	CD24 CRLF1 BMP7 GLI1 WNT11 CXCR2 ADAMTS16 SIX2 AGTR1 NUP133	CRLF1 CXCR2 SIX2	CD24 BMP7 GLI1 WNT11 ADAMTS16 AGTR1 NUP133	2.16
GO:0019221	cytokine-mediated signaling pathway	biological_process	28/293	991/22360	0.0002022	0.005907	28	CD24 CRLF1 IL1RN CCL16 CXCL8 OASL ECM1 CCL26 FPR1 CCL3 PPBP PF4V1 TWIST1 CD70 PPIA ALOX15 HSPA8 CXCR1 IL1B IRS1 GREM2 CXCR2 CXCL1 CCL2 TNF CCL8 CCL4 PF4	CRLF1 IL1RN CXCL8 OASL FPR1 CCL3 PPBP PF4V1 ALOX15 HSPA8 CXCR1 IL1B GREM2 CXCR2 CXCL1 CCL2 TNF CCL8 CCL4 PF4	CD24 CCL16 ECM1 CCL26 TWIST1 CD70 PPIA IRS1	2.16
GO:0000187	activation of MAPK activity	biological_process	6/293	213/22360	0.05088	0.1226	6	NTF3 TNF FPR1 LPAR1 IL1B PROK2	TNF FPR1 IL1B PROK2	NTF3 LPAR1	2.15
GO:0014066	regulation of phosphatidylinositol 3-kinase signaling	biological_process	4/293	142/22360	0.08616	0.1754	4	ERBB3 TNF NTF3 TWIST1	TNF	ERBB3 NTF3 TWIST1	2.15
GO:0016705	oxidoreductase activity, acting on paired donors, with incorporation or reduction of molecular oxygen	molecular_function	7/293	250/22360	0.04037	0.1047	7	IL1B BBOX1 HTR2B NOS1AP CYP27C1 TNF PTGS1	IL1B TNF	BBOX1 HTR2B NOS1AP CYP27C1 PTGS1	2.14
GO:0042119	neutrophil activation	biological_process	17/293	606/22360	0.003242	0.02708	17	ADGRE3 PPBP SELL FPR1 S100A8 SLC2A3 CXCR2 CXCL1 S100A9 CXCL8 FCAR S100A12 FPR2 PPIA ELANE CXCR1 HSPA8	ADGRE3 PPBP SELL FPR1 S100A8 SLC2A3 CXCR2 CXCL1 S100A9 CXCL8 FCAR S100A12 FPR2 CXCR1 HSPA8	PPIA ELANE	2.14
GO:0098742	cell-cell adhesion via plasma-membrane adhesion molecules	biological_process	8/293	285/22360	0.03079	0.08908	8	PCDH19 SELE SELL CDH4 PCDH7 ARVCF CELSR1 IL1RN	SELE SELL IL1RN	PCDH19 CDH4 PCDH7 ARVCF CELSR1	2.14
GO:0070838	divalent metal ion transport	biological_process	15/293	536/22360	0.005428	0.0323	15	HTR2B SLC8A1 BDKRB1 CCL2 TUSC3 STAC CCL3 CCL8 PKD2L1 NOS1AP ADRA1A RYR3 CCL4 JPH4 AHNAK	SLC8A1 CCL2 CCL3 CCL8 PKD2L1 CCL4	HTR2B BDKRB1 TUSC3 STAC NOS1AP ADRA1A RYR3 JPH4 AHNAK	2.14
GO:2000377	regulation of reactive oxygen species metabolic process	biological_process	6/293	215/22360	0.05309	0.1267	6	FPR2 NOS1AP BMP7 IL1B AGTR1 TNF	FPR2 IL1B TNF	NOS1AP BMP7 AGTR1	2.13
GO:0007498	mesoderm development	biological_process	4/293	143/22360	0.08826	0.1791	4	BMP7 SIX2 WNT11 NUP133	SIX2	BMP7 WNT11 NUP133	2.13
GO:0051048	negative regulation of secretion	biological_process	8/293	288/22360	0.03266	0.09151	8	TIFAB TNF DCANP1 SSC5D IRS1 IL1B TRIM9 ERBB3	TNF IL1B	TIFAB DCANP1 SSC5D IRS1 TRIM9 ERBB3	2.12
GO:0072511	divalent inorganic cation transport	biological_process	15/293	540/22360	0.00582	0.03379	15	PKD2L1 NOS1AP CCL8 CCL3 STAC JPH4 AHNAK CCL4 ADRA1A RYR3 HTR2B SLC8A1 CCL2 TUSC3 BDKRB1	PKD2L1 CCL8 CCL3 CCL4 SLC8A1 CCL2	NOS1AP STAC JPH4 AHNAK ADRA1A RYR3 HTR2B TUSC3 BDKRB1	2.12
GO:0034763	negative regulation of transmembrane transport	biological_process	4/293	144/22360	0.09039	0.1813	4	ANK3 TNF TWIST1 IL1B	ANK3 TNF IL1B	TWIST1	2.12
GO:0051270	regulation of cellular component movement	biological_process	32/293	1159/22360	0.0001174	0.003997	32	LPAR1 CCL3 TWIST1 SORL1 SEMA3A ERBB3 WNT11 NTF3 CCL26 DEFB1 NEXMIF CCL4 GPNMB IL1B ELANE FPR2 VASH1 CXCR2 BDKRB1 NOS1AP TTLL6 ZSWIM4 SLC8A1 CXCL8 ECM1 PLA2G7 CCL8 ATP1A1 SH3BP1 BMP7 TNF CCL2	CCL3 SORL1 CCL4 IL1B FPR2 VASH1 CXCR2 TTLL6 ZSWIM4 SLC8A1 CXCL8 CCL8 ATP1A1 SH3BP1 TNF CCL2	LPAR1 TWIST1 SEMA3A ERBB3 WNT11 NTF3 CCL26 DEFB1 NEXMIF GPNMB ELANE BDKRB1 NOS1AP ECM1 PLA2G7 BMP7	2.11
GO:0010976	positive regulation of neuron projection development	biological_process	8/293	289/22360	0.0333	0.09308	8	STMN2 CDH4 LPAR1 CRABP2 CNTN1 EPHA3 S100A9 BMP7	EPHA3 S100A9	STMN2 CDH4 LPAR1 CRABP2 CNTN1 BMP7	2.11
GO:0007163	establishment or maintenance of cell polarity	biological_process	6/293	218/22360	0.05653	0.1326	6	PARVB WNT11 CCL4 OPHN1 SH3BP1 ANK1	PARVB CCL4 SH3BP1	WNT11 OPHN1 ANK1	2.1
GO:0050715	positive regulation of cytokine secretion	biological_process	5/293	182/22360	0.07314	0.1577	5	TWIST1 TNF IL1B HTR2B CCL3	TNF IL1B CCL3	TWIST1 HTR2B	2.1
GO:0035239	tube morphogenesis	biological_process	27/293	984/22360	0.000408	0.009146	27	PROK2 FAP BMP7 IL1B CCL2 TNF SALL4 CXCR2 ALX1 VASH1 AGTR1 PF4 GPNMB WNT11 CXCL8 GLI1 THBS2 WNT2 CMA1 COMP CELSR1 ECM1 HTATIP2 SIX2 ADAMTS16 RSPO3 TWIST1	PROK2 IL1B CCL2 TNF CXCR2 VASH1 PF4 CXCL8 COMP SIX2	FAP BMP7 SALL4 ALX1 AGTR1 GPNMB WNT11 GLI1 THBS2 WNT2 CMA1 CELSR1 ECM1 HTATIP2 ADAMTS16 RSPO3 TWIST1	2.09
GO:2001257	regulation of cation channel activity	biological_process	5/293	183/22360	0.07475	0.1609	5	ANK3 JPH4 AHNAK STAC NOS1AP	ANK3	JPH4 AHNAK STAC NOS1AP	2.09
GO:0043065	positive regulation of apoptotic process	biological_process	20/293	733/22360	0.002172	0.02062	20	CCL3 LPAR1 MCF2 FRZB WNT11 UBD TNFRSF10C PMAIP1 S100A8 PPP2R1B BMF ATF3 CDKN2A S100A9 ADAMTSL4 FAP BMP7 CCL2 TNF CXCR2	CCL3 TNFRSF10C PMAIP1 S100A8 ATF3 S100A9 CCL2 TNF CXCR2	LPAR1 MCF2 FRZB WNT11 UBD PPP2R1B BMF CDKN2A ADAMTSL4 FAP BMP7	2.08
GO:0043280	positive regulation of cysteine-type endopeptidase activity involved in apoptotic process	biological_process	4/293	147/22360	0.09697	0.1909	4	S100A8 PMAIP1 S100A9 TNF	S100A8 PMAIP1 S100A9 TNF		2.08
GO:0042742	defense response to bacterium	biological_process	9/293	331/22360	0.02897	0.08501	9	TNF S100A9 S100A12 ELANE PPBP COCH SSC5D DEFB1 S100A8	TNF S100A9 S100A12 PPBP S100A8	ELANE COCH SSC5D DEFB1	2.08
GO:0006694	steroid biosynthetic process	biological_process	6/293	220/22360	0.0589	0.1373	6	TNF HSD3B2 HSD17B2 ATP1A1 ELOVL6 IL1B	TNF HSD3B2 HSD17B2 ATP1A1 IL1B	ELOVL6	2.08
GO:0043312	neutrophil degranulation	biological_process	16/293	588/22360	0.005598	0.03271	16	CXCR2 CXCL1 SLC2A3 ELANE FPR2 PPIA CXCR1 HSPA8 S100A9 FCAR S100A12 ADGRE3 S100A8 SELL FPR1 PPBP	CXCR2 CXCL1 SLC2A3 FPR2 CXCR1 HSPA8 S100A9 FCAR S100A12 ADGRE3 S100A8 SELL FPR1 PPBP	ELANE PPIA	2.08
GO:0005102	signaling receptor binding	molecular_function	52/293	1927/22360	2.419e-06	0.0002282	52	NAMPT SH3BP1 PF4 CCL8 S100A8 TNXB TNF CCL2 IRS1 SHC3 FAP BMP7 S100A12 PROK2 RSPO3 OPHN1 PF4V1 PPBP ECM1 OASL IGFBP6 COMP MARCO WNT2 CXCL8 CCL4 GPNMB ARID5A DEFB1 AGTR1 CXCL1 WFIKKN2 CMTM2 HSPA8 IL1B FPR2 S100A9 GREM2 CD70 FGF11 DPP4 FPR1 CCL3 EGFL6 NTF3 PDZK1 CCL26 CRLF1 IL1RN WNT11 CCL16 SEMA3A	NAMPT SH3BP1 PF4 CCL8 S100A8 TNF CCL2 S100A12 PROK2 PF4V1 PPBP OASL COMP CXCL8 CCL4 ARID5A CXCL1 WFIKKN2 CMTM2 HSPA8 IL1B FPR2 S100A9 GREM2 FPR1 CCL3 CRLF1 IL1RN	TNXB IRS1 SHC3 FAP BMP7 RSPO3 OPHN1 ECM1 IGFBP6 MARCO WNT2 GPNMB DEFB1 AGTR1 CD70 FGF11 DPP4 EGFL6 NTF3 PDZK1 CCL26 WNT11 CCL16 SEMA3A	2.06
GO:0043068	positive regulation of programmed cell death	biological_process	20/293	740/22360	0.00243	0.02255	20	CDKN2A BMF ATF3 S100A8 PPP2R1B CXCR2 CCL2 TNF BMP7 FAP S100A9 ADAMTSL4 FRZB MCF2 LPAR1 CCL3 TNFRSF10C PMAIP1 UBD WNT11	ATF3 S100A8 CXCR2 CCL2 TNF S100A9 CCL3 TNFRSF10C PMAIP1	CDKN2A BMF PPP2R1B BMP7 FAP ADAMTSL4 FRZB MCF2 LPAR1 UBD WNT11	2.06
GO:0090276	regulation of peptide hormone secretion	biological_process	6/293	222/22360	0.06134	0.1394	6	DPP4 TNF NNAT IRS1 IL1B PASK	TNF IL1B	DPP4 NNAT IRS1 PASK	2.06
GO:1902531	regulation of intracellular signal transduction	biological_process	55/293	2042/22360	1.351e-06	0.000161	55	JPH4 OPHN1 NOS1AP MCF2 GJA1 ECM1 MARCO HTR2B CD24 PMAIP1 ADRA1B UBD BMF PDE11A PLA2G5 ADRA1A SH3BP1 S100A8 CCL8 TAGAP PLEKHG4 CCL2 TNF BMP7 ALOX15 IRS1 PROK2 S100A12 ARFGEF3 TWIST1 SORL1 LPAR1 FPR1 CCL3 NTF3 CCL26 PDE10A ARHGAP26 F2RL2 IL1RN SEMA3A ERBB3 WNT11 CCL16 CCL4 SIPA1L2 ATF3 GPNMB SCIMP DUSP26 MOB3B ELANE FPR2 IL1B S100A9	PMAIP1 SH3BP1 S100A8 CCL8 TAGAP CCL2 TNF ALOX15 PROK2 S100A12 SORL1 FPR1 CCL3 PDE10A ARHGAP26 F2RL2 IL1RN CCL4 ATF3 DUSP26 FPR2 IL1B S100A9	JPH4 OPHN1 NOS1AP MCF2 GJA1 ECM1 MARCO HTR2B CD24 ADRA1B UBD BMF PDE11A PLA2G5 ADRA1A PLEKHG4 BMP7 IRS1 ARFGEF3 TWIST1 LPAR1 NTF3 CCL26 SEMA3A ERBB3 WNT11 CCL16 SIPA1L2 GPNMB SCIMP MOB3B ELANE	2.06
GO:0002283	neutrophil activation involved in immune response	biological_process	16/293	594/22360	0.006179	0.03542	16	PPBP FPR1 SELL S100A8 ADGRE3 S100A12 FCAR S100A9 HSPA8 CXCR1 PPIA FPR2 ELANE SLC2A3 CXCL1 CXCR2	PPBP FPR1 SELL S100A8 ADGRE3 S100A12 FCAR S100A9 HSPA8 CXCR1 FPR2 SLC2A3 CXCL1 CXCR2	PPIA ELANE	2.06
GO:0071902	positive regulation of protein serine/threonine kinase activity	biological_process	10/293	373/22360	0.02507	0.07823	10	TNF NTF3 PROK2 S100A12 ELANE HTR2B CD24 IL1B LPAR1 FPR1	TNF PROK2 S100A12 IL1B FPR1	NTF3 ELANE HTR2B CD24 LPAR1	2.05
GO:0034774	secretory granule lumen	cellular_component	10/293	373/22360	0.02507	0.07823	10	S100A8 PPBP PF4 HSPA8 ELANE PPIA S100A12 S100A9 ECM1 CXCL1	S100A8 PPBP PF4 HSPA8 S100A12 S100A9 CXCL1	ELANE PPIA ECM1	2.05
GO:0071453	cellular response to oxygen levels	biological_process	7/293	260/22360	0.04923	0.1212	7	KCND2 NAMPT TWIST1 LPAR1 PMAIP1 BMP7 SLC8A1	NAMPT PMAIP1 SLC8A1	KCND2 TWIST1 LPAR1 BMP7	2.05
GO:0030324	lung development	biological_process	5/293	186/22360	0.07969	0.1673	5	TNF CELSR1 GLI1 WNT11 WNT2	TNF	CELSR1 GLI1 WNT11 WNT2	2.05
GO:0030073	insulin secretion	biological_process	6/293	223/22360	0.06259	0.1418	6	NNAT IRS1 IL1RN IL1B DPP4 TNF	IL1RN IL1B TNF	NNAT IRS1 DPP4	2.05
GO:0002009	morphogenesis of an epithelium	biological_process	16/293	599/22360	0.0067	0.03727	16	CELSR1 WNT2 WNT11 SEMA3A TWIST1 RSPO3 OPHN1 FRZB ADAMTS16 SIX2 ALX1 CXCR2 SALL4 TNF BMP7 SH3BP1	SIX2 CXCR2 TNF SH3BP1	CELSR1 WNT2 WNT11 SEMA3A TWIST1 RSPO3 OPHN1 FRZB ADAMTS16 ALX1 SALL4 BMP7	2.04
GO:0019838	growth factor binding	molecular_function	4/293	150/22360	0.1038	0.2003	4	WFIKKN2 IGFBP6 ERBB3 IL1RN	WFIKKN2 IL1RN	IGFBP6 ERBB3	2.04
GO:0046578	regulation of Ras protein signal transduction	biological_process	7/293	262/22360	0.05115	0.1231	7	OPHN1 ADRA1A F2RL2 PLEKHG4 ARFGEF3 LPAR1 MCF2	F2RL2	OPHN1 ADRA1A PLEKHG4 ARFGEF3 LPAR1 MCF2	2.04
GO:0030100	regulation of endocytosis	biological_process	6/293	224/22360	0.06385	0.1442	6	OPHN1 NTF3 SH3GL2 SELE EPHA3 ALOX15	SELE EPHA3 ALOX15	OPHN1 NTF3 SH3GL2	2.04
GO:0007409	axonogenesis	biological_process	13/293	486/22360	0.0129	0.05211	13	SLITRK4 CDH4 MCF2 ZSWIM4 ANK3 GAP43 OPHN1 CRABP2 EGR2 SEMA3A EPHA3 BMP7 SHC3	ZSWIM4 ANK3 EGR2 EPHA3	SLITRK4 CDH4 MCF2 GAP43 OPHN1 CRABP2 SEMA3A BMP7 SHC3	2.04
GO:0019216	regulation of lipid metabolic process	biological_process	11/293	411/22360	0.02018	0.06959	11	TWIST1 ATP1A1 AGTR1 ELOVL6 TNF FABP3 THRSP HTR2B FPR2 IL1B IRS1	ATP1A1 TNF FPR2 IL1B	TWIST1 AGTR1 ELOVL6 FABP3 THRSP HTR2B IRS1	2.04
GO:0045785	positive regulation of cell adhesion	biological_process	13/293	487/22360	0.01312	0.0529	13	DUSP26 DPP4 ANK3 NFKBIZ CD24 IL1B ELANE BMP7 ALOX15 TNF CCL2 CCDC80 EGFL6	DUSP26 ANK3 NFKBIZ IL1B ALOX15 TNF CCL2	DPP4 CD24 ELANE BMP7 CCDC80 EGFL6	2.04
GO:0020037	heme binding	molecular_function	4/293	150/22360	0.1038	0.2003	4	HBQ1 CYP27C1 HBM PTGS1	HBQ1 HBM	CYP27C1 PTGS1	2.04
GO:0002446	neutrophil mediated immunity	biological_process	16/293	602/22360	0.00703	0.03605	16	ADGRE3 PPBP FPR1 SELL S100A8 SLC2A3 CXCL1 CXCR2 S100A12 FCAR S100A9 HSPA8 CXCR1 PPIA FPR2 ELANE	ADGRE3 PPBP FPR1 SELL S100A8 SLC2A3 CXCL1 CXCR2 S100A12 FCAR S100A9 HSPA8 CXCR1 FPR2	PPIA ELANE	2.03
GO:0004497	monooxygenase activity	molecular_function	5/293	189/22360	0.08484	0.174	5	CYP27C1 NOS1AP HTR2B IL1B TNF	IL1B TNF	CYP27C1 NOS1AP HTR2B	2.02
GO:0031225	anchored component of membrane	cellular_component	5/293	189/22360	0.08484	0.174	5	CNTN1 LYPD6 CD24 TNFRSF10C MDGA2	TNFRSF10C MDGA2	CNTN1 LYPD6 CD24	2.02
GO:0043207	response to external biotic stimulus	biological_process	29/293	1095/22360	0.000462	0.009962	29	PTGFR CCDC80 OASL CD24 PMAIP1 IL1RN CXCL8 PF4V1 CCL3 COCH PPBP CXCL1 TNF PTGES BDKRB1 CCL2 IL1B ELANE APOBEC3A S100A12 THRSP S100A9 CCL4 PF4 S100A8 CCL8 DEFB1 SSC5D SELE	PTGFR OASL PMAIP1 IL1RN CXCL8 PF4V1 CCL3 PPBP CXCL1 TNF CCL2 IL1B APOBEC3A S100A12 S100A9 CCL4 PF4 S100A8 CCL8 SELE	CCDC80 CD24 COCH PTGES BDKRB1 ELANE THRSP DEFB1 SSC5D	2.02
GO:0051707	response to other organism	biological_process	29/293	1093/22360	0.0004486	0.009766	29	CXCL8 CD24 IL1RN PMAIP1 CCDC80 PTGFR OASL PF4V1 COCH CCL3 PPBP APOBEC3A S100A12 THRSP S100A9 IL1B ELANE TNF BDKRB1 PTGES CCL2 CXCL1 SELE S100A8 DEFB1 CCL8 SSC5D PF4 CCL4	CXCL8 IL1RN PMAIP1 PTGFR OASL PF4V1 CCL3 PPBP APOBEC3A S100A12 S100A9 IL1B TNF CCL2 CXCL1 SELE S100A8 CCL8 PF4 CCL4	CD24 CCDC80 COCH THRSP ELANE BDKRB1 PTGES DEFB1 SSC5D	2.02
GO:0050796	regulation of insulin secretion	biological_process	5/293	189/22360	0.08484	0.174	5	DPP4 TNF NNAT IL1B IRS1	TNF IL1B	DPP4 NNAT IRS1	2.02
GO:0005096	GTPase activator activity	molecular_function	8/293	302/22360	0.04252	0.1095	8	RGS16 ARHGAP26 WNT11 HTR2B SH3BP1 OPHN1 SIPA1L2 TAGAP	RGS16 ARHGAP26 SH3BP1 TAGAP	WNT11 HTR2B OPHN1 SIPA1L2	2.02
GO:0060205	cytoplasmic vesicle lumen	cellular_component	10/293	377/22360	0.02688	0.08274	10	HSPA8 ELANE PPIA S100A12 S100A9 ECM1 CXCL1 S100A8 PPBP PF4	HSPA8 S100A12 S100A9 CXCL1 S100A8 PPBP PF4	ELANE PPIA ECM1	2.02
GO:0050890	cognition	biological_process	9/293	340/22360	0.03408	0.09508	9	GPR88 JPH4 EGR2 DCANP1 SHC3 TUSC3 TNF NTF3 TIFAB	GPR88 EGR2 TNF	JPH4 DCANP1 SHC3 TUSC3 NTF3 TIFAB	2.02
GO:0031401	positive regulation of protein modification process	biological_process	35/293	1329/22360	0.0001478	0.004615	35	ADRA1A TRABD2A PLA2G5 CDC25B CCL8 TNF CCL2 S100A12 PROK2 ALOX15 BMP7 NOS1AP MARCO ADRA1B CD24 HTR2B GPNMB CCL4 DUSP26 SCIMP IL1B FPR2 ELANE CCL3 FPR1 LPAR1 CCL26 NTF3 CNTN1 CCL16 WNT11 SEMA3A ERBB3 IL1RN CRLF1	TRABD2A CCL8 TNF CCL2 S100A12 PROK2 ALOX15 CCL4 DUSP26 IL1B FPR2 CCL3 FPR1 IL1RN CRLF1	ADRA1A PLA2G5 CDC25B BMP7 NOS1AP MARCO ADRA1B CD24 HTR2B GPNMB SCIMP ELANE LPAR1 CCL26 NTF3 CNTN1 CCL16 WNT11 SEMA3A ERBB3	2.01
GO:0043409	negative regulation of MAPK cascade	biological_process	5/293	190/22360	0.0866	0.1762	5	DUSP26 BMP7 IL1B ATF3 SORL1	DUSP26 IL1B ATF3 SORL1	BMP7	2.01
GO:0045926	negative regulation of growth	biological_process	8/293	304/22360	0.04409	0.1129	8	BDKRB1 TNF WNT11 SEMA3A ELANE FRZB CDKN2A GJA1	TNF	BDKRB1 WNT11 SEMA3A ELANE FRZB CDKN2A GJA1	2.01
GO:0030323	respiratory tube development	biological_process	5/293	190/22360	0.0866	0.1762	5	CELSR1 TNF WNT2 GLI1 WNT11	TNF	CELSR1 WNT2 GLI1 WNT11	2.01
GO:0050770	regulation of axonogenesis	biological_process	5/293	191/22360	0.08838	0.1793	5	SEMA3A CDH4 MCF2 ZSWIM4 CRABP2	ZSWIM4	SEMA3A CDH4 MCF2 CRABP2	2
GO:0010810	regulation of cell-substrate adhesion	biological_process	6/293	229/22360	0.07042	0.1552	6	ALOX15 NEXMIF EPHA3 CCDC80 EGFL6 CDKN2A	ALOX15 EPHA3	NEXMIF CCDC80 EGFL6 CDKN2A	2
GO:0043299	leukocyte degranulation	biological_process	17/293	650/22360	0.006648	0.03712	17	SLC2A3 CXCR2 CXCL1 S100A9 S100A12 ELANE FPR2 PPIA CXCR1 HSPA8 ADGRE3 S100A8 SELL FCAR CCL3 PPBP FPR1	SLC2A3 CXCR2 CXCL1 S100A9 S100A12 FPR2 CXCR1 HSPA8 ADGRE3 S100A8 SELL FCAR CCL3 PPBP FPR1	ELANE PPIA	2
GO:0061564	axon development	biological_process	14/293	537/22360	0.01285	0.05195	14	TSPAN2 EPHA3 SEMA3A SHC3 BMP7 OPHN1 CRABP2 GAP43 ANK3 ZSWIM4 EGR2 SLITRK4 CDH4 MCF2	EPHA3 ANK3 ZSWIM4 EGR2	TSPAN2 SEMA3A SHC3 BMP7 OPHN1 CRABP2 GAP43 SLITRK4 CDH4 MCF2	1.99
GO:0051092	positive regulation of NF-kappaB transcription factor activity	biological_process	5/293	192/22360	0.09019	0.1809	5	S100A8 IL1B S100A9 S100A12 TNF	S100A8 IL1B S100A9 S100A12 TNF		1.99
GO:0019725	cellular homeostasis	biological_process	27/293	1035/22360	0.0008809	0.01577	27	CXCR1 FPR2 ELANE S100A9 PROK2 CXCR2 BDKRB1 CCL2 CCL8 S100A8 AGTR1 ATP1A1 RYR3 ADRA1A ADRA1B CD24 SLC8A1 HTR2B PTGFR CMA1 F2RL2 FPR1 NELL2 LPAR1 S1PR4 CCL3 JPH4	CXCR1 FPR2 S100A9 PROK2 CXCR2 CCL2 CCL8 S100A8 ATP1A1 SLC8A1 PTGFR F2RL2 FPR1 S1PR4 CCL3	ELANE BDKRB1 AGTR1 RYR3 ADRA1A ADRA1B CD24 HTR2B CMA1 NELL2 LPAR1 JPH4	1.99
GO:2000145	regulation of cell motility	biological_process	28/293	1073/22360	0.0007164	0.01352	28	CXCL8 WNT11 ERBB3 SEMA3A SLC8A1 CCL26 ECM1 NTF3 PLA2G7 CCL3 LPAR1 SORL1 TWIST1 IL1B FPR2 BMP7 ELANE BDKRB1 TNF CCL2 VASH1 CXCR2 CCL8 DEFB1 NEXMIF SH3BP1 GPNMB CCL4	CXCL8 SLC8A1 CCL3 SORL1 IL1B FPR2 TNF CCL2 VASH1 CXCR2 CCL8 SH3BP1 CCL4	WNT11 ERBB3 SEMA3A CCL26 ECM1 NTF3 PLA2G7 LPAR1 TWIST1 BMP7 ELANE BDKRB1 DEFB1 NEXMIF GPNMB	1.99
GO:0009897	external side of plasma membrane	cellular_component	11/293	424/22360	0.02511	0.07825	11	SSC5D TAS2R16 SELL ENOX1 CD24 CXCR1 WNT2 CRLF1 SCUBE1 TNF CXCR2	TAS2R16 SELL CXCR1 CRLF1 SCUBE1 TNF CXCR2	SSC5D ENOX1 CD24 WNT2	1.98
GO:0006813	potassium ion transport	biological_process	7/293	270/22360	0.05935	0.1382	7	ANK3 ATP1A1 PKD2L1 NOS1AP KCNIP1 SGK2 KCND2	ANK3 ATP1A1 PKD2L1 KCNIP1	NOS1AP SGK2 KCND2	1.98
GO:0022898	regulation of transmembrane transporter activity	biological_process	7/293	270/22360	0.05935	0.1382	7	AHNAK TWIST1 JPH4 ANK3 NOS1AP STAC PDZK1	ANK3	AHNAK TWIST1 JPH4 NOS1AP STAC PDZK1	1.98
GO:0007389	pattern specification process	biological_process	12/293	463/22360	0.02049	0.06827	12	SIX2 EGR2 BMP7 DCANP1 WNT2 SEMA3A GREM2 GLI1 DMRT2 ALX1 CELSR1 TIFAB	SIX2 EGR2 GREM2	BMP7 DCANP1 WNT2 SEMA3A GLI1 DMRT2 ALX1 CELSR1 TIFAB	1.98
GO:0001659	temperature homeostasis	biological_process	5/293	193/22360	0.09202	0.1842	5	TNF DIO2 GJA1 IL1B ELOVL6	TNF IL1B	DIO2 GJA1 ELOVL6	1.98
GO:0022407	regulation of cell-cell adhesion	biological_process	13/293	500/22360	0.01621	0.06137	13	ANK3 DPP4 NFKBIZ GPNMB NEXMIF CCL2 TNF BMP7 ELANE ALOX15 IL1B CD24 IL1RN	ANK3 NFKBIZ CCL2 TNF ALOX15 IL1B IL1RN	DPP4 GPNMB NEXMIF BMP7 ELANE CD24	1.98
GO:0045665	negative regulation of neuron differentiation	biological_process	6/293	232/22360	0.07457	0.1606	6	MCF2 LPAR1 DIO3 BMP7 STMN2 SEMA3A		MCF2 LPAR1 DIO3 BMP7 STMN2 SEMA3A	1.97
GO:0071901	negative regulation of protein serine/threonine kinase activity	biological_process	4/293	155/22360	0.1159	0.2166	4	CDKN2A SORL1 BMP7 IL1B	SORL1 IL1B	CDKN2A BMP7	1.97
GO:0019898	extrinsic component of membrane	cellular_component	8/293	310/22360	0.04903	0.1209	8	STAC MMP27 KCNIP1 DEFB1 CDH4 ALOX15 WNT2 SCUBE1	KCNIP1 ALOX15 SCUBE1	STAC MMP27 DEFB1 CDH4 WNT2	1.97
GO:0030072	peptide hormone secretion	biological_process	7/293	271/22360	0.06044	0.1377	7	DPP4 TNF NNAT IRS1 IL1RN IL1B PASK	TNF IL1RN IL1B	DPP4 NNAT IRS1 PASK	1.97
GO:0001558	regulation of cell growth	biological_process	12/293	464/22360	0.02082	0.06876	12	BDKRB1 SGK2 SEMA3A S100A9 WNT11 FRZB CRABP2 CDKN2A AGTR1 GJA1 S100A8 CDH4	S100A9 S100A8	BDKRB1 SGK2 SEMA3A WNT11 FRZB CRABP2 CDKN2A AGTR1 GJA1 CDH4	1.97
GO:0001525	angiogenesis	biological_process	16/293	624/22360	0.009883	0.0448	16	ECM1 CMA1 THBS2 CXCL8 TWIST1 RSPO3 HTATIP2 VASH1 CXCR2 CCL2 IL1B FAP PROK2 GPNMB PF4 AGTR1	CXCL8 VASH1 CXCR2 CCL2 IL1B PROK2 PF4	ECM1 CMA1 THBS2 TWIST1 RSPO3 HTATIP2 FAP GPNMB AGTR1	1.96
GO:0021953	central nervous system neuron differentiation	biological_process	5/293	195/22360	0.09575	0.1894	5	FAIM2 OPHN1 MDGA2 WNT2 SEMA3A	MDGA2	FAIM2 OPHN1 WNT2 SEMA3A	1.96
GO:0007155	cell adhesion	biological_process	41/293	1594/22360	7.3e-05	0.003089	41	CXCL8 THBS2 CD24 COMP CCDC80 ALOX15 CGREF1 BMP7 FAP SPON1 CCL2 ARVCF COL6A6 TNF TNXB SELE SELL CDH4 S100A8 CDKN2A ERBB3 CNTN1 EPHA3 PARVB IL1RN PEAR1 EGFL6 CELSR1 PCDH19 DPP4 S100A9 FPR2 ELANE IL1B DUSP26 NEXMIF PCDH7 NFKBIZ ANK3 GPNMB CCL4	CXCL8 COMP ALOX15 SPON1 CCL2 TNF SELE SELL S100A8 EPHA3 PARVB IL1RN S100A9 FPR2 IL1B DUSP26 NFKBIZ ANK3 CCL4	THBS2 CD24 CCDC80 CGREF1 BMP7 FAP ARVCF COL6A6 TNXB CDH4 CDKN2A ERBB3 CNTN1 PEAR1 EGFL6 CELSR1 PCDH19 DPP4 ELANE NEXMIF PCDH7 GPNMB	1.96
GO:0043085	positive regulation of catalytic activity	biological_process	40/293	1559/22360	9.314e-05	0.003457	40	IRS1 S100A12 PROK2 TNF PLEKHG4 CCL2 RGS16 S100A8 CCL8 TAGAP SELE CDC25B ADRA1A SH3BP1 PLA2G5 CD24 PMAIP1 HTR2B NOS1AP S1PR4 OPHN1 IL1B ELANE FPR2 S100A9 CXCL1 AGTR1 CCL4 SIPA1L2 ERBB3 WNT11 CCL16 NTF3 ARHGAP26 LRCOL1 CCL26 LPAR1 FPR1 CCL3 SORL1	S100A12 PROK2 TNF CCL2 RGS16 S100A8 CCL8 TAGAP SELE SH3BP1 PMAIP1 S1PR4 IL1B FPR2 S100A9 CXCL1 CCL4 ARHGAP26 FPR1 CCL3 SORL1	IRS1 PLEKHG4 CDC25B ADRA1A PLA2G5 CD24 HTR2B NOS1AP OPHN1 ELANE AGTR1 SIPA1L2 ERBB3 WNT11 CCL16 NTF3 LRCOL1 CCL26 LPAR1	1.96
GO:0006986	response to unfolded protein	biological_process	5/293	196/22360	0.09765	0.1922	5	CXCL8 HSPA8 CCL2 ATF3 COMP	CXCL8 HSPA8 CCL2 ATF3 COMP		1.95
GO:0033674	positive regulation of kinase activity	biological_process	16/293	626/22360	0.01018	0.04541	16	ADRA1A CDC25B PROK2 S100A12 FPR2 ELANE IRS1 IL1B TNF FPR1 LPAR1 WNT11 ERBB3 HTR2B CD24 NTF3	PROK2 S100A12 FPR2 IL1B TNF FPR1	ADRA1A CDC25B ELANE IRS1 LPAR1 WNT11 ERBB3 HTR2B CD24 NTF3	1.95
GO:0071466	cellular response to xenobiotic stimulus	biological_process	5/293	196/22360	0.09765	0.1922	5	APOBEC3A S100A12 SLC8A1 RYR3 PTGS1	APOBEC3A S100A12 SLC8A1	RYR3 PTGS1	1.95
GO:0050730	regulation of peptidyl-tyrosine phosphorylation	biological_process	7/293	275/22360	0.06491	0.1465	7	CD24 CRLF1 CNTN1 ERBB3 NTF3 ADRA1A TNF	CRLF1 TNF	CD24 CNTN1 ERBB3 NTF3 ADRA1A	1.94
GO:0007586	digestion	biological_process	4/293	157/22360	0.1209	0.2245	4	TIFAB LRCOL1 CHRM3 DCANP1	CHRM3	TIFAB LRCOL1 DCANP1	1.94
GO:1901215	negative regulation of neuron death	biological_process	7/293	276/22360	0.06607	0.146	7	SORL1 GPNMB CCL2 FAIM2 NTF3 ERBB3 CRLF1	SORL1 CCL2 CRLF1	GPNMB FAIM2 NTF3 ERBB3	1.94
GO:0043583	ear development	biological_process	6/293	236/22360	0.08034	0.1683	6	SIX2 DCANP1 TWIST1 CELSR1 TIFAB FRZB	SIX2	DCANP1 TWIST1 CELSR1 TIFAB FRZB	1.94
GO:0035556	intracellular signal transduction	biological_process	79/293	3127/22360	1.156e-07	2.379e-05	79	FPR2 CXCR2 SCIMP DEFB1 DUSP26 CCL4 ATF3 GPNMB IL1RN CCL16 NTF3 PTGFR PEAR1 ARHGAP26 TREM1 LPAR1 ALOX15 IRS1 PROK2 PASK PLEKHG4 CCL2 PLA2G5 SH3BP1 RYR3 SLC8A1 CD24 UBD ECM1 TIFAB MARCO MCF2 GJA1 ELANE IL1B S100A9 CXCL1 MOB3B AGTR1 SIPA1L2 ERBB3 SEMA3A WNT11 CELSR1 CCL26 PDE10A SGK2 F2RL2 FPR1 CCL3 ARFGEF3 TWIST1 SORL1 BMP7 SHC3 CXCR1 S100A12 TNF S100A8 CCL8 TAGAP SELE ADGRE3 CDKN2A BMF PDE11A PF4 …	FPR2 CXCR2 DUSP26 CCL4 ATF3 IL1RN PTGFR ARHGAP26 TREM1 ALOX15 PROK2 CCL2 SH3BP1 SLC8A1 IL1B S100A9 CXCL1 PDE10A F2RL2 FPR1 CCL3 SORL1 CXCR1 S100A12 TNF S100A8 CCL8 TAGAP SELE ADGRE3 PF4 PMAIP1 CXCL8 S1PR4	SCIMP DEFB1 GPNMB CCL16 NTF3 PEAR1 LPAR1 IRS1 PASK PLEKHG4 PLA2G5 RYR3 CD24 UBD ECM1 TIFAB MARCO MCF2 GJA1 ELANE MOB3B AGTR1 SIPA1L2 ERBB3 SEMA3A WNT11 CELSR1 CCL26 SGK2 ARFGEF3 TWIST1 BMP7 SHC3 CDKN2A BMF PDE11A ADRA1A HTR2B ADRA1B STK32C STK32B NOS1AP STAC JPH4 OPHN1	1.93
GO:0019887	protein kinase regulator activity	molecular_function	5/293	198/22360	0.1015	0.1963	5	ERBB3 WNT11 CD24 CCNL1 CDKN2A	CCNL1	ERBB3 WNT11 CD24 CDKN2A	1.93
GO:0070997	neuron death	biological_process	11/293	434/22360	0.02949	0.08626	11	ERBB3 CRLF1 TNF CCL2 NTF3 CCL3 DIO3 GPNMB SORL1 FAIM2 NAMPT	CRLF1 TNF CCL2 CCL3 SORL1 NAMPT	ERBB3 NTF3 DIO3 GPNMB FAIM2	1.93
GO:0030425	dendrite	cellular_component	16/293	634/22360	0.01146	0.04752	16	LPAR1 KCNIP1 SH3GL2 MLPH JPH4 OPHN1 CHRM3 TRIM9 HTR2B RBM3 SLC8A1 SEMA3A NTF3 KCND2 ANK3 HSPA8	KCNIP1 CHRM3 SLC8A1 ANK3 HSPA8	LPAR1 SH3GL2 MLPH JPH4 OPHN1 TRIM9 HTR2B RBM3 SEMA3A NTF3 KCND2	1.93
GO:0035295	tube development	biological_process	30/293	1189/22360	0.0008261	0.01521	30	BMP7 FAP PROK2 ALX1 SALL4 CCL2 TNF PF4 THBS2 CD24 WNT2 CXCL8 COMP CMA1 ECM1 SIX2 HTATIP2 RSPO3 IL1B CXCR2 VASH1 AGTR1 GPNMB CRLF1 WNT11 GLI1 CELSR1 ADAMTS16 TWIST1 NUP133	PROK2 CCL2 TNF PF4 CXCL8 COMP SIX2 IL1B CXCR2 VASH1 CRLF1	BMP7 FAP ALX1 SALL4 THBS2 CD24 WNT2 CMA1 ECM1 HTATIP2 RSPO3 AGTR1 GPNMB WNT11 GLI1 CELSR1 ADAMTS16 TWIST1 NUP133	1.93
GO:0030141	secretory granule	cellular_component	24/293	954/22360	0.002619	0.0233	24	FPR1 PPBP THBS2 FCAR ECM1 CMA1 S100A8 SELL PCDH7 ADGRE3 ACRBP PF4 BMF IL1B CXCR1 HSPA8 ELANE FPR2 PPIA S100A12 S100A9 CXCL1 CXCR2 SLC2A3	FPR1 PPBP FCAR S100A8 SELL ADGRE3 ACRBP PF4 IL1B CXCR1 HSPA8 FPR2 S100A12 S100A9 CXCL1 CXCR2 SLC2A3	THBS2 ECM1 CMA1 PCDH7 BMF ELANE PPIA	1.92
GO:0033993	response to lipid	biological_process	26/293	1032/22360	0.001772	0.02128	26	WNT11 CXCL8 EPHA3 WNT2 IL1RN PTGFR PPBP CCL3 PF4V1 LPAR1 ELANE BMP7 IL1B CCL2 BDKRB1 PTGES TRIM63 TNF FABP3 CXCL1 SELE S100A8 HSD3B2 PF4 HSD17B2 ATP1A1	CXCL8 EPHA3 IL1RN PTGFR PPBP CCL3 PF4V1 IL1B CCL2 TNF CXCL1 SELE S100A8 HSD3B2 PF4 HSD17B2 ATP1A1	WNT11 WNT2 LPAR1 ELANE BMP7 BDKRB1 PTGES TRIM63 FABP3	1.92
GO:0010977	negative regulation of neuron projection development	biological_process	4/293	159/22360	0.126	0.2308	4	LPAR1 MCF2 STMN2 SEMA3A		LPAR1 MCF2 STMN2 SEMA3A	1.92
GO:0009898	cytoplasmic side of plasma membrane	cellular_component	4/293	159/22360	0.126	0.2308	4	ALOX15 KCNIP1 STAC ANK1	ALOX15 KCNIP1	STAC ANK1	1.92
GO:0048514	blood vessel morphogenesis	biological_process	18/293	717/22360	0.008241	0.04043	18	PROK2 FAP IL1B CCL2 CXCR2 VASH1 AGTR1 GPNMB PF4 WNT11 CXCL8 THBS2 COMP CMA1 ECM1 HTATIP2 RSPO3 TWIST1	PROK2 IL1B CCL2 CXCR2 VASH1 PF4 CXCL8 COMP	FAP AGTR1 GPNMB WNT11 THBS2 CMA1 ECM1 HTATIP2 RSPO3 TWIST1	1.92
GO:0097447	dendritic tree	cellular_component	16/293	636/22360	0.0118	0.04871	16	NTF3 KCND2 HTR2B RBM3 SLC8A1 TRIM9 SEMA3A JPH4 SH3GL2 MLPH OPHN1 CHRM3 LPAR1 KCNIP1 HSPA8 ANK3	SLC8A1 CHRM3 KCNIP1 HSPA8 ANK3	NTF3 KCND2 HTR2B RBM3 TRIM9 SEMA3A JPH4 SH3GL2 MLPH OPHN1 LPAR1	1.92
GO:0010942	positive regulation of cell death	biological_process	20/293	796/22360	0.005609	0.03273	20	PMAIP1 TNFRSF10C UBD WNT11 FRZB MCF2 LPAR1 CCL3 CXCR2 CCL2 TNF BMP7 FAP S100A9 ADAMTSL4 CDKN2A BMF ATF3 PPP2R1B S100A8	PMAIP1 TNFRSF10C CCL3 CXCR2 CCL2 TNF S100A9 ATF3 S100A8	UBD WNT11 FRZB MCF2 LPAR1 BMP7 FAP ADAMTSL4 CDKN2A BMF PPP2R1B	1.92
GO:0098609	cell-cell adhesion	biological_process	24/293	955/22360	0.002656	0.02349	24	PCDH19 DPP4 CD24 IL1RN PEAR1 COMP CELSR1 SELE PCDH7 NEXMIF CDH4 S100A8 SELL ANK3 NFKBIZ GPNMB S100A9 BMP7 ELANE ALOX15 IL1B ARVCF CCL2 TNF	IL1RN COMP SELE S100A8 SELL ANK3 NFKBIZ S100A9 ALOX15 IL1B CCL2 TNF	PCDH19 DPP4 CD24 PEAR1 CELSR1 PCDH7 NEXMIF CDH4 GPNMB BMP7 ELANE ARVCF	1.92
GO:0030509	BMP signaling pathway	biological_process	4/293	159/22360	0.126	0.2308	4	COMP RUNX2 BMP7 GREM2	COMP GREM2	RUNX2 BMP7	1.92
GO:0001764	neuron migration	biological_process	4/293	159/22360	0.126	0.2308	4	TWIST1 CELSR1 NEXMIF SEMA3A		TWIST1 CELSR1 NEXMIF SEMA3A	1.92
GO:0001568	blood vessel development	biological_process	20/293	801/22360	0.006014	0.0346	20	CXCR2 VASH1 CCL2 FAP BMP7 IL1B PROK2 PF4 GPNMB AGTR1 CMA1 COMP ECM1 THBS2 WNT2 WNT11 CXCL8 TWIST1 RSPO3 HTATIP2	CXCR2 VASH1 CCL2 IL1B PROK2 PF4 COMP CXCL8	FAP BMP7 GPNMB AGTR1 CMA1 ECM1 THBS2 WNT2 WNT11 TWIST1 RSPO3 HTATIP2	1.91
GO:0008202	steroid metabolic process	biological_process	9/293	359/22360	0.04699	0.1167	9	AGTR1 ELOVL6 HSD3B2 SORL1 HSD17B2 ATP1A1 DHRS2 IL1B TNF	HSD3B2 SORL1 HSD17B2 ATP1A1 IL1B TNF	AGTR1 ELOVL6 DHRS2	1.91
GO:0034605	cellular response to heat	biological_process	4/293	160/22360	0.1286	0.2325	4	ST8SIA1 NUP133 STAC HSPA8	HSPA8	ST8SIA1 NUP133 STAC	1.91
GO:0050678	regulation of epithelial cell proliferation	biological_process	10/293	400/22360	0.0393	0.1042	10	TWIST1 AGTR1 CCL26 CCL2 TNF ECM1 VASH1 GLI1 HTR2B WNT2	CCL2 TNF VASH1	TWIST1 AGTR1 CCL26 ECM1 GLI1 HTR2B WNT2	1.91
GO:0090316	positive regulation of intracellular protein transport	biological_process	4/293	160/22360	0.1286	0.2325	4	IL1B PDZK1 ANK3 SORL1	IL1B ANK3 SORL1	PDZK1	1.91
GO:0034620	cellular response to unfolded protein	biological_process	4/293	160/22360	0.1286	0.2325	4	CCL2 ATF3 HSPA8 CXCL8	CCL2 ATF3 HSPA8 CXCL8		1.91
GO:0042127	regulation of cell population proliferation	biological_process	48/293	1916/22360	3.69e-05	0.001877	48	SIX2 ST8SIA1 CXCL8 CD24 DHRS2 WNT2 HTR2B ECM1 COMP IGFBP6 CCL8 EMP3 PF4 ADRA1A CDKN2A NAMPT CDC25B PROK2 RUNX2 IRS1 FAP BMP7 CGREF1 TNF PTGES CCL2 FABP3 FRZB DPP4 TWIST1 GLI1 ERBB3 WNT11 CRLF1 CCL26 SGK2 PTGFR NTF3 HIST1H2AC AGTR1 ATF3 GPNMB IL1B ELANE PTGS1 VASH1 CXCL1 CXCR2	SIX2 CXCL8 COMP CCL8 PF4 NAMPT PROK2 TNF CCL2 CRLF1 PTGFR HIST1H2AC ATF3 IL1B VASH1 CXCL1 CXCR2	ST8SIA1 CD24 DHRS2 WNT2 HTR2B ECM1 IGFBP6 EMP3 ADRA1A CDKN2A CDC25B RUNX2 IRS1 FAP BMP7 CGREF1 PTGES FABP3 FRZB DPP4 TWIST1 GLI1 ERBB3 WNT11 CCL26 SGK2 NTF3 AGTR1 GPNMB ELANE PTGS1	1.91
GO:0048863	stem cell differentiation	biological_process	7/293	279/22360	0.06961	0.1535	7	TWIST1 ALX1 FRZB RUNX2 HTR2B BMP7 SEMA3A		TWIST1 ALX1 FRZB RUNX2 HTR2B BMP7 SEMA3A	1.91
GO:0071356	cellular response to tumor necrosis factor	biological_process	9/293	361/22360	0.04853	0.1201	9	CCL26 CCL2 TNF CCL16 CXCL8 CCL4 CD70 CCL3 CCL8	CCL2 TNF CXCL8 CCL4 CCL3 CCL8	CCL26 CCL16 CD70	1.9
GO:0009967	positive regulation of signal transduction	biological_process	46/293	1845/22360	5.885e-05	0.002538	46	CCL2 TNF BMP7 ALOX15 IRS1 PROK2 S100A12 BMF PLA2G5 ADRA1A S100A8 CCL8 ECM1 MARCO HTR2B CD24 SCEL ADRA1B PMAIP1 UBD RSPO3 NOS1AP GJA1 ELANE FPR2 IL1B S100A9 CCL4 ATF3 GPNMB SCIMP PPP2R1B NTF3 CCL26 SCUBE1 F2RL2 CRLF1 IL1RN ERBB3 SEMA3A WNT11 CCL16 GLI1 LPAR1 FPR1 CCL3	CCL2 TNF ALOX15 PROK2 S100A12 S100A8 CCL8 PMAIP1 FPR2 IL1B S100A9 CCL4 ATF3 SCUBE1 F2RL2 CRLF1 IL1RN FPR1 CCL3	BMP7 IRS1 BMF PLA2G5 ADRA1A ECM1 MARCO HTR2B CD24 SCEL ADRA1B UBD RSPO3 NOS1AP GJA1 ELANE GPNMB SCIMP PPP2R1B NTF3 CCL26 ERBB3 SEMA3A WNT11 CCL16 GLI1 LPAR1	1.9
GO:0007264	small GTPase mediated signal transduction	biological_process	15/293	601/22360	0.01531	0.0584	15	ARFGEF3 OPHN1 MCF2 LPAR1 CELSR1 ARHGAP26 F2RL2 CDKN2A SIPA1L2 ADRA1A SH3BP1 TAGAP AGTR1 PLEKHG4 SHC3	ARHGAP26 F2RL2 SH3BP1 TAGAP	ARFGEF3 OPHN1 MCF2 LPAR1 CELSR1 CDKN2A SIPA1L2 ADRA1A AGTR1 PLEKHG4 SHC3	1.9
GO:0071396	cellular response to lipid	biological_process	17/293	683/22360	0.01081	0.0478	17	WNT11 CXCL8 EPHA3 WNT2 IL1RN PTGFR PPBP CCL3 PF4V1 LPAR1 BMP7 IL1B CCL2 TNF CXCL1 PF4 ATP1A1	CXCL8 EPHA3 IL1RN PTGFR PPBP CCL3 PF4V1 IL1B CCL2 TNF CXCL1 PF4 ATP1A1	WNT11 WNT2 LPAR1 BMP7	1.9
GO:0048639	positive regulation of developmental growth	biological_process	5/293	202/22360	0.1095	0.208	5	GLI1 CDH4 WNT2 DIO3 CRABP2		GLI1 CDH4 WNT2 DIO3 CRABP2	1.89
GO:0043254	regulation of protein complex assembly	biological_process	12/293	484/22360	0.02837	0.08342	12	ALOX15 HSPA8 TRIM9 PMAIP1 CCL26 TNF STMN2 HJURP BMF TRABD2A TPPP3 SORL1	ALOX15 HSPA8 PMAIP1 TNF TRABD2A SORL1	TRIM9 CCL26 STMN2 HJURP BMF TPPP3	1.89
GO:0030155	regulation of cell adhesion	biological_process	20/293	808/22360	0.006622	0.03706	20	CCL2 TNF BMP7 ELANE ALOX15 IL1B ANK3 NFKBIZ GPNMB CDKN2A DUSP26 NEXMIF EGFL6 CCDC80 ERBB3 EPHA3 CXCL8 CD24 IL1RN DPP4	CCL2 TNF ALOX15 IL1B ANK3 NFKBIZ DUSP26 EPHA3 CXCL8 IL1RN	BMP7 ELANE GPNMB CDKN2A NEXMIF EGFL6 CCDC80 ERBB3 CD24 DPP4	1.89
GO:0001932	regulation of protein phosphorylation	biological_process	39/293	1576/22360	0.0002341	0.006386	39	MARCO ADRA1B CD24 HTR2B ADRA1A PLA2G5 CDC25B CDKN2A CCL8 TNF CCL2 S100A12 PROK2 ALOX15 BMP7 SORL1 TWIST1 CCL3 FPR1 LPAR1 CCL26 NTF3 CNTN1 CCL16 WNT11 ERBB3 SEMA3A IL1RN CRLF1 GPNMB ATF3 CCL4 DUSP26 SCIMP BDKRB1 CCNL1 IL1B FPR2 ELANE	CCL8 TNF CCL2 S100A12 PROK2 ALOX15 SORL1 CCL3 FPR1 IL1RN CRLF1 ATF3 CCL4 DUSP26 CCNL1 IL1B FPR2	MARCO ADRA1B CD24 HTR2B ADRA1A PLA2G5 CDC25B CDKN2A BMP7 TWIST1 LPAR1 CCL26 NTF3 CNTN1 CCL16 WNT11 ERBB3 SEMA3A GPNMB SCIMP BDKRB1 ELANE	1.89
GO:0030334	regulation of cell migration	biological_process	25/293	1009/22360	0.002671	0.02358	25	WNT11 SEMA3A CXCL8 SLC8A1 CCL26 NTF3 PLA2G7 ECM1 CCL3 LPAR1 SORL1 FPR2 ELANE BMP7 IL1B CCL2 BDKRB1 TNF CXCR2 VASH1 NEXMIF CCL8 SH3BP1 GPNMB CCL4	CXCL8 SLC8A1 CCL3 SORL1 FPR2 IL1B CCL2 TNF CXCR2 VASH1 CCL8 SH3BP1 CCL4	WNT11 SEMA3A CCL26 NTF3 PLA2G7 ECM1 LPAR1 ELANE BMP7 BDKRB1 NEXMIF GPNMB	1.89
GO:0071900	regulation of protein serine/threonine kinase activity	biological_process	14/293	566/22360	0.0199	0.06873	14	NTF3 CD24 HTR2B SORL1 LPAR1 FPR1 TNF CCNL1 S100A12 PROK2 IL1B ELANE BMP7 CDKN2A	SORL1 FPR1 TNF CCNL1 S100A12 PROK2 IL1B	NTF3 CD24 HTR2B LPAR1 ELANE BMP7 CDKN2A	1.89
GO:0016042	lipid catabolic process	biological_process	9/293	366/22360	0.05254	0.1255	9	IRS1 IL1B TNF LRCOL1 FABP3 PLA2G7 PLA2G5 TWIST1 PNPLA3	IL1B TNF	IRS1 LRCOL1 FABP3 PLA2G7 PLA2G5 TWIST1 PNPLA3	1.88
GO:0008047	enzyme activator activity	molecular_function	14/293	568/22360	0.02049	0.06827	14	OPHN1 CCL3 ARHGAP26 LRCOL1 CD24 HTR2B WNT11 ERBB3 SIPA1L2 SH3BP1 CCL8 TAGAP CXCL1 RGS16	CCL3 ARHGAP26 SH3BP1 CCL8 TAGAP CXCL1 RGS16	OPHN1 LRCOL1 CD24 HTR2B WNT11 ERBB3 SIPA1L2	1.88
GO:0040012	regulation of locomotion	biological_process	29/293	1178/22360	0.00145	0.0186	29	SLC8A1 CXCL8 PLA2G7 ECM1 ZSWIM4 BMP7 CCL2 TNF CCL8 SH3BP1 ERBB3 SEMA3A WNT11 NTF3 CCL26 LPAR1 CCL3 TWIST1 SORL1 ELANE FPR2 IL1B CXCR2 VASH1 BDKRB1 NEXMIF DEFB1 CCL4 GPNMB	SLC8A1 CXCL8 ZSWIM4 CCL2 TNF CCL8 SH3BP1 CCL3 SORL1 FPR2 IL1B CXCR2 VASH1 CCL4	PLA2G7 ECM1 BMP7 ERBB3 SEMA3A WNT11 NTF3 CCL26 LPAR1 TWIST1 ELANE BDKRB1 NEXMIF DEFB1 GPNMB	1.88
GO:0032970	regulation of actin filament-based process	biological_process	10/293	407/22360	0.0438	0.1122	10	EPHA3 WNT11 ALOX15 CCL26 CELSR1 NTF3 LPAR1 NOS1AP SH3BP1 ATP1A1	EPHA3 ALOX15 SH3BP1 ATP1A1	WNT11 CCL26 CELSR1 NTF3 LPAR1 NOS1AP	1.88
GO:0036294	cellular response to decreased oxygen levels	biological_process	6/293	243/22360	0.09113	0.1826	6	KCND2 NAMPT TWIST1 BMP7 SLC8A1 PMAIP1	NAMPT SLC8A1 PMAIP1	KCND2 TWIST1 BMP7	1.88
GO:0007611	learning or memory	biological_process	7/293	284/22360	0.0758	0.1627	7	TIFAB EGR2 NTF3 JPH4 SHC3 DCANP1 GPR88	EGR2 GPR88	TIFAB NTF3 JPH4 SHC3 DCANP1	1.88
GO:0009267	cellular response to starvation	biological_process	4/293	162/22360	0.134	0.2401	4	ATF3 DAPL1 HSPA8 PMAIP1	ATF3 HSPA8 PMAIP1	DAPL1	1.88
GO:0007186	G protein-coupled receptor signaling pathway	biological_process	39/293	1592/22360	0.000286	0.007316	39	LPAR1 FPR1 CCL3 GPR88 GAP43 CCL16 CELSR1 PTGFR CCL26 PDE10A F2RL2 TAS2R16 DEFB1 AGTR1 CCL4 FPR2 CXCR2 CXCL1 BDKRB1 MCF2 PPBP OR6Q1 S1PR4 CHRM3 HTR2B ADRA1B CXCL8 MARCO CCL8 ADGRE3 PDE11A ADRA1A PF4 CXCR1 PROK2 GRK3 OR6K2 RGS16 CCL2	FPR1 CCL3 GPR88 PTGFR PDE10A F2RL2 TAS2R16 CCL4 FPR2 CXCR2 CXCL1 PPBP OR6Q1 S1PR4 CHRM3 CXCL8 CCL8 ADGRE3 PF4 CXCR1 PROK2 OR6K2 RGS16 CCL2	LPAR1 GAP43 CCL16 CELSR1 CCL26 DEFB1 AGTR1 BDKRB1 MCF2 HTR2B ADRA1B MARCO PDE11A ADRA1A GRK3	1.87
GO:0046330	positive regulation of JNK cascade	biological_process	4/293	163/22360	0.1367	0.2432	4	TNF SEMA3A IL1B IL1RN	TNF IL1B IL1RN	SEMA3A	1.87
GO:0008289	lipid binding	molecular_function	19/293	777/22360	0.009014	0.04135	19	ALOX15 S100A9 PASK FABP3 SELL S100A8 PNPLA3 ATP1A1 PLA2G5 PLA2G7 ARHGAP26 STARD9 LPAR1 S1PR4 CYP27C1 SH3GL2 GAP43 OPHN1 CRABP2	ALOX15 S100A9 SELL S100A8 ATP1A1 ARHGAP26 S1PR4	PASK FABP3 PNPLA3 PLA2G5 PLA2G7 STARD9 LPAR1 CYP27C1 SH3GL2 GAP43 OPHN1 CRABP2	1.87
GO:0008285	negative regulation of cell population proliferation	biological_process	21/293	857/22360	0.006207	0.03553	21	FRZB DHRS2 WNT11 CXCL8 IGFBP6 HIST1H2AC EMP3 CCL8 CDKN2A ADRA1A GPNMB BMP7 FAP CGREF1 IL1B FABP3 VASH1 CXCL1 CCL2 TNF PTGES	CXCL8 HIST1H2AC CCL8 IL1B VASH1 CXCL1 CCL2 TNF	FRZB DHRS2 WNT11 IGFBP6 EMP3 CDKN2A ADRA1A GPNMB BMP7 FAP CGREF1 FABP3 PTGES	1.87
GO:0030027	lamellipodium	cellular_component	5/293	204/22360	0.1137	0.2147	5	STMN2 PARVB FAP SH3BP1 DPP4	PARVB SH3BP1	STMN2 FAP DPP4	1.87
GO:0048878	chemical homeostasis	biological_process	31/293	1269/22360	0.00116	0.01601	31	ADRA1B CD24 SLC8A1 HTR2B CMA1 S1PR4 AQP9 JPH4 PROK2 IRS1 CXCR1 FABP3 CCL8 S100A8 RYR3 ADRA1A ATP1A1 PNPLA3 F2RL2 PTGFR MYO5B CCL3 FPR1 LPAR1 S100A9 FPR2 ELANE BDKRB1 CXCR2 AGTR1 ANK3	SLC8A1 S1PR4 AQP9 PROK2 CXCR1 CCL8 S100A8 ATP1A1 F2RL2 PTGFR CCL3 FPR1 S100A9 FPR2 CXCR2 ANK3	ADRA1B CD24 HTR2B CMA1 JPH4 IRS1 FABP3 RYR3 ADRA1A PNPLA3 MYO5B LPAR1 ELANE BDKRB1 AGTR1	1.86
GO:0050839	cell adhesion molecule binding	molecular_function	13/293	532/22360	0.02629	0.08104	13	COMP EGFL6 TNXB ARVCF FAP IL1B HSPA8 PPL AHNAK ANK3 GPNMB CDH4 SELL	COMP IL1B HSPA8 ANK3 SELL	EGFL6 TNXB ARVCF FAP PPL AHNAK GPNMB CDH4	1.86
GO:0008037	cell recognition	biological_process	4/293	164/22360	0.1394	0.2474	4	EPHA3 SEMA3A GAP43 PEAR1	EPHA3	SEMA3A GAP43 PEAR1	1.86
GO:0043269	regulation of ion transport	biological_process	18/293	742/22360	0.01163	0.04814	18	IL1B BDKRB1 CCL2 FABP3 ANK3 ATP1A1 CCL4 CNTN1 SLC8A1 PDZK1 KCND2 STAC CCL3 KCNIP1 NOS1AP TWIST1 AHNAK JPH4	IL1B CCL2 ANK3 ATP1A1 CCL4 SLC8A1 CCL3 KCNIP1	BDKRB1 FABP3 CNTN1 PDZK1 KCND2 STAC NOS1AP TWIST1 AHNAK JPH4	1.85
GO:1903039	positive regulation of leukocyte cell-cell adhesion	biological_process	7/293	288/22360	0.08101	0.1694	7	TNF CCL2 NFKBIZ DPP4 CD24 IL1B ELANE	TNF CCL2 NFKBIZ IL1B	DPP4 CD24 ELANE	1.85
GO:0030674	protein binding, bridging	molecular_function	5/293	206/22360	0.1179	0.2192	5	IRS1 HSPA8 MLPH ANK1 ANK3	HSPA8 ANK3	IRS1 MLPH ANK1	1.85
GO:0006575	cellular modified amino acid metabolic process	biological_process	5/293	206/22360	0.1179	0.2192	5	BBOX1 DIO3 DIO2 PTGES PLA2G5		BBOX1 DIO3 DIO2 PTGES PLA2G5	1.85
GO:2001056	positive regulation of cysteine-type endopeptidase activity	biological_process	4/293	165/22360	0.1422	0.252	4	TNF S100A9 S100A8 PMAIP1	TNF S100A9 S100A8 PMAIP1		1.85
GO:0007417	central nervous system development	biological_process	26/293	1075/22360	0.003113	0.02615	26	TSPAN2 CELSR1 CMA1 CNTN1 GLI1 SEMA3A WNT2 SLC8A1 OPHN1 MDGA2 EGR2 SH3GL2 PCDH19 LPAR1 PRDM8 TNF CXCR2 IL1B SHC3 OLIG1 FPR2 BMP7 HSD3B2 FAIM2 S100A8 NNAT	SLC8A1 MDGA2 EGR2 TNF CXCR2 IL1B OLIG1 FPR2 HSD3B2 S100A8	TSPAN2 CELSR1 CMA1 CNTN1 GLI1 SEMA3A WNT2 OPHN1 SH3GL2 PCDH19 LPAR1 PRDM8 SHC3 BMP7 FAIM2 NNAT	1.85
GO:0099503	secretory vesicle	cellular_component	27/293	1111/22360	0.002464	0.02268	27	ECM1 CMA1 NTF3 TRIM9 THBS2 FCAR SH3GL2 FPR1 PPBP CXCL1 CXCR2 SLC2A3 HSPA8 IL1B CXCR1 ELANE PPIA FPR2 S100A12 S100A9 ADGRE3 PF4 ACRBP BMF S100A8 SELL PCDH7	FCAR FPR1 PPBP CXCL1 CXCR2 SLC2A3 HSPA8 IL1B CXCR1 FPR2 S100A12 S100A9 ADGRE3 PF4 ACRBP S100A8 SELL	ECM1 CMA1 NTF3 TRIM9 THBS2 SH3GL2 ELANE PPIA BMF PCDH7	1.85
GO:0022008	neurogenesis	biological_process	42/293	1733/22360	0.0002165	0.006244	42	BMP7 OLIG1 SHC3 RUNX2 CCL2 TNF CDH4 S100A8 FAIM2 WNT2 TSPAN2 PRDM8 MCF2 SLITRK4 BHLHE22 ZSWIM4 OPHN1 FPR2 IL1B S100A9 NEXMIF NNAT ANK3 WNT11 ERBB3 SEMA3A CNTN1 EPHA3 NTF3 CELSR1 DIO3 LPAR1 CCL3 STMN2 TWIST1 EGR2 SH3GL2 MDGA2 NUP133 SORL1 GAP43 CRABP2	OLIG1 CCL2 TNF S100A8 ZSWIM4 FPR2 IL1B S100A9 ANK3 EPHA3 CCL3 EGR2 MDGA2 SORL1	BMP7 SHC3 RUNX2 CDH4 FAIM2 WNT2 TSPAN2 PRDM8 MCF2 SLITRK4 BHLHE22 OPHN1 NEXMIF NNAT WNT11 ERBB3 SEMA3A CNTN1 NTF3 CELSR1 DIO3 LPAR1 STMN2 TWIST1 SH3GL2 NUP133 GAP43 CRABP2	1.85
GO:0051384	response to glucocorticoid	biological_process	4/293	166/22360	0.145	0.2534	4	TNF TRIM63 HSD3B2 IL1RN	TNF HSD3B2 IL1RN	TRIM63	1.84
GO:0031334	positive regulation of protein complex assembly	biological_process	7/293	291/22360	0.08507	0.1741	7	TRABD2A BMF CCL26 TNF TPPP3 ALOX15 PMAIP1	TRABD2A TNF ALOX15 PMAIP1	BMF CCL26 TPPP3	1.84
GO:0043197	dendritic spine	cellular_component	4/293	166/22360	0.145	0.2534	4	OPHN1 KCND2 SLC8A1 LPAR1	SLC8A1	OPHN1 KCND2 LPAR1	1.84
GO:0031669	cellular response to nutrient levels	biological_process	6/293	249/22360	0.1011	0.1978	6	NAMPT DAPL1 RYR3 ATF3 PMAIP1 HSPA8	NAMPT ATF3 PMAIP1 HSPA8	DAPL1 RYR3	1.84
GO:0097190	apoptotic signaling pathway	biological_process	16/293	664/22360	0.01746	0.06265	16	CD70 DAPL1 ERBB3 TNFRSF10C CD24 PMAIP1 DPF2 S100A8 PPP2R1B BMF ATF3 PF4 FAIM2 S100A9 IL1B TNF	TNFRSF10C PMAIP1 DPF2 S100A8 ATF3 PF4 S100A9 IL1B TNF	CD70 DAPL1 ERBB3 CD24 PPP2R1B BMF FAIM2	1.84
GO:0051174	regulation of phosphorus metabolic process	biological_process	47/293	1951/22360	0.0001104	0.003905	47	PPP1R36 ADRA1A PLA2G5 CDC25B CDKN2A CCL8 TNF CCL2 FABP3 S100A12 PROK2 IRS1 ALOX15 BMP7 PHACTR3 TMEM225B MARCO ADRA1B CD24 HTR2B ATF3 GPNMB CCL4 DUSP26 PPP2R1B SCIMP BDKRB1 CCNL1 IL1B FPR2 ELANE SORL1 NUP133 TWIST1 ARFGEF3 CCL3 FPR1 LPAR1 CCL26 NTF3 CNTN1 WNT11 CCL16 SEMA3A ERBB3 CRLF1 IL1RN	CCL8 TNF CCL2 S100A12 PROK2 ALOX15 ATF3 CCL4 DUSP26 CCNL1 IL1B FPR2 SORL1 CCL3 FPR1 CRLF1 IL1RN	PPP1R36 ADRA1A PLA2G5 CDC25B CDKN2A FABP3 IRS1 BMP7 PHACTR3 TMEM225B MARCO ADRA1B CD24 HTR2B GPNMB PPP2R1B SCIMP BDKRB1 ELANE NUP133 TWIST1 ARFGEF3 LPAR1 CCL26 NTF3 CNTN1 WNT11 CCL16 SEMA3A ERBB3	1.84
GO:0004252	serine-type endopeptidase activity	molecular_function	7/293	291/22360	0.08507	0.1741	7	ELANE FAP CFB CMA1 CTRL WFIKKN2 DPP4	WFIKKN2	ELANE FAP CFB CMA1 CTRL DPP4	1.84
GO:0032675	regulation of interleukin-6 production	biological_process	4/293	166/22360	0.145	0.2534	4	TNF TWIST1 IL1B IL1RN	TNF IL1B IL1RN	TWIST1	1.84
GO:0046883	regulation of hormone secretion	biological_process	7/293	290/22360	0.0837	0.172	7	TNF PASK IRS1 IL1B DPP4 AGTR1 NNAT	TNF IL1B	PASK IRS1 DPP4 AGTR1 NNAT	1.84
GO:0050663	cytokine secretion	biological_process	7/293	290/22360	0.0837	0.172	7	IL1B SSC5D HTR2B S100A12 CCL3 TWIST1 TNF	IL1B S100A12 CCL3 TNF	SSC5D HTR2B TWIST1	1.84
GO:0034341	response to interferon-gamma	biological_process	8/293	334/22360	0.07274	0.1571	8	OASL CCL4 CCL26 CCL2 CCL8 CCL3 UBD CCL16	OASL CCL4 CCL2 CCL8 CCL3	CCL26 UBD CCL16	1.83
GO:0048738	cardiac muscle tissue development	biological_process	6/293	250/22360	0.1028	0.1984	6	SLC8A1 BMP7 WNT2 ERBB3 GLI1 ADRA1A	SLC8A1	BMP7 WNT2 ERBB3 GLI1 ADRA1A	1.83
GO:0098772	molecular function regulator	molecular_function	49/293	2040/22360	8.612e-05	0.003305	49	IL1B GREM2 CXCL1 CCNL1 CMTM2 WFIKKN2 PPP2R1B CCL4 SIPA1L2 GPNMB CRLF1 IL1RN ERBB3 SEMA3A WNT11 CCL16 NTF3 CCL26 LRCOL1 SGK2 ARHGAP26 DENND3 KCNIP1 CCL3 FGF11 ARFGEF3 CD70 BMP7 PLEKHG4 CCL2 RGS16 TNF CCL8 TAGAP CDKN2A NAMPT PF4 SH3BP1 PPP1R36 HTR2B CD24 WNT2 CXCL8 LYPD6 MCF2 PPBP PF4V1 OPHN1 PHACTR3	IL1B GREM2 CXCL1 CCNL1 CMTM2 WFIKKN2 CCL4 CRLF1 IL1RN ARHGAP26 DENND3 KCNIP1 CCL3 CCL2 RGS16 TNF CCL8 TAGAP NAMPT PF4 SH3BP1 CXCL8 PPBP PF4V1	PPP2R1B SIPA1L2 GPNMB ERBB3 SEMA3A WNT11 CCL16 NTF3 CCL26 LRCOL1 SGK2 FGF11 ARFGEF3 CD70 BMP7 PLEKHG4 CDKN2A PPP1R36 HTR2B CD24 WNT2 LYPD6 MCF2 OPHN1 PHACTR3	1.83
GO:0045860	positive regulation of protein kinase activity	biological_process	14/293	583/22360	0.02528	0.07873	14	TNF IL1B ELANE S100A12 PROK2 CDC25B ADRA1A NTF3 CD24 HTR2B WNT11 ERBB3 FPR1 LPAR1	TNF IL1B S100A12 PROK2 FPR1	ELANE CDC25B ADRA1A NTF3 CD24 HTR2B WNT11 ERBB3 LPAR1	1.83
GO:0099699	integral component of synaptic membrane	cellular_component	4/293	167/22360	0.1478	0.2564	4	KCND2 CHRM3 ADRA1A SLC8A1	CHRM3 SLC8A1	KCND2 ADRA1A	1.83
GO:0043491	protein kinase B signaling	biological_process	7/293	292/22360	0.08645	0.1759	7	TNF PEAR1 CCL2 ERBB3 IRS1 IL1B CCL3	TNF CCL2 IL1B CCL3	PEAR1 ERBB3 IRS1	1.83
GO:0050673	epithelial cell proliferation	biological_process	11/293	458/22360	0.04234	0.1092	11	VASH1 ECM1 TNF CCL2 CCL26 WNT2 FAP HTR2B GLI1 TWIST1 AGTR1	VASH1 TNF CCL2	ECM1 CCL26 WNT2 FAP HTR2B GLI1 TWIST1 AGTR1	1.83
GO:0032270	positive regulation of cellular protein metabolic process	biological_process	42/293	1753/22360	0.0002747	0.007067	42	TNF CCL2 SPON1 BMP7 ALOX15 PASK S100A12 PROK2 CDC25B ADRA1A PLA2G5 TRABD2A S100A8 CCL8 MARCO CD24 ADRA1B PMAIP1 HTR2B NOS1AP IL1B ELANE FPR2 S100A9 CCL4 GPNMB SCIMP DUSP26 AGTR1 NTF3 CCL26 CRLF1 IL1RN RBM3 CNTN1 ERBB3 SEMA3A WNT11 CCL16 LPAR1 FPR1 CCL3	TNF CCL2 SPON1 ALOX15 S100A12 PROK2 TRABD2A S100A8 CCL8 PMAIP1 IL1B FPR2 S100A9 CCL4 DUSP26 CRLF1 IL1RN FPR1 CCL3	BMP7 PASK CDC25B ADRA1A PLA2G5 MARCO CD24 ADRA1B HTR2B NOS1AP ELANE GPNMB SCIMP AGTR1 NTF3 CCL26 RBM3 CNTN1 ERBB3 SEMA3A WNT11 CCL16 LPAR1	1.83
GO:0044309	neuron spine	cellular_component	4/293	168/22360	0.1507	0.2595	4	SLC8A1 LPAR1 OPHN1 KCND2	SLC8A1	LPAR1 OPHN1 KCND2	1.82
GO:0048592	eye morphogenesis	biological_process	4/293	168/22360	0.1507	0.2595	4	BMP7 DIO3 WNT2 TWIST1		BMP7 DIO3 WNT2 TWIST1	1.82
GO:0005516	calmodulin binding	molecular_function	5/293	210/22360	0.1266	0.2315	5	GAP43 RYR3 RGS16 MYO5B SLC8A1	RGS16 SLC8A1	GAP43 RYR3 MYO5B	1.82
GO:0045055	regulated exocytosis	biological_process	22/293	922/22360	0.00712	0.03647	22	TRIM9 FCAR ECM1 FPR1 PPBP CCL3 FPR2 PPIA ELANE CXCR1 HSPA8 S100A9 S100A12 CXCR2 CXCL1 SLC2A3 PCDH7 SELL S100A8 ADGRE3 ADRA1A PF4	FCAR FPR1 PPBP CCL3 FPR2 CXCR1 HSPA8 S100A9 S100A12 CXCR2 CXCL1 SLC2A3 SELL S100A8 ADGRE3 PF4	TRIM9 ECM1 PPIA ELANE PCDH7 ADRA1A	1.82
GO:0051495	positive regulation of cytoskeleton organization	biological_process	6/293	251/22360	0.1045	0.2014	6	STMN2 WNT11 LPAR1 ALOX15 CCL26 NTF3	ALOX15	STMN2 WNT11 LPAR1 CCL26 NTF3	1.82
GO:0001944	vasculature development	biological_process	20/293	837/22360	0.009712	0.04411	20	PF4 GPNMB AGTR1 VASH1 CXCR2 CCL2 IL1B FAP BMP7 PROK2 TWIST1 RSPO3 HTATIP2 ECM1 COMP CMA1 WNT2 THBS2 CXCL8 WNT11	PF4 VASH1 CXCR2 CCL2 IL1B PROK2 COMP CXCL8	GPNMB AGTR1 FAP BMP7 TWIST1 RSPO3 HTATIP2 ECM1 CMA1 WNT2 THBS2 WNT11	1.82
GO:0007569	cell aging	biological_process	4/293	168/22360	0.1507	0.2595	4	VASH1 NAMPT TWIST1 CDKN2A	VASH1 NAMPT	TWIST1 CDKN2A	1.82
GO:0034097	response to cytokine	biological_process	34/293	1428/22360	0.001087	0.01567	34	CXCR2 CXCL1 TRIM63 PPIA IL1B HSPA8 GREM2 CCL4 CCL26 IL1RN CRLF1 CCL16 TWIST1 CD70 FPR1 CCL3 CCL2 TNF PTGES ALOX15 CXCR1 IRS1 PLA2G5 PF4 CCL8 SELE OASL ECM1 CD24 UBD CXCL8 MCF2 PPBP PF4V1	CXCR2 CXCL1 IL1B HSPA8 GREM2 CCL4 IL1RN CRLF1 FPR1 CCL3 CCL2 TNF ALOX15 CXCR1 PF4 CCL8 SELE OASL CXCL8 PPBP PF4V1	TRIM63 PPIA CCL26 CCL16 TWIST1 CD70 PTGES IRS1 PLA2G5 ECM1 CD24 UBD MCF2	1.82
GO:0030029	actin filament-based process	biological_process	19/293	801/22360	0.01234	0.05034	19	PARVB WNT11 EPHA3 NTF3 CELSR1 CCL26 ARHGAP26 NOS1AP LPAR1 GJA1 OPHN1 ALOX15 TNXB CXCL1 TNF CORO2B SELE ATP1A1 SH3BP1	PARVB EPHA3 ARHGAP26 ALOX15 CXCL1 TNF SELE ATP1A1 SH3BP1	WNT11 NTF3 CELSR1 CCL26 NOS1AP LPAR1 GJA1 OPHN1 TNXB CORO2B	1.81
GO:0051960	regulation of nervous system development	biological_process	23/293	970/22360	0.006531	0.0366	23	ZSWIM4 GAP43 SORL1 CRABP2 SLITRK4 CCL3 STMN2 DIO3 LPAR1 MCF2 NTF3 CELSR1 SEMA3A CNTN1 GLI1 EPHA3 THBS2 NEXMIF CDH4 TNF S100A9 BMP7 IL1B	ZSWIM4 SORL1 CCL3 EPHA3 TNF S100A9 IL1B	GAP43 CRABP2 SLITRK4 STMN2 DIO3 LPAR1 MCF2 NTF3 CELSR1 SEMA3A CNTN1 GLI1 THBS2 NEXMIF CDH4 BMP7	1.81
GO:0042325	regulation of phosphorylation	biological_process	41/293	1725/22360	0.0003778	0.008596	41	CD24 ADRA1B HTR2B MARCO CCL8 CDKN2A CDC25B ADRA1A PLA2G5 IRS1 BMP7 ALOX15 S100A12 PROK2 TNF CCL2 LPAR1 FPR1 CCL3 TWIST1 SORL1 NUP133 IL1RN CRLF1 CNTN1 ERBB3 SEMA3A CCL16 WNT11 NTF3 CCL26 SCIMP DUSP26 CCL4 GPNMB ATF3 IL1B ELANE FPR2 BDKRB1 CCNL1	CCL8 ALOX15 S100A12 PROK2 TNF CCL2 FPR1 CCL3 SORL1 IL1RN CRLF1 DUSP26 CCL4 ATF3 IL1B FPR2 CCNL1	CD24 ADRA1B HTR2B MARCO CDKN2A CDC25B ADRA1A PLA2G5 IRS1 BMP7 LPAR1 TWIST1 NUP133 CNTN1 ERBB3 SEMA3A CCL16 WNT11 NTF3 CCL26 SCIMP GPNMB ELANE BDKRB1	1.81
GO:0007267	cell-cell signaling	biological_process	43/293	1818/22360	0.0003074	0.00769	43	GJA1 JPH4 OPHN1 RSPO3 CHRM3 SCEL CD24 ADRA1B WNT2 HTR2B IGFBP6 KCND2 S100A8 CCL8 NAMPT ADRA1A TRABD2A SHC3 IRS1 PASK TNF CCL2 CCL3 EGR2 CD70 FGF11 FRZB DPP4 TRIM9 IL1RN GLI1 CCL16 WNT11 CELSR1 NTF3 CCL26 NNAT AGTR1 CCL4 GPNMB IL1B HSPA8 S100A9	CHRM3 S100A8 CCL8 NAMPT TRABD2A TNF CCL2 CCL3 EGR2 IL1RN CCL4 IL1B HSPA8 S100A9	GJA1 JPH4 OPHN1 RSPO3 SCEL CD24 ADRA1B WNT2 HTR2B IGFBP6 KCND2 ADRA1A SHC3 IRS1 PASK CD70 FGF11 FRZB DPP4 TRIM9 GLI1 CCL16 WNT11 CELSR1 NTF3 CCL26 NNAT AGTR1 GPNMB	1.81
GO:0008284	positive regulation of cell population proliferation	biological_process	26/293	1098/22360	0.004137	0.02955	26	ERBB3 GLI1 HTR2B CD24 WNT2 CRLF1 CCL26 COMP NTF3 ECM1 PTGFR SIX2 DPP4 ST8SIA1 TWIST1 PROK2 ELANE RUNX2 IL1B IRS1 TNF CXCR2 AGTR1 ATF3 CDC25B NAMPT	CRLF1 COMP PTGFR SIX2 PROK2 IL1B TNF CXCR2 ATF3 NAMPT	ERBB3 GLI1 HTR2B CD24 WNT2 CCL26 NTF3 ECM1 DPP4 ST8SIA1 TWIST1 ELANE RUNX2 IRS1 AGTR1 CDC25B	1.81
GO:0003924	GTPase activity	molecular_function	20/293	843/22360	0.01048	0.04661	20	RERGL CCL2 RGS16 PLEKHG4 SIPA1L2 CCL4 SH3BP1 CCL8 TAGAP NTF3 ARHGAP26 CCL26 HTR2B TUBAL3 EPHA3 WNT11 CCL16 OPHN1 TUBB1 CCL3	CCL2 RGS16 CCL4 SH3BP1 CCL8 TAGAP ARHGAP26 EPHA3 TUBB1 CCL3	RERGL PLEKHG4 SIPA1L2 NTF3 CCL26 HTR2B TUBAL3 WNT11 CCL16 OPHN1	1.81
GO:0003205	cardiac chamber development	biological_process	4/293	169/22360	0.1536	0.2635	4	WNT11 WNT2 BMP7 SALL4		WNT11 WNT2 BMP7 SALL4	1.81
GO:0002793	positive regulation of peptide secretion	biological_process	8/293	339/22360	0.07851	0.1652	8	TWIST1 NNAT S100A8 CCL3 TNF HTR2B PPIA IL1B	S100A8 CCL3 TNF IL1B	TWIST1 NNAT HTR2B PPIA	1.8
GO:0005506	iron ion binding	molecular_function	4/293	170/22360	0.1565	0.2679	4	ALOX15 HBQ1 BBOX1 CYP27C1	ALOX15 HBQ1	BBOX1 CYP27C1	1.8
GO:0072358	cardiovascular system development	biological_process	20/293	849/22360	0.0113	0.04953	20	PROK2 IL1B BMP7 FAP CCL2 VASH1 CXCR2 AGTR1 GPNMB PF4 CXCL8 WNT11 WNT2 THBS2 ECM1 CMA1 COMP HTATIP2 RSPO3 TWIST1	PROK2 IL1B CCL2 VASH1 CXCR2 PF4 CXCL8 COMP	BMP7 FAP AGTR1 GPNMB WNT11 WNT2 THBS2 ECM1 CMA1 HTATIP2 RSPO3 TWIST1	1.8
GO:0050769	positive regulation of neurogenesis	biological_process	12/293	508/22360	0.04	0.106	12	CDH4 LPAR1 CCL3 STMN2 CRABP2 BMP7 IL1B SEMA3A S100A9 EPHA3 CNTN1 TNF	CCL3 IL1B S100A9 EPHA3 TNF	CDH4 LPAR1 STMN2 CRABP2 BMP7 SEMA3A CNTN1	1.8
GO:0045927	positive regulation of growth	biological_process	7/293	299/22360	0.09654	0.1907	7	DIO3 CDH4 S100A8 CRABP2 S100A9 GLI1 WNT2	S100A8 S100A9	DIO3 CDH4 CRABP2 GLI1 WNT2	1.79
GO:0030695	GTPase regulator activity	molecular_function	8/293	341/22360	0.08091	0.1693	8	TAGAP SIPA1L2 SH3BP1 OPHN1 HTR2B WNT11 ARHGAP26 RGS16	TAGAP SH3BP1 ARHGAP26 RGS16	SIPA1L2 OPHN1 HTR2B WNT11	1.79
GO:0060541	respiratory system development	biological_process	5/293	213/22360	0.1335	0.2397	5	WNT2 WNT11 GLI1 CELSR1 TNF	TNF	WNT2 WNT11 GLI1 CELSR1	1.79
GO:0015081	sodium ion transmembrane transporter activity	molecular_function	5/293	213/22360	0.1335	0.2397	5	PKD2L1 SLC8A1 ATP1A1 ANK3 SGK2	PKD2L1 SLC8A1 ATP1A1 ANK3	SGK2	1.79
GO:0016788	hydrolase activity, acting on ester bonds	molecular_function	27/293	1151/22360	0.004022	0.02886	27	PHACTR3 CHRM3 S1PR4 TMEM225B PLA2G7 OASL HTR2B PLA2G5 PDE11A ADRA1A PPP1R36 PNPLA3 CDC25B ATP1A1 SELE CCL8 TNF ARFGEF3 CCL3 LPAR1 PDE10A F2RL2 NTF3 AGTR1 DUSP26 PPP2R1B PPM1J	CHRM3 S1PR4 OASL ATP1A1 SELE CCL8 TNF CCL3 PDE10A F2RL2 DUSP26	PHACTR3 TMEM225B PLA2G7 HTR2B PLA2G5 PDE11A ADRA1A PPP1R36 PNPLA3 CDC25B ARFGEF3 LPAR1 NTF3 AGTR1 PPP2R1B PPM1J	1.79
GO:0098542	defense response to other organism	biological_process	14/293	600/22360	0.03173	0.08946	14	OASL PMAIP1 PPBP COCH TNF ELANE IL1B S100A9 APOBEC3A S100A12 PF4 SSC5D DEFB1 S100A8	OASL PMAIP1 PPBP TNF IL1B S100A9 APOBEC3A S100A12 PF4 S100A8	COCH ELANE SSC5D DEFB1	1.78
GO:0042581	specific granule	cellular_component	5/293	214/22360	0.1358	0.2418	5	SLC2A3 CXCL1 FCAR FPR2 ELANE	SLC2A3 CXCL1 FCAR FPR2	ELANE	1.78
GO:0040008	regulation of growth	biological_process	18/293	772/22360	0.01712	0.06162	18	GLI1 WNT11 SEMA3A WNT2 SGK2 GJA1 DIO3 GAP43 FRZB CRABP2 S100A9 ELANE BDKRB1 TNF AGTR1 S100A8 CDH4 CDKN2A	S100A9 TNF S100A8	GLI1 WNT11 SEMA3A WNT2 SGK2 GJA1 DIO3 GAP43 FRZB CRABP2 ELANE BDKRB1 AGTR1 CDH4 CDKN2A	1.78
GO:0015631	tubulin binding	molecular_function	8/293	343/22360	0.08336	0.1713	8	MTUS2 GLI1 S100A9 TPPP3 S100A8 STARD9 STMN2 TTLL6	S100A9 S100A8 TTLL6	MTUS2 GLI1 TPPP3 STARD9 STMN2	1.78
GO:0035567	non-canonical Wnt signaling pathway	biological_process	4/293	172/22360	0.1624	0.2741	4	CELSR1 RSPO3 FRZB WNT11		CELSR1 RSPO3 FRZB WNT11	1.77
GO:0055114	oxidation-reduction process	biological_process	28/293	1206/22360	0.003991	0.02868	28	PLA2G7 HBQ1 HTR2B DHRS2 HTATIP2 CYP27C1 TSTD1 NOS1AP TNF FAR2 PTGES DIO2 FABP3 PASK ALOX15 IRS1 BBOX1 TRABD2A VAT1L HBM ENOX1 TWIST1 DIO3 PTGS1 IL1B HSD3B2 HSD17B2 AGTR1	HBQ1 TNF ALOX15 TRABD2A VAT1L HBM IL1B HSD3B2 HSD17B2	PLA2G7 HTR2B DHRS2 HTATIP2 CYP27C1 TSTD1 NOS1AP FAR2 PTGES DIO2 FABP3 PASK IRS1 BBOX1 ENOX1 TWIST1 DIO3 PTGS1 AGTR1	1.77
GO:0009968	negative regulation of signal transduction	biological_process	33/293	1421/22360	0.001909	0.02245	33	LPAR1 FRZB SORL1 ASPN SH3GL2 TWIST1 GLI1 ERBB3 WNT11 IL1RN PDE10A PEAR1 DUSP26 ATF3 DLK2 GREM2 IL1B WFIKKN2 CXCL8 HTR2B ECM1 IGFBP6 PF4 ADRA1A SH3BP1 PDE11A TRABD2A FAIM2 RUNX2 IRS1 BMP7 TNF RGS16	SORL1 IL1RN PDE10A DUSP26 ATF3 DLK2 GREM2 IL1B WFIKKN2 CXCL8 PF4 SH3BP1 TRABD2A TNF RGS16	LPAR1 FRZB ASPN SH3GL2 TWIST1 GLI1 ERBB3 WNT11 PEAR1 HTR2B ECM1 IGFBP6 ADRA1A PDE11A FAIM2 RUNX2 IRS1 BMP7	1.77
GO:0046474	glycerophospholipid biosynthetic process	biological_process	6/293	260/22360	0.121	0.2239	6	HTR2B FPR2 ALOX15 PNPLA3 FABP3 PLA2G5	FPR2 ALOX15	HTR2B PNPLA3 FABP3 PLA2G5	1.76
GO:0006887	exocytosis	biological_process	24/293	1040/22360	0.007774	0.0389	24	PPBP CCL3 FPR1 FCAR TRIM9 ECM1 PCDH7 SELL CCL8 S100A8 PF4 ADRA1A ADGRE3 S100A9 S100A12 PPIA FPR2 ELANE HSPA8 CXCR1 ANK1 SLC2A3 CXCR2 CXCL1	PPBP CCL3 FPR1 FCAR SELL CCL8 S100A8 PF4 ADGRE3 S100A9 S100A12 FPR2 HSPA8 CXCR1 SLC2A3 CXCR2 CXCL1	TRIM9 ECM1 PCDH7 ADRA1A PPIA ELANE ANK1	1.76
GO:0051247	positive regulation of protein metabolic process	biological_process	43/293	1865/22360	0.0005194	0.01055	43	NOS1AP CD24 ADRA1B PMAIP1 HTR2B MARCO S100A8 CCL8 CDC25B ADRA1A PLA2G5 TRABD2A BMP7 ALOX15 PASK S100A12 PROK2 TNF SPON1 CCL2 LPAR1 FPR1 CCL3 SORL1 IL1RN CRLF1 RBM3 CNTN1 ERBB3 SEMA3A CCL16 WNT11 NTF3 CCL26 SCIMP AGTR1 DUSP26 CCL4 GPNMB IL1B ELANE FPR2 S100A9	PMAIP1 S100A8 CCL8 TRABD2A ALOX15 S100A12 PROK2 TNF SPON1 CCL2 FPR1 CCL3 SORL1 IL1RN CRLF1 DUSP26 CCL4 IL1B FPR2 S100A9	NOS1AP CD24 ADRA1B HTR2B MARCO CDC25B ADRA1A PLA2G5 BMP7 PASK LPAR1 RBM3 CNTN1 ERBB3 SEMA3A CCL16 WNT11 NTF3 CCL26 SCIMP AGTR1 GPNMB ELANE	1.76
GO:0019058	viral life cycle	biological_process	9/293	391/22360	0.07616	0.1633	9	TNF CCL2 OASL APOBEC3A CXCL8 PPIA DPP4 NUP133 CCL8	TNF CCL2 OASL APOBEC3A CXCL8 CCL8	PPIA DPP4 NUP133	1.76
GO:1903829	positive regulation of cellular protein localization	biological_process	8/293	347/22360	0.08839	0.1792	8	SORL1 ANK3 STAC TNF PDZK1 EPHA3 IL1B PMAIP1	SORL1 ANK3 TNF EPHA3 IL1B PMAIP1	STAC PDZK1	1.76
GO:0048646	anatomical structure formation involved in morphogenesis	biological_process	30/293	1302/22360	0.003326	0.02523	30	WNT2 THBS2 CXCL8 TIFAB ECM1 CMA1 SIX2 HTATIP2 RSPO3 OPHN1 BMP7 FAP PROK2 ALX1 SALL4 DMRT2 TNF CCL2 FAIM2 PF4 WNT11 CELSR1 EGR2 TWIST1 IL1B DCANP1 VASH1 CXCR2 AGTR1 GPNMB	CXCL8 SIX2 PROK2 TNF CCL2 PF4 EGR2 IL1B VASH1 CXCR2	WNT2 THBS2 TIFAB ECM1 CMA1 HTATIP2 RSPO3 OPHN1 BMP7 FAP ALX1 SALL4 DMRT2 FAIM2 WNT11 CELSR1 TWIST1 DCANP1 AGTR1 GPNMB	1.76
GO:0007399	nervous system development	biological_process	59/293	2553/22360	5.232e-05	0.002346	59	CELSR1 ERBB3 SEMA3A WNT11 GLI1 CNTN1 NUP133 MDGA2 CRABP2 GAP43 SORL1 FGF11 TWIST1 SH3GL2 EGR2 CCL3 PCDH19 STMN2 DIO3 CXCL1 S100A9 IL1B CMA1 THBS2 WNT2 ZSWIM4 OPHN1 CHRM3 BHLHE22 SLITRK4 TNF SALL4 BMP7 SHC3 RUNX2 FAIM2 S100A8 ARHGAP26 NTF3 DPF2 EPHA3 LPAR1 CXCR2 DCANP1 FPR2 ANK3 HSD3B2 NNAT NEXMIF TSPAN2 TIFAB SLC8A1 BEX1 PRDM8 MCF2 CCL2 ALX1 OLIG1 CDH4	MDGA2 SORL1 EGR2 CCL3 CXCL1 S100A9 IL1B ZSWIM4 CHRM3 TNF S100A8 ARHGAP26 DPF2 EPHA3 CXCR2 FPR2 ANK3 HSD3B2 SLC8A1 CCL2 OLIG1	CELSR1 ERBB3 SEMA3A WNT11 GLI1 CNTN1 NUP133 CRABP2 GAP43 FGF11 TWIST1 SH3GL2 PCDH19 STMN2 DIO3 CMA1 THBS2 WNT2 OPHN1 BHLHE22 SLITRK4 SALL4 BMP7 SHC3 RUNX2 FAIM2 NTF3 LPAR1 DCANP1 NNAT NEXMIF TSPAN2 TIFAB BEX1 PRDM8 MCF2 ALX1 CDH4	1.76
GO:0008283	cell population proliferation	biological_process	54/293	2342/22360	0.0001114	0.00391	54	AGTR1 ELANE IL1B CXCL1 VASH1 FRZB TWIST1 CD70 WNT11 ERBB3 GLI1 SGK2 CCL26 EMP3 CCL8 ADRA1A PF4 CDKN2A CGREF1 BMP7 RUNX2 TNF FABP3 SALL4 CHRM3 CXCL8 HTR2B ADRA1B WNT2 IGFBP6 COMP GPNMB ATF3 PTGS1 CXCR2 DPP4 CRLF1 PDZK1 HIST1H2AC NTF3 PTGFR CDC25B NAMPT PROK2 FAP IRS1 CCL2 PTGES SIX2 ST8SIA1 PRG4 DHRS2 CD24 ECM1	IL1B CXCL1 VASH1 CCL8 PF4 TNF CHRM3 CXCL8 COMP ATF3 CXCR2 CRLF1 HIST1H2AC PTGFR NAMPT PROK2 CCL2 SIX2	AGTR1 ELANE FRZB TWIST1 CD70 WNT11 ERBB3 GLI1 SGK2 CCL26 EMP3 ADRA1A CDKN2A CGREF1 BMP7 RUNX2 FABP3 SALL4 HTR2B ADRA1B WNT2 IGFBP6 GPNMB PTGS1 DPP4 PDZK1 NTF3 CDC25B FAP IRS1 PTGES ST8SIA1 PRG4 DHRS2 CD24 ECM1	1.76
GO:0007265	Ras protein signal transduction	biological_process	11/293	477/22360	0.05514	0.1296	11	SHC3 CELSR1 PLEKHG4 F2RL2 MCF2 LPAR1 AGTR1 ARFGEF3 CDKN2A ADRA1A OPHN1	F2RL2	SHC3 CELSR1 PLEKHG4 MCF2 LPAR1 AGTR1 ARFGEF3 CDKN2A ADRA1A OPHN1	1.76
GO:0071773	cellular response to BMP stimulus	biological_process	4/293	173/22360	0.1654	0.2786	4	BMP7 RUNX2 GREM2 COMP	GREM2 COMP	BMP7 RUNX2	1.76
GO:0046879	hormone secretion	biological_process	8/293	346/22360	0.08712	0.177	8	NNAT AGTR1 DPP4 IL1B IL1RN IRS1 PASK TNF	IL1B IL1RN TNF	NNAT AGTR1 DPP4 IRS1 PASK	1.76
GO:2001242	regulation of intrinsic apoptotic signaling pathway	biological_process	4/293	174/22360	0.1685	0.2809	4	BMF S100A9 S100A8 PMAIP1	S100A9 S100A8 PMAIP1	BMF	1.75
GO:0006633	fatty acid biosynthetic process	biological_process	4/293	174/22360	0.1685	0.2809	4	PTGS1 PTGES ELOVL6 ALOX15	ALOX15	PTGS1 PTGES ELOVL6	1.75
GO:0016202	regulation of striated muscle tissue development	biological_process	4/293	174/22360	0.1685	0.2809	4	TWIST1 ERBB3 GLI1 WNT2		TWIST1 ERBB3 GLI1 WNT2	1.75
GO:0032635	interleukin-6 production	biological_process	4/293	174/22360	0.1685	0.2809	4	TNF TWIST1 IL1RN IL1B	TNF IL1RN IL1B	TWIST1	1.75
GO:0007156	homophilic cell adhesion via plasma membrane adhesion molecules	biological_process	4/293	174/22360	0.1685	0.2809	4	PCDH19 PCDH7 CDH4 CELSR1		PCDH19 PCDH7 CDH4 CELSR1	1.75
GO:0072359	circulatory system development	biological_process	28/293	1220/22360	0.004683	0.0317	28	CXCL8 HTR2B SLC8A1 THBS2 WNT2 CMA1 COMP ECM1 HTATIP2 GJA1 RSPO3 PROK2 FAP BMP7 CCL2 SALL4 PF4 ADRA1A ERBB3 WNT11 GLI1 SCUBE1 TWIST1 IL1B CXCR2 VASH1 AGTR1 GPNMB	CXCL8 SLC8A1 COMP PROK2 CCL2 PF4 SCUBE1 IL1B CXCR2 VASH1	HTR2B THBS2 WNT2 CMA1 ECM1 HTATIP2 GJA1 RSPO3 FAP BMP7 SALL4 ADRA1A ERBB3 WNT11 GLI1 TWIST1 AGTR1 GPNMB	1.75
GO:0042060	wound healing	biological_process	14/293	612/22360	0.03699	0.09958	14	GAP43 PF4V1 SCUBE1 PEAR1 F2RL2 COMP CELSR1 ERBB3 PPL PF4 NFE2 S100A8 FAP ALOX15	PF4V1 SCUBE1 F2RL2 COMP PF4 NFE2 S100A8 ALOX15	GAP43 PEAR1 CELSR1 ERBB3 PPL FAP	1.75
GO:0009966	regulation of signal transduction	biological_process	85/293	3725/22360	2.32e-06	0.0002284	85	MARCO ECM1 UBD CD24 RSPO3 PPBP GJA1 LYPD6 MCF2 CCL2 PLEKHG4 PROK2 ALOX15 IRS1 PLA2G5 SH3BP1 NAMPT PEAR1 ARHGAP26 NTF3 CCL16 CRLF1 IL1RN LPAR1 GREM2 FPR2 ATF3 GPNMB CCL4 DUSP26 SCIMP PPP2R1B IGFBP6 CXCL8 HTR2B WNT2 ADRA1B PMAIP1 SCEL OPHN1 JPH4 PF4V1 NOS1AP RGS16 TNF S100A12 BMP7 RUNX2 TRABD2A BMF PDE11A PF4 ADRA1A FAIM2 TAGAP CCL8 S100A8 SCUBE1 PDE10A CCL26 F2RL2 WNT11 ERBB3 SEMA3A GLI1 ASPN SORL…	PPBP CCL2 PROK2 ALOX15 SH3BP1 NAMPT ARHGAP26 CRLF1 IL1RN GREM2 FPR2 ATF3 CCL4 DUSP26 CXCL8 PMAIP1 PF4V1 RGS16 TNF S100A12 TRABD2A PF4 TAGAP CCL8 S100A8 SCUBE1 PDE10A F2RL2 SORL1 CCL3 FPR1 WFIKKN2 CMTM2 CXCL1 S100A9 IL1B DLK2	MARCO ECM1 UBD CD24 RSPO3 GJA1 LYPD6 MCF2 PLEKHG4 IRS1 PLA2G5 PEAR1 NTF3 CCL16 LPAR1 GPNMB SCIMP PPP2R1B IGFBP6 HTR2B WNT2 ADRA1B SCEL OPHN1 JPH4 NOS1AP BMP7 RUNX2 BMF PDE11A ADRA1A FAIM2 CCL26 WNT11 ERBB3 SEMA3A GLI1 ASPN FRZB CRABP2 TWIST1 FGF11 ARFGEF3 CD70 SH3GL2 MOB3B ELANE SIPA1L2	1.74
GO:0031667	response to nutrient levels	biological_process	12/293	525/22360	0.05019	0.121	12	HSPA8 IL1B PMAIP1 BMP7 SLC8A1 WNT11 LRCOL1 SELL DAPL1 NAMPT ATF3 RYR3	HSPA8 IL1B PMAIP1 SLC8A1 SELL NAMPT ATF3	BMP7 WNT11 LRCOL1 DAPL1 RYR3	1.74
GO:0008092	cytoskeletal protein binding	molecular_function	23/293	1008/22360	0.01027	0.04573	23	STARD9 STMN2 TTLL6 MYO5B MLPH OPHN1 PHACTR3 SLC8A1 PARVB GLI1 S100A8 CDH4 PKD2L1 CORO2B ATP1A1 TPPP3 ANK3 MTUS2 S100A9 VASH1 FABP3 TRIM63 ANK1	TTLL6 SLC8A1 PARVB S100A8 PKD2L1 ATP1A1 ANK3 S100A9 VASH1	STARD9 STMN2 MYO5B MLPH OPHN1 PHACTR3 GLI1 CDH4 CORO2B TPPP3 MTUS2 FABP3 TRIM63 ANK1	1.74
GO:0030036	actin cytoskeleton organization	biological_process	16/293	700/22360	0.0277	0.08225	16	NTF3 CELSR1 CCL26 ARHGAP26 PARVB WNT11 EPHA3 OPHN1 NOS1AP LPAR1 TNXB CXCL1 TNF ALOX15 SH3BP1 CORO2B	ARHGAP26 PARVB EPHA3 CXCL1 TNF ALOX15 SH3BP1	NTF3 CELSR1 CCL26 WNT11 OPHN1 NOS1AP LPAR1 TNXB CORO2B	1.74
GO:0035725	sodium ion transmembrane transport	biological_process	5/293	219/22360	0.1477	0.2563	5	ANK3 SGK2 ATP1A1 PKD2L1 SLC8A1	ANK3 ATP1A1 PKD2L1 SLC8A1	SGK2	1.74
GO:0032412	regulation of ion transmembrane transporter activity	biological_process	6/293	263/22360	0.1269	0.232	6	STAC NOS1AP ANK3 PDZK1 JPH4 AHNAK	ANK3	STAC NOS1AP PDZK1 JPH4 AHNAK	1.74
GO:0016853	isomerase activity	molecular_function	4/293	176/22360	0.1746	0.2868	4	PPIA ALOX15 HSD3B2 PTGES	ALOX15 HSD3B2	PPIA PTGES	1.73
GO:0006814	sodium ion transport	biological_process	6/293	265/22360	0.1309	0.2355	6	PKD2L1 ATP1A1 ANK3 SLC8A1 CNTN1 SGK2	PKD2L1 ATP1A1 ANK3 SLC8A1	CNTN1 SGK2	1.73
GO:0071346	cellular response to interferon-gamma	biological_process	7/293	308/22360	0.1106	0.2096	7	CCL8 CCL16 CCL3 CCL4 OASL CCL2 CCL26	CCL8 CCL3 CCL4 OASL CCL2	CCL16 CCL26	1.73
GO:0050707	regulation of cytokine secretion	biological_process	6/293	264/22360	0.1289	0.2327	6	IL1B HTR2B SSC5D CCL3 TWIST1 TNF	IL1B CCL3 TNF	HTR2B SSC5D TWIST1	1.73
GO:0001667	ameboidal-type cell migration	biological_process	11/293	485/22360	0.0613	0.1394	11	VASH1 ALX1 SLC8A1 BMP7 FAP HTR2B WNT11 SEMA3A TWIST1 SH3BP1 DPP4	VASH1 SLC8A1 SH3BP1	ALX1 BMP7 FAP HTR2B WNT11 SEMA3A TWIST1 DPP4	1.73
GO:0048729	tissue morphogenesis	biological_process	17/293	752/22360	0.02641	0.08135	17	SH3BP1 ALX1 SALL4 CXCR2 TNF BMP7 TWIST1 RSPO3 OPHN1 FRZB ADAMTS16 SIX2 COCH CELSR1 WNT2 WNT11 SEMA3A	SH3BP1 CXCR2 TNF SIX2	ALX1 SALL4 BMP7 TWIST1 RSPO3 OPHN1 FRZB ADAMTS16 COCH CELSR1 WNT2 WNT11 SEMA3A	1.73
GO:1901214	regulation of neuron death	biological_process	9/293	399/22360	0.08505	0.1742	9	NTF3 CCL2 TNF CRLF1 ERBB3 FAIM2 GPNMB SORL1 CCL3	CCL2 TNF CRLF1 SORL1 CCL3	NTF3 ERBB3 FAIM2 GPNMB	1.72
GO:0006006	glucose metabolic process	biological_process	5/293	222/22360	0.1551	0.2659	5	ATF3 TNF PASK PMAIP1 IRS1	ATF3 TNF PMAIP1	PASK IRS1	1.72
GO:0023051	regulation of signaling	biological_process	93/293	4134/22360	1.441e-06	0.0001673	93	S100A12 BMP7 RUNX2 RGS16 TNF TAGAP CCL8 S100A8 TRABD2A BMF PDE11A PF4 ADRA1A FAIM2 ATP1A1 CXCL8 HTR2B WNT2 PMAIP1 ADRA1B SCEL IGFBP6 PF4V1 NOS1AP OPHN1 JPH4 S100A9 ELANE IL1B WFIKKN2 CMTM2 MOB3B CXCL1 AGTR1 SIPA1L2 DLK2 WNT11 SEMA3A ERBB3 GLI1 PDE10A SCUBE1 CCL26 F2RL2 CCL3 FPR1 ASPN SORL1 FRZB CRABP2 TWIST1 FGF11 ARFGEF3 CD70 EGR2 SH3GL2 PROK2 PASK ALOX15 IRS1 CCL2 PLEKHG4 PLA2G5 RYR3 SH3BP1 NAM…	S100A12 RGS16 TNF TAGAP CCL8 S100A8 TRABD2A PF4 ATP1A1 CXCL8 PMAIP1 PF4V1 S100A9 IL1B WFIKKN2 CMTM2 CXCL1 DLK2 PDE10A SCUBE1 F2RL2 CCL3 FPR1 SORL1 EGR2 PROK2 ALOX15 CCL2 SH3BP1 NAMPT SLC8A1 PPBP GREM2 FPR2 DUSP26 ATF3 CCL4 CRLF1 IL1RN ARHGAP26	BMP7 RUNX2 BMF PDE11A ADRA1A FAIM2 HTR2B WNT2 ADRA1B SCEL IGFBP6 NOS1AP OPHN1 JPH4 ELANE MOB3B AGTR1 SIPA1L2 WNT11 SEMA3A ERBB3 GLI1 CCL26 ASPN FRZB CRABP2 TWIST1 FGF11 ARFGEF3 CD70 SH3GL2 PASK IRS1 PLEKHG4 PLA2G5 RYR3 UBD CD24 MARCO ECM1 GJA1 LYPD6 MCF2 RSPO3 SCIMP NNAT PPP2R1B GPNMB CCL16 PEAR1 NTF3 LPAR1 DPP4	1.72
GO:0050709	negative regulation of protein secretion	biological_process	4/293	177/22360	0.1778	0.2912	4	TNF SSC5D IL1B IRS1	TNF IL1B	SSC5D IRS1	1.72
GO:0009914	hormone transport	biological_process	8/293	356/22360	0.1005	0.1972	8	DPP4 NNAT AGTR1 TNF IL1B IRS1 IL1RN PASK	TNF IL1B IL1RN	DPP4 NNAT AGTR1 IRS1 PASK	1.71
GO:0030856	regulation of epithelial cell differentiation	biological_process	4/293	178/22360	0.1809	0.2957	4	IL1B CD24 TNF FRZB	IL1B TNF	CD24 FRZB	1.71
GO:1903707	negative regulation of hemopoiesis	biological_process	4/293	178/22360	0.1809	0.2957	4	CCL3 PF4 DPF2 HIST1H4E	CCL3 PF4 DPF2 HIST1H4E		1.71
GO:0009792	embryo development ending in birth or egg hatching	biological_process	15/293	671/22360	0.03838	0.1029	15	WNT2 SCEL WNT11 CELSR1 SIX2 TWIST1 NUP133 RSPO3 BMP7 RUNX2 ALX1 SALL4 DMRT2 VASH1 HSD17B2	SIX2 VASH1 HSD17B2	WNT2 SCEL WNT11 CELSR1 TWIST1 NUP133 RSPO3 BMP7 RUNX2 ALX1 SALL4 DMRT2	1.71
GO:0045211	postsynaptic membrane	cellular_component	8/293	356/22360	0.1005	0.1972	8	ANK3 CHRM3 ADRA1A FAIM2 ANK1 KCND2 CNTN1 SLC8A1	ANK3 CHRM3 SLC8A1	ADRA1A FAIM2 ANK1 KCND2 CNTN1	1.71
GO:0032147	activation of protein kinase activity	biological_process	9/293	403/22360	0.08975	0.1802	9	LPAR1 FPR1 NTF3 TNF IL1B CD24 ERBB3 WNT11 PROK2	FPR1 TNF IL1B PROK2	LPAR1 NTF3 CD24 ERBB3 WNT11	1.7
GO:0008236	serine-type peptidase activity	molecular_function	7/293	315/22360	0.1224	0.225	7	CMA1 CTRL WFIKKN2 CFB ELANE FAP DPP4	WFIKKN2	CMA1 CTRL CFB ELANE FAP DPP4	1.7
GO:0032956	regulation of actin cytoskeleton organization	biological_process	8/293	360/22360	0.1062	0.2045	8	EPHA3 WNT11 ALOX15 CCL26 CELSR1 NTF3 LPAR1 SH3BP1	EPHA3 ALOX15 SH3BP1	WNT11 CCL26 CELSR1 NTF3 LPAR1	1.7
GO:0046903	secretion	biological_process	42/293	1890/22360	0.001225	0.01666	42	AQP9 PPBP CHRM3 HTR2B COMP ECM1 TIFAB S100A8 SELL CCL8 ADGRE3 PLA2G5 ADRA1A PF4 CXCR1 IRS1 S100A12 PASK ANK1 TNF FPR1 CCL3 TWIST1 DPP4 TRIM9 IL1RN ERBB3 FCAR NNAT PCDH7 SSC5D AGTR1 ELANE FPR2 PPIA DCANP1 IL1B HSPA8 S100A9 CXCR2 CXCL1 SLC2A3	AQP9 PPBP CHRM3 COMP S100A8 SELL CCL8 ADGRE3 PF4 CXCR1 S100A12 TNF FPR1 CCL3 IL1RN FCAR FPR2 IL1B HSPA8 S100A9 CXCR2 CXCL1 SLC2A3	HTR2B ECM1 TIFAB PLA2G5 ADRA1A IRS1 PASK ANK1 TWIST1 DPP4 TRIM9 ERBB3 NNAT PCDH7 SSC5D AGTR1 ELANE PPIA DCANP1	1.7
GO:0046982	protein heterodimerization activity	molecular_function	12/293	541/22360	0.0614	0.1395	12	AGTR1 HIST1H4E TWIST1 ADRA1A ATF3 ADRA1B CRLF1 CABYR ERBB3 HIST1H2AC ALX1 SCUBE1	HIST1H4E ATF3 CRLF1 HIST1H2AC SCUBE1	AGTR1 TWIST1 ADRA1A ADRA1B CABYR ERBB3 ALX1	1.69
GO:0034765	regulation of ion transmembrane transport	biological_process	11/293	498/22360	0.07233	0.1564	11	BDKRB1 PDZK1 KCND2 SLC8A1 ANK3 AHNAK TWIST1 JPH4 STAC KCNIP1 NOS1AP	SLC8A1 ANK3 KCNIP1	BDKRB1 PDZK1 KCND2 AHNAK TWIST1 JPH4 STAC NOS1AP	1.69
GO:0050714	positive regulation of protein secretion	biological_process	7/293	318/22360	0.1277	0.2333	7	TWIST1 TNF IL1B PPIA HTR2B NNAT CCL3	TNF IL1B CCL3	TWIST1 PPIA HTR2B NNAT	1.68
GO:0048812	neuron projection morphogenesis	biological_process	15/293	680/22360	0.04265	0.1097	15	NTF3 EPHA3 SEMA3A OPHN1 CRABP2 GAP43 ZSWIM4 SH3GL2 EGR2 SLITRK4 MCF2 SHC3 BMP7 ANK3 CDH4	EPHA3 ZSWIM4 EGR2 ANK3	NTF3 SEMA3A OPHN1 CRABP2 GAP43 SH3GL2 SLITRK4 MCF2 SHC3 BMP7 CDH4	1.68
GO:0006952	defense response	biological_process	51/293	2312/22360	0.0004709	0.01011	51	TNF PTGES CCL2 ALOX15 S100A12 APOBEC3A PROK2 NAMPT PF4 PLA2G5 S100A8 CCL8 SELE ECM1 TSPAN2 PLA2G7 CMA1 OASL MARCO PMAIP1 CHST2 CXCL8 UBD PF4V1 PPBP CXCL1 CXCR2 PTGS1 BDKRB1 IL1B ELANE FPR2 CFB S100A9 CCL4 ARID5A NFKBIZ DEFB1 SSC5D AGTR1 PTGFR TREM1 CCL26 SCUBE1 IL1RN CCL16 DPP4 FPR1 PARP4 CCL3 COCH	TNF CCL2 ALOX15 S100A12 APOBEC3A PROK2 NAMPT PF4 S100A8 CCL8 SELE OASL PMAIP1 CXCL8 PF4V1 PPBP CXCL1 CXCR2 IL1B FPR2 S100A9 CCL4 ARID5A NFKBIZ PTGFR TREM1 SCUBE1 IL1RN FPR1 CCL3	PTGES PLA2G5 ECM1 TSPAN2 PLA2G7 CMA1 MARCO CHST2 UBD PTGS1 BDKRB1 ELANE CFB DEFB1 SSC5D AGTR1 CCL26 CCL16 DPP4 PARP4 COCH	1.68
GO:0006468	protein phosphorylation	biological_process	48/293	2175/22360	0.000671	0.01298	48	CCL3 LPAR1 FPR1 SORL1 TWIST1 EPHA3 CNTN1 SEMA3A ERBB3 CCL16 WNT11 IL1RN CRLF1 CCL26 SGK2 NTF3 DUSP26 SCIMP GPNMB ATF3 CCL4 IL1B ELANE FPR2 BDKRB1 CCNL1 STK32B STK32C CD24 ADRA1B HTR2B MARCO CCL8 ADRA1A PLA2G5 MEX3B CDKN2A CDC25B S100A12 PASK PROK2 SHC3 IRS1 BMP7 ALOX15 TNF CCL2 GRK3	CCL3 FPR1 SORL1 EPHA3 IL1RN CRLF1 DUSP26 ATF3 CCL4 IL1B FPR2 CCNL1 CCL8 S100A12 PROK2 ALOX15 TNF CCL2	LPAR1 TWIST1 CNTN1 SEMA3A ERBB3 CCL16 WNT11 CCL26 SGK2 NTF3 SCIMP GPNMB ELANE BDKRB1 STK32B STK32C CD24 ADRA1B HTR2B MARCO ADRA1A PLA2G5 MEX3B CDKN2A CDC25B PASK SHC3 IRS1 BMP7 GRK3	1.68
GO:0005576	extracellular region	cellular_component	110/293	4996/22360	4.665e-07	6.814e-05	110	NAMPT PRRG3 PLA2G5 FAP BBOX1 ADAMTSL4 TNXB CCL2 PPBP MXRA5 RSPO3 ECM1 PPP2R1B DUSP26 CCL4 PPIA SLC2A3 PTGS1 PARP4 AHNAK DPP4 IL1RN CRLF1 ENOX1 EPHA3 HIST1H2AC NTF3 LRCOL1 CCL8 HIST1H4E PF4 PLGLB1 TNF NELL2 PF4V1 THBS2 WNT2 SCEL IGFBP6 COMP SSC5D MMP27 ELANE ADAMTSL1 IL1B HSPA8 S100A9 WFIKKN2 CMTM2 MMP23B ADAMTS16 MDGA2 SORL1 CRABP2 WNT11 PPL CNTN1 C17ORF58 SCUBE1 F2RL2 PROK2 SPON1 LYPD6 PRG4 ADAM…	NAMPT CCL2 PPBP DUSP26 CCL4 SLC2A3 IL1RN CRLF1 EPHA3 HIST1H2AC CCL8 HIST1H4E PF4 TNF PF4V1 COMP IL1B HSPA8 S100A9 WFIKKN2 CMTM2 MMP23B MDGA2 SORL1 SCUBE1 F2RL2 PROK2 SPON1 GREM2 TUBB1 FCAR PTGFR TREM1 S100A8 SELE ADGRE3 ATP1A1 S100A12 CXCL8 PATE2 ACRBP CXCL1 VASH1 CCL3	PRRG3 PLA2G5 FAP BBOX1 ADAMTSL4 TNXB MXRA5 RSPO3 ECM1 PPP2R1B PPIA PTGS1 PARP4 AHNAK DPP4 ENOX1 NTF3 LRCOL1 PLGLB1 NELL2 THBS2 WNT2 SCEL IGFBP6 SSC5D MMP27 ELANE ADAMTSL1 ADAMTS16 CRABP2 WNT11 PPL CNTN1 C17ORF58 LYPD6 PRG4 ADAMTS14 DEFB1 COCH CCL16 PDZK1 CGREF1 BMP7 FABP3 COL6A6 MLPH CPXM1 PLA2G7 CMA1 CCDC80 HMCN2 CFB FOLH1B CTRL KRT24 PAMR1 MYO5B FGF11 GREB1 CD70 ASPN FRZB SEMA3A ERBB3 EGFL6 CCL…	1.68
GO:0050878	regulation of body fluid levels	biological_process	12/293	546/22360	0.06525	0.1452	12	PF4 CHRM3 MYO5B NFE2 PF4V1 TIFAB COMP F2RL2 PEAR1 SCUBE1 FAP DCANP1	PF4 CHRM3 NFE2 PF4V1 COMP F2RL2 SCUBE1	MYO5B TIFAB PEAR1 FAP DCANP1	1.68
GO:0043549	regulation of kinase activity	biological_process	21/293	952/22360	0.01949	0.06757	21	SORL1 LPAR1 FPR1 NTF3 HTR2B CD24 ERBB3 WNT11 CDKN2A CDC25B ADRA1A DUSP26 CCNL1 TNF ELANE BMP7 FPR2 IL1B IRS1 PROK2 S100A12	SORL1 FPR1 DUSP26 CCNL1 TNF FPR2 IL1B PROK2 S100A12	LPAR1 NTF3 HTR2B CD24 ERBB3 WNT11 CDKN2A CDC25B ADRA1A ELANE BMP7 IRS1	1.68
GO:0031960	response to corticosteroid	biological_process	4/293	182/22360	0.1938	0.3108	4	IL1RN TNF TRIM63 HSD3B2	IL1RN TNF HSD3B2	TRIM63	1.68
GO:0017171	serine hydrolase activity	molecular_function	7/293	319/22360	0.1295	0.2331	7	CMA1 CTRL WFIKKN2 ELANE FAP CFB DPP4	WFIKKN2	CMA1 CTRL ELANE FAP CFB DPP4	1.67
GO:0051302	regulation of cell division	biological_process	4/293	183/22360	0.1971	0.3149	4	HTR2B IL1B PPBP CDC25B	IL1B PPBP	HTR2B CDC25B	1.67
GO:0019207	kinase regulator activity	molecular_function	5/293	228/22360	0.1706	0.2837	5	ERBB3 WNT11 CD24 CCNL1 CDKN2A	CCNL1	ERBB3 WNT11 CD24 CDKN2A	1.67
GO:0060090	molecular adaptor activity	molecular_function	5/293	229/22360	0.1733	0.2868	5	MLPH ANK1 ANK3 IRS1 HSPA8	ANK3 HSPA8	MLPH ANK1 IRS1	1.67
GO:0035051	cardiocyte differentiation	biological_process	4/293	183/22360	0.1971	0.3149	4	SLC8A1 BMP7 ADRA1A TWIST1	SLC8A1	BMP7 ADRA1A TWIST1	1.67
GO:0022843	voltage-gated cation channel activity	molecular_function	5/293	229/22360	0.1733	0.2868	5	NOS1AP STAC KCND2 AHNAK ANK3	ANK3	NOS1AP STAC KCND2 AHNAK	1.67
GO:1902905	positive regulation of supramolecular fiber organization	biological_process	5/293	228/22360	0.1706	0.2837	5	CCL26 WNT11 STMN2 ALOX15 LPAR1	ALOX15	CCL26 WNT11 STMN2 LPAR1	1.67
GO:0031256	leading edge membrane	cellular_component	4/293	183/22360	0.1971	0.3149	4	DPP4 ANK1 FAP SCIMP		DPP4 ANK1 FAP SCIMP	1.67
GO:0045859	regulation of protein kinase activity	biological_process	19/293	870/22360	0.02776	0.08232	19	CDKN2A CDC25B ADRA1A DUSP26 CCNL1 TNF ELANE BMP7 IL1B PROK2 S100A12 SORL1 LPAR1 FPR1 NTF3 HTR2B CD24 ERBB3 WNT11	DUSP26 CCNL1 TNF IL1B PROK2 S100A12 SORL1 FPR1	CDKN2A CDC25B ADRA1A ELANE BMP7 LPAR1 NTF3 HTR2B CD24 ERBB3 WNT11	1.67
GO:0007596	blood coagulation	biological_process	8/293	366/22360	0.1151	0.2152	8	PF4 NFE2 PF4V1 PEAR1 SCUBE1 F2RL2 COMP FAP	PF4 NFE2 PF4V1 SCUBE1 F2RL2 COMP	PEAR1 FAP	1.67
GO:0071345	cellular response to cytokine stimulus	biological_process	29/293	1334/22360	0.00859	0.04205	29	CCL16 IL1RN CRLF1 CCL26 CCL3 FPR1 TWIST1 CD70 GREM2 PPIA IL1B HSPA8 CXCR2 CXCL1 CCL4 CXCL8 CD24 OASL ECM1 PPBP PF4V1 MCF2 ALOX15 CXCR1 IRS1 CCL2 TNF CCL8 PF4	IL1RN CRLF1 CCL3 FPR1 GREM2 IL1B HSPA8 CXCR2 CXCL1 CCL4 CXCL8 OASL PPBP PF4V1 ALOX15 CXCR1 CCL2 TNF CCL8 PF4	CCL16 CCL26 TWIST1 CD70 PPIA CD24 ECM1 MCF2 IRS1	1.66
GO:0004721	phosphoprotein phosphatase activity	molecular_function	7/293	322/22360	0.1349	0.2416	7	TNF PPM1J CDC25B PHACTR3 PPP1R36 PPP2R1B DUSP26	TNF DUSP26	PPM1J CDC25B PHACTR3 PPP1R36 PPP2R1B	1.66
GO:0048469	cell maturation	biological_process	4/293	184/22360	0.2005	0.3185	4	CDC25B CABYR DEFB1 RUNX2		CDC25B CABYR DEFB1 RUNX2	1.66
GO:0002792	negative regulation of peptide secretion	biological_process	4/293	184/22360	0.2005	0.3185	4	IRS1 IL1B SSC5D TNF	IL1B TNF	IRS1 SSC5D	1.66
GO:0097237	cellular response to toxic substance	biological_process	6/293	276/22360	0.1541	0.2643	6	PTGS1 TNF HBM S100A9 BMP7 HBQ1	TNF HBM S100A9 HBQ1	PTGS1 BMP7	1.66
GO:0036477	somatodendritic compartment	cellular_component	19/293	879/22360	0.03057	0.0885	19	SLC2A3 HSPA8 ANK3 PDE10A NTF3 KCND2 SEMA3A SLC8A1 HTR2B RBM3 TRIM9 CHRM3 OPHN1 JPH4 MLPH SH3GL2 STMN2 KCNIP1 LPAR1	SLC2A3 HSPA8 ANK3 PDE10A SLC8A1 CHRM3 KCNIP1	NTF3 KCND2 SEMA3A HTR2B RBM3 TRIM9 OPHN1 JPH4 MLPH SH3GL2 STMN2 LPAR1	1.65
GO:0048699	generation of neurons	biological_process	35/293	1623/22360	0.004778	0.03229	35	SLITRK4 MCF2 ZSWIM4 OPHN1 WNT2 TSPAN2 CDH4 FAIM2 BMP7 OLIG1 SHC3 RUNX2 TNF CCL3 STMN2 DIO3 LPAR1 MDGA2 SORL1 GAP43 CRABP2 TWIST1 EGR2 SH3GL2 WNT11 SEMA3A CNTN1 EPHA3 NTF3 CELSR1 NEXMIF NNAT ANK3 S100A9 IL1B	ZSWIM4 OLIG1 TNF CCL3 MDGA2 SORL1 EGR2 EPHA3 ANK3 S100A9 IL1B	SLITRK4 MCF2 OPHN1 WNT2 TSPAN2 CDH4 FAIM2 BMP7 SHC3 RUNX2 STMN2 DIO3 LPAR1 GAP43 CRABP2 TWIST1 SH3GL2 WNT11 SEMA3A CNTN1 NTF3 CELSR1 NEXMIF NNAT	1.65
GO:0002366	leukocyte activation involved in immune response	biological_process	18/293	835/22360	0.03538	0.09816	18	PPBP CCL3 FPR1 FCAR NFKBIZ ADGRE3 SELL S100A8 SLC2A3 CXCR2 CXCL1 S100A9 S100A12 FPR2 PPIA ELANE CXCR1 HSPA8	PPBP CCL3 FPR1 FCAR NFKBIZ ADGRE3 SELL S100A8 SLC2A3 CXCR2 CXCL1 S100A9 S100A12 FPR2 CXCR1 HSPA8	PPIA ELANE	1.65
GO:0055002	striated muscle cell development	biological_process	4/293	185/22360	0.2038	0.3227	4	SLC8A1 COMP ADRA1A WFIKKN2	SLC8A1 COMP WFIKKN2	ADRA1A	1.65
GO:0050817	coagulation	biological_process	8/293	372/22360	0.1245	0.2287	8	PF4V1 NFE2 PF4 FAP COMP F2RL2 SCUBE1 PEAR1	PF4V1 NFE2 PF4 COMP F2RL2 SCUBE1	FAP PEAR1	1.64
GO:0009266	response to temperature stimulus	biological_process	6/293	280/22360	0.1631	0.2752	6	STAC HSPA8 HTR2B RBM3 ST8SIA1 NUP133	HSPA8	STAC HTR2B RBM3 ST8SIA1 NUP133	1.64
GO:0048858	cell projection morphogenesis	biological_process	15/293	696/22360	0.05112	0.1231	15	SHC3 BMP7 CDH4 ANK3 EPHA3 SEMA3A NTF3 SLITRK4 MCF2 CRABP2 OPHN1 GAP43 ZSWIM4 SH3GL2 EGR2	ANK3 EPHA3 ZSWIM4 EGR2	SHC3 BMP7 CDH4 SEMA3A NTF3 SLITRK4 MCF2 CRABP2 OPHN1 GAP43 SH3GL2	1.64
GO:0007599	hemostasis	biological_process	8/293	372/22360	0.1245	0.2287	8	PF4V1 NFE2 PF4 FAP COMP F2RL2 PEAR1 SCUBE1	PF4V1 NFE2 PF4 COMP F2RL2 SCUBE1	FAP PEAR1	1.64
GO:0060322	head development	biological_process	18/293	839/22360	0.03692	0.09951	18	FAIM2 HSD3B2 TRABD2A NNAT CXCR2 BMP7 EGR2 OPHN1 LPAR1 PCDH19 TSPAN2 CMA1 WNT2 SLC8A1 GLI1 CNTN1 SEMA3A CSRNP1	HSD3B2 TRABD2A CXCR2 EGR2 SLC8A1 CSRNP1	FAIM2 NNAT BMP7 OPHN1 LPAR1 PCDH19 TSPAN2 CMA1 WNT2 GLI1 CNTN1 SEMA3A	1.64
GO:0071456	cellular response to hypoxia	biological_process	5/293	232/22360	0.1814	0.2939	5	TWIST1 KCND2 SLC8A1 BMP7 PMAIP1	SLC8A1 PMAIP1	TWIST1 KCND2 BMP7	1.64
GO:0009611	response to wounding	biological_process	16/293	743/22360	0.04552	0.1141	16	ERBB3 PPL GLI1 COMP CELSR1 PEAR1 SCUBE1 F2RL2 PF4V1 GAP43 FAP ALOX15 VASH1 S100A8 NFE2 PF4	COMP SCUBE1 F2RL2 PF4V1 ALOX15 VASH1 S100A8 NFE2 PF4	ERBB3 PPL GLI1 CELSR1 PEAR1 GAP43 FAP	1.64
GO:0014706	striated muscle tissue development	biological_process	9/293	419/22360	0.1103	0.2094	9	ADRA1A ATF3 EGR2 TWIST1 GLI1 ERBB3 WNT2 SLC8A1 BMP7	ATF3 EGR2 SLC8A1	ADRA1A TWIST1 GLI1 ERBB3 WNT2 BMP7	1.64
GO:0010975	regulation of neuron projection development	biological_process	11/293	512/22360	0.0857	0.175	11	STMN2 LPAR1 CDH4 MCF2 CRABP2 ZSWIM4 EPHA3 CNTN1 SEMA3A S100A9 BMP7	ZSWIM4 EPHA3 S100A9	STMN2 LPAR1 CDH4 MCF2 CRABP2 CNTN1 SEMA3A BMP7	1.64
GO:0034703	cation channel complex	cellular_component	5/293	233/22360	0.1841	0.298	5	RYR3 KCND2 NOS1AP PKD2L1 KCNIP1	PKD2L1 KCNIP1	RYR3 KCND2 NOS1AP	1.64
GO:0043009	chordate embryonic development	biological_process	14/293	651/22360	0.05874	0.137	14	TWIST1 RSPO3 NUP133 SIX2 CELSR1 WNT2 WNT11 HSD17B2 VASH1 DMRT2 SALL4 ALX1 RUNX2 BMP7	SIX2 HSD17B2 VASH1	TWIST1 RSPO3 NUP133 CELSR1 WNT2 WNT11 DMRT2 SALL4 ALX1 RUNX2 BMP7	1.64
GO:0002263	cell activation involved in immune response	biological_process	18/293	839/22360	0.03692	0.09951	18	FPR2 PPIA ELANE CXCR1 HSPA8 S100A9 S100A12 CXCR2 CXCL1 SLC2A3 SELL S100A8 ADGRE3 NFKBIZ FCAR FPR1 PPBP CCL3	FPR2 CXCR1 HSPA8 S100A9 S100A12 CXCR2 CXCL1 SLC2A3 SELL S100A8 ADGRE3 NFKBIZ FCAR FPR1 PPBP CCL3	PPIA ELANE	1.64
GO:1904951	positive regulation of establishment of protein localization	biological_process	11/293	516/22360	0.08981	0.1803	11	HTR2B PPIA IL1B PMAIP1 PDZK1 TNF CCL3 NNAT ANK3 SORL1 TWIST1	IL1B PMAIP1 TNF CCL3 ANK3 SORL1	HTR2B PPIA PDZK1 NNAT TWIST1	1.63
GO:0051091	positive regulation of DNA-binding transcription factor activity	biological_process	7/293	327/22360	0.1443	0.2525	7	WNT2 IL1B S100A12 S100A9 TNF S100A8 BEX1	IL1B S100A12 S100A9 TNF S100A8	WNT2 BEX1	1.63
GO:0016491	oxidoreductase activity	molecular_function	20/293	936/22360	0.03028	0.08772	20	AGTR1 VAT1L HSD17B2 HSD3B2 BBOX1 IL1B ALOX15 DIO2 PTGS1 FAR2 TNF DIO3 NOS1AP CYP27C1 HTATIP2 DHRS2 HBQ1 HTR2B ENOX1 HBM	VAT1L HSD17B2 HSD3B2 IL1B ALOX15 TNF HBQ1 HBM	AGTR1 BBOX1 DIO2 PTGS1 FAR2 DIO3 NOS1AP CYP27C1 HTATIP2 DHRS2 HTR2B ENOX1	1.63
GO:0048667	cell morphogenesis involved in neuron differentiation	biological_process	13/293	610/22360	0.07068	0.1557	13	GAP43 CRABP2 OPHN1 ZSWIM4 EGR2 SLITRK4 MCF2 EPHA3 SEMA3A ANK3 CDH4 SHC3 BMP7	ZSWIM4 EGR2 EPHA3 ANK3	GAP43 CRABP2 OPHN1 SLITRK4 MCF2 SEMA3A CDH4 SHC3 BMP7	1.63
GO:0032680	regulation of tumor necrosis factor production	biological_process	4/293	187/22360	0.2106	0.3308	4	CCL3 TWIST1 GPNMB PF4	CCL3 PF4	TWIST1 GPNMB	1.63
GO:0098562	cytoplasmic side of membrane	cellular_component	4/293	187/22360	0.2106	0.3308	4	ANK1 STAC KCNIP1 ALOX15	KCNIP1 ALOX15	ANK1 STAC	1.63
GO:0002790	peptide secretion	biological_process	15/293	703/22360	0.05519	0.1297	15	DPP4 TWIST1 CCL3 COMP IL1RN HTR2B S100A8 SSC5D NNAT TNF PASK S100A12 IRS1 IL1B PPIA	CCL3 COMP IL1RN S100A8 TNF S100A12 IL1B	DPP4 TWIST1 HTR2B SSC5D NNAT PASK IRS1 PPIA	1.63
GO:0030307	positive regulation of cell growth	biological_process	4/293	189/22360	0.2175	0.3377	4	S100A9 CDH4 S100A8 CRABP2	S100A9 S100A8	CDH4 CRABP2	1.62
GO:0004672	protein kinase activity	molecular_function	28/293	1321/22360	0.0134	0.05398	28	ELANE IL1B CCNL1 DUSP26 WNT11 ERBB3 EPHA3 NTF3 SGK2 FPR1 LPAR1 CCL3 SORL1 BMP7 PROK2 S100A12 PASK GRK3 CCL2 TNF CCL8 CDC25B CDKN2A ADRA1A HTR2B CD24 STK32C STK32B	IL1B CCNL1 DUSP26 EPHA3 FPR1 CCL3 SORL1 PROK2 S100A12 CCL2 TNF CCL8	ELANE WNT11 ERBB3 NTF3 SGK2 LPAR1 BMP7 PASK GRK3 CDC25B CDKN2A ADRA1A HTR2B CD24 STK32C STK32B	1.62
GO:0005615	extracellular space	cellular_component	81/293	3824/22360	5.1e-05	0.002356	81	ECM1 MXRA5 RSPO3 PPBP TNXB CCL2 SPON1 FAP BBOX1 NAMPT HIST1H2AC NTF3 PDZK1 CRLF1 IL1RN ENOX1 CCL16 AHNAK DPP4 TUBB1 COCH PARP4 SLC2A3 PTGS1 PPIA GREM2 CCL4 DEFB1 PPP2R1B DUSP26 CMA1 IGFBP6 COMP PLA2G7 PATE2 HMCN2 SCEL WNT2 CPXM1 CXCL8 MLPH PF4V1 FABP3 TNF BMP7 HIST1H4E ATP1A1 PF4 S100A8 CCL8 SELE EGFL6 CCL26 SCUBE1 SEMA3A ERBB3 PPL WNT11 CNTN1 GREB1 CD70 FRZB CRABP2 SORL1 CCL3 MYO5B KRT24 FOLH1B …	PPBP CCL2 SPON1 NAMPT HIST1H2AC CRLF1 IL1RN TUBB1 SLC2A3 GREM2 CCL4 DUSP26 COMP PATE2 CXCL8 PF4V1 TNF HIST1H4E ATP1A1 PF4 S100A8 CCL8 SELE SCUBE1 SORL1 CCL3 CXCL1 VASH1 CMTM2 WFIKKN2 MMP23B HSPA8 IL1B S100A9	ECM1 MXRA5 RSPO3 TNXB FAP BBOX1 NTF3 PDZK1 ENOX1 CCL16 AHNAK DPP4 COCH PARP4 PTGS1 PPIA DEFB1 PPP2R1B CMA1 IGFBP6 PLA2G7 HMCN2 SCEL WNT2 CPXM1 MLPH FABP3 BMP7 EGFL6 CCL26 SEMA3A ERBB3 PPL WNT11 CNTN1 GREB1 CD70 FRZB CRABP2 MYO5B KRT24 FOLH1B CTRL ELANE CFB SSC5D MMP27	1.62
GO:0009991	response to extracellular stimulus	biological_process	12/293	564/22360	0.08056	0.1686	12	IL1B HSPA8 BMP7 SELL RYR3 ATF3 NAMPT WNT11 PMAIP1 SLC8A1 LRCOL1 DAPL1	IL1B HSPA8 SELL ATF3 NAMPT PMAIP1 SLC8A1	BMP7 RYR3 WNT11 LRCOL1 DAPL1	1.62
GO:0051897	positive regulation of protein kinase B signaling	biological_process	4/293	188/22360	0.214	0.333	4	IRS1 CCL3 ERBB3 TNF	CCL3 TNF	IRS1 ERBB3	1.62
GO:0061629	RNA polymerase II-specific DNA-binding transcription factor binding	molecular_function	6/293	282/22360	0.1677	0.2797	6	DUSP26 ARID5A BEX1 CDKN2A EGR2 OASL	DUSP26 ARID5A EGR2 OASL	BEX1 CDKN2A	1.62
GO:0023057	negative regulation of signaling	biological_process	33/293	1551/22360	0.007336	0.03711	33	RGS16 TNF BMP7 RUNX2 IRS1 PDE11A TRABD2A ADRA1A PF4 SH3BP1 FAIM2 IGFBP6 ECM1 CXCL8 HTR2B WFIKKN2 GREM2 IL1B ATF3 DLK2 DUSP26 PEAR1 PDE10A ERBB3 WNT11 GLI1 IL1RN ASPN FRZB SORL1 TWIST1 SH3GL2 LPAR1	RGS16 TNF TRABD2A PF4 SH3BP1 CXCL8 WFIKKN2 GREM2 IL1B ATF3 DLK2 DUSP26 PDE10A IL1RN SORL1	BMP7 RUNX2 IRS1 PDE11A ADRA1A FAIM2 IGFBP6 ECM1 HTR2B PEAR1 ERBB3 WNT11 GLI1 ASPN FRZB TWIST1 SH3GL2 LPAR1	1.62
GO:0032640	tumor necrosis factor production	biological_process	4/293	188/22360	0.214	0.333	4	CCL3 TWIST1 GPNMB PF4	CCL3 PF4	TWIST1 GPNMB	1.62
GO:0051050	positive regulation of transport	biological_process	23/293	1086/22360	0.02354	0.07646	23	PPIA IL1B IRS1 FABP3 CCL2 TNF BDKRB1 NNAT S100A8 SELE CCL4 ANK3 HTR2B PMAIP1 CNTN1 NTF3 PDZK1 SGK2 NOS1AP CCL3 STAC TWIST1 SORL1	IL1B CCL2 TNF S100A8 SELE CCL4 ANK3 PMAIP1 CCL3 SORL1	PPIA IRS1 FABP3 BDKRB1 NNAT HTR2B CNTN1 NTF3 PDZK1 SGK2 NOS1AP STAC TWIST1	1.62
GO:0030246	carbohydrate binding	molecular_function	6/293	284/22360	0.1724	0.2856	6	SLC2A3 CNTN1 PRG4 SELE CLEC2B SELL	SLC2A3 SELE SELL	CNTN1 PRG4 CLEC2B	1.61
GO:0004674	protein serine/threonine kinase activity	molecular_function	20/293	950/22360	0.0349	0.09689	20	CCNL1 TNF GRK3 PROK2 S100A12 PASK BMP7 ELANE IL1B CDKN2A SGK2 NTF3 STK32C HTR2B CD24 SORL1 CCL3 STK32B FPR1 LPAR1	CCNL1 TNF PROK2 S100A12 IL1B SORL1 CCL3 FPR1	GRK3 PASK BMP7 ELANE CDKN2A SGK2 NTF3 STK32C HTR2B CD24 STK32B LPAR1	1.61
GO:0038023	signaling receptor activity	molecular_function	56/293	2661/22360	0.00079	0.01466	56	PPBP OR6Q1 LYPD6 MARCO NAMPT CCL2 GPR88 LPAR1 CCL16 EPHA3 TNFRSF10C IL1RN CRLF1 PEAR1 TREM1 NTF3 PTGFR TAS2R16 GPNMB CCL4 GREM2 FPR2 CXCR2 S1PR4 PF4V1 CHRM3 CXCL8 HTR2B ADRA1B WNT2 SELE PKD2L1 CCL8 ADRA1A PF4 ADGRE3 BMP7 CXCR1 TNF OR6K2 CCL3 FPR1 SORL1 FGF11 CD70 ERBB3 SEMA3A CCL26 F2RL2 CELSR1 AGTR1 IL1B CMTM2 WFIKKN2 BDKRB1 CXCL1	PPBP OR6Q1 NAMPT CCL2 GPR88 EPHA3 TNFRSF10C IL1RN CRLF1 TREM1 PTGFR TAS2R16 CCL4 GREM2 FPR2 CXCR2 S1PR4 PF4V1 CHRM3 CXCL8 SELE PKD2L1 CCL8 PF4 ADGRE3 CXCR1 TNF OR6K2 CCL3 FPR1 SORL1 F2RL2 IL1B CMTM2 WFIKKN2 CXCL1	LYPD6 MARCO LPAR1 CCL16 PEAR1 NTF3 GPNMB HTR2B ADRA1B WNT2 ADRA1A BMP7 FGF11 CD70 ERBB3 SEMA3A CCL26 CELSR1 AGTR1 BDKRB1	1.61
GO:0001775	cell activation	biological_process	35/293	1661/22360	0.00683	0.0351	35	CCL3 FPR1 DPP4 FCAR PEAR1 F2RL2 NFKBIZ GPNMB S100A9 ELANE FPR2 PPIA IL1B HSPA8 SLC2A3 CXCR2 CXCL1 PPBP PF4V1 UBD CXCL8 CD24 DHRS2 COMP S100A8 SELL PLA2G5 PF4 ADGRE3 NAMPT S100A12 CXCR1 RUNX2 CCL2 TNF	CCL3 FPR1 FCAR F2RL2 NFKBIZ S100A9 FPR2 IL1B HSPA8 SLC2A3 CXCR2 CXCL1 PPBP PF4V1 CXCL8 COMP S100A8 SELL PF4 ADGRE3 NAMPT S100A12 CXCR1 CCL2 TNF	DPP4 PEAR1 GPNMB ELANE PPIA UBD CD24 DHRS2 PLA2G5 RUNX2	1.61
GO:0005085	guanyl-nucleotide exchange factor activity	molecular_function	5/293	237/22360	0.1954	0.3129	5	PLEKHG4 DENND3 ARFGEF3 TAGAP MCF2	DENND3 TAGAP	PLEKHG4 ARFGEF3 MCF2	1.61
GO:0030178	negative regulation of Wnt signaling pathway	biological_process	5/293	237/22360	0.1954	0.3129	5	TRABD2A FRZB IGFBP6 WNT11 GLI1	TRABD2A	FRZB IGFBP6 WNT11 GLI1	1.61
GO:0005261	cation channel activity	molecular_function	11/293	520/22360	0.09406	0.1877	11	SGK2 KCND2 RYR3 ANK3 AHNAK JPH4 STAC KCNIP1 TMEM63C NOS1AP PKD2L1	ANK3 KCNIP1 TMEM63C PKD2L1	SGK2 KCND2 RYR3 AHNAK JPH4 STAC NOS1AP	1.61
GO:0031345	negative regulation of cell projection organization	biological_process	4/293	190/22360	0.221	0.3422	4	LPAR1 MCF2 STMN2 SEMA3A		LPAR1 MCF2 STMN2 SEMA3A	1.61
GO:0007584	response to nutrient	biological_process	5/293	237/22360	0.1954	0.3129	5	SLC8A1 BMP7 SELL IL1B RYR3	SLC8A1 SELL IL1B	BMP7 RYR3	1.61
GO:0005911	cell-cell junction	cellular_component	10/293	478/22360	0.1126	0.2132	10	GJA1 CDH4 DPP4 ANK3 SH3BP1 AHNAK ATP1A1 PPL SLC8A1 ARVCF	ANK3 SH3BP1 ATP1A1 SLC8A1	GJA1 CDH4 DPP4 AHNAK PPL ARVCF	1.6
GO:0032990	cell part morphogenesis	biological_process	15/293	716/22360	0.0634	0.1433	15	NTF3 EPHA3 SEMA3A EGR2 SH3GL2 GAP43 CRABP2 OPHN1 ZSWIM4 MCF2 SLITRK4 SHC3 BMP7 ANK3 CDH4	EPHA3 EGR2 ZSWIM4 ANK3	NTF3 SEMA3A SH3GL2 GAP43 CRABP2 OPHN1 MCF2 SLITRK4 SHC3 BMP7 CDH4	1.6
GO:0031668	cellular response to extracellular stimulus	biological_process	6/293	287/22360	0.1796	0.2938	6	HSPA8 PMAIP1 NAMPT DAPL1 ATF3 RYR3	HSPA8 PMAIP1 NAMPT ATF3	DAPL1 RYR3	1.6
GO:0009986	cell surface	cellular_component	21/293	1003/22360	0.03298	0.09224	21	SCUBE1 HMMR WNT2 CRLF1 TNFRSF10C CD24 ENOX1 DPP4 LPAR1 CXCR2 TNF FAP ELANE CXCR1 PLA2G5 ANK3 SSC5D PKD2L1 SELL CDH4 TAS2R16	SCUBE1 CRLF1 TNFRSF10C CXCR2 TNF CXCR1 ANK3 PKD2L1 SELL TAS2R16	HMMR WNT2 CD24 ENOX1 DPP4 LPAR1 FAP ELANE PLA2G5 SSC5D CDH4	1.6
GO:0051222	positive regulation of protein transport	biological_process	10/293	478/22360	0.1126	0.2132	10	TNF PDZK1 IL1B PPIA HTR2B SORL1 ANK3 TWIST1 CCL3 NNAT	TNF IL1B SORL1 ANK3 CCL3	PDZK1 PPIA HTR2B TWIST1 NNAT	1.6
GO:0048511	rhythmic process	biological_process	6/293	287/22360	0.1796	0.2938	6	ENOX1 PROK2 KCND2 TWIST1 NAMPT EGR2	PROK2 NAMPT EGR2	ENOX1 KCND2 TWIST1	1.6
GO:0051094	positive regulation of developmental process	biological_process	33/293	1570/22360	0.008756	0.04259	33	IL1B S100A9 CXCR2 AGTR1 NFKBIZ CNTN1 GLI1 EPHA3 ERBB3 SEMA3A LPAR1 DIO3 STMN2 CCL3 TWIST1 FRZB CRABP2 RUNX2 BMP7 ALX1 DMRT2 TNF CDH4 CDKN2A PF4 WNT2 CD24 SLC8A1 THBS2 CXCL8 ECM1 CMA1 SLITRK4	IL1B S100A9 CXCR2 NFKBIZ EPHA3 CCL3 TNF PF4 SLC8A1 CXCL8	AGTR1 CNTN1 GLI1 ERBB3 SEMA3A LPAR1 DIO3 STMN2 TWIST1 FRZB CRABP2 RUNX2 BMP7 ALX1 DMRT2 CDH4 CDKN2A WNT2 CD24 THBS2 ECM1 CMA1 SLITRK4	1.6
GO:0045177	apical part of cell	cellular_component	9/293	429/22360	0.1246	0.2287	9	ERBB3 FAP PDZK1 F2RL2 VASH1 MYO5B GJA1 DPP4 ATP1A1	F2RL2 VASH1 ATP1A1	ERBB3 FAP PDZK1 MYO5B GJA1 DPP4	1.6
GO:0045165	cell fate commitment	biological_process	6/293	286/22360	0.1772	0.2903	6	GAP43 SIX2 OLIG1 RUNX2 WNT2 WNT11	SIX2 OLIG1	GAP43 RUNX2 WNT2 WNT11	1.6
GO:0031226	intrinsic component of plasma membrane	cellular_component	45/293	2153/22360	0.002788	0.02442	45	S1PR4 GJA1 AQP9 NOS1AP CHRM3 CD24 ADRA1B HTR2B SLC8A1 TUSC3 MARCO TSPAN2 KCND2 SELE CDH4 SELL PKD2L1 ADRA1A SLC7A10 TRABD2A ATP1A1 ADGRE3 IRS1 TNF GPR88 PCDH19 LPAR1 KCNIP1 SORL1 CD70 EPHA3 FCAR CNTN1 ERBB3 SEMA3A F2RL2 CELSR1 PTGFR AGTR1 CLEC2B PCDH7 GPNMB BDKRB1 SLC2A3 CXCR2	S1PR4 AQP9 CHRM3 SLC8A1 SELE SELL PKD2L1 TRABD2A ATP1A1 ADGRE3 TNF GPR88 KCNIP1 SORL1 EPHA3 FCAR F2RL2 PTGFR SLC2A3 CXCR2	GJA1 NOS1AP CD24 ADRA1B HTR2B TUSC3 MARCO TSPAN2 KCND2 CDH4 ADRA1A SLC7A10 IRS1 PCDH19 LPAR1 CD70 CNTN1 ERBB3 SEMA3A CELSR1 AGTR1 CLEC2B PCDH7 GPNMB BDKRB1	1.6
GO:0050790	regulation of catalytic activity	biological_process	54/293	2586/22360	0.001152	0.01595	54	DUSP26 PPP2R1B CCL4 FPR2 PARP4 LPAR1 EPHA3 CCL16 ARHGAP26 LRCOL1 NTF3 PPP1R36 SH3BP1 PLA2G5 CDC25B PROK2 IRS1 PLEKHG4 CCL2 PHACTR3 CD24 TMEM225B ECM1 AGTR1 SIPA1L2 S100A9 IL1B ELANE CCNL1 WFIKKN2 CXCL1 CCL3 FPR1 SORL1 ARFGEF3 ERBB3 WNT11 CCL26 TAGAP SELE S100A8 CCL8 ADRA1A CDKN2A S100A12 BMP7 TNF RGS16 S1PR4 NOS1AP OPHN1 PMAIP1 HTR2B OASL	DUSP26 CCL4 FPR2 EPHA3 ARHGAP26 SH3BP1 PROK2 CCL2 S100A9 IL1B CCNL1 WFIKKN2 CXCL1 CCL3 FPR1 SORL1 TAGAP SELE S100A8 CCL8 S100A12 TNF RGS16 S1PR4 PMAIP1 OASL	PPP2R1B PARP4 LPAR1 CCL16 LRCOL1 NTF3 PPP1R36 PLA2G5 CDC25B IRS1 PLEKHG4 PHACTR3 CD24 TMEM225B ECM1 AGTR1 SIPA1L2 ELANE ARFGEF3 ERBB3 WNT11 CCL26 ADRA1A CDKN2A BMP7 NOS1AP OPHN1 HTR2B	1.59
GO:0007010	cytoskeleton organization	biological_process	30/293	1439/22360	0.0134	0.05398	30	PCLAF TTLL6 NOS1AP STARD9 OPHN1 ALOX15 ANK1 CCL2 TNF TNXB S100A8 SH3BP1 TPPP3 WNT11 PPL TUBAL3 EPHA3 PARVB CCL26 ARHGAP26 NTF3 CELSR1 CCL3 STMN2 LPAR1 TUBB1 S100A9 CXCL1 CORO2B ANK3	TTLL6 ALOX15 CCL2 TNF S100A8 SH3BP1 EPHA3 PARVB ARHGAP26 CCL3 TUBB1 S100A9 CXCL1 ANK3	PCLAF NOS1AP STARD9 OPHN1 ANK1 TNXB TPPP3 WNT11 PPL TUBAL3 CCL26 NTF3 CELSR1 STMN2 LPAR1 CORO2B	1.59
GO:0050767	regulation of neurogenesis	biological_process	18/293	862/22360	0.04678	0.1163	18	SEMA3A EPHA3 CNTN1 NTF3 DIO3 MCF2 LPAR1 CCL3 STMN2 ZSWIM4 CRABP2 SORL1 BMP7 IL1B S100A9 TNF NEXMIF CDH4	EPHA3 CCL3 ZSWIM4 SORL1 IL1B S100A9 TNF	SEMA3A CNTN1 NTF3 DIO3 MCF2 LPAR1 STMN2 CRABP2 BMP7 NEXMIF CDH4	1.59
GO:0045666	positive regulation of neuron differentiation	biological_process	8/293	383/22360	0.143	0.2528	8	BMP7 S100A9 CNTN1 EPHA3 CRABP2 CDH4 LPAR1 STMN2	S100A9 EPHA3	BMP7 CNTN1 CRABP2 CDH4 LPAR1 STMN2	1.59
GO:0032940	secretion by cell	biological_process	36/293	1740/22360	0.008147	0.04001	36	FCAR TRIM9 IL1RN CCL3 FPR1 DPP4 TWIST1 S100A9 IL1B HSPA8 ELANE FPR2 PPIA SLC2A3 CXCL1 CXCR2 AGTR1 NNAT PCDH7 SSC5D HTR2B ECM1 COMP PPBP S100A12 PASK CXCR1 IRS1 TNF ANK1 S100A8 SELL CCL8 ADRA1A PF4 ADGRE3	FCAR IL1RN CCL3 FPR1 S100A9 IL1B HSPA8 FPR2 SLC2A3 CXCL1 CXCR2 COMP PPBP S100A12 CXCR1 TNF S100A8 SELL CCL8 PF4 ADGRE3	TRIM9 DPP4 TWIST1 ELANE PPIA AGTR1 NNAT PCDH7 SSC5D HTR2B ECM1 PASK IRS1 ANK1 ADRA1A	1.58
GO:0005887	integral component of plasma membrane	cellular_component	43/293	2072/22360	0.003879	0.02801	43	FCAR EPHA3 ERBB3 SEMA3A F2RL2 PTGFR CELSR1 PCDH19 GPR88 KCNIP1 LPAR1 SORL1 CD70 BDKRB1 SLC2A3 CXCR2 CLEC2B AGTR1 PCDH7 GPNMB ADRA1B SLC8A1 HTR2B TUSC3 MARCO TSPAN2 KCND2 S1PR4 GJA1 AQP9 NOS1AP CHRM3 IRS1 TNF SELE SELL CDH4 PKD2L1 SLC7A10 ADRA1A TRABD2A ATP1A1 ADGRE3	FCAR EPHA3 F2RL2 PTGFR GPR88 KCNIP1 SORL1 SLC2A3 CXCR2 SLC8A1 S1PR4 AQP9 CHRM3 TNF SELE SELL PKD2L1 TRABD2A ATP1A1 ADGRE3	ERBB3 SEMA3A CELSR1 PCDH19 LPAR1 CD70 BDKRB1 CLEC2B AGTR1 PCDH7 GPNMB ADRA1B HTR2B TUSC3 MARCO TSPAN2 KCND2 GJA1 NOS1AP IRS1 CDH4 SLC7A10 ADRA1A	1.58
GO:0035967	cellular response to topologically incorrect protein	biological_process	4/293	193/22360	0.2316	0.3542	4	CXCL8 HSPA8 ATF3 CCL2	CXCL8 HSPA8 ATF3 CCL2		1.58
GO:0005198	structural molecule activity	molecular_function	19/293	918/22360	0.04545	0.114	19	TNXB SPON1 ANK1 COL6A6 PDE4DIP ANK3 THBS2 PPL TUBAL3 COMP HMCN2 ECM1 KRT24 AHNAK PRG4 MXRA5 NUP133 ASPN TUBB1	SPON1 ANK3 COMP TUBB1	TNXB ANK1 COL6A6 PDE4DIP THBS2 PPL TUBAL3 HMCN2 ECM1 KRT24 AHNAK PRG4 MXRA5 NUP133 ASPN	1.58
GO:0060537	muscle tissue development	biological_process	9/293	436/22360	0.1353	0.2422	9	GLI1 ERBB3 WNT2 BMP7 SLC8A1 ATF3 ADRA1A EGR2 TWIST1	SLC8A1 ATF3 EGR2	GLI1 ERBB3 WNT2 BMP7 ADRA1A TWIST1	1.58
GO:0016791	phosphatase activity	molecular_function	10/293	487/22360	0.1247	0.2288	10	ATP1A1 ARFGEF3 CDC25B PPP1R36 PHACTR3 PPP2R1B DUSP26 TNF TMEM225B PPM1J	ATP1A1 DUSP26 TNF	ARFGEF3 CDC25B PPP1R36 PHACTR3 PPP2R1B TMEM225B PPM1J	1.57
GO:0030001	metal ion transport	biological_process	21/293	1021/22360	0.0392	0.1041	21	BDKRB1 CCL2 RYR3 ADRA1A ANK3 ATP1A1 CCL4 CCL8 PKD2L1 SGK2 TUSC3 KCND2 CNTN1 SLC8A1 HTR2B AHNAK JPH4 STAC CCL3 KCNIP1 NOS1AP	CCL2 ANK3 ATP1A1 CCL4 CCL8 PKD2L1 SLC8A1 CCL3 KCNIP1	BDKRB1 RYR3 ADRA1A SGK2 TUSC3 KCND2 CNTN1 HTR2B AHNAK JPH4 STAC NOS1AP	1.57
GO:0008233	peptidase activity	molecular_function	24/293	1163/22360	0.02796	0.08275	24	ADAMTS16 SORL1 DPP4 LVRN S100A9 ADAMTSL1 ELANE CFB MMP23B CTRL WFIKKN2 FOLH1B VASH1 MMP27 CPXM1 PMAIP1 ADAMTS14 ECM1 CMA1 ADAMTSL4 FAP TNF S100A8 TRABD2A	SORL1 LVRN S100A9 MMP23B WFIKKN2 VASH1 PMAIP1 TNF S100A8 TRABD2A	ADAMTS16 DPP4 ADAMTSL1 ELANE CFB CTRL FOLH1B MMP27 CPXM1 ADAMTS14 ECM1 CMA1 ADAMTSL4 FAP	1.57
GO:0032874	positive regulation of stress-activated MAPK cascade	biological_process	4/293	194/22360	0.2352	0.3589	4	TNF SEMA3A IL1RN IL1B	TNF IL1RN IL1B	SEMA3A	1.57
GO:0001959	regulation of cytokine-mediated signaling pathway	biological_process	4/293	195/22360	0.2389	0.3623	4	TNF ECM1 CD24 IL1RN	TNF IL1RN	ECM1 CD24	1.57
GO:0070304	positive regulation of stress-activated protein kinase signaling cascade	biological_process	4/293	195/22360	0.2389	0.3623	4	SEMA3A IL1RN IL1B TNF	IL1RN IL1B TNF	SEMA3A	1.57
GO:0005543	phospholipid binding	molecular_function	9/293	440/22360	0.1416	0.251	9	PNPLA3 PLA2G5 OPHN1 GAP43 LPAR1 PLA2G7 ARHGAP26 ALOX15 PASK	ARHGAP26 ALOX15	PNPLA3 PLA2G5 OPHN1 GAP43 LPAR1 PLA2G7 PASK	1.56
GO:0052689	carboxylic ester hydrolase activity	molecular_function	4/293	196/22360	0.2425	0.3664	4	PLA2G5 PNPLA3 PLA2G7 AGTR1		PLA2G5 PNPLA3 PLA2G7 AGTR1	1.56
GO:0045596	negative regulation of cell differentiation	biological_process	17/293	830/22360	0.06107	0.1391	17	PF4 HIST1H4E NEXMIF TNF IL1B BMP7 SORL1 FRZB TWIST1 STMN2 CCL3 LPAR1 MCF2 DIO3 SIX2 DPF2 SEMA3A	PF4 HIST1H4E TNF IL1B SORL1 CCL3 SIX2 DPF2	NEXMIF BMP7 FRZB TWIST1 STMN2 LPAR1 MCF2 DIO3 SEMA3A	1.56
GO:0001818	negative regulation of cytokine production	biological_process	7/293	343/22360	0.1771	0.2902	7	ELANE CD24 WNT11 TNF SSC5D TWIST1 GPNMB	TNF	ELANE CD24 WNT11 SSC5D TWIST1 GPNMB	1.56
GO:0005244	voltage-gated ion channel activity	molecular_function	6/293	294/22360	0.197	0.3149	6	KCND2 NOS1AP KCNIP1 STAC AHNAK ANK3	KCNIP1 ANK3	KCND2 NOS1AP STAC AHNAK	1.56
GO:0016192	vesicle-mediated transport	biological_process	46/293	2247/22360	0.003731	0.02716	46	S100A12 CXCR1 TNF GRK3 SELE CCL8 SELL S100A8 PF4 ADRA1A ADGRE3 CXCL8 HTR2B OPHN1 S100A9 HSPA8 IL1B ELANE CXCL1 SSC5D GULP1 DENND3 MYO5B CCL3 FPR1 SORL1 SH3GL2 ALOX15 ANK1 CCL2 SH3BP1 MARCO ECM1 PPBP PRG4 PPIA FPR2 SLC2A3 CXCR2 PCDH7 ANK3 FCAR EPHA3 TRIM9 PEAR1 NTF3	S100A12 CXCR1 TNF SELE CCL8 SELL S100A8 PF4 ADGRE3 CXCL8 S100A9 HSPA8 IL1B CXCL1 DENND3 CCL3 FPR1 SORL1 ALOX15 CCL2 SH3BP1 PPBP FPR2 SLC2A3 CXCR2 ANK3 FCAR EPHA3	GRK3 ADRA1A HTR2B OPHN1 ELANE SSC5D GULP1 MYO5B SH3GL2 ANK1 MARCO ECM1 PRG4 PPIA PCDH7 TRIM9 PEAR1 NTF3	1.56
GO:0045321	leukocyte activation	biological_process	30/293	1477/22360	0.01878	0.06587	30	S100A9 ELANE FPR2 PPIA IL1B HSPA8 SLC2A3 CXCR2 CXCL1 NFKBIZ GPNMB FCAR CCL3 FPR1 DPP4 S100A12 RUNX2 CXCR1 CCL2 TNF S100A8 SELL PLA2G5 ADGRE3 NAMPT UBD CXCL8 CD24 DHRS2 PPBP	S100A9 FPR2 IL1B HSPA8 SLC2A3 CXCR2 CXCL1 NFKBIZ FCAR CCL3 FPR1 S100A12 CXCR1 CCL2 TNF S100A8 SELL ADGRE3 NAMPT CXCL8 PPBP	ELANE PPIA GPNMB DPP4 RUNX2 PLA2G5 UBD CD24 DHRS2	1.55
GO:0048608	reproductive structure development	biological_process	9/293	442/22360	0.1449	0.2534	9	HSD17B2 RSPO3 DCANP1 BMP7 WNT2 SEMA3A GLI1 VASH1 TIFAB	HSD17B2 VASH1	RSPO3 DCANP1 BMP7 WNT2 SEMA3A GLI1 TIFAB	1.55
GO:0010876	lipid localization	biological_process	9/293	442/22360	0.1449	0.2534	9	AGTR1 AQP9 SORL1 PLA2G5 THRSP GULP1 IL1B TNF FABP3	AQP9 SORL1 IL1B TNF	AGTR1 PLA2G5 THRSP GULP1 FABP3	1.55
GO:0019904	protein domain specific binding	molecular_function	16/293	790/22360	0.0737	0.1588	16	SPON1 IRS1 RUNX2 IL1B HSPA8 CABYR ATP1A1 HIST1H4E SH3BP1 NFE2 PDZK1 TRIM9 EGR2 DAPL1 TWIST1 LPAR1	SPON1 IL1B HSPA8 ATP1A1 HIST1H4E SH3BP1 NFE2 EGR2	IRS1 RUNX2 CABYR PDZK1 TRIM9 DAPL1 TWIST1 LPAR1	1.55
GO:0044089	positive regulation of cellular component biogenesis	biological_process	12/293	590/22360	0.1069	0.2057	12	WNT11 THBS2 PMAIP1 CCL26 SLITRK4 LPAR1 BMP7 ALOX15 TNF BMF TRABD2A TPPP3	PMAIP1 ALOX15 TNF TRABD2A	WNT11 THBS2 CCL26 SLITRK4 LPAR1 BMP7 BMF TPPP3	1.55
GO:0046873	metal ion transmembrane transporter activity	molecular_function	13/293	638/22360	0.09537	0.1888	13	PKD2L1 RYR3 ANK3 ATP1A1 STAC KCNIP1 NOS1AP AHNAK JPH4 SLC8A1 SGK2 TUSC3 KCND2	PKD2L1 ANK3 ATP1A1 KCNIP1 SLC8A1	RYR3 STAC NOS1AP AHNAK JPH4 SGK2 TUSC3 KCND2	1.55
GO:0060560	developmental growth involved in morphogenesis	biological_process	5/293	248/22360	0.2281	0.3511	5	CRABP2 SH3GL2 SEMA3A WNT11 CDH4		CRABP2 SH3GL2 SEMA3A WNT11 CDH4	1.54
GO:0060627	regulation of vesicle-mediated transport	biological_process	12/293	593/22360	0.1103	0.2094	12	IL1B ALOX15 TNF CCL2 SELE ADRA1A TRIM9 EPHA3 NTF3 SH3GL2 SORL1 OPHN1	IL1B ALOX15 TNF CCL2 SELE EPHA3 SORL1	ADRA1A TRIM9 NTF3 SH3GL2 OPHN1	1.54
GO:0006650	glycerophospholipid metabolic process	biological_process	8/293	397/22360	0.1688	0.2808	8	FABP3 PLA2G7 FPR2 ALOX15 HTR2B IRS1 PNPLA3 PLA2G5	FPR2 ALOX15	FABP3 PLA2G7 HTR2B IRS1 PNPLA3 PLA2G5	1.54
GO:0009887	animal organ morphogenesis	biological_process	23/293	1137/22360	0.038	0.1019	23	DCANP1 CSRNP1 WNT11 SEMA3A GLI1 CELSR1 COCH DIO3 ADAMTS16 ASPN FRZB TWIST1 BMP7 RUNX2 CCL2 TNF ALX1 HTR2B WNT2 COMP TIFAB SIX2 RSPO3	CSRNP1 CCL2 TNF COMP SIX2	DCANP1 WNT11 SEMA3A GLI1 CELSR1 COCH DIO3 ADAMTS16 ASPN FRZB TWIST1 BMP7 RUNX2 ALX1 HTR2B WNT2 TIFAB RSPO3	1.54
GO:0061458	reproductive system development	biological_process	9/293	445/22360	0.1499	0.2597	9	RSPO3 HSD17B2 VASH1 TIFAB GLI1 SEMA3A WNT2 BMP7 DCANP1	HSD17B2 VASH1	RSPO3 TIFAB GLI1 SEMA3A WNT2 BMP7 DCANP1	1.54
GO:0010720	positive regulation of cell development	biological_process	12/293	593/22360	0.1103	0.2094	12	CDH4 S100A9 IL1B BMP7 TNF STMN2 CCL3 LPAR1 CRABP2 CNTN1 EPHA3 SEMA3A	S100A9 IL1B TNF CCL3 EPHA3	CDH4 BMP7 STMN2 LPAR1 CRABP2 CNTN1 SEMA3A	1.54
GO:0007420	brain development	biological_process	16/293	793/22360	0.07585	0.1627	16	GLI1 CNTN1 SEMA3A WNT2 SLC8A1 TSPAN2 CMA1 PCDH19 LPAR1 OPHN1 EGR2 BMP7 CXCR2 NNAT HSD3B2 FAIM2	SLC8A1 EGR2 CXCR2 HSD3B2	GLI1 CNTN1 SEMA3A WNT2 TSPAN2 CMA1 PCDH19 LPAR1 OPHN1 BMP7 NNAT FAIM2	1.54
GO:0055001	muscle cell development	biological_process	4/293	199/22360	0.2536	0.3805	4	COMP WFIKKN2 ADRA1A SLC8A1	COMP WFIKKN2 SLC8A1	ADRA1A	1.53
GO:0090090	negative regulation of canonical Wnt signaling pathway	biological_process	4/293	200/22360	0.2574	0.3838	4	IGFBP6 FRZB GLI1 WNT11		IGFBP6 FRZB GLI1 WNT11	1.53
GO:0016773	phosphotransferase activity, alcohol group as acceptor	molecular_function	29/293	1449/22360	0.02472	0.07725	29	PASK S100A12 PROK2 BMP7 TNF CCL2 GRK3 CCL8 ADRA1A CDC25B CDKN2A STK32C CD24 HTR2B STK32B IL1B FPR2 ELANE CCNL1 DUSP26 EPHA3 WNT11 ERBB3 SGK2 NTF3 CCL3 FPR1 LPAR1 SORL1	S100A12 PROK2 TNF CCL2 CCL8 IL1B FPR2 CCNL1 DUSP26 EPHA3 CCL3 FPR1 SORL1	PASK BMP7 GRK3 ADRA1A CDC25B CDKN2A STK32C CD24 HTR2B STK32B ELANE WNT11 ERBB3 SGK2 NTF3 LPAR1	1.53
GO:0048589	developmental growth	biological_process	14/293	700/22360	0.09784	0.1924	14	SALL4 ADRA1A CDH4 COMP ECM1 WNT2 SEMA3A WNT11 GLI1 SH3GL2 CRABP2 GAP43 DIO3 COCH	COMP	SALL4 ADRA1A CDH4 ECM1 WNT2 SEMA3A WNT11 GLI1 SH3GL2 CRABP2 GAP43 DIO3 COCH	1.53
GO:0001933	negative regulation of protein phosphorylation	biological_process	9/293	450/22360	0.1584	0.2681	9	SORL1 ATF3 TWIST1 CDKN2A DUSP26 BDKRB1 NTF3 IL1B BMP7	SORL1 ATF3 DUSP26 IL1B	TWIST1 CDKN2A BDKRB1 NTF3 BMP7	1.53
GO:0030258	lipid modification	biological_process	6/293	300/22360	0.2126	0.3332	6	PLA2G7 FABP3 IRS1 FPR2 TWIST1 AGTR1	FPR2	PLA2G7 FABP3 IRS1 TWIST1 AGTR1	1.53
GO:0031346	positive regulation of cell projection organization	biological_process	8/293	398/22360	0.1707	0.2836	8	STMN2 CDH4 LPAR1 CRABP2 S100A9 CNTN1 EPHA3 BMP7	S100A9 EPHA3	STMN2 CDH4 LPAR1 CRABP2 CNTN1 BMP7	1.53
GO:0008610	lipid biosynthetic process	biological_process	16/293	796/22360	0.07805	0.1645	16	ELOVL6 HSD17B2 ATP1A1 PNPLA3 HSD3B2 PLA2G5 IL1B FPR2 ALOX15 THRSP FABP3 PTGES TNF PTGS1 ST8SIA1 HTR2B	HSD17B2 ATP1A1 HSD3B2 IL1B FPR2 ALOX15 TNF	ELOVL6 PNPLA3 PLA2G5 THRSP FABP3 PTGES PTGS1 ST8SIA1 HTR2B	1.53
GO:0042594	response to starvation	biological_process	4/293	200/22360	0.2574	0.3838	4	PMAIP1 HSPA8 ATF3 DAPL1	PMAIP1 HSPA8 ATF3	DAPL1	1.53
GO:0006869	lipid transport	biological_process	8/293	399/22360	0.1727	0.286	8	FABP3 THRSP IL1B GULP1 PLA2G5 SORL1 AGTR1 AQP9	IL1B SORL1 AQP9	FABP3 THRSP GULP1 PLA2G5 AGTR1	1.53
GO:0007507	heart development	biological_process	12/293	598/22360	0.116	0.2167	12	ADRA1A BMP7 SALL4 GJA1 TWIST1 WNT2 SLC8A1 HTR2B GLI1 WNT11 ERBB3 SCUBE1	SLC8A1 SCUBE1	ADRA1A BMP7 SALL4 GJA1 TWIST1 WNT2 HTR2B GLI1 WNT11 ERBB3	1.53
GO:0048588	developmental cell growth	biological_process	5/293	251/22360	0.2374	0.3616	5	SH3GL2 ADRA1A CRABP2 CDH4 SEMA3A		SH3GL2 ADRA1A CRABP2 CDH4 SEMA3A	1.52
GO:0009888	tissue development	biological_process	45/293	2258/22360	0.006633	0.03708	45	CD24 SCEL WNT2 HTR2B SLC8A1 ECM1 COMP SIX2 OPHN1 RSPO3 ADAMTSL4 RUNX2 BMP7 ALOX15 TNF DMRT2 SALL4 ALX1 ADRA1A SH3BP1 NAMPT GLI1 EPHA3 ERBB3 SEMA3A WNT11 PPL CRLF1 SCUBE1 CELSR1 KRT24 COCH CCL3 ADAMTS16 CRABP2 FRZB GAP43 ASPN NUP133 EGR2 TWIST1 IL1B CXCR2 ATF3 GPNMB	SLC8A1 COMP SIX2 ALOX15 TNF SH3BP1 NAMPT EPHA3 CRLF1 SCUBE1 CCL3 EGR2 IL1B CXCR2 ATF3	CD24 SCEL WNT2 HTR2B ECM1 OPHN1 RSPO3 ADAMTSL4 RUNX2 BMP7 DMRT2 SALL4 ALX1 ADRA1A GLI1 ERBB3 SEMA3A WNT11 PPL CELSR1 KRT24 COCH ADAMTS16 CRABP2 FRZB GAP43 ASPN NUP133 TWIST1 GPNMB	1.52
GO:0051604	protein maturation	biological_process	6/293	302/22360	0.2179	0.3382	6	CPXM1 SPON1 COMP CMA1 NNAT SORL1	SPON1 COMP SORL1	CPXM1 CMA1 NNAT	1.52
GO:0099504	synaptic vesicle cycle	biological_process	4/293	201/22360	0.2611	0.3886	4	SH3GL2 ADRA1A OPHN1 TRIM9		SH3GL2 ADRA1A OPHN1 TRIM9	1.52
GO:0009653	anatomical structure morphogenesis	biological_process	59/293	2958/22360	0.002032	0.01992	59	PF4 FAIM2 RUNX2 SHC3 BMP7 TNF DMRT2 SALL4 SLITRK4 OPHN1 ZSWIM4 CXCL8 WNT2 HTR2B THBS2 COMP CMA1 AGTR1 IL1B VASH1 CCL3 ADAMTS16 DIO3 FRZB CRABP2 GAP43 ASPN SH3GL2 EGR2 TWIST1 GLI1 SEMA3A WNT11 CSRNP1 PARVB CELSR1 CDH4 SH3BP1 PROK2 FAP CCL2 ALX1 HTATIP2 MCF2 SIX2 RSPO3 ECM1 TIFAB PPP2R1B GPNMB ANK3 GREM2 DCANP1 CXCR2 COCH LPAR1 EPHA3 IL1RN NTF3	PF4 TNF ZSWIM4 CXCL8 COMP IL1B VASH1 CCL3 EGR2 CSRNP1 PARVB SH3BP1 PROK2 CCL2 SIX2 ANK3 GREM2 CXCR2 EPHA3 IL1RN	FAIM2 RUNX2 SHC3 BMP7 DMRT2 SALL4 SLITRK4 OPHN1 WNT2 HTR2B THBS2 CMA1 AGTR1 ADAMTS16 DIO3 FRZB CRABP2 GAP43 ASPN SH3GL2 TWIST1 GLI1 SEMA3A WNT11 CELSR1 CDH4 FAP ALX1 HTATIP2 MCF2 RSPO3 ECM1 TIFAB PPP2R1B GPNMB DCANP1 COCH LPAR1 NTF3	1.52
GO:0051046	regulation of secretion	biological_process	18/293	908/22360	0.07235	0.1564	18	CCL3 DPP4 TWIST1 ERBB3 HTR2B TRIM9 TIFAB AGTR1 NNAT SSC5D S100A8 ADRA1A PASK PPIA DCANP1 IRS1 IL1B TNF	CCL3 S100A8 IL1B TNF	DPP4 TWIST1 ERBB3 HTR2B TRIM9 TIFAB AGTR1 NNAT SSC5D ADRA1A PASK PPIA DCANP1 IRS1	1.51
GO:0010950	positive regulation of endopeptidase activity	biological_process	4/293	202/22360	0.2649	0.3913	4	TNF S100A9 S100A8 PMAIP1	TNF S100A9 S100A8 PMAIP1		1.51
GO:0018108	peptidyl-tyrosine phosphorylation	biological_process	8/293	405/22360	0.1847	0.2987	8	CD24 CRLF1 ERBB3 EPHA3 CNTN1 NTF3 TNF ADRA1A	CRLF1 EPHA3 TNF	CD24 ERBB3 CNTN1 NTF3 ADRA1A	1.51
GO:0007369	gastrulation	biological_process	4/293	202/22360	0.2649	0.3913	4	WNT11 IL1RN BMP7 SIX2	IL1RN SIX2	WNT11 BMP7	1.51
GO:0022604	regulation of cell morphogenesis	biological_process	10/293	510/22360	0.1594	0.2697	10	ZSWIM4 CRABP2 LPAR1 MCF2 CDH4 COCH CCL3 CCL2 PARVB SEMA3A	ZSWIM4 CCL3 CCL2 PARVB	CRABP2 LPAR1 MCF2 CDH4 COCH SEMA3A	1.5
GO:0033157	regulation of intracellular protein transport	biological_process	5/293	255/22360	0.2502	0.3761	5	ANK3 PDZK1 OPHN1 SORL1 IL1B	ANK3 SORL1 IL1B	PDZK1 OPHN1	1.5
GO:0048839	inner ear development	biological_process	4/293	203/22360	0.2688	0.3962	4	TIFAB CELSR1 FRZB DCANP1		TIFAB CELSR1 FRZB DCANP1	1.5
GO:0042592	homeostatic process	biological_process	41/293	2087/22360	0.0117	0.04834	41	PASK PROK2 IRS1 CXCR1 DIO2 TNF CCL2 FABP3 CCL8 ELOVL6 S100A8 RYR3 ADRA1A ATP1A1 HIST1H4E PNPLA3 PMAIP1 ADRA1B CD24 SLC8A1 HTR2B CMA1 GJA1 S1PR4 NELL2 AQP9 JPH4 S100A9 IL1B FPR2 ELANE BDKRB1 CXCR2 AGTR1 ANK3 F2RL2 PTGFR MYO5B CCL3 FPR1 LPAR1	PROK2 CXCR1 TNF CCL2 CCL8 S100A8 ATP1A1 HIST1H4E PMAIP1 SLC8A1 S1PR4 AQP9 S100A9 IL1B FPR2 CXCR2 ANK3 F2RL2 PTGFR CCL3 FPR1	PASK IRS1 DIO2 FABP3 ELOVL6 RYR3 ADRA1A PNPLA3 ADRA1B CD24 HTR2B CMA1 GJA1 NELL2 JPH4 ELANE BDKRB1 AGTR1 MYO5B LPAR1	1.5
GO:0005996	monosaccharide metabolic process	biological_process	6/293	307/22360	0.2316	0.3542	6	ATF3 TNF SLC2A3 IRS1 PMAIP1 PASK	ATF3 TNF SLC2A3 PMAIP1	IRS1 PASK	1.49
GO:0009306	protein secretion	biological_process	13/293	665/22360	0.1243	0.2284	13	CCL3 TWIST1 DPP4 IL1RN HTR2B COMP NNAT SSC5D IRS1 IL1B PPIA S100A12 TNF	CCL3 IL1RN COMP IL1B S100A12 TNF	TWIST1 DPP4 HTR2B NNAT SSC5D IRS1 PPIA	1.49
GO:0006469	negative regulation of protein kinase activity	biological_process	5/293	256/22360	0.2534	0.3803	5	BMP7 IL1B DUSP26 CDKN2A SORL1	IL1B DUSP26 SORL1	BMP7 CDKN2A	1.49
GO:0060828	regulation of canonical Wnt signaling pathway	biological_process	6/293	307/22360	0.2316	0.3542	6	SCEL GLI1 WNT11 IGFBP6 FRZB RSPO3		SCEL GLI1 WNT11 IGFBP6 FRZB RSPO3	1.49
GO:0006631	fatty acid metabolic process	biological_process	8/293	410/22360	0.1951	0.3126	8	FABP3 PTGES PTGS1 ALOX15 IRS1 TWIST1 PNPLA3 ELOVL6	ALOX15	FABP3 PTGES PTGS1 IRS1 TWIST1 PNPLA3 ELOVL6	1.49
GO:0070848	response to growth factor	biological_process	15/293	769/22360	0.1062	0.2045	15	NTF3 COMP WNT2 CXCL8 SH3GL2 MXRA5 TWIST1 ASPN STMN2 CCL2 WFIKKN2 IL1B RUNX2 BMP7 GREM2	COMP CXCL8 CCL2 WFIKKN2 IL1B GREM2	NTF3 WNT2 SH3GL2 MXRA5 TWIST1 ASPN STMN2 RUNX2 BMP7	1.49
GO:0048468	cell development	biological_process	45/293	2314/22360	0.01013	0.04528	45	ALX1 ADAMTSL4 CDC25B CDH4 ECM1 TSPAN2 SLC8A1 MCF2 PRDM8 CABYR FPR2 ANK3 DEFB1 NEXMIF NTF3 EPHA3 COCH LPAR1 TNF RUNX2 SHC3 BMP7 ADRA1A S100A8 COMP HTR2B OPHN1 ZSWIM4 SLITRK4 WFIKKN2 S100A9 IL1B CNTN1 SEMA3A PARVB CRABP2 FRZB SORL1 GAP43 SH3GL2 EGR2 TWIST1 STMN2 CCL3 DIO3	SLC8A1 FPR2 ANK3 EPHA3 TNF S100A8 COMP ZSWIM4 WFIKKN2 S100A9 IL1B PARVB SORL1 EGR2 CCL3	ALX1 ADAMTSL4 CDC25B CDH4 ECM1 TSPAN2 MCF2 PRDM8 CABYR DEFB1 NEXMIF NTF3 COCH LPAR1 RUNX2 SHC3 BMP7 ADRA1A HTR2B OPHN1 SLITRK4 CNTN1 SEMA3A CRABP2 FRZB GAP43 SH3GL2 TWIST1 STMN2 DIO3	1.48
GO:0042391	regulation of membrane potential	biological_process	9/293	465/22360	0.1856	0.3	9	SLC8A1 PMAIP1 KCND2 NOS1AP GJA1 GPR88 ATP1A1 ANK3 ADRA1A	SLC8A1 PMAIP1 GPR88 ATP1A1 ANK3	KCND2 NOS1AP GJA1 ADRA1A	1.48
GO:0060070	canonical Wnt signaling pathway	biological_process	7/293	361/22360	0.2187	0.3388	7	RSPO3 FRZB WNT11 GLI1 WNT2 SCEL IGFBP6		RSPO3 FRZB WNT11 GLI1 WNT2 SCEL IGFBP6	1.48
GO:0031175	neuron projection development	biological_process	20/293	1029/22360	0.07198	0.1558	20	BMP7 SHC3 S100A9 ANK3 CDH4 NTF3 TSPAN2 SEMA3A CNTN1 EPHA3 EGR2 SH3GL2 ZSWIM4 GAP43 OPHN1 CRABP2 MCF2 LPAR1 SLITRK4 STMN2	S100A9 ANK3 EPHA3 EGR2 ZSWIM4	BMP7 SHC3 CDH4 NTF3 TSPAN2 SEMA3A CNTN1 SH3GL2 GAP43 OPHN1 CRABP2 MCF2 LPAR1 SLITRK4 STMN2	1.48
GO:0051493	regulation of cytoskeleton organization	biological_process	11/293	569/22360	0.1576	0.2689	11	STMN2 LPAR1 WNT11 EPHA3 CCL26 NTF3 CELSR1 S100A8 SH3BP1 S100A9 ALOX15	EPHA3 S100A8 SH3BP1 S100A9 ALOX15	STMN2 LPAR1 WNT11 CCL26 NTF3 CELSR1	1.48
GO:0030182	neuron differentiation	biological_process	28/293	1449/22360	0.04047	0.1049	28	FAIM2 CDH4 BMP7 OLIG1 SHC3 RUNX2 ZSWIM4 OPHN1 MCF2 SLITRK4 TSPAN2 WNT2 ANK3 NNAT S100A9 EGR2 SH3GL2 MDGA2 GAP43 CRABP2 DIO3 LPAR1 STMN2 NTF3 WNT11 SEMA3A CNTN1 EPHA3	OLIG1 ZSWIM4 ANK3 S100A9 EGR2 MDGA2 EPHA3	FAIM2 CDH4 BMP7 SHC3 RUNX2 OPHN1 MCF2 SLITRK4 TSPAN2 WNT2 NNAT SH3GL2 GAP43 CRABP2 DIO3 LPAR1 STMN2 NTF3 WNT11 SEMA3A CNTN1	1.47
GO:0009636	response to toxic substance	biological_process	11/293	571/22360	0.1606	0.2714	11	CCL3 HBM DHRS2 SLC8A1 HBQ1 CCL4 S100A8 TNF PTGS1 S100A9 BMP7	CCL3 HBM SLC8A1 HBQ1 CCL4 S100A8 TNF S100A9	DHRS2 PTGS1 BMP7	1.47
GO:0000904	cell morphogenesis involved in differentiation	biological_process	15/293	777/22360	0.1141	0.2154	15	SLITRK4 COCH MCF2 GAP43 OPHN1 CRABP2 ZSWIM4 EGR2 EPHA3 SEMA3A PARVB CDH4 ANK3 SHC3 BMP7	ZSWIM4 EGR2 EPHA3 PARVB ANK3	SLITRK4 COCH MCF2 GAP43 OPHN1 CRABP2 SEMA3A CDH4 SHC3 BMP7	1.47
GO:0008017	microtubule binding	molecular_function	5/293	260/22360	0.2666	0.3935	5	S100A8 MTUS2 STARD9 GLI1 S100A9	S100A8 S100A9	MTUS2 STARD9 GLI1	1.47
GO:0007219	Notch signaling pathway	biological_process	4/293	208/22360	0.2883	0.4187	4	DLK2 PEAR1 BMP7 CNTN1	DLK2	PEAR1 BMP7 CNTN1	1.47
GO:0006333	chromatin assembly or disassembly	biological_process	4/293	208/22360	0.2883	0.4187	4	HJURP NFE2 CDKN2A HIST1H4E	NFE2 HIST1H4E	HJURP CDKN2A	1.47
GO:0004930	G protein-coupled receptor activity	molecular_function	20/293	1038/22360	0.07757	0.1637	20	CELSR1 PTGFR F2RL2 ADRA1B HTR2B CHRM3 LPAR1 FPR1 OR6Q1 GPR88 S1PR4 OR6K2 CXCR2 BDKRB1 CXCR1 FPR2 ADGRE3 ADRA1A TAS2R16 AGTR1	PTGFR F2RL2 CHRM3 FPR1 OR6Q1 GPR88 S1PR4 OR6K2 CXCR2 CXCR1 FPR2 ADGRE3 TAS2R16	CELSR1 ADRA1B HTR2B LPAR1 BDKRB1 ADRA1A AGTR1	1.47
GO:1903531	negative regulation of secretion by cell	biological_process	5/293	259/22360	0.2633	0.3909	5	TNF SSC5D TRIM9 IL1B IRS1	TNF IL1B	SSC5D TRIM9 IRS1	1.47
GO:0046328	regulation of JNK cascade	biological_process	4/293	208/22360	0.2883	0.4187	4	SEMA3A IL1B IL1RN TNF	IL1B IL1RN TNF	SEMA3A	1.47
GO:0098794	postsynapse	cellular_component	13/293	673/22360	0.1339	0.24	13	KCND2 CNTN1 SLC8A1 OPHN1 CHRM3 GAP43 LPAR1 ANK1 HSPA8 ADRA1A ANK3 ATP1A1 FAIM2	SLC8A1 CHRM3 HSPA8 ANK3 ATP1A1	KCND2 CNTN1 OPHN1 GAP43 LPAR1 ANK1 ADRA1A FAIM2	1.47
GO:0016301	kinase activity	molecular_function	30/293	1560/22360	0.03676	0.09914	30	EPHA3 ERBB3 WNT11 NTF3 SGK2 LPAR1 FPR1 CCL3 SORL1 IL1B ELANE FPR2 CCNL1 DUSP26 CD24 HTR2B STK32C STK32B IRS1 BMP7 PASK S100A12 PROK2 GRK3 TNF CCL2 CCL8 CDKN2A CDC25B ADRA1A	EPHA3 FPR1 CCL3 SORL1 IL1B FPR2 CCNL1 DUSP26 S100A12 PROK2 TNF CCL2 CCL8	ERBB3 WNT11 NTF3 SGK2 LPAR1 ELANE CD24 HTR2B STK32C STK32B IRS1 BMP7 PASK GRK3 CDKN2A CDC25B ADRA1A	1.47
GO:0007050	cell cycle arrest	biological_process	5/293	262/22360	0.2733	0.4018	5	FAP CGREF1 CXCL8 CDKN2A VASH1	CXCL8 VASH1	FAP CGREF1 CDKN2A	1.46
GO:0051090	regulation of DNA-binding transcription factor activity	biological_process	10/293	523/22360	0.1813	0.2938	10	S100A8 BEX1 TWIST1 CDKN2A S100A12 S100A9 WNT2 IL1B BMP7 TNF	S100A8 S100A12 S100A9 IL1B TNF	BEX1 TWIST1 CDKN2A WNT2 BMP7	1.46
GO:0008219	cell death	biological_process	49/293	2556/22360	0.009699	0.04414	49	IL1B S100A9 GULP1 SEMA3A ERBB3 WNT11 CSRNP1 PPL DIO3 KRT24 CCL3 CD70 TWIST1 FRZB SORL1 BMP7 TNF S100A8 EMP3 FAIM2 CDKN2A ADRA1A PF4 BMF PMAIP1 HTR2B COMP DAPL1 CXCR2 PPP2R1B GPNMB ATF3 TNFRSF10C CRLF1 PTGFR DPF2 NTF3 LPAR1 PARP4 FAP ADAMTSL4 PROK2 CCL2 NAMPT CD24 DHRS2 UBD MCF2 HTATIP2	IL1B S100A9 CSRNP1 CCL3 SORL1 TNF S100A8 PF4 PMAIP1 COMP CXCR2 ATF3 TNFRSF10C CRLF1 PTGFR DPF2 PROK2 CCL2 NAMPT	GULP1 SEMA3A ERBB3 WNT11 PPL DIO3 KRT24 CD70 TWIST1 FRZB BMP7 EMP3 FAIM2 CDKN2A ADRA1A BMF HTR2B DAPL1 PPP2R1B GPNMB NTF3 LPAR1 PARP4 FAP ADAMTSL4 CD24 DHRS2 UBD MCF2 HTATIP2	1.46
GO:0019318	hexose metabolic process	biological_process	5/293	262/22360	0.2733	0.4018	5	ATF3 TNF PASK PMAIP1 IRS1	ATF3 TNF PMAIP1	PASK IRS1	1.46
GO:0098655	cation transmembrane transport	biological_process	20/293	1048/22360	0.08415	0.1726	20	BDKRB1 PKD2L1 ATP1A1 RYR3 SLC7A10 ANK3 SLC8A1 HTR2B KCND2 SGK2 TUSC3 PDZK1 KCNIP1 TMEM63C NOS1AP STAC CCL3 AHNAK TWIST1 JPH4	PKD2L1 ATP1A1 ANK3 SLC8A1 KCNIP1 TMEM63C CCL3	BDKRB1 RYR3 SLC7A10 HTR2B KCND2 SGK2 TUSC3 PDZK1 NOS1AP STAC AHNAK TWIST1 JPH4	1.46
GO:0006470	protein dephosphorylation	biological_process	7/293	366/22360	0.2312	0.3537	7	DUSP26 PPP2R1B PPP1R36 PHACTR3 CDC25B PPM1J TNF	DUSP26 TNF	PPP2R1B PPP1R36 PHACTR3 CDC25B PPM1J	1.46
GO:0007626	locomotory behavior	biological_process	4/293	209/22360	0.2923	0.4218	4	DPP4 CELSR1 KCND2 GPR88	GPR88	DPP4 CELSR1 KCND2	1.46
GO:0045664	regulation of neuron differentiation	biological_process	13/293	678/22360	0.1402	0.2487	13	ZSWIM4 CRABP2 STMN2 DIO3 MCF2 LPAR1 NTF3 SEMA3A EPHA3 CNTN1 CDH4 S100A9 BMP7	ZSWIM4 EPHA3 S100A9	CRABP2 STMN2 DIO3 MCF2 LPAR1 NTF3 SEMA3A CNTN1 CDH4 BMP7	1.46
GO:0003007	heart morphogenesis	biological_process	5/293	261/22360	0.27	0.3976	5	WNT11 WNT2 HTR2B BMP7 TWIST1		WNT11 WNT2 HTR2B BMP7 TWIST1	1.46
GO:0008654	phospholipid biosynthetic process	biological_process	6/293	313/22360	0.2486	0.374	6	HTR2B ALOX15 FPR2 FABP3 PLA2G5 PNPLA3	ALOX15 FPR2	HTR2B FABP3 PLA2G5 PNPLA3	1.46
GO:0006915	apoptotic process	biological_process	42/293	2198/22360	0.01678	0.06264	42	UBD HTR2B CD24 DHRS2 PMAIP1 COMP HTATIP2 MCF2 DAPL1 PROK2 ADAMTSL4 FAP BMP7 CCL2 TNF S100A8 BMF PF4 ADRA1A CDKN2A FAIM2 ERBB3 SEMA3A CSRNP1 WNT11 TNFRSF10C GULP1 CRLF1 NTF3 DPF2 PTGFR CCL3 DIO3 LPAR1 FRZB TWIST1 CD70 S100A9 IL1B CXCR2 PPP2R1B ATF3	PMAIP1 COMP PROK2 CCL2 TNF S100A8 PF4 CSRNP1 TNFRSF10C CRLF1 DPF2 PTGFR CCL3 S100A9 IL1B CXCR2 ATF3	UBD HTR2B CD24 DHRS2 HTATIP2 MCF2 DAPL1 ADAMTSL4 FAP BMP7 BMF ADRA1A CDKN2A FAIM2 ERBB3 SEMA3A WNT11 GULP1 NTF3 DIO3 LPAR1 FRZB TWIST1 CD70 PPP2R1B	1.46
GO:1902532	negative regulation of intracellular signal transduction	biological_process	11/293	580/22360	0.1748	0.287	11	PDE11A ADRA1A ATF3 SH3BP1 DUSP26 BMP7 IL1B SORL1 TWIST1 LPAR1 PDE10A	ATF3 SH3BP1 DUSP26 IL1B SORL1 PDE10A	PDE11A ADRA1A BMP7 TWIST1 LPAR1	1.45
GO:0003714	transcription corepressor activity	molecular_function	5/293	264/22360	0.2801	0.4097	5	ARID5A ATF3 DPF2 ALX1 ELANE	ARID5A ATF3 DPF2	ALX1 ELANE	1.45
GO:0071363	cellular response to growth factor stimulus	biological_process	14/293	739/22360	0.1398	0.248	14	STMN2 TWIST1 SH3GL2 ASPN WNT2 CXCL8 NTF3 COMP BMP7 IL1B RUNX2 GREM2 CCL2 WFIKKN2	CXCL8 COMP IL1B GREM2 CCL2 WFIKKN2	STMN2 TWIST1 SH3GL2 ASPN WNT2 NTF3 BMP7 RUNX2	1.45
GO:0030659	cytoplasmic vesicle membrane	cellular_component	18/293	946/22360	0.1002	0.1967	18	ARFGEF3 SH3GL2 MYO5B NMNAT2 FPR1 MARCO FCAR GPNMB ACRBP RYR3 ADGRE3 PCDH7 SELL SLC2A3 CXCR2 FPR2 CXCR1 HSPA8	FPR1 FCAR ACRBP ADGRE3 SELL SLC2A3 CXCR2 FPR2 CXCR1 HSPA8	ARFGEF3 SH3GL2 MYO5B NMNAT2 MARCO GPNMB RYR3 PCDH7	1.45
GO:0006812	cation transport	biological_process	25/293	1317/22360	0.06114	0.1391	25	TWIST1 AHNAK KCNIP1 CCL3 PDZK1 SGK2 CNTN1 CCL4 ANK3 BDKRB1 JPH4 NOS1AP TMEM63C STAC KCND2 TUSC3 HTR2B SLC8A1 ATP1A1 SLC7A10 ADRA1A RYR3 PKD2L1 CCL8 CCL2	KCNIP1 CCL3 CCL4 ANK3 TMEM63C SLC8A1 ATP1A1 PKD2L1 CCL8 CCL2	TWIST1 AHNAK PDZK1 SGK2 CNTN1 BDKRB1 JPH4 NOS1AP STAC KCND2 TUSC3 HTR2B SLC7A10 ADRA1A RYR3	1.45
GO:0007166	cell surface receptor signaling pathway	biological_process	66/293	3496/22360	0.004211	0.02933	66	NFKBIZ DLK2 HSPA8 IL1B WFIKKN2 CXCL1 CCL3 FPR1 FRZB ASPN SH3GL2 CD70 TWIST1 GLI1 CNTN1 ERBB3 SEMA3A CSRNP1 WNT11 CCL26 SCUBE1 CELSR1 CCL8 PKD2L1 PF4 TRABD2A FAIM2 ADGRE3 SHC3 CXCR1 RUNX2 BMP7 TNF PF4V1 CXCL8 SCEL WNT2 PMAIP1 COMP IGFBP6 OASL PPP2R1B ATF3 CCL4 GREM2 PPIA FPR2 CXCR2 EPHA3 CCL16 TNFRSF10C CRLF1 IL1RN PEAR1 NTF3 SH3BP1 NAMPT IRS1 ALOX15 CCL2 PPBP RSPO3 CD24 MARCO ECM1 TSPAN2	NFKBIZ DLK2 HSPA8 IL1B WFIKKN2 CXCL1 CCL3 FPR1 CSRNP1 SCUBE1 CCL8 PKD2L1 PF4 TRABD2A ADGRE3 CXCR1 TNF PF4V1 CXCL8 PMAIP1 COMP OASL ATF3 CCL4 GREM2 FPR2 CXCR2 EPHA3 TNFRSF10C CRLF1 IL1RN SH3BP1 NAMPT ALOX15 CCL2 PPBP	FRZB ASPN SH3GL2 CD70 TWIST1 GLI1 CNTN1 ERBB3 SEMA3A WNT11 CCL26 CELSR1 FAIM2 SHC3 RUNX2 BMP7 SCEL WNT2 IGFBP6 PPP2R1B PPIA CCL16 PEAR1 NTF3 IRS1 RSPO3 CD24 MARCO ECM1 TSPAN2	1.44
GO:0050870	positive regulation of T cell activation	biological_process	5/293	265/22360	0.2836	0.4129	5	IL1B CD24 DPP4 NFKBIZ CCL2	IL1B NFKBIZ CCL2	CD24 DPP4	1.44
GO:0098662	inorganic cation transmembrane transport	biological_process	17/293	902/22360	0.116	0.2167	17	RYR3 ANK3 ATP1A1 PKD2L1 BDKRB1 JPH4 TWIST1 AHNAK STAC CCL3 KCNIP1 NOS1AP TUSC3 SGK2 KCND2 HTR2B SLC8A1	ANK3 ATP1A1 PKD2L1 CCL3 KCNIP1 SLC8A1	RYR3 BDKRB1 JPH4 TWIST1 AHNAK STAC NOS1AP TUSC3 SGK2 KCND2 HTR2B	1.44
GO:0070201	regulation of establishment of protein localization	biological_process	16/293	846/22360	0.1217	0.2238	16	PDZK1 HTR2B PMAIP1 DPP4 OPHN1 SORL1 TWIST1 CCL3 TNF PPIA IL1B HSPA8 IRS1 ANK3 NNAT SSC5D	PMAIP1 SORL1 CCL3 TNF IL1B HSPA8 ANK3	PDZK1 HTR2B DPP4 OPHN1 TWIST1 PPIA IRS1 NNAT SSC5D	1.44
GO:0009615	response to virus	biological_process	7/293	371/22360	0.2439	0.3684	7	CCL4 CCL8 OASL TNF IL1B PMAIP1 APOBEC3A	CCL4 CCL8 OASL TNF IL1B PMAIP1 APOBEC3A		1.44
GO:0003006	developmental process involved in reproduction	biological_process	13/293	696/22360	0.1642	0.2768	13	RSPO3 TIFAB SEMA3A GLI1 WNT2 CDC25B HSD17B2 DEFB1 VASH1 CABYR DCANP1 BMP7 IL1B	HSD17B2 VASH1 IL1B	RSPO3 TIFAB SEMA3A GLI1 WNT2 CDC25B DEFB1 CABYR DCANP1 BMP7	1.43
GO:0042981	regulation of apoptotic process	biological_process	33/293	1756/22360	0.03928	0.1043	33	CXCR2 IL1B S100A9 ATF3 PPP2R1B NTF3 PTGFR TNFRSF10C CRLF1 ERBB3 WNT11 TWIST1 FRZB LPAR1 CCL3 CCL2 TNF BMP7 FAP PROK2 ADAMTSL4 CDKN2A FAIM2 BMF PF4 S100A8 COMP HTR2B PMAIP1 DHRS2 UBD MCF2 HTATIP2	CXCR2 IL1B S100A9 ATF3 PTGFR TNFRSF10C CRLF1 CCL3 CCL2 TNF PROK2 PF4 S100A8 COMP PMAIP1	PPP2R1B NTF3 ERBB3 WNT11 TWIST1 FRZB LPAR1 BMP7 FAP ADAMTSL4 CDKN2A FAIM2 BMF HTR2B DHRS2 UBD MCF2 HTATIP2	1.43
GO:0099003	vesicle-mediated transport in synapse	biological_process	4/293	214/22360	0.3125	0.4441	4	TRIM9 SH3GL2 ADRA1A OPHN1		TRIM9 SH3GL2 ADRA1A OPHN1	1.43
GO:0009408	response to heat	biological_process	4/293	214/22360	0.3125	0.4441	4	NUP133 ST8SIA1 HSPA8 STAC	HSPA8	NUP133 ST8SIA1 STAC	1.43
GO:0007165	signal transduction	biological_process	131/293	7008/22360	0.0001081	0.003885	131	PDE11A BMF ADRA1A PF4 CDKN2A TAGAP PKD2L1 CCL8 RGS16 TNF GRK3 RUNX2 OPHN1 CHRM3 PF4V1 STAC COMP IGFBP6 HTR2B SCEL WNT2 NFKBIZ DLK2 AGTR1 CMTM2 WFIKKN2 MOB3B BDKRB1 S100A9 ELANE IL1B HSPA8 CRABP2 SORL1 SH3GL2 FPR1 SGK2 SCUBE1 F2RL2 WNT11 CNTN1 PLA2G5 NAMPT ANK1 CCL2 PTGES IRS1 RSPO3 PPBP OR6Q1 MARCO ECM1 TIFAB SLC8A1 ANK3 GPNMB ATF3 CCL4 DUSP26 PPP2R1B TRIM63 CXCR2 PPIA GPR88 ARHGAP26 NTF3 DPF2 EP…	PF4 TAGAP PKD2L1 CCL8 RGS16 TNF CHRM3 PF4V1 COMP NFKBIZ DLK2 CMTM2 WFIKKN2 S100A9 IL1B HSPA8 SORL1 FPR1 SCUBE1 F2RL2 NAMPT CCL2 PPBP OR6Q1 SLC8A1 ANK3 ATF3 CCL4 DUSP26 CXCR2 GPR88 ARHGAP26 DPF2 EPHA3 IL1RN CRLF1 TRABD2A ADGRE3 SELE S100A8 OR6K2 S100A12 CXCR1 S1PR4 OASL CXCL8 PMAIP1 CXCL1 CCL3 PDE10A CSRNP1 SH3BP1 PROK2 ALOX15 TAS2R16 GREM2 FPR2 TREM1 PTGFR TNFRSF10C	PDE11A BMF ADRA1A CDKN2A GRK3 RUNX2 OPHN1 STAC IGFBP6 HTR2B SCEL WNT2 AGTR1 MOB3B BDKRB1 ELANE CRABP2 SH3GL2 SGK2 WNT11 CNTN1 PLA2G5 ANK1 PTGES IRS1 RSPO3 MARCO ECM1 TIFAB GPNMB PPP2R1B TRIM63 PPIA NTF3 FAIM2 BMP7 SHC3 JPH4 DAPL1 STK32B NOS1AP STK32C ADRA1B SIPA1L2 ASPN FRZB GAP43 ARFGEF3 FGF11 TWIST1 CD70 CCL26 CELSR1 ERBB3 SEMA3A GLI1 RYR3 PLEKHG4 PASK GJA1 LYPD6 MCF2 TSPAN2 UBD CD24 SCIMP DEFB…	1.43
GO:0097193	intrinsic apoptotic signaling pathway	biological_process	6/293	321/22360	0.2722	0.4003	6	S100A9 CD24 PMAIP1 TNF S100A8 BMF	S100A9 PMAIP1 TNF S100A8	CD24 BMF	1.43
GO:0007610	behavior	biological_process	12/293	641/22360	0.1742	0.2863	12	SHC3 DCANP1 GPR88 CCL3 DPP4 EGR2 JPH4 HTR2B CELSR1 TIFAB NTF3 KCND2	GPR88 CCL3 EGR2	SHC3 DCANP1 DPP4 JPH4 HTR2B CELSR1 TIFAB NTF3 KCND2	1.43
GO:0031589	cell-substrate adhesion	biological_process	7/293	374/22360	0.2518	0.378	7	NEXMIF CDKN2A ALOX15 PARVB EPHA3 CCDC80 EGFL6	ALOX15 PARVB EPHA3	NEXMIF CDKN2A CCDC80 EGFL6	1.43
GO:0051223	regulation of protein transport	biological_process	15/293	798/22360	0.1366	0.2431	15	SORL1 OPHN1 DPP4 TWIST1 CCL3 PDZK1 HTR2B ANK3 SSC5D NNAT TNF IRS1 HSPA8 IL1B PPIA	SORL1 CCL3 ANK3 TNF HSPA8 IL1B	OPHN1 DPP4 TWIST1 PDZK1 HTR2B SSC5D NNAT IRS1 PPIA	1.43
GO:0060429	epithelium development	biological_process	27/293	1436/22360	0.05859	0.1367	27	SCUBE1 CELSR1 GLI1 WNT11 PPL SEMA3A CRLF1 FRZB NUP133 TWIST1 KRT24 ADAMTS16 CXCR2 IL1B WNT2 CD24 SCEL RSPO3 OPHN1 SIX2 TNF SALL4 ALX1 DMRT2 ADAMTSL4 BMP7 SH3BP1	SCUBE1 CRLF1 CXCR2 IL1B SIX2 TNF SH3BP1	CELSR1 GLI1 WNT11 PPL SEMA3A FRZB NUP133 TWIST1 KRT24 ADAMTS16 WNT2 CD24 SCEL RSPO3 OPHN1 SALL4 ALX1 DMRT2 ADAMTSL4 BMP7	1.43
GO:0010033	response to organic substance	biological_process	69/293	3684/22360	0.004181	0.02977	69	TNF FABP3 RUNX2 CXCR1 BMP7 PF4 ADRA1A ATP1A1 SELE CCL8 SELL S100A8 OASL CMA1 COMP CXCL8 WNT2 PMAIP1 CHRM3 PF4V1 BDKRB1 WFIKKN2 CXCL1 HSPA8 IL1B ELANE HSD17B2 AGTR1 SSC5D CCL26 WNT11 ASPN CD70 EGR2 SH3GL2 TWIST1 STMN2 CCL3 FPR1 PTGES CCL2 IRS1 ALOX15 RYR3 PLA2G5 NAMPT ECM1 UBD CD24 SLC8A1 MXRA5 PPBP AQP9 MCF2 TRIM63 CXCR2 GREM2 PPIA FPR2 ATF3 HSD3B2 CCL4 PTGFR NTF3 EPHA3 CCL16 CRLF1 IL1RN LPAR1	TNF CXCR1 PF4 ATP1A1 SELE CCL8 SELL S100A8 OASL COMP CXCL8 PMAIP1 CHRM3 PF4V1 WFIKKN2 CXCL1 HSPA8 IL1B HSD17B2 EGR2 CCL3 FPR1 CCL2 ALOX15 NAMPT SLC8A1 PPBP AQP9 CXCR2 GREM2 FPR2 ATF3 HSD3B2 CCL4 PTGFR EPHA3 CRLF1 IL1RN	FABP3 RUNX2 BMP7 ADRA1A CMA1 WNT2 BDKRB1 ELANE AGTR1 SSC5D CCL26 WNT11 ASPN CD70 SH3GL2 TWIST1 STMN2 PTGES IRS1 RYR3 PLA2G5 ECM1 UBD CD24 MXRA5 MCF2 TRIM63 PPIA NTF3 CCL16 LPAR1	1.43
GO:0051259	protein complex oligomerization	biological_process	12/293	642/22360	0.1757	0.2884	12	AHNAK SORL1 HBM KCND2 SCUBE1 PMAIP1 HBQ1 HIST1H4E RYR3 TRABD2A BMF PKD2L1	SORL1 HBM SCUBE1 PMAIP1 HBQ1 HIST1H4E TRABD2A PKD2L1	AHNAK KCND2 RYR3 BMF	1.43
GO:0051128	regulation of cellular component organization	biological_process	50/293	2694/22360	0.01603	0.06079	50	HJURP SLITRK4 OPHN1 ZSWIM4 PMAIP1 THBS2 SELE S100A8 TPPP3 BMF TRABD2A CDKN2A BMP7 TNF STMN2 CCL3 ADAMTS16 FRZB CRABP2 GAP43 SORL1 SH3GL2 TWIST1 CNTN1 SEMA3A WNT11 PARVB CCL26 SGK2 CELSR1 AGTR1 S100A9 IL1B HSPA8 BDKRB1 GJA1 MCF2 CDH4 SH3BP1 FAP ALOX15 CCL2 ANK1 COCH LPAR1 DPP4 EPHA3 TRIM9 NTF3 PDE4DIP	ZSWIM4 PMAIP1 SELE S100A8 TRABD2A TNF CCL3 SORL1 PARVB S100A9 IL1B HSPA8 SH3BP1 ALOX15 CCL2 EPHA3	HJURP SLITRK4 OPHN1 THBS2 TPPP3 BMF CDKN2A BMP7 STMN2 ADAMTS16 FRZB CRABP2 GAP43 SH3GL2 TWIST1 CNTN1 SEMA3A WNT11 CCL26 SGK2 CELSR1 AGTR1 BDKRB1 GJA1 MCF2 CDH4 FAP ANK1 COCH LPAR1 DPP4 TRIM9 NTF3 PDE4DIP	1.42
GO:0033002	muscle cell proliferation	biological_process	5/293	268/22360	0.2939	0.424	5	GLI1 ELANE WNT2 TNF NAMPT	TNF NAMPT	GLI1 ELANE WNT2	1.42
GO:0098978	glutamatergic synapse	cellular_component	7/293	377/22360	0.2598	0.3868	7	KCND2 SH3GL2 CHRM3 ADRA1A OPHN1 NOS1AP SLITRK4	CHRM3	KCND2 SH3GL2 ADRA1A OPHN1 NOS1AP SLITRK4	1.42
GO:0016310	phosphorylation	biological_process	49/293	2631/22360	0.01606	0.06085	49	CD24 MARCO PASK PROK2 IRS1 ALOX15 CCL2 PLA2G5 CDC25B EPHA3 CCL16 CRLF1 IL1RN NTF3 LPAR1 FPR2 DUSP26 SCIMP ATF3 GPNMB CCL4 STK32C ADRA1B HTR2B STK32B S100A12 SHC3 BMP7 TNF GRK3 CCL8 ADRA1A MEX3B CDKN2A CNTN1 WNT11 SEMA3A ERBB3 SGK2 CCL26 CCL3 FPR1 SORL1 NUP133 TWIST1 IL1B ELANE BDKRB1 CCNL1	PROK2 ALOX15 CCL2 EPHA3 CRLF1 IL1RN FPR2 DUSP26 ATF3 CCL4 S100A12 TNF CCL8 CCL3 FPR1 SORL1 IL1B CCNL1	CD24 MARCO PASK IRS1 PLA2G5 CDC25B CCL16 NTF3 LPAR1 SCIMP GPNMB STK32C ADRA1B HTR2B STK32B SHC3 BMP7 GRK3 ADRA1A MEX3B CDKN2A CNTN1 WNT11 SEMA3A ERBB3 SGK2 CCL26 NUP133 TWIST1 ELANE BDKRB1	1.42
GO:0012506	vesicle membrane	cellular_component	18/293	967/22360	0.1185	0.2202	18	PCDH7 SELL RYR3 ACRBP GPNMB ADGRE3 FPR2 HSPA8 CXCR1 SLC2A3 CXCR2 MYO5B NMNAT2 FPR1 ARFGEF3 SH3GL2 FCAR MARCO	SELL ACRBP ADGRE3 FPR2 HSPA8 CXCR1 SLC2A3 CXCR2 FPR1 FCAR	PCDH7 RYR3 GPNMB MYO5B NMNAT2 ARFGEF3 SH3GL2 MARCO	1.42
GO:0012501	programmed cell death	biological_process	44/293	2364/22360	0.02211	0.07281	44	CCL2 FAP ADAMTSL4 PROK2 MCF2 HTATIP2 DHRS2 CD24 UBD ATF3 PPP2R1B CXCR2 LPAR1 PTGFR DPF2 NTF3 CRLF1 TNFRSF10C FAIM2 CDKN2A ADRA1A PF4 BMF S100A8 TNF BMP7 DAPL1 COMP PMAIP1 HTR2B IL1B S100A9 CD70 TWIST1 FRZB DIO3 KRT24 CCL3 GULP1 WNT11 CSRNP1 PPL SEMA3A ERBB3	CCL2 PROK2 ATF3 CXCR2 PTGFR DPF2 CRLF1 TNFRSF10C PF4 S100A8 TNF COMP PMAIP1 IL1B S100A9 CCL3 CSRNP1	FAP ADAMTSL4 MCF2 HTATIP2 DHRS2 CD24 UBD PPP2R1B LPAR1 NTF3 FAIM2 CDKN2A ADRA1A BMF BMP7 DAPL1 HTR2B CD70 TWIST1 FRZB DIO3 KRT24 GULP1 WNT11 PPL SEMA3A ERBB3	1.42
GO:0043067	regulation of programmed cell death	biological_process	33/293	1788/22360	0.04895	0.1207	33	NTF3 PTGFR CRLF1 TNFRSF10C WNT11 ERBB3 TWIST1 FRZB LPAR1 CCL3 CXCR2 IL1B S100A9 ATF3 PPP2R1B COMP HTR2B PMAIP1 DHRS2 UBD MCF2 HTATIP2 CCL2 TNF BMP7 FAP PROK2 ADAMTSL4 CDKN2A FAIM2 BMF PF4 S100A8	PTGFR CRLF1 TNFRSF10C CCL3 CXCR2 IL1B S100A9 ATF3 COMP PMAIP1 CCL2 TNF PROK2 PF4 S100A8	NTF3 WNT11 ERBB3 TWIST1 FRZB LPAR1 PPP2R1B HTR2B DHRS2 UBD MCF2 HTATIP2 BMP7 FAP ADAMTSL4 CDKN2A FAIM2 BMF	1.41
GO:0032268	regulation of cellular protein metabolic process	biological_process	55/293	2976/22360	0.01283	0.05196	55	FPR2 PPP2R1B SCIMP DUSP26 CCL4 ATF3 GPNMB CRLF1 IL1RN CCL16 NTF3 LPAR1 ALOX15 PASK PROK2 DIO2 CCL2 SPON1 CDC25B PPP1R36 PLA2G5 CD24 ECM1 MARCO PHACTR3 IL1B ELANE S100A9 BDKRB1 WFIKKN2 CCNL1 AGTR1 RBM3 CNTN1 WNT11 ERBB3 SEMA3A CCL26 FPR1 CCL3 TWIST1 SORL1 BMP7 S100A12 TNF CCL8 S100A8 CDKN2A ADRA1A TRABD2A ADRA1B PMAIP1 HTR2B NOS1AP OPHN1	FPR2 DUSP26 CCL4 ATF3 CRLF1 IL1RN ALOX15 PROK2 CCL2 SPON1 IL1B S100A9 WFIKKN2 CCNL1 FPR1 CCL3 SORL1 S100A12 TNF CCL8 S100A8 TRABD2A PMAIP1	PPP2R1B SCIMP GPNMB CCL16 NTF3 LPAR1 PASK DIO2 CDC25B PPP1R36 PLA2G5 CD24 ECM1 MARCO PHACTR3 ELANE BDKRB1 AGTR1 RBM3 CNTN1 WNT11 ERBB3 SEMA3A CCL26 TWIST1 BMP7 CDKN2A ADRA1A ADRA1B HTR2B NOS1AP OPHN1	1.41
GO:0045597	positive regulation of cell differentiation	biological_process	20/293	1086/22360	0.1129	0.2133	20	SEMA3A CNTN1 EPHA3 CD24 FRZB CRABP2 TWIST1 CCL3 STMN2 LPAR1 TNF ALX1 S100A9 BMP7 RUNX2 IL1B NFKBIZ PF4 AGTR1 CDH4	EPHA3 CCL3 TNF S100A9 IL1B NFKBIZ PF4	SEMA3A CNTN1 CD24 FRZB CRABP2 TWIST1 STMN2 LPAR1 ALX1 BMP7 RUNX2 AGTR1 CDH4	1.41
GO:0050708	regulation of protein secretion	biological_process	10/293	542/22360	0.2166	0.3365	10	NNAT SSC5D CCL3 TWIST1 DPP4 PPIA HTR2B IRS1 IL1B TNF	CCL3 IL1B TNF	NNAT SSC5D TWIST1 DPP4 PPIA HTR2B IRS1	1.41
GO:0016311	dephosphorylation	biological_process	10/293	541/22360	0.2147	0.3337	10	PPM1J TNF TMEM225B DUSP26 PPP2R1B PPP1R36 PHACTR3 ATP1A1 CDC25B ARFGEF3	TNF DUSP26 ATP1A1	PPM1J TMEM225B PPP2R1B PPP1R36 PHACTR3 CDC25B ARFGEF3	1.41
GO:0051051	negative regulation of transport	biological_process	11/293	597/22360	0.2037	0.3226	11	ERBB3 EPHA3 TRIM9 TIFAB TWIST1 DCANP1 IRS1 IL1B TNF SSC5D ANK3	EPHA3 IL1B TNF ANK3	ERBB3 TRIM9 TIFAB TWIST1 DCANP1 IRS1 SSC5D	1.41
GO:0061061	muscle structure development	biological_process	13/293	708/22360	0.1816	0.2941	13	WFIKKN2 TNF DCANP1 ADRA1A ATF3 COMP TIFAB SLC8A1 WNT2 ERBB3 GLI1 TWIST1 EGR2	WFIKKN2 TNF ATF3 COMP SLC8A1 EGR2	DCANP1 ADRA1A TIFAB WNT2 ERBB3 GLI1 TWIST1	1.4
GO:1902903	regulation of supramolecular fiber organization	biological_process	7/293	381/22360	0.2706	0.3983	7	SH3BP1 STMN2 LPAR1 CCL26 WNT11 ALOX15 HSPA8	SH3BP1 ALOX15 HSPA8	STMN2 LPAR1 CCL26 WNT11	1.4
GO:0042326	negative regulation of phosphorylation	biological_process	9/293	490/22360	0.2368	0.3608	9	ATF3 SORL1 CDKN2A TWIST1 DUSP26 BDKRB1 NTF3 IL1B BMP7	ATF3 SORL1 DUSP26 IL1B	CDKN2A TWIST1 BDKRB1 NTF3 BMP7	1.4
GO:0000902	cell morphogenesis	biological_process	20/293	1088/22360	0.1146	0.2161	20	SLITRK4 CCL3 COCH MCF2 LPAR1 ZSWIM4 GAP43 OPHN1 CRABP2 EGR2 SH3GL2 SEMA3A EPHA3 PARVB NTF3 CDH4 ANK3 BMP7 SHC3 CCL2	CCL3 ZSWIM4 EGR2 EPHA3 PARVB ANK3 CCL2	SLITRK4 COCH MCF2 LPAR1 GAP43 OPHN1 CRABP2 SH3GL2 SEMA3A NTF3 CDH4 BMP7 SHC3	1.4
GO:0015267	channel activity	molecular_function	13/293	710/22360	0.1846	0.2986	13	STAC GJA1 NOS1AP KCNIP1 TMEM63C AQP9 AHNAK JPH4 SGK2 KCND2 PKD2L1 ANK3 RYR3	KCNIP1 TMEM63C AQP9 PKD2L1 ANK3	STAC GJA1 NOS1AP AHNAK JPH4 SGK2 KCND2 RYR3	1.4
GO:0023052	signaling	biological_process	138/293	7503/22360	0.0001436	0.004644	138	CCL4 ANK3 ATF3 GPNMB NNAT PPP2R1B DUSP26 CXCR2 TRIM63 PPIA DPP4 KCNIP1 GPR88 DPF2 NTF3 ARHGAP26 CRLF1 IL1RN EPHA3 NAMPT PLA2G5 ANK1 CCL2 PTGES IRS1 RSPO3 PPBP OR6Q1 TIFAB ECM1 MARCO SLC8A1 DLK2 NFKBIZ AGTR1 WFIKKN2 CMTM2 BDKRB1 MOB3B ELANE HSPA8 IL1B S100A9 EGR2 SH3GL2 SORL1 CRABP2 FPR1 SCUBE1 SGK2 F2RL2 WNT11 CNTN1 CDKN2A BMF PDE11A PF4 ADRA1A PKD2L1 CCL8 TAGAP GRK3 RGS16 TNF RUNX2 CHRM3 OPHN1 S…	CCL4 ANK3 ATF3 DUSP26 CXCR2 KCNIP1 GPR88 DPF2 ARHGAP26 CRLF1 IL1RN EPHA3 NAMPT CCL2 PPBP OR6Q1 SLC8A1 DLK2 NFKBIZ WFIKKN2 CMTM2 HSPA8 IL1B S100A9 EGR2 SORL1 FPR1 SCUBE1 F2RL2 PF4 PKD2L1 CCL8 TAGAP RGS16 TNF CHRM3 PF4V1 COMP TAS2R16 FPR2 GREM2 PTGFR TREM1 TNFRSF10C SH3BP1 ALOX15 PROK2 CXCL1 CCL3 PDE10A CSRNP1 ADGRE3 ATP1A1 TRABD2A S100A8 SELE OR6K2 CXCR1 S100A12 S1PR4 OASL PMAIP1 CXCL8	GPNMB NNAT PPP2R1B TRIM63 PPIA DPP4 NTF3 PLA2G5 ANK1 PTGES IRS1 RSPO3 TIFAB ECM1 MARCO AGTR1 BDKRB1 MOB3B ELANE SH3GL2 CRABP2 SGK2 WNT11 CNTN1 CDKN2A BMF PDE11A ADRA1A GRK3 RUNX2 OPHN1 STAC IGFBP6 HTR2B WNT2 SCEL SCIMP DEFB1 RERGL LPAR1 PEAR1 TRIM9 CCL16 RYR3 PLEKHG4 PASK LYPD6 MCF2 GJA1 TSPAN2 CD24 UBD SIPA1L2 TWIST1 FGF11 ARFGEF3 CD70 ASPN GAP43 FRZB CELSR1 CCL26 SEMA3A ERBB3 GLI1 FAIM2 BMP7 SH…	1.4
GO:1902806	regulation of cell cycle G1/S phase transition	biological_process	4/293	218/22360	0.329	0.4618	4	GLI1 GPNMB CCL2 CDKN2A	CCL2	GLI1 GPNMB CDKN2A	1.4
GO:0031253	cell projection membrane	cellular_component	7/293	381/22360	0.2706	0.3983	7	SCIMP PKD2L1 DPP4 GAP43 FAP ANK1 PDZK1	PKD2L1	SCIMP DPP4 GAP43 FAP ANK1 PDZK1	1.4
GO:0016787	hydrolase activity	molecular_function	75/293	4128/22360	0.006054	0.03479	75	PPM1J RERGL DUSP26 PPP2R1B CCL4 CCL16 EPHA3 TUBAL3 ARHGAP26 NTF3 GPR88 LPAR1 ADPRHL1 DPP4 TUBB1 LVRN ADAMTSL4 MCM9 FAP ALOX15 ERCC6L2 PLEKHG4 CCL2 PLA2G5 SH3BP1 PPP1R36 CDC25B ADAMTS14 TMEM225B ECM1 STARD9 PHACTR3 S100A9 ELANE CFB HSPA8 ADAMTSL1 CTRL WFIKKN2 MMP23B FOLH1B VASH1 AGTR1 MMP27 SIPA1L2 WNT11 CCL26 PDE10A F2RL2 CCL3 MYO5B ADAMTS16 SORL1 ARFGEF3 APOBEC3A RGS16 TNF TAGAP SELE S100A8 CCL8…	DUSP26 CCL4 EPHA3 ARHGAP26 GPR88 TUBB1 LVRN ALOX15 CCL2 SH3BP1 S100A9 HSPA8 WFIKKN2 MMP23B VASH1 PDE10A F2RL2 CCL3 SORL1 APOBEC3A RGS16 TNF TAGAP SELE S100A8 CCL8 TRABD2A ATP1A1 PMAIP1 OASL S1PR4 CHRM3	PPM1J RERGL PPP2R1B CCL16 TUBAL3 NTF3 LPAR1 ADPRHL1 DPP4 ADAMTSL4 MCM9 FAP ERCC6L2 PLEKHG4 PLA2G5 PPP1R36 CDC25B ADAMTS14 TMEM225B ECM1 STARD9 PHACTR3 ELANE CFB ADAMTSL1 CTRL FOLH1B AGTR1 MMP27 SIPA1L2 WNT11 CCL26 MYO5B ADAMTS16 ARFGEF3 PDE11A ADRA1A PNPLA3 CPXM1 HTR2B PLA2G7 CMA1 OPHN1	1.39
GO:0007517	muscle organ development	biological_process	8/293	439/22360	0.2618	0.3896	8	ERBB3 GLI1 DCANP1 WNT2 TIFAB ATF3 TWIST1 EGR2	ATF3 EGR2	ERBB3 GLI1 DCANP1 WNT2 TIFAB TWIST1	1.39
GO:0001701	in utero embryonic development	biological_process	7/293	383/22360	0.2761	0.4041	7	WNT2 BMP7 VASH1 SALL4 RSPO3 HSD17B2 TWIST1	VASH1 HSD17B2	WNT2 BMP7 SALL4 RSPO3 TWIST1	1.39
GO:0022803	passive transmembrane transporter activity	molecular_function	13/293	712/22360	0.1877	0.3031	13	PKD2L1 ANK3 RYR3 SGK2 KCND2 STAC GJA1 NOS1AP KCNIP1 TMEM63C AQP9 AHNAK JPH4	PKD2L1 ANK3 KCNIP1 TMEM63C AQP9	RYR3 SGK2 KCND2 STAC GJA1 NOS1AP AHNAK JPH4	1.39
GO:0030054	cell junction	cellular_component	26/293	1429/22360	0.08698	0.1768	26	HSPA8 PPIA S100A9 ANK3 TRIM9 PARVB PPL ARHGAP26 AHNAK GAP43 DPP4 FAP ARVCF CDH4 FAIM2 ATP1A1 NAMPT SH3BP1 HTR2B SLC8A1 HMCN2 KCND2 LYPD6 GJA1 OPHN1 CHRM3	HSPA8 S100A9 ANK3 PARVB ARHGAP26 ATP1A1 NAMPT SH3BP1 SLC8A1 CHRM3	PPIA TRIM9 PPL AHNAK GAP43 DPP4 FAP ARVCF CDH4 FAIM2 HTR2B HMCN2 KCND2 LYPD6 GJA1 OPHN1	1.39
GO:0007154	cell communication	biological_process	137/293	7533/22360	0.0002416	0.006512	137	TIFAB ECM1 MARCO SLC8A1 RSPO3 PPBP OR6Q1 ANK1 CCL2 PTGES IRS1 NAMPT PLA2G5 DPF2 NTF3 ARHGAP26 CRLF1 IL1RN EPHA3 DPP4 GPR88 CXCR2 TRIM63 PPIA CCL4 ANK3 ATF3 GPNMB NNAT PPP2R1B DUSP26 IGFBP6 COMP HTR2B WNT2 SCEL CHRM3 OPHN1 STAC PF4V1 GRK3 RGS16 TNF RUNX2 CDKN2A BMF PDE11A PF4 ADRA1A PKD2L1 CCL8 TAGAP SCUBE1 SGK2 F2RL2 WNT11 CNTN1 EGR2 SH3GL2 SORL1 CRABP2 FPR1 WFIKKN2 CMTM2 BDKRB1 MOB3B ELANE HSPA8…	SLC8A1 PPBP OR6Q1 CCL2 NAMPT DPF2 ARHGAP26 CRLF1 IL1RN EPHA3 GPR88 CXCR2 CCL4 ANK3 ATF3 DUSP26 COMP CHRM3 PF4V1 RGS16 TNF PF4 PKD2L1 CCL8 TAGAP SCUBE1 F2RL2 EGR2 SORL1 FPR1 WFIKKN2 CMTM2 HSPA8 IL1B S100A9 DLK2 NFKBIZ ALOX15 PROK2 SH3BP1 PTGFR TREM1 TNFRSF10C FPR2 GREM2 TAS2R16 OASL PMAIP1 CXCL8 S1PR4 OR6K2 CXCR1 S100A12 ADGRE3 ATP1A1 TRABD2A S100A8 SELE PDE10A CSRNP1 CCL3 CXCL1	TIFAB ECM1 MARCO RSPO3 ANK1 PTGES IRS1 PLA2G5 NTF3 DPP4 TRIM63 PPIA GPNMB NNAT PPP2R1B IGFBP6 HTR2B WNT2 SCEL OPHN1 STAC GRK3 RUNX2 CDKN2A BMF PDE11A ADRA1A SGK2 WNT11 CNTN1 SH3GL2 CRABP2 BDKRB1 MOB3B ELANE AGTR1 TSPAN2 CD24 UBD LYPD6 MCF2 GJA1 PLEKHG4 PASK RYR3 PEAR1 TRIM9 CCL16 LPAR1 RERGL SCIMP DEFB1 KCND2 ADRA1B STK32C JPH4 DAPL1 NOS1AP STK32B BMP7 SHC3 FAIM2 CELSR1 CCL26 SEMA3A ERBB3 GLI1 TW…	1.39
GO:0032388	positive regulation of intracellular transport	biological_process	4/293	221/22360	0.3417	0.4748	4	IL1B ANK3 PDZK1 SORL1	IL1B ANK3 SORL1	PDZK1	1.38
GO:0005912	adherens junction	cellular_component	11/293	607/22360	0.2219	0.3422	11	CDH4 SH3BP1 HSPA8 PPIA FAP ARVCF GJA1 AHNAK DPP4 PARVB ARHGAP26	SH3BP1 HSPA8 PARVB ARHGAP26	CDH4 PPIA FAP ARVCF GJA1 AHNAK DPP4	1.38
GO:0004175	endopeptidase activity	molecular_function	17/293	940/22360	0.1557	0.2668	17	ADAMTS16 DPP4 SORL1 PMAIP1 CMA1 ADAMTS14 S100A8 MMP27 TRABD2A ELANE FAP CFB S100A9 CTRL WFIKKN2 TNF MMP23B	SORL1 PMAIP1 S100A8 TRABD2A S100A9 WFIKKN2 TNF MMP23B	ADAMTS16 DPP4 CMA1 ADAMTS14 MMP27 ELANE FAP CFB CTRL	1.38
GO:0046486	glycerolipid metabolic process	biological_process	9/293	496/22360	0.2502	0.3761	9	PLA2G7 FABP3 HTR2B ALOX15 FPR2 IRS1 THRSP PNPLA3 PLA2G5	ALOX15 FPR2	PLA2G7 FABP3 HTR2B IRS1 THRSP PNPLA3 PLA2G5	1.38
GO:0014070	response to organic cyclic compound	biological_process	18/293	992/22360	0.1432	0.2506	18	AQP9 CCL3 PTGFR SLC8A1 PMAIP1 IL1RN NAMPT ATP1A1 HSD3B2 PLA2G5 RYR3 SELL CCL2 PTGES TNF TRIM63 BMP7 IL1B	AQP9 CCL3 PTGFR SLC8A1 PMAIP1 IL1RN NAMPT ATP1A1 HSD3B2 SELL CCL2 TNF IL1B	PLA2G5 RYR3 PTGES TRIM63 BMP7	1.38
GO:0046983	protein dimerization activity	molecular_function	26/293	1437/22360	0.0918	0.1838	26	DLK2 ATF3 AGTR1 MTUS2 GREM2 CABYR SH3GL2 TWIST1 DPP4 CELSR1 HIST1H2AC SCUBE1 TRIM9 CRLF1 ERBB3 HIST1H4E NAMPT ADRA1A CDH4 DMRT2 ALX1 OLIG1 FAP THRSP BHLHE22 ADRA1B	DLK2 ATF3 GREM2 HIST1H2AC SCUBE1 CRLF1 HIST1H4E NAMPT OLIG1	AGTR1 MTUS2 CABYR SH3GL2 TWIST1 DPP4 CELSR1 TRIM9 ERBB3 ADRA1A CDH4 DMRT2 ALX1 FAP THRSP BHLHE22 ADRA1B	1.38
GO:0120035	regulation of plasma membrane bounded cell projection organization	biological_process	13/293	720/22360	0.2001	0.3181	13	CDH4 BMP7 S100A9 GAP43 CRABP2 ZSWIM4 ADAMTS16 MCF2 LPAR1 STMN2 CNTN1 EPHA3 SEMA3A	S100A9 ZSWIM4 EPHA3	CDH4 BMP7 GAP43 CRABP2 ADAMTS16 MCF2 LPAR1 STMN2 CNTN1 SEMA3A	1.38
GO:0010604	positive regulation of macromolecule metabolic process	biological_process	65/293	3600/22360	0.01168	0.0483	65	NOS1AP ADRA1B PMAIP1 WNT2 HTR2B ADRA1A PF4 TRABD2A SELE CCL8 S100A8 TNF SALL4 DMRT2 S100A12 RUNX2 BMP7 SORL1 EGR2 TWIST1 ZFHX4 CCL3 FPR1 CCL26 CNTN1 GLI1 CSRNP1 WNT11 ERBB3 SEMA3A RBM3 AGTR1 S100A9 IL1B ELANE BEX1 HTATIP2 SIX2 MARCO CD24 PLA2G5 CDC25B NAMPT SPON1 CCL2 ALX1 PASK PROK2 IRS1 ALOX15 LPAR1 PTGFR NTF3 DPF2 CCL16 IL1RN CRLF1 GPNMB ATF3 ANK3 CCL4 NFE2 DUSP26 SCIMP FPR2	PMAIP1 PF4 TRABD2A SELE CCL8 S100A8 TNF S100A12 SORL1 EGR2 CCL3 FPR1 CSRNP1 S100A9 IL1B SIX2 NAMPT SPON1 CCL2 PROK2 ALOX15 PTGFR DPF2 IL1RN CRLF1 ATF3 ANK3 CCL4 NFE2 DUSP26 FPR2	NOS1AP ADRA1B WNT2 HTR2B ADRA1A SALL4 DMRT2 RUNX2 BMP7 TWIST1 ZFHX4 CCL26 CNTN1 GLI1 WNT11 ERBB3 SEMA3A RBM3 AGTR1 ELANE BEX1 HTATIP2 MARCO CD24 PLA2G5 CDC25B ALX1 PASK IRS1 LPAR1 NTF3 CCL16 GPNMB SCIMP	1.38
GO:0007268	chemical synaptic transmission	biological_process	14/293	778/22360	0.1923	0.3086	14	CHRM3 OPHN1 EGR2 JPH4 NTF3 KCND2 TRIM9 HTR2B ADRA1A TNF CCL2 SHC3 HSPA8 IL1B	CHRM3 EGR2 TNF CCL2 HSPA8 IL1B	OPHN1 JPH4 NTF3 KCND2 TRIM9 HTR2B ADRA1A SHC3	1.37
GO:0005874	microtubule	cellular_component	8/293	446/22360	0.2795	0.4089	8	TPPP3 TUBB1 TTLL6 PARP4 TRIM63 MTUS2 SLC8A1 TUBAL3	TUBB1 TTLL6 SLC8A1	TPPP3 PARP4 TRIM63 MTUS2 TUBAL3	1.37
GO:0110053	regulation of actin filament organization	biological_process	5/293	279/22360	0.3335	0.4669	5	CCL26 ALOX15 WNT11 SH3BP1 LPAR1	ALOX15 SH3BP1	CCL26 WNT11 LPAR1	1.37
GO:0030111	regulation of Wnt signaling pathway	biological_process	7/293	390/22360	0.2959	0.4264	7	IGFBP6 WNT11 GLI1 SCEL TRABD2A RSPO3 FRZB	TRABD2A	IGFBP6 WNT11 GLI1 SCEL RSPO3 FRZB	1.37
GO:0048731	system development	biological_process	96/293	5348/22360	0.002885	0.02512	96	VASH1 CXCL1 STMN2 PCDH19 KRT24 CCL3 FRZB GAP43 ASPN FGF11 TWIST1 GLI1 ERBB3 SEMA3A CSRNP1 CELSR1 S100A8 FAIM2 SHC3 BMP7 DMRT2 SALL4 SLITRK4 CXCL8 CMA1 NEXMIF HSD3B2 FPR2 DCANP1 COCH LPAR1 PROK2 OLIG1 ALOX15 ALX1 GJA1 HTATIP2 MCF2 PRDM8 BEX1 UBD CD24 TSPAN2 AGTR1 NFKBIZ HSD17B2 S100A9 IL1B WFIKKN2 ADAMTS16 DIO3 CRABP2 SORL1 NUP133 MDGA2 SH3GL2 EGR2 CNTN1 WNT11 PPL SCUBE1 ADRA1A PF4 HIST1H4E RUNX2 …	VASH1 CXCL1 CCL3 CSRNP1 S100A8 CXCL8 HSD3B2 FPR2 PROK2 OLIG1 ALOX15 NFKBIZ HSD17B2 S100A9 IL1B WFIKKN2 SORL1 MDGA2 EGR2 SCUBE1 PF4 HIST1H4E TNF CHRM3 ZSWIM4 COMP NFE2 ATF3 ANK3 CXCR2 EPHA3 CRLF1 ARHGAP26 DPF2 NAMPT CCL2 SIX2 SLC8A1	STMN2 PCDH19 KRT24 FRZB GAP43 ASPN FGF11 TWIST1 GLI1 ERBB3 SEMA3A CELSR1 FAIM2 SHC3 BMP7 DMRT2 SALL4 SLITRK4 CMA1 NEXMIF DCANP1 COCH LPAR1 ALX1 GJA1 HTATIP2 MCF2 PRDM8 BEX1 UBD CD24 TSPAN2 AGTR1 ADAMTS16 DIO3 CRABP2 NUP133 SH3GL2 CNTN1 WNT11 PPL ADRA1A RUNX2 OPHN1 BHLHE22 SCEL WNT2 HTR2B THBS2 NNAT GPNMB NTF3 CDH4 FAP RSPO3 DHRS2 ECM1 TIFAB	1.37
GO:0072659	protein localization to plasma membrane	biological_process	5/293	278/22360	0.3298	0.4622	5	STAC EPHA3 ANK1 ANK3 TNF	EPHA3 ANK3 TNF	STAC ANK1	1.37
GO:0031344	regulation of cell projection organization	biological_process	13/293	730/22360	0.2164	0.3363	13	BMP7 S100A9 CDH4 SEMA3A CNTN1 EPHA3 ZSWIM4 GAP43 CRABP2 ADAMTS16 MCF2 LPAR1 STMN2	S100A9 EPHA3 ZSWIM4	BMP7 CDH4 SEMA3A CNTN1 GAP43 CRABP2 ADAMTS16 MCF2 LPAR1 STMN2	1.36
GO:0010952	positive regulation of peptidase activity	biological_process	4/293	224/22360	0.3545	0.4891	4	S100A9 S100A8 PMAIP1 TNF	S100A9 S100A8 PMAIP1 TNF		1.36
GO:0033673	negative regulation of kinase activity	biological_process	5/293	280/22360	0.3372	0.4688	5	DUSP26 BMP7 IL1B SORL1 CDKN2A	DUSP26 IL1B SORL1	BMP7 CDKN2A	1.36
GO:0006796	phosphate-containing compound metabolic process	biological_process	64/293	3594/22360	0.01621	0.06137	64	TNF FABP3 GRK3 S100A12 BMP7 SHC3 MEX3B ADRA1A CDKN2A PNPLA3 ATP1A1 CCL8 PLA2G7 STK32C HTR2B ADRA1B STK32B CCNL1 BDKRB1 ELANE IL1B SGK2 PDE10A CCL26 WNT11 ERBB3 SEMA3A CNTN1 NUP133 SORL1 TWIST1 ARFGEF3 CCL3 FPR1 CCL2 FAR2 PROK2 PASK ALOX15 IRS1 PLA2G5 PPP1R36 NAMPT CDC25B ELOVL6 MARCO TMEM225B CD24 PHACTR3 NMNAT2 FPR2 PPM1J GPNMB ATF3 CCL4 DUSP26 SCIMP PPP2R1B NTF3 CCL16 EPHA3 IL1RN CRLF1 LPAR1	TNF S100A12 ATP1A1 CCL8 CCNL1 IL1B PDE10A SORL1 CCL3 FPR1 CCL2 PROK2 ALOX15 NAMPT FPR2 ATF3 CCL4 DUSP26 EPHA3 IL1RN CRLF1	FABP3 GRK3 BMP7 SHC3 MEX3B ADRA1A CDKN2A PNPLA3 PLA2G7 STK32C HTR2B ADRA1B STK32B BDKRB1 ELANE SGK2 CCL26 WNT11 ERBB3 SEMA3A CNTN1 NUP133 TWIST1 ARFGEF3 FAR2 PASK IRS1 PLA2G5 PPP1R36 CDC25B ELOVL6 MARCO TMEM225B CD24 PHACTR3 NMNAT2 PPM1J GPNMB SCIMP PPP2R1B NTF3 CCL16 LPAR1	1.36
GO:0016055	Wnt signaling pathway	biological_process	10/293	562/22360	0.2577	0.3838	10	TRABD2A CD24 SCEL WNT2 WNT11 GLI1 IGFBP6 CELSR1 FRZB RSPO3	TRABD2A	CD24 SCEL WNT2 WNT11 GLI1 IGFBP6 CELSR1 FRZB RSPO3	1.36
GO:0009893	positive regulation of metabolic process	biological_process	69/293	3899/22360	0.01456	0.05601	69	FPR2 SCIMP NFE2 DUSP26 CCL4 ANK3 GPNMB ATF3 IL1RN CRLF1 CCL16 DPF2 NTF3 PTGFR LPAR1 ALOX15 IRS1 PROK2 PASK ALX1 SPON1 CCL2 DIO2 ELOVL6 NAMPT CDC25B PLA2G5 CD24 MARCO SIX2 HTATIP2 GJA1 BEX1 ELANE IL1B S100A9 AGTR1 RBM3 WNT11 CSRNP1 SEMA3A ERBB3 CNTN1 GLI1 CCL26 FPR1 CCL3 TWIST1 ZFHX4 EGR2 SORL1 BMP7 RUNX2 S100A12 FABP3 SALL4 DMRT2 TNF CCL8 S100A8 SELE TRABD2A ADRA1A PF4 HTR2B PMAIP1 ADRA1B WNT2 NO…	FPR2 NFE2 DUSP26 CCL4 ANK3 ATF3 IL1RN CRLF1 DPF2 PTGFR ALOX15 PROK2 SPON1 CCL2 NAMPT SIX2 IL1B S100A9 CSRNP1 FPR1 CCL3 EGR2 SORL1 S100A12 TNF CCL8 S100A8 SELE TRABD2A PF4 PMAIP1	SCIMP GPNMB CCL16 NTF3 LPAR1 IRS1 PASK ALX1 DIO2 ELOVL6 CDC25B PLA2G5 CD24 MARCO HTATIP2 GJA1 BEX1 ELANE AGTR1 RBM3 WNT11 SEMA3A ERBB3 CNTN1 GLI1 CCL26 TWIST1 ZFHX4 BMP7 RUNX2 FABP3 SALL4 DMRT2 ADRA1A HTR2B ADRA1B WNT2 NOS1AP	1.35
GO:0048666	neuron development	biological_process	21/293	1190/22360	0.1496	0.2592	21	NTF3 CNTN1 EPHA3 SEMA3A EGR2 SH3GL2 GAP43 CRABP2 LPAR1 DIO3 STMN2 S100A9 ANK3 TSPAN2 OPHN1 ZSWIM4 MCF2 SLITRK4 SHC3 BMP7 CDH4	EPHA3 EGR2 S100A9 ANK3 ZSWIM4	NTF3 CNTN1 SEMA3A SH3GL2 GAP43 CRABP2 LPAR1 DIO3 STMN2 TSPAN2 OPHN1 MCF2 SLITRK4 SHC3 BMP7 CDH4	1.35
GO:0046942	carboxylic acid transport	biological_process	6/293	340/22360	0.3324	0.4655	6	THRSP IL1B FABP3 AQP9 SLC7A10 PLA2G5	IL1B AQP9	THRSP FABP3 SLC7A10 PLA2G5	1.35
GO:0031325	positive regulation of cellular metabolic process	biological_process	63/293	3568/22360	0.02002	0.06909	63	HTATIP2 SIX2 BEX1 CD24 MARCO PLA2G5 NAMPT CDC25B PROK2 PASK ALOX15 IRS1 SPON1 CCL2 ALX1 LPAR1 CCL16 IL1RN CRLF1 NTF3 DPF2 NFE2 DUSP26 SCIMP GPNMB ATF3 CCL4 FPR2 NOS1AP HTR2B ADRA1B PMAIP1 WNT2 SELE CCL8 S100A8 TRABD2A ADRA1A PF4 S100A12 BMP7 RUNX2 TNF FABP3 SALL4 DMRT2 CCL3 FPR1 ZFHX4 TWIST1 EGR2 CSRNP1 WNT11 ERBB3 SEMA3A CNTN1 GLI1 RBM3 CCL26 AGTR1 S100A9 ELANE IL1B	SIX2 NAMPT PROK2 ALOX15 SPON1 CCL2 IL1RN CRLF1 DPF2 NFE2 DUSP26 ATF3 CCL4 FPR2 PMAIP1 SELE CCL8 S100A8 TRABD2A PF4 S100A12 TNF CCL3 FPR1 EGR2 CSRNP1 S100A9 IL1B	HTATIP2 BEX1 CD24 MARCO PLA2G5 CDC25B PASK IRS1 ALX1 LPAR1 CCL16 NTF3 SCIMP GPNMB NOS1AP HTR2B ADRA1B WNT2 ADRA1A BMP7 RUNX2 FABP3 SALL4 DMRT2 ZFHX4 TWIST1 WNT11 ERBB3 SEMA3A CNTN1 GLI1 RBM3 CCL26 AGTR1 ELANE	1.35
GO:0043066	negative regulation of apoptotic process	biological_process	18/293	1021/22360	0.1759	0.2886	18	PTGFR NTF3 COMP WNT11 ERBB3 DHRS2 CRLF1 HTR2B TWIST1 HTATIP2 TNF CCL2 CXCR2 PROK2 IL1B BMP7 PF4 FAIM2	PTGFR COMP CRLF1 TNF CCL2 CXCR2 PROK2 IL1B PF4	NTF3 WNT11 ERBB3 DHRS2 HTR2B TWIST1 HTATIP2 BMP7 FAIM2	1.35
GO:0198738	cell-cell signaling by wnt	biological_process	10/293	564/22360	0.262	0.3897	10	TRABD2A WNT11 GLI1 WNT2 CD24 SCEL IGFBP6 CELSR1 RSPO3 FRZB	TRABD2A	WNT11 GLI1 WNT2 CD24 SCEL IGFBP6 CELSR1 RSPO3 FRZB	1.35
GO:0010941	regulation of cell death	biological_process	35/293	1976/22360	0.07148	0.1548	35	S100A9 IL1B CXCR2 PPP2R1B GPNMB ATF3 WNT11 ERBB3 CRLF1 TNFRSF10C NTF3 PTGFR CCL3 LPAR1 SORL1 FRZB TWIST1 PROK2 ADAMTSL4 BMP7 FAP CCL2 TNF S100A8 BMF PF4 CDKN2A FAIM2 UBD HTR2B PMAIP1 DHRS2 COMP HTATIP2 MCF2	S100A9 IL1B CXCR2 ATF3 CRLF1 TNFRSF10C PTGFR CCL3 SORL1 PROK2 CCL2 TNF S100A8 PF4 PMAIP1 COMP	PPP2R1B GPNMB WNT11 ERBB3 NTF3 LPAR1 FRZB TWIST1 ADAMTSL4 BMP7 FAP BMF CDKN2A FAIM2 UBD HTR2B DHRS2 HTATIP2 MCF2	1.35
GO:0002443	leukocyte mediated immunity	biological_process	19/293	1079/22360	0.1685	0.2809	19	SELL S100A8 ADGRE3 HSPA8 CXCR1 IL1B PPIA FPR2 ELANE S100A12 S100A9 CXCL1 CXCR2 TNF SLC2A3 FPR1 PPBP CCL3 FCAR	SELL S100A8 ADGRE3 HSPA8 CXCR1 IL1B FPR2 S100A12 S100A9 CXCL1 CXCR2 TNF SLC2A3 FPR1 PPBP CCL3 FCAR	PPIA ELANE	1.34
GO:0006629	lipid metabolic process	biological_process	27/293	1540/22360	0.1175	0.2186	27	FAR2 TNF PTGES FABP3 THRSP ALOX15 IRS1 PLA2G5 PNPLA3 ATP1A1 ELOVL6 PLA2G7 HTR2B DHRS2 ST8SIA1 CYP27C1 PTGS1 FPR2 IL1B HSD3B2 HSD17B2 AGTR1 LRCOL1 IL1RN CRABP2 SORL1 TWIST1	TNF ALOX15 ATP1A1 FPR2 IL1B HSD3B2 HSD17B2 IL1RN SORL1	FAR2 PTGES FABP3 THRSP IRS1 PLA2G5 PNPLA3 ELOVL6 PLA2G7 HTR2B DHRS2 ST8SIA1 CYP27C1 PTGS1 AGTR1 LRCOL1 CRABP2 TWIST1	1.34
GO:0055085	transmembrane transport	biological_process	32/293	1822/22360	0.09093	0.1823	32	ANK3 IL1B HSPA8 SLC2A3 BDKRB1 CCL3 KCNIP1 AHNAK TWIST1 TRAM1L1 SGK2 PDZK1 PKD2L1 SLC7A10 RYR3 ATP1A1 MFSD4A THRSP IRS1 TNF PPBP GJA1 STAC NOS1AP AQP9 TMEM63C JPH4 HTR2B SLC8A1 TUSC3 SLC35E3 KCND2	ANK3 IL1B HSPA8 SLC2A3 CCL3 KCNIP1 PKD2L1 ATP1A1 TNF PPBP AQP9 TMEM63C SLC8A1	BDKRB1 AHNAK TWIST1 TRAM1L1 SGK2 PDZK1 SLC7A10 RYR3 MFSD4A THRSP IRS1 GJA1 STAC NOS1AP JPH4 HTR2B TUSC3 SLC35E3 KCND2	1.34
GO:0046488	phosphatidylinositol metabolic process	biological_process	4/293	228/22360	0.3719	0.5089	4	IRS1 HTR2B FPR2 PLA2G5	FPR2	IRS1 HTR2B PLA2G5	1.34
GO:0042277	peptide binding	molecular_function	8/293	454/22360	0.3005	0.4303	8	PPIA FPR2 BDKRB1 PTGES MARCO CMA1 SORL1 LVRN	FPR2 SORL1 LVRN	PPIA BDKRB1 PTGES MARCO CMA1	1.34
GO:0043393	regulation of protein binding	biological_process	4/293	229/22360	0.3763	0.5123	4	GREM2 SPON1 WFIKKN2 SORL1	GREM2 SPON1 WFIKKN2 SORL1		1.33
GO:0007275	multicellular organism development	biological_process	104/293	5989/22360	0.005258	0.03153	104	SHC3 BMP7 DMRT2 SALL4 ARVCF S100A8 FAIM2 ADRA1B CHST2 CXCL8 CMA1 SLITRK4 CXCL1 VASH1 GLI1 SEMA3A ERBB3 CSRNP1 CELSR1 EGFL6 PCDH19 STMN2 KRT24 CCL3 FGF11 TWIST1 FRZB GAP43 ASPN OLIG1 ALOX15 PROK2 ALX1 CD24 UBD TSPAN2 MCF2 PRDM8 GJA1 HTATIP2 BEX1 DCANP1 FPR2 GREM2 NEXMIF HSD3B2 LPAR1 COCH RUNX2 TNF HIST1H4E PF4 ADRA1A SCEL WNT2 HTR2B THBS2 COMP BHLHE22 OPHN1 CHRM3 ZSWIM4 IL1B PPDPFL S100A9 WFIKKN2 …	S100A8 CXCL8 CXCL1 VASH1 CSRNP1 CCL3 OLIG1 ALOX15 PROK2 FPR2 GREM2 HSD3B2 TNF HIST1H4E PF4 COMP CHRM3 ZSWIM4 IL1B PPDPFL S100A9 WFIKKN2 HSD17B2 NFKBIZ SCUBE1 EGR2 SORL1 MDGA2 CCL2 NAMPT SLC8A1 SIX2 CXCR2 NFE2 ATF3 ANK3 CRLF1 IL1RN EPHA3 DPF2 ARHGAP26	SHC3 BMP7 DMRT2 SALL4 ARVCF FAIM2 ADRA1B CHST2 CMA1 SLITRK4 GLI1 SEMA3A ERBB3 CELSR1 EGFL6 PCDH19 STMN2 KRT24 FGF11 TWIST1 FRZB GAP43 ASPN ALX1 CD24 UBD TSPAN2 MCF2 PRDM8 GJA1 HTATIP2 BEX1 DCANP1 NEXMIF LPAR1 COCH RUNX2 ADRA1A SCEL WNT2 HTR2B THBS2 BHLHE22 OPHN1 SSC5D AGTR1 CNTN1 WNT11 PPL ADAMTS16 DIO3 SH3GL2 CRABP2 NUP133 FAP CDH4 DHRS2 ECM1 TIFAB RSPO3 NNAT GPNMB NTF3	1.33
GO:0033218	amide binding	molecular_function	9/293	517/22360	0.3	0.4311	9	SORL1 LVRN PNPLA3 PTGES BDKRB1 MARCO CMA1 FPR2 PPIA	SORL1 LVRN FPR2	PNPLA3 PTGES BDKRB1 MARCO CMA1 PPIA	1.33
GO:0045637	regulation of myeloid cell differentiation	biological_process	5/293	286/22360	0.3597	0.4949	5	NFE2 CCL3 HIST1H4E TNF PF4	NFE2 CCL3 HIST1H4E TNF PF4		1.33
GO:0043005	neuron projection	cellular_component	24/293	1383/22360	0.1483	0.2572	24	LPAR1 KCNIP1 STMN2 SH3GL2 GAP43 RBM3 TRIM9 SEMA3A EPHA3 NTF3 ANK3 HSPA8 PTGS1 BDKRB1 NMNAT2 LYPD6 JPH4 MLPH OPHN1 CHRM3 HTR2B SLC8A1 KCND2 ANK1	KCNIP1 EPHA3 ANK3 HSPA8 CHRM3 SLC8A1	LPAR1 STMN2 SH3GL2 GAP43 RBM3 TRIM9 SEMA3A NTF3 PTGS1 BDKRB1 NMNAT2 LYPD6 JPH4 MLPH OPHN1 HTR2B KCND2 ANK1	1.32
GO:0051224	negative regulation of protein transport	biological_process	4/293	231/22360	0.3851	0.5211	4	TNF SSC5D IRS1 IL1B	TNF IL1B	SSC5D IRS1	1.32
GO:0030154	cell differentiation	biological_process	80/293	4631/22360	0.01539	0.05861	80	TWIST1 GAP43 FRZB KRT24 STMN2 CCL3 CELSR1 EGFL6 GLI1 ERBB3 SEMA3A FAIM2 S100A8 SHC3 BMP7 DAPL1 SLITRK4 DEFB1 NEXMIF FPR2 CABYR LPAR1 COCH CDC25B SH3BP1 ALX1 OLIG1 BEX1 MCF2 PRDM8 HTATIP2 TSPAN2 CD24 UBD DLK2 NFKBIZ AGTR1 WFIKKN2 PPDPFL IL1B S100A9 EGR2 SH3GL2 SORL1 CRABP2 MDGA2 NUP133 DIO3 SCUBE1 PARVB CNTN1 PPL WNT11 HIST1H4E ADRA1A PF4 TNF RUNX2 BHLHE22 OPHN1 ZSWIM4 COMP WNT2 SCEL HTR2B GPNMB A…	CCL3 S100A8 FPR2 SH3BP1 OLIG1 DLK2 NFKBIZ WFIKKN2 PPDPFL IL1B S100A9 EGR2 SORL1 MDGA2 SCUBE1 PARVB HIST1H4E PF4 TNF ZSWIM4 COMP ATF3 ANK3 NFE2 DPF2 EPHA3 CCL2 SIX2 SLC8A1	TWIST1 GAP43 FRZB KRT24 STMN2 CELSR1 EGFL6 GLI1 ERBB3 SEMA3A FAIM2 SHC3 BMP7 DAPL1 SLITRK4 DEFB1 NEXMIF CABYR LPAR1 COCH CDC25B ALX1 BEX1 MCF2 PRDM8 HTATIP2 TSPAN2 CD24 UBD AGTR1 SH3GL2 CRABP2 NUP133 DIO3 CNTN1 PPL WNT11 ADRA1A RUNX2 BHLHE22 OPHN1 WNT2 SCEL HTR2B GPNMB NNAT NTF3 CDH4 ADAMTSL4 ECM1 DHRS2	1.32
GO:0016485	protein processing	biological_process	4/293	231/22360	0.3851	0.5211	4	CPXM1 SPON1 COMP CMA1	SPON1 COMP	CPXM1 CMA1	1.32
GO:0071310	cellular response to organic substance	biological_process	53/293	3067/22360	0.04481	0.1124	53	RYR3 NAMPT CCL2 ALOX15 IRS1 PPBP MCF2 AQP9 ECM1 SLC8A1 CD24 ATF3 CCL4 CXCR2 GREM2 FPR2 PPIA LPAR1 NTF3 PTGFR CCL16 EPHA3 IL1RN CRLF1 PF4 ATP1A1 CCL8 TNF BMP7 CXCR1 RUNX2 CHRM3 PF4V1 CMA1 COMP OASL CXCL8 WNT2 AGTR1 WFIKKN2 CXCL1 IL1B HSPA8 ASPN TWIST1 SH3GL2 EGR2 CD70 CCL3 STMN2 FPR1 CCL26 WNT11	NAMPT CCL2 ALOX15 PPBP AQP9 SLC8A1 ATF3 CCL4 CXCR2 GREM2 FPR2 PTGFR EPHA3 IL1RN CRLF1 PF4 ATP1A1 CCL8 TNF CXCR1 CHRM3 PF4V1 COMP OASL CXCL8 WFIKKN2 CXCL1 IL1B HSPA8 EGR2 CCL3 FPR1	RYR3 IRS1 MCF2 ECM1 CD24 PPIA LPAR1 NTF3 CCL16 BMP7 RUNX2 CMA1 WNT2 AGTR1 ASPN TWIST1 SH3GL2 CD70 STMN2 CCL26 WNT11	1.32
GO:0001666	response to hypoxia	biological_process	7/293	406/22360	0.3434	0.4762	7	TWIST1 DPP4 KCND2 BMP7 SLC8A1 CD24 PMAIP1	SLC8A1 PMAIP1	TWIST1 DPP4 KCND2 BMP7 CD24	1.32
GO:0051246	regulation of protein metabolic process	biological_process	55/293	3179/22360	0.04052	0.105	55	LPAR1 NTF3 CCL16 IL1RN CRLF1 GPNMB ATF3 CCL4 DUSP26 SCIMP PPP2R1B FPR2 PHACTR3 MARCO ECM1 CD24 PLA2G5 PPP1R36 CDC25B SPON1 CCL2 DIO2 PROK2 PASK ALOX15 SORL1 TWIST1 CCL3 FPR1 CCL26 SEMA3A ERBB3 WNT11 CNTN1 RBM3 AGTR1 CCNL1 WFIKKN2 BDKRB1 S100A9 ELANE IL1B OPHN1 NOS1AP HTR2B PMAIP1 ADRA1B TRABD2A ADRA1A CDKN2A S100A8 CCL8 TNF S100A12 BMP7	IL1RN CRLF1 ATF3 CCL4 DUSP26 FPR2 SPON1 CCL2 PROK2 ALOX15 SORL1 CCL3 FPR1 CCNL1 WFIKKN2 S100A9 IL1B PMAIP1 TRABD2A S100A8 CCL8 TNF S100A12	LPAR1 NTF3 CCL16 GPNMB SCIMP PPP2R1B PHACTR3 MARCO ECM1 CD24 PLA2G5 PPP1R36 CDC25B DIO2 PASK TWIST1 CCL26 SEMA3A ERBB3 WNT11 CNTN1 RBM3 AGTR1 BDKRB1 ELANE OPHN1 NOS1AP HTR2B ADRA1B ADRA1A CDKN2A BMP7	1.32
GO:0005925	focal adhesion	cellular_component	8/293	464/22360	0.3277	0.4605	8	GJA1 AHNAK DPP4 HSPA8 FAP PARVB PPIA ARHGAP26	HSPA8 PARVB ARHGAP26	GJA1 AHNAK DPP4 FAP PPIA	1.32
GO:0001816	cytokine production	biological_process	17/293	983/22360	0.2105	0.3307	17	TNF S100A9 S100A12 ELANE IL1B PF4 GPNMB SSC5D S100A8 CMA1 WNT11 HTR2B IL1RN CD24 TWIST1 JPH4 CCL3	TNF S100A9 S100A12 IL1B PF4 S100A8 IL1RN CCL3	ELANE GPNMB SSC5D CMA1 WNT11 HTR2B CD24 TWIST1 JPH4	1.32
GO:0150034	distal axon	cellular_component	5/293	290/22360	0.3751	0.5108	5	CHRM3 GAP43 OPHN1 STMN2 HSPA8	CHRM3 HSPA8	GAP43 OPHN1 STMN2	1.32
GO:0045296	cadherin binding	molecular_function	6/293	348/22360	0.3593	0.4945	6	ARVCF HSPA8 PPL AHNAK ANK3 CDH4	HSPA8 ANK3	ARVCF PPL AHNAK CDH4	1.32
GO:0005924	cell-substrate adherens junction	cellular_component	8/293	467/22360	0.3361	0.47	8	ARHGAP26 HSPA8 FAP PARVB PPIA AHNAK DPP4 GJA1	ARHGAP26 HSPA8 PARVB	FAP PPIA AHNAK DPP4 GJA1	1.31
GO:0043069	negative regulation of programmed cell death	biological_process	18/293	1050/22360	0.2131	0.3339	18	TWIST1 HTATIP2 PTGFR COMP NTF3 ERBB3 WNT11 DHRS2 CRLF1 HTR2B PF4 FAIM2 TNF CCL2 CXCR2 PROK2 IL1B BMP7	PTGFR COMP CRLF1 PF4 TNF CCL2 CXCR2 PROK2 IL1B	TWIST1 HTATIP2 NTF3 ERBB3 WNT11 DHRS2 HTR2B FAIM2 BMP7	1.31
GO:0017111	nucleoside-triphosphatase activity	molecular_function	27/293	1577/22360	0.1462	0.2546	27	ERCC6L2 MCM9 PLEKHG4 CCL2 RGS16 CCL8 TAGAP ATP1A1 SH3BP1 HTR2B STARD9 OPHN1 HSPA8 RERGL CCL4 SIPA1L2 TUBAL3 EPHA3 WNT11 CCL16 NTF3 ARHGAP26 CCL26 MYO5B GPR88 CCL3 TUBB1	CCL2 RGS16 CCL8 TAGAP ATP1A1 SH3BP1 HSPA8 CCL4 EPHA3 ARHGAP26 GPR88 CCL3 TUBB1	ERCC6L2 MCM9 PLEKHG4 HTR2B STARD9 OPHN1 RERGL SIPA1L2 TUBAL3 WNT11 CCL16 NTF3 CCL26 MYO5B	1.31
GO:0030855	epithelial cell differentiation	biological_process	15/293	873/22360	0.2404	0.3633	15	KRT24 SIX2 OPHN1 FRZB WNT11 PPL GLI1 SCEL CD24 SCUBE1 SH3BP1 ADAMTSL4 BMP7 IL1B TNF	SIX2 SCUBE1 SH3BP1 IL1B TNF	KRT24 OPHN1 FRZB WNT11 PPL GLI1 SCEL CD24 ADAMTSL4 BMP7	1.31
GO:0099512	supramolecular fiber	cellular_component	18/293	1047/22360	0.2091	0.329	18	PARVB SLC8A1 TUBAL3 PPL AHNAK TUBB1 NOS1AP KRT24 TTLL6 PARP4 TRIM63 ANK1 MTUS2 PDE4DIP RYR3 TPPP3 ADRA1A ANK3	PARVB SLC8A1 TUBB1 TTLL6 ANK3	TUBAL3 PPL AHNAK NOS1AP KRT24 PARP4 TRIM63 ANK1 MTUS2 PDE4DIP RYR3 TPPP3 ADRA1A	1.31
GO:0048856	anatomical structure development	biological_process	112/293	6506/22360	0.00499	0.03017	112	S100A9 PPDPFL IL1B WFIKKN2 AGTR1 SSC5D NFKBIZ HSD17B2 CNTN1 PPL WNT11 PARVB SCUBE1 ADAMTS16 DIO3 SORL1 CRABP2 MDGA2 NUP133 EGR2 SH3GL2 RUNX2 TNF ADRA1A PF4 HIST1H4E WNT2 SCEL THBS2 HTR2B COMP CHRM3 OPHN1 ZSWIM4 BHLHE22 CXCR2 NFE2 PPP2R1B NNAT GPNMB ATF3 ANK3 EPHA3 IL1RN CRLF1 ARHGAP26 DPF2 NTF3 ADAMTSL4 FAP CCL2 CDH4 NAMPT DHRS2 SLC8A1 TIFAB ECM1 SIX2 RSPO3 CXCL1 VASH1 GLI1 CSRNP1 SEMA3A ERBB3 CE…	S100A9 PPDPFL IL1B WFIKKN2 NFKBIZ HSD17B2 PARVB SCUBE1 SORL1 MDGA2 EGR2 TNF PF4 HIST1H4E COMP CHRM3 ZSWIM4 CXCR2 NFE2 ATF3 ANK3 EPHA3 IL1RN CRLF1 ARHGAP26 DPF2 CCL2 NAMPT SLC8A1 SIX2 CXCL1 VASH1 CSRNP1 CCL3 S100A8 TRABD2A CXCL8 GREM2 FPR2 HSD3B2 PROK2 OLIG1 ALOX15 SH3BP1	AGTR1 SSC5D CNTN1 PPL WNT11 ADAMTS16 DIO3 CRABP2 NUP133 SH3GL2 RUNX2 ADRA1A WNT2 SCEL THBS2 HTR2B OPHN1 BHLHE22 PPP2R1B NNAT GPNMB NTF3 ADAMTSL4 FAP CDH4 DHRS2 TIFAB ECM1 RSPO3 GLI1 SEMA3A ERBB3 CELSR1 EGFL6 KRT24 STMN2 PCDH19 GAP43 FRZB ASPN TWIST1 FGF11 SHC3 BMP7 ARVCF SALL4 DMRT2 FAIM2 ADRA1B CHST2 CMA1 SLITRK4 CABYR DCANP1 DEFB1 NEXMIF COCH LPAR1 ALX1 CDC25B UBD CD24 TSPAN2 GJA1 HTATIP2 MCF2 …	1.31
GO:0032868	response to insulin	biological_process	5/293	291/22360	0.379	0.5158	5	IRS1 IL1B FABP3 NAMPT EGR2	IL1B NAMPT EGR2	IRS1 FABP3	1.31
GO:0097060	synaptic membrane	cellular_component	8/293	467/22360	0.3361	0.47	8	CHRM3 ADRA1A ANK3 FAIM2 CNTN1 SLC8A1 ANK1 KCND2	CHRM3 ANK3 SLC8A1	ADRA1A FAIM2 CNTN1 ANK1 KCND2	1.31
GO:0002819	regulation of adaptive immune response	biological_process	4/293	233/22360	0.3941	0.5316	4	NFKBIZ TNF ALOX15 IL1B	NFKBIZ TNF ALOX15 IL1B		1.31
GO:0005216	ion channel activity	molecular_function	11/293	648/22360	0.3062	0.4375	11	AHNAK JPH4 NOS1AP KCNIP1 TMEM63C STAC KCND2 SGK2 ANK3 RYR3 PKD2L1	KCNIP1 TMEM63C ANK3 PKD2L1	AHNAK JPH4 NOS1AP STAC KCND2 SGK2 RYR3	1.3
GO:0030055	cell-substrate junction	cellular_component	8/293	471/22360	0.3475	0.4803	8	ARHGAP26 HSPA8 FAP PARVB PPIA DPP4 AHNAK GJA1	ARHGAP26 HSPA8 PARVB	FAP PPIA DPP4 AHNAK GJA1	1.3
GO:0043281	regulation of cysteine-type endopeptidase activity involved in apoptotic process	biological_process	4/293	235/22360	0.4031	0.5411	4	S100A9 S100A8 PMAIP1 TNF	S100A9 S100A8 PMAIP1 TNF		1.3
GO:0050896	response to stimulus	biological_process	179/293	10538/22360	0.0007916	0.01463	179	CLEC2B MOB3B BDKRB1 WFIKKN2 CMTM2 HSPA8 ELANE SORL1 SH3GL2 F2RL2 SGK2 SCUBE1 CNTN1 WNT11 SLC7A10 PDE11A BMF HIST1H4E CDKN2A TAGAP PKD2L1 TNF CHRM3 OPHN1 PF4V1 COMP WNT2 SCEL GPNMB ANK3 NFE2 DUSP26 PPP2R1B SLC2A3 CXCR2 ARHGAP26 LRCOL1 DPF2 EPHA3 IL1RN CRLF1 PLA2G5 NAMPT CDH4 CCL2 IRS1 MXRA5 PPBP ECM1 SLC8A1 CFB FRZB TWIST1 FGF11 CCL26 CSRNP1 SEMA3A RBM3 ADGRE3 SELL S100A8 OR6K2 S100A12 CXCR1 JPH4 …	WFIKKN2 CMTM2 HSPA8 SORL1 F2RL2 SCUBE1 HIST1H4E TAGAP PKD2L1 TNF CHRM3 PF4V1 COMP ANK3 NFE2 DUSP26 SLC2A3 CXCR2 ARHGAP26 DPF2 EPHA3 IL1RN CRLF1 NAMPT CCL2 PPBP SLC8A1 CSRNP1 ADGRE3 SELL S100A8 OR6K2 S100A12 CXCR1 PMAIP1 ARID5A PTGFR PROK2 NFKBIZ DLK2 HSD17B2 S100A9 IL1B EGR2 FPR1 PF4 CCL8 RGS16 APOBEC3A ZSWIM4 ATF3 CCL4 GPR88 OR6Q1 HBQ1 CXCL1 VASH1 CCL3 PDE10A TRABD2A ATP1A1 SELE S1PR4 OASL CXCL8…	CLEC2B MOB3B BDKRB1 ELANE SH3GL2 SGK2 CNTN1 WNT11 SLC7A10 PDE11A BMF CDKN2A OPHN1 WNT2 SCEL GPNMB PPP2R1B LRCOL1 PLA2G5 CDH4 IRS1 MXRA5 ECM1 CFB FRZB TWIST1 FGF11 CCL26 SEMA3A RBM3 JPH4 NOS1AP STK32B CCDC80 KCND2 STK32C CHST2 SCIMP COCH PEAR1 RYR3 PASK ST8SIA1 PCLAF MCF2 CD24 AGTR1 SSC5D CRABP2 NUP133 PPL ADRA1A GRK3 RUNX2 STAC IGFBP6 HTR2B PTGS1 TRIM63 PPIA DPP4 PARP4 NTF3 PTGES ANK1 ERCC6L2 FAP…	1.3
GO:0030234	enzyme regulator activity	molecular_function	20/293	1171/22360	0.2005	0.3185	20	RGS16 CDKN2A PPP1R36 SH3BP1 CCL8 TAGAP HTR2B CD24 PHACTR3 OPHN1 CXCL1 WFIKKN2 CCNL1 SIPA1L2 PPP2R1B LRCOL1 ARHGAP26 WNT11 ERBB3 CCL3	RGS16 SH3BP1 CCL8 TAGAP CXCL1 WFIKKN2 CCNL1 ARHGAP26 CCL3	CDKN2A PPP1R36 HTR2B CD24 PHACTR3 OPHN1 SIPA1L2 PPP2R1B LRCOL1 WNT11 ERBB3	1.3
GO:0034220	ion transmembrane transport	biological_process	23/293	1364/22360	0.1953	0.3128	23	BDKRB1 ANK3 SGK2 PDZK1 CCL3 KCNIP1 AHNAK TWIST1 THRSP PKD2L1 SLC7A10 RYR3 ATP1A1 HTR2B SLC8A1 TUSC3 KCND2 GJA1 STAC NOS1AP AQP9 TMEM63C JPH4	ANK3 CCL3 KCNIP1 PKD2L1 ATP1A1 SLC8A1 AQP9 TMEM63C	BDKRB1 SGK2 PDZK1 AHNAK TWIST1 THRSP SLC7A10 RYR3 HTR2B TUSC3 KCND2 GJA1 STAC NOS1AP JPH4	1.29
GO:0032984	protein-containing complex disassembly	biological_process	6/293	355/22360	0.3836	0.5194	6	HSPA8 TNF NFE2 STMN2 SH3GL2 SH3BP1	HSPA8 TNF NFE2 SH3BP1	STMN2 SH3GL2	1.29
GO:0006811	ion transport	biological_process	31/293	1841/22360	0.146	0.2544	31	CNTN1 PDZK1 SGK2 CCL3 KCNIP1 TWIST1 AHNAK IL1B BDKRB1 ANK3 CCL4 SLC8A1 HTR2B TUSC3 KCND2 STAC GJA1 AQP9 TMEM63C NOS1AP JPH4 THRSP CCL2 FABP3 CCL8 PKD2L1 RYR3 SLC7A10 ADRA1A PLA2G5 ATP1A1	CCL3 KCNIP1 IL1B ANK3 CCL4 SLC8A1 AQP9 TMEM63C CCL2 CCL8 PKD2L1 ATP1A1	CNTN1 PDZK1 SGK2 TWIST1 AHNAK BDKRB1 HTR2B TUSC3 KCND2 STAC GJA1 NOS1AP JPH4 THRSP FABP3 RYR3 SLC7A10 ADRA1A PLA2G5	1.29
GO:1902495	transmembrane transporter complex	cellular_component	6/293	354/22360	0.3801	0.517	6	KCND2 KCNIP1 NOS1AP PKD2L1 RYR3 ATP1A1	KCNIP1 PKD2L1 ATP1A1	KCND2 NOS1AP RYR3	1.29
GO:0010035	response to inorganic substance	biological_process	10/293	595/22360	0.3341	0.4676	10	RYR3 ANK3 S100A8 PKD2L1 PTGES TNF ALOX15 BMP7 AQP9 SLC8A1	ANK3 S100A8 PKD2L1 TNF ALOX15 AQP9 SLC8A1	RYR3 PTGES BMP7	1.28
GO:0060548	negative regulation of cell death	biological_process	20/293	1194/22360	0.23	0.3534	20	CCL2 TNF CXCR2 PROK2 BMP7 IL1B GPNMB PF4 FAIM2 COMP NTF3 PTGFR ERBB3 WNT11 HTR2B CRLF1 DHRS2 SORL1 TWIST1 HTATIP2	CCL2 TNF CXCR2 PROK2 IL1B PF4 COMP PTGFR CRLF1 SORL1	BMP7 GPNMB FAIM2 NTF3 ERBB3 WNT11 HTR2B DHRS2 TWIST1 HTATIP2	1.28
GO:0016324	apical plasma membrane	cellular_component	6/293	358/22360	0.3942	0.5315	6	F2RL2 PDZK1 ERBB3 ATP1A1 DPP4 GJA1	F2RL2 ATP1A1	PDZK1 ERBB3 DPP4 GJA1	1.28
GO:0097367	carbohydrate derivative binding	molecular_function	41/293	2447/22360	0.1078	0.2069	41	STK32B PF4V1 TTLL6 OASL COMP CCDC80 THBS2 STK32C PNPLA3 ATP1A1 PDE11A PF4 SELL CCL8 SELE GRK3 BMP7 RUNX2 GAP43 MYO5B SGK2 PDE10A ERBB3 ELANE HSPA8 RSPO3 STARD9 NMNAT2 PLA2G5 TNXB ERCC6L2 MCM9 PASK TUBB1 LPAR1 HMMR EPHA3 TUBAL3 GPNMB RERGL GREM2	PF4V1 TTLL6 OASL COMP ATP1A1 PF4 SELL CCL8 SELE PDE10A HSPA8 TUBB1 EPHA3 GREM2	STK32B CCDC80 THBS2 STK32C PNPLA3 PDE11A GRK3 BMP7 RUNX2 GAP43 MYO5B SGK2 ERBB3 ELANE RSPO3 STARD9 NMNAT2 PLA2G5 TNXB ERCC6L2 MCM9 PASK LPAR1 HMMR TUBAL3 GPNMB RERGL	1.28
GO:0015893	drug transport	biological_process	4/293	238/22360	0.4167	0.5558	4	SLC7A10 PDZK1 HBM HBQ1	HBM HBQ1	SLC7A10 PDZK1	1.28
GO:0048513	animal organ development	biological_process	66/293	3921/22360	0.04303	0.1106	66	EGR2 TWIST1 FRZB MDGA2 ASPN NUP133 ADAMTS16 DIO3 KRT24 PCDH19 CCL3 CELSR1 SCUBE1 CNTN1 GLI1 WNT11 CSRNP1 PPL ERBB3 SEMA3A HSD17B2 NFKBIZ AGTR1 VASH1 IL1B OPHN1 COMP CMA1 WNT2 SCEL HTR2B CXCL8 FAIM2 HIST1H4E ADRA1A PF4 SALL4 TNF RUNX2 BMP7 LPAR1 COCH DPF2 CRLF1 EPHA3 GPNMB ATF3 HSD3B2 NNAT NFE2 CXCR2 DCANP1 RSPO3 SIX2 GJA1 TSPAN2 TIFAB ECM1 DHRS2 CD24 SLC8A1 UBD NAMPT ALX1 CCL2 ALOX15	EGR2 MDGA2 CCL3 SCUBE1 CSRNP1 HSD17B2 NFKBIZ VASH1 IL1B COMP CXCL8 HIST1H4E PF4 TNF DPF2 CRLF1 EPHA3 ATF3 HSD3B2 NFE2 CXCR2 SIX2 SLC8A1 NAMPT CCL2 ALOX15	TWIST1 FRZB ASPN NUP133 ADAMTS16 DIO3 KRT24 PCDH19 CELSR1 CNTN1 GLI1 WNT11 PPL ERBB3 SEMA3A AGTR1 OPHN1 CMA1 WNT2 SCEL HTR2B FAIM2 ADRA1A SALL4 RUNX2 BMP7 LPAR1 COCH GPNMB NNAT DCANP1 RSPO3 GJA1 TSPAN2 TIFAB ECM1 DHRS2 CD24 UBD ALX1	1.28
GO:0018105	peptidyl-serine phosphorylation	biological_process	5/293	299/22360	0.4105	0.5498	5	SGK2 TNF NTF3 STK32C STK32B	TNF	SGK2 NTF3 STK32C STK32B	1.28
GO:0051186	cofactor metabolic process	biological_process	8/293	478/22360	0.3677	0.5045	8	NAMPT ELOVL6 NMNAT2 HBM FAR2 PTGES SLC2A3 HBQ1	NAMPT HBM SLC2A3 HBQ1	ELOVL6 NMNAT2 FAR2 PTGES	1.28
GO:0006644	phospholipid metabolic process	biological_process	8/293	479/22360	0.3707	0.5074	8	PLA2G5 PNPLA3 FPR2 ALOX15 HTR2B IRS1 FABP3 PLA2G7	FPR2 ALOX15	PLA2G5 PNPLA3 HTR2B IRS1 FABP3 PLA2G7	1.27
GO:0050804	modulation of chemical synaptic transmission	biological_process	8/293	482/22360	0.3795	0.5163	8	IL1B TNF CCL2 NTF3 ADRA1A OPHN1 EGR2 JPH4	IL1B TNF CCL2 EGR2	NTF3 ADRA1A OPHN1 JPH4	1.27
GO:0097153	cysteine-type endopeptidase activity involved in apoptotic process	molecular_function	4/293	241/22360	0.4304	0.5703	4	TNF PMAIP1 S100A8 S100A9	TNF PMAIP1 S100A8 S100A9		1.27
GO:0030099	myeloid cell differentiation	biological_process	8/293	480/22360	0.3736	0.5095	8	UBD DHRS2 TNF TSPAN2 NFE2 CCL3 PF4 HIST1H4E	TNF NFE2 CCL3 PF4 HIST1H4E	UBD DHRS2 TSPAN2	1.27
GO:0007254	JNK cascade	biological_process	4/293	240/22360	0.4258	0.5662	4	TNF IL1RN IL1B SEMA3A	TNF IL1RN IL1B	SEMA3A	1.27
GO:0044242	cellular lipid catabolic process	biological_process	4/293	240/22360	0.4258	0.5662	4	IRS1 PNPLA3 FABP3 TWIST1		IRS1 PNPLA3 FABP3 TWIST1	1.27
GO:0004713	protein tyrosine kinase activity	molecular_function	4/293	243/22360	0.4397	0.5791	4	ADRA1A ERBB3 EPHA3 CD24	EPHA3	ADRA1A ERBB3 CD24	1.26
GO:0034976	response to endoplasmic reticulum stress	biological_process	5/293	303/22360	0.4267	0.5671	5	CCL2 CXCL8 ALOX15 PMAIP1 ATF3	CCL2 CXCL8 ALOX15 PMAIP1 ATF3		1.26
GO:0016462	pyrophosphatase activity	molecular_function	27/293	1635/22360	0.2004	0.3185	27	SIPA1L2 CCL4 HSPA8 RERGL MYO5B GPR88 CCL3 TUBB1 TUBAL3 EPHA3 WNT11 CCL16 ARHGAP26 CCL26 NTF3 TAGAP CCL8 SH3BP1 ATP1A1 MCM9 ERCC6L2 CCL2 RGS16 PLEKHG4 STARD9 OPHN1 HTR2B	CCL4 HSPA8 GPR88 CCL3 TUBB1 EPHA3 ARHGAP26 TAGAP CCL8 SH3BP1 ATP1A1 CCL2 RGS16	SIPA1L2 RERGL MYO5B TUBAL3 WNT11 CCL16 CCL26 NTF3 MCM9 ERCC6L2 PLEKHG4 STARD9 OPHN1 HTR2B	1.26
GO:0008324	cation transmembrane transporter activity	molecular_function	15/293	908/22360	0.3013	0.4313	15	ATP1A1 ANK3 RYR3 SLC7A10 PKD2L1 AHNAK JPH4 NOS1AP KCNIP1 TMEM63C STAC KCND2 TUSC3 SGK2 SLC8A1	ATP1A1 ANK3 PKD2L1 KCNIP1 TMEM63C SLC8A1	RYR3 SLC7A10 AHNAK JPH4 NOS1AP STAC KCND2 TUSC3 SGK2	1.26
GO:0022857	transmembrane transporter activity	molecular_function	23/293	1398/22360	0.2356	0.3591	23	RYR3 SLC7A10 ATP1A1 MFSD4A PKD2L1 JPH4 PPBP GJA1 STAC NOS1AP TMEM63C AQP9 TUSC3 SLC35E3 KCND2 SLC8A1 ANK3 SLC2A3 AHNAK TWIST1 KCNIP1 SGK2 PDZK1	ATP1A1 PKD2L1 PPBP TMEM63C AQP9 SLC8A1 ANK3 SLC2A3 KCNIP1	RYR3 SLC7A10 MFSD4A JPH4 GJA1 STAC NOS1AP TUSC3 SLC35E3 KCND2 AHNAK TWIST1 SGK2 PDZK1	1.26
GO:0022890	inorganic cation transmembrane transporter activity	molecular_function	14/293	851/22360	0.3192	0.451	14	AHNAK JPH4 NOS1AP KCNIP1 TMEM63C STAC KCND2 TUSC3 SGK2 SLC8A1 ATP1A1 ANK3 RYR3 PKD2L1	KCNIP1 TMEM63C SLC8A1 ATP1A1 ANK3 PKD2L1	AHNAK JPH4 NOS1AP STAC KCND2 TUSC3 SGK2 RYR3	1.26
GO:0004888	transmembrane signaling receptor activity	molecular_function	29/293	1763/22360	0.1943	0.3114	29	OR6K2 CXCR1 ADGRE3 ADRA1A PKD2L1 SELE MARCO ADRA1B HTR2B CHRM3 LYPD6 S1PR4 OR6Q1 CXCR2 BDKRB1 FPR2 TAS2R16 AGTR1 PTGFR CELSR1 F2RL2 CRLF1 TNFRSF10C EPHA3 ERBB3 SORL1 FPR1 LPAR1 GPR88	OR6K2 CXCR1 ADGRE3 PKD2L1 SELE CHRM3 S1PR4 OR6Q1 CXCR2 FPR2 TAS2R16 PTGFR F2RL2 CRLF1 TNFRSF10C EPHA3 SORL1 FPR1 GPR88	ADRA1A MARCO ADRA1B HTR2B LYPD6 BDKRB1 AGTR1 CELSR1 ERBB3 LPAR1	1.26
GO:0008270	zinc ion binding	molecular_function	15/293	909/22360	0.3032	0.4339	15	ZSWIM4 LVRN ZFHX4 CPXM1 TRIM9 VAT1L MMP27 S100A8 APOBEC3A S100A12 S100A9 BBOX1 L3MBTL4 MMP23B TRIM63	ZSWIM4 LVRN VAT1L S100A8 APOBEC3A S100A12 S100A9 MMP23B	ZFHX4 CPXM1 TRIM9 MMP27 BBOX1 L3MBTL4 TRIM63	1.26
GO:0006955	immune response	biological_process	47/293	2851/22360	0.1085	0.2066	47	CXCR1 S100A12 APOBEC3A TNF SELL CCL8 S100A8 ADGRE3 PF4 CXCL8 OASL S1PR4 PF4V1 IL1B HSPA8 CFB ELANE S100A9 CXCL1 SSC5D CLEC2B NFKBIZ CCL26 FPR1 CCL3 CD70 ALOX15 CCL2 CD24 UBD ECM1 MARCO AQP9 PPBP PRG4 FPR2 PPIA CXCR2 SLC2A3 DEFB1 CCL4 ARID5A IL1RN FCAR CCL16 TREM1 COCH	CXCR1 S100A12 APOBEC3A TNF SELL CCL8 S100A8 ADGRE3 PF4 CXCL8 OASL S1PR4 PF4V1 IL1B HSPA8 S100A9 CXCL1 NFKBIZ FPR1 CCL3 ALOX15 CCL2 AQP9 PPBP FPR2 CXCR2 SLC2A3 CCL4 ARID5A IL1RN FCAR TREM1	CFB ELANE SSC5D CLEC2B CCL26 CD70 CD24 UBD ECM1 MARCO PRG4 PPIA DEFB1 CCL16 COCH	1.26
GO:0002376	immune system process	biological_process	63/293	3827/22360	0.06901	0.1522	63	CCL26 FPR1 CCL3 CD70 SH3GL2 IL1B HSPA8 CFB ELANE S100A9 CXCL1 BDKRB1 SSC5D CLEC2B NFKBIZ PMAIP1 CXCL8 OASL PLA2G7 PF4V1 S1PR4 RUNX2 CXCR1 S100A12 APOBEC3A TNF SELL CCL8 S100A8 SELE HIST1H4E ADGRE3 PF4 SLC7A10 IL1RN FCAR CCL16 DPF2 TREM1 COCH DPP4 FPR2 PPIA CXCR2 SLC2A3 DEFB1 NFE2 CCL4 GPNMB ARID5A DHRS2 CD24 UBD TSPAN2 ECM1 MARCO AQP9 PPBP PRG4 ALOX15 CCL2 NAMPT PLA2G5	FPR1 CCL3 IL1B HSPA8 S100A9 CXCL1 NFKBIZ PMAIP1 CXCL8 OASL PF4V1 S1PR4 CXCR1 S100A12 APOBEC3A TNF SELL CCL8 S100A8 SELE HIST1H4E ADGRE3 PF4 IL1RN FCAR DPF2 TREM1 FPR2 CXCR2 SLC2A3 NFE2 CCL4 ARID5A AQP9 PPBP ALOX15 CCL2 NAMPT	CCL26 CD70 SH3GL2 CFB ELANE BDKRB1 SSC5D CLEC2B PLA2G7 RUNX2 SLC7A10 CCL16 COCH DPP4 PPIA DEFB1 GPNMB DHRS2 CD24 UBD TSPAN2 ECM1 MARCO PRG4 PLA2G5	1.26
GO:0031252	cell leading edge	cellular_component	7/293	423/22360	0.3973	0.5352	7	DPP4 SH3BP1 STMN2 SCIMP ANK1 FAP PARVB	SH3BP1 PARVB	DPP4 STMN2 SCIMP ANK1 FAP	1.26
GO:0032502	developmental process	biological_process	115/293	7012/22360	0.01792	0.06339	115	COCH LPAR1 HSD3B2 NEXMIF DEFB1 CABYR GREM2 FPR2 DCANP1 BEX1 HTATIP2 GJA1 PRDM8 MCF2 TSPAN2 UBD CD24 SH3BP1 CDC25B ALX1 PROK2 ALOX15 OLIG1 ASPN GAP43 FRZB TWIST1 FGF11 CCL3 KRT24 STMN2 PCDH19 EGFL6 CELSR1 CSRNP1 SEMA3A ERBB3 GLI1 CXCL1 VASH1 DAPL1 SLITRK4 CMA1 CXCL8 CHST2 ADRA1B TRABD2A FAIM2 S100A8 ARVCF SALL4 DMRT2 BMP7 SHC3 ARHGAP26 DPF2 NTF3 EPHA3 IL1RN CRLF1 ANK3 GPNMB ATF3 NFE2 NNAT PPP2R1B …	HSD3B2 GREM2 FPR2 SH3BP1 PROK2 ALOX15 OLIG1 CCL3 CSRNP1 CXCL1 VASH1 CXCL8 TRABD2A S100A8 ARHGAP26 DPF2 EPHA3 IL1RN CRLF1 ANK3 ATF3 NFE2 CXCR2 SIX2 SLC8A1 NAMPT CCL2 MDGA2 SORL1 EGR2 SCUBE1 PARVB NFKBIZ DLK2 HSD17B2 WFIKKN2 S100A9 PPDPFL IL1B ZSWIM4 CHRM3 COMP PF4 HIST1H4E TNF	COCH LPAR1 NEXMIF DEFB1 CABYR DCANP1 BEX1 HTATIP2 GJA1 PRDM8 MCF2 TSPAN2 UBD CD24 CDC25B ALX1 ASPN GAP43 FRZB TWIST1 FGF11 KRT24 STMN2 PCDH19 EGFL6 CELSR1 SEMA3A ERBB3 GLI1 DAPL1 SLITRK4 CMA1 CHST2 ADRA1B FAIM2 ARVCF SALL4 DMRT2 BMP7 SHC3 NTF3 GPNMB NNAT PPP2R1B RSPO3 TIFAB ECM1 DHRS2 CDH4 ADAMTSL4 FAP NUP133 CRABP2 SH3GL2 DIO3 ADAMTS16 WNT11 PPL CNTN1 AGTR1 SSC5D OPHN1 BHLHE22 THBS2 HTR2B WNT2 S…	1.25
GO:0031410	cytoplasmic vesicle	cellular_component	44/293	2691/22360	0.1313	0.2361	44	RYR3 PPBP GJA1 NMNAT2 MARCO ECM1 PCDH7 GPNMB PPIA FPR2 SLC2A3 CXCR2 LPAR1 DPP4 FCAR EPHA3 TRIM9 TMEM35A NTF3 PKD2L1 SELL S100A8 BMF PF4 ADGRE3 ATP1A1 S100A12 CXCR1 TNF THBS2 CMA1 ACRBP S100A9 ELANE HSPA8 IL1B CXCL1 MYO5B STMN2 DIO3 FPR1 SORL1 ARFGEF3 SH3GL2	PPBP FPR2 SLC2A3 CXCR2 FCAR EPHA3 PKD2L1 SELL S100A8 PF4 ADGRE3 ATP1A1 S100A12 CXCR1 TNF ACRBP S100A9 HSPA8 IL1B CXCL1 FPR1 SORL1	RYR3 GJA1 NMNAT2 MARCO ECM1 PCDH7 GPNMB PPIA LPAR1 DPP4 TRIM9 TMEM35A NTF3 BMF THBS2 CMA1 ELANE MYO5B STMN2 DIO3 ARFGEF3 SH3GL2	1.25
GO:0016358	dendrite development	biological_process	4/293	245/22360	0.449	0.5895	4	SEMA3A MCF2 LPAR1 BMP7		SEMA3A MCF2 LPAR1 BMP7	1.25
GO:0048638	regulation of developmental growth	biological_process	6/293	366/22360	0.4231	0.5628	6	SEMA3A GLI1 WNT2 CRABP2 DIO3 CDH4		SEMA3A GLI1 WNT2 CRABP2 DIO3 CDH4	1.25
GO:0097708	intracellular vesicle	cellular_component	44/293	2694/22360	0.133	0.2389	44	PKD2L1 SELL S100A8 BMF PF4 ADGRE3 ATP1A1 S100A12 CXCR1 TNF THBS2 CMA1 ACRBP S100A9 ELANE IL1B HSPA8 CXCL1 STMN2 MYO5B DIO3 FPR1 SORL1 ARFGEF3 SH3GL2 RYR3 PPBP GJA1 NMNAT2 MARCO ECM1 PCDH7 GPNMB FPR2 PPIA SLC2A3 CXCR2 LPAR1 DPP4 EPHA3 FCAR TRIM9 TMEM35A NTF3	PKD2L1 SELL S100A8 PF4 ADGRE3 ATP1A1 S100A12 CXCR1 TNF ACRBP S100A9 IL1B HSPA8 CXCL1 FPR1 SORL1 PPBP FPR2 SLC2A3 CXCR2 EPHA3 FCAR	BMF THBS2 CMA1 ELANE STMN2 MYO5B DIO3 ARFGEF3 SH3GL2 RYR3 GJA1 NMNAT2 MARCO ECM1 PCDH7 GPNMB PPIA LPAR1 DPP4 TRIM9 TMEM35A NTF3	1.25
GO:0045202	synapse	cellular_component	21/293	1280/22360	0.2566	0.3837	21	HTR2B SLC8A1 KCND2 NMNAT2 LYPD6 NOS1AP SLITRK4 OPHN1 CHRM3 ANK1 ATP1A1 FAIM2 ADRA1A TRIM9 CNTN1 NTF3 LPAR1 SH3GL2 GAP43 HSPA8 ANK3	SLC8A1 CHRM3 ATP1A1 HSPA8 ANK3	HTR2B KCND2 NMNAT2 LYPD6 NOS1AP SLITRK4 OPHN1 ANK1 FAIM2 ADRA1A TRIM9 CNTN1 NTF3 LPAR1 SH3GL2 GAP43	1.25
GO:0015672	monovalent inorganic cation transport	biological_process	10/293	609/22360	0.3695	0.5061	10	PKD2L1 ATP1A1 ANK3 NOS1AP KCNIP1 TWIST1 SLC8A1 CNTN1 KCND2 SGK2	PKD2L1 ATP1A1 ANK3 KCNIP1 SLC8A1	NOS1AP TWIST1 CNTN1 KCND2 SGK2	1.25
GO:0031982	vesicle	cellular_component	72/293	4418/22360	0.06382	0.1442	72	MARCO ECM1 GJA1 PPBP NMNAT2 MXRA5 BBOX1 TNXB RYR3 NAMPT FCAR EPHA3 IL1RN TRIM9 TMEM35A PDZK1 NTF3 HIST1H2AC PARP4 LPAR1 TUBB1 DPP4 AHNAK PPIA FPR2 PTGS1 SLC2A3 CXCR2 DUSP26 DEFB1 PPP2R1B PCDH7 GPNMB SCEL THBS2 COMP CMA1 MLPH S100A12 CXCR1 BMP7 TNF FABP3 SELL S100A8 PKD2L1 PF4 BMF ATP1A1 HIST1H4E ADGRE3 CNTN1 PPL KRT24 MYO5B STMN2 FPR1 DIO3 SORL1 CRABP2 CD70 SH3GL2 GREB1 ARFGEF3 S100A9 HSPA8 IL1B …	PPBP NAMPT FCAR EPHA3 IL1RN HIST1H2AC TUBB1 FPR2 SLC2A3 CXCR2 DUSP26 COMP S100A12 CXCR1 TNF SELL S100A8 PKD2L1 PF4 ATP1A1 HIST1H4E ADGRE3 FPR1 SORL1 S100A9 HSPA8 IL1B CXCL1 ACRBP	MARCO ECM1 GJA1 NMNAT2 MXRA5 BBOX1 TNXB RYR3 TRIM9 TMEM35A PDZK1 NTF3 PARP4 LPAR1 DPP4 AHNAK PPIA PTGS1 DEFB1 PPP2R1B PCDH7 GPNMB SCEL THBS2 CMA1 MLPH BMP7 FABP3 BMF CNTN1 PPL KRT24 MYO5B STMN2 DIO3 CRABP2 CD70 SH3GL2 GREB1 ARFGEF3 CFB ELANE FOLH1B	1.24
GO:0032787	monocarboxylic acid metabolic process	biological_process	11/293	675/22360	0.3695	0.5061	11	TWIST1 CRABP2 NUP133 CYP27C1 PNPLA3 ELOVL6 FABP3 PTGS1 PTGES IRS1 ALOX15	ALOX15	TWIST1 CRABP2 NUP133 CYP27C1 PNPLA3 ELOVL6 FABP3 PTGS1 PTGES IRS1	1.24
GO:0045444	fat cell differentiation	biological_process	4/293	246/22360	0.4537	0.5937	4	FRZB TNF DLK2 EGR2	TNF DLK2 EGR2	FRZB	1.24
GO:0051047	positive regulation of secretion	biological_process	8/293	491/22360	0.4067	0.5453	8	TWIST1 S100A8 NNAT CCL3 TNF IL1B HTR2B PPIA	S100A8 CCL3 TNF IL1B	TWIST1 NNAT HTR2B PPIA	1.24
GO:0070062	extracellular exosome	cellular_component	39/293	2403/22360	0.1645	0.2772	39	NAMPT BBOX1 TNXB MXRA5 ECM1 DUSP26 DEFB1 PPP2R1B PPIA PTGS1 SLC2A3 PARP4 TUBB1 DPP4 AHNAK IL1RN PDZK1 HIST1H2AC S100A8 ATP1A1 HIST1H4E FABP3 MLPH SCEL COMP S100A9 HSPA8 IL1B CFB ELANE FOLH1B KRT24 MYO5B SORL1 CRABP2 CD70 GREB1 CNTN1 PPL	NAMPT DUSP26 SLC2A3 TUBB1 IL1RN HIST1H2AC S100A8 ATP1A1 HIST1H4E COMP S100A9 HSPA8 IL1B SORL1	BBOX1 TNXB MXRA5 ECM1 DEFB1 PPP2R1B PPIA PTGS1 PARP4 DPP4 AHNAK PDZK1 FABP3 MLPH SCEL CFB ELANE FOLH1B KRT24 MYO5B CRABP2 CD70 GREB1 CNTN1 PPL	1.24
GO:0000302	response to reactive oxygen species	biological_process	4/293	248/22360	0.4631	0.6045	4	TNF ERCC6L2 SLC8A1 BMP7	TNF SLC8A1	ERCC6L2 BMP7	1.23
GO:0090150	establishment of protein localization to membrane	biological_process	6/293	371/22360	0.4415	0.5811	6	PDZK1 CD24 PMAIP1 TRAM1L1 BMF ANK3	PMAIP1 ANK3	PDZK1 CD24 TRAM1L1 BMF	1.23
GO:1903561	extracellular vesicle	cellular_component	39/293	2429/22360	0.1843	0.2983	39	DEFB1 PPP2R1B DUSP26 PPIA SLC2A3 PTGS1 PARP4 AHNAK DPP4 TUBB1 IL1RN HIST1H2AC PDZK1 NAMPT BBOX1 TNXB MXRA5 ECM1 CFB ELANE HSPA8 IL1B S100A9 FOLH1B KRT24 MYO5B GREB1 CD70 SORL1 CRABP2 PPL CNTN1 S100A8 ATP1A1 HIST1H4E FABP3 MLPH SCEL COMP	DUSP26 SLC2A3 TUBB1 IL1RN HIST1H2AC NAMPT HSPA8 IL1B S100A9 SORL1 S100A8 ATP1A1 HIST1H4E COMP	DEFB1 PPP2R1B PPIA PTGS1 PARP4 AHNAK DPP4 PDZK1 BBOX1 TNXB MXRA5 ECM1 CFB ELANE FOLH1B KRT24 MYO5B GREB1 CD70 CRABP2 PPL CNTN1 FABP3 MLPH SCEL	1.23
GO:0042803	protein homodimerization activity	molecular_function	15/293	930/22360	0.3435	0.4762	15	DPP4 SH3GL2 TWIST1 ERBB3 TRIM9 ATF3 DLK2 NAMPT CDH4 ALX1 DMRT2 GREM2 THRSP MTUS2 FAP	ATF3 DLK2 NAMPT GREM2	DPP4 SH3GL2 TWIST1 ERBB3 TRIM9 CDH4 ALX1 DMRT2 THRSP MTUS2 FAP	1.23
GO:0000987	proximal promoter sequence-specific DNA binding	molecular_function	9/293	560/22360	0.416	0.555	9	SIX2 TWIST1 ZFHX4 EGR2 GLI1 DPF2 NFE2 ATF3 RUNX2	SIX2 EGR2 DPF2 NFE2 ATF3	TWIST1 ZFHX4 GLI1 RUNX2	1.23
GO:0050807	regulation of synapse organization	biological_process	4/293	251/22360	0.4772	0.6202	4	SLITRK4 THBS2 TNF GAP43	TNF	SLITRK4 THBS2 GAP43	1.22
GO:0009743	response to carbohydrate	biological_process	4/293	251/22360	0.4772	0.6202	4	CMA1 NAMPT IL1B SLC8A1	NAMPT IL1B SLC8A1	CMA1	1.22
GO:2001234	negative regulation of apoptotic signaling pathway	biological_process	4/293	251/22360	0.4772	0.6202	4	IL1B FAIM2 PF4 TNF	IL1B PF4 TNF	FAIM2	1.22
GO:0007178	transmembrane receptor protein serine/threonine kinase signaling pathway	biological_process	6/293	374/22360	0.4527	0.5926	6	ASPN COMP WFIKKN2 RUNX2 BMP7 GREM2	COMP WFIKKN2 GREM2	ASPN RUNX2 BMP7	1.22
GO:0048471	perinuclear region of cytoplasm	cellular_component	12/293	749/22360	0.3874	0.5239	12	MLPH SH3GL2 PCLAF TSTD1 STMN2 NOS1AP SCEL RYR3 TPPP3 PLA2G5 SELE PTGES	SELE	MLPH SH3GL2 PCLAF TSTD1 STMN2 NOS1AP SCEL RYR3 TPPP3 PLA2G5 PTGES	1.22
GO:0032880	regulation of protein localization	biological_process	18/293	1124/22360	0.3284	0.4614	18	ANK3 NNAT SSC5D TNF IL1B HSPA8 IRS1 PPIA TWIST1 OPHN1 SORL1 DPP4 STAC CCL3 PDZK1 PMAIP1 HTR2B EPHA3	ANK3 TNF IL1B HSPA8 SORL1 CCL3 PMAIP1 EPHA3	NNAT SSC5D IRS1 PPIA TWIST1 OPHN1 DPP4 STAC PDZK1 HTR2B	1.22
GO:0071944	cell periphery	cellular_component	105/293	6603/22360	0.04837	0.1198	105	NAMPT PLA2G5 CDH4 ANK1 FAP IRS1 CDCA4 OR6Q1 MARCO SLC8A1 ANK3 GPNMB CXCR2 SLC2A3 AHNAK DPP4 KCNIP1 GPR88 IL1RN CRLF1 ENOX1 EPHA3 BMF ADRA1A SLC7A10 PKD2L1 GRK3 RGS16 TNF OSCP1 CHRM3 STAC HTR2B SCEL WNT2 SSC5D AGTR1 CLEC2B BDKRB1 HSPA8 S100A9 SH3GL2 MDGA2 SORL1 DIO3 FPR1 SCUBE1 F2RL2 PARVB PPL CNTN1 RYR3 SH3BP1 DIO2 ALOX15 LYPD6 AQP9 GJA1 TSPAN2 TUSC3 CD24 PCDH7 SCIMP TAS2R16 FPR2 LVRN LPAR1 PTGFR…	NAMPT OR6Q1 SLC8A1 ANK3 CXCR2 SLC2A3 KCNIP1 GPR88 IL1RN CRLF1 EPHA3 PKD2L1 RGS16 TNF CHRM3 HSPA8 S100A9 MDGA2 SORL1 FPR1 SCUBE1 F2RL2 PARVB SH3BP1 ALOX15 AQP9 TAS2R16 FPR2 LVRN PTGFR TREM1 TNFRSF10C FCAR ADGRE3 ATP1A1 TRABD2A S100A8 SELL SELE OR6K2 CXCR1 S100A12 TMEM63C S1PR4	PLA2G5 CDH4 ANK1 FAP IRS1 CDCA4 MARCO GPNMB AHNAK DPP4 ENOX1 BMF ADRA1A SLC7A10 GRK3 OSCP1 STAC HTR2B SCEL WNT2 SSC5D AGTR1 CLEC2B BDKRB1 SH3GL2 DIO3 PPL CNTN1 RYR3 DIO2 LYPD6 GJA1 TSPAN2 TUSC3 CD24 PCDH7 SCIMP LPAR1 PEAR1 PDZK1 HMMR FAIM2 EMP3 ARVCF SHC3 JPH4 MLPH NOS1AP SLITRK4 KCND2 HMCN2 ADRA1B FOLH1B CFB CD70 GAP43 PCDH19 MYO5B CELSR1 SEMA3A ERBB3	1.21
GO:0097305	response to alcohol	biological_process	4/293	253/22360	0.4868	0.6283	4	CCL3 S100A8 HSD3B2 PTGFR	CCL3 S100A8 HSD3B2 PTGFR		1.21
GO:1903827	regulation of cellular protein localization	biological_process	9/293	568/22360	0.4394	0.5804	9	TNF IL1B ANK3 PDZK1 PMAIP1 EPHA3 OPHN1 SORL1 STAC	TNF IL1B ANK3 PMAIP1 EPHA3 SORL1	PDZK1 OPHN1 STAC	1.21
GO:0006464	cellular protein modification process	biological_process	72/293	4535/22360	0.09952	0.1955	72	CCNL1 FOLH1B CCL3 TWIST1 ERBB3 SEMA3A CCL26 S100A8 TRABD2A S100A12 SHC3 BMP7 STK32B FBXW12 NOS1AP STK32C ADRA1B SCIMP FPR2 LPAR1 CCL16 TRIM9 CDC25B PASK PROK2 ALOX15 ST8SIA1 UBD CD24 TUSC3 S100A9 IL1B ELANE BDKRB1 FPR1 SORL1 NUP133 EGR2 CNTN1 WNT11 SGK2 CCL8 ADRA1A MEX3B CDKN2A TNF GRK3 TTLL6 CHRM3 HTR2B DUSP26 PPP2R1B NNAT ATF3 GPNMB CCL4 PPM1J PPIA TRIM63 PARP4 ADPRHL1 EPHA3 CRLF1 IL1RN NTF3 DP…	CCNL1 CCL3 S100A8 TRABD2A S100A12 FPR2 PROK2 ALOX15 S100A9 IL1B FPR1 SORL1 EGR2 CCL8 TNF TTLL6 CHRM3 DUSP26 ATF3 CCL4 EPHA3 CRLF1 IL1RN DPF2 CCL2	FOLH1B TWIST1 ERBB3 SEMA3A CCL26 SHC3 BMP7 STK32B FBXW12 NOS1AP STK32C ADRA1B SCIMP LPAR1 CCL16 TRIM9 CDC25B PASK ST8SIA1 UBD CD24 TUSC3 ELANE BDKRB1 NUP133 CNTN1 WNT11 SGK2 ADRA1A MEX3B CDKN2A GRK3 HTR2B PPP2R1B NNAT GPNMB PPM1J PPIA TRIM63 PARP4 ADPRHL1 NTF3 PPP1R36 PLA2G5 IRS1 PHACTR3 MARCO	1.21
GO:0010638	positive regulation of organelle organization	biological_process	11/293	695/22360	0.42	0.5598	11	NTF3 CCL26 PMAIP1 WNT11 LPAR1 STMN2 ANK1 TNF ALOX15 IL1B BMF	PMAIP1 TNF ALOX15 IL1B	NTF3 CCL26 WNT11 LPAR1 STMN2 ANK1 BMF	1.21
GO:0005886	plasma membrane	cellular_component	103/293	6484/22360	0.05158	0.1233	103	STAC CHRM3 OSCP1 WNT2 SCEL HTR2B PKD2L1 ADRA1A SLC7A10 BMF GRK3 TNF RGS16 FPR1 DIO3 SH3GL2 SORL1 MDGA2 PARVB CNTN1 PPL F2RL2 SCUBE1 SSC5D AGTR1 CLEC2B HSPA8 S100A9 BDKRB1 OR6Q1 CDCA4 SLC8A1 MARCO CDH4 NAMPT PLA2G5 IRS1 FAP ANK1 KCNIP1 GPR88 AHNAK DPP4 IL1RN CRLF1 EPHA3 ENOX1 GPNMB ANK3 CXCR2 SLC2A3 TMEM63C NOS1AP S1PR4 SLITRK4 JPH4 ADRA1B HMCN2 KCND2 SELL S100A8 EMP3 SELE ATP1A1 FAIM2 ADGRE3 TRAB…	CHRM3 PKD2L1 TNF RGS16 FPR1 SORL1 MDGA2 PARVB F2RL2 SCUBE1 HSPA8 S100A9 OR6Q1 SLC8A1 NAMPT KCNIP1 GPR88 IL1RN CRLF1 EPHA3 ANK3 CXCR2 SLC2A3 TMEM63C S1PR4 SELL S100A8 SELE ATP1A1 ADGRE3 TRABD2A CXCR1 S100A12 OR6K2 AQP9 SH3BP1 ALOX15 LVRN TNFRSF10C FCAR PTGFR TREM1 TAS2R16 FPR2	STAC OSCP1 WNT2 SCEL HTR2B ADRA1A SLC7A10 BMF GRK3 DIO3 SH3GL2 CNTN1 PPL SSC5D AGTR1 CLEC2B BDKRB1 CDCA4 MARCO CDH4 PLA2G5 IRS1 FAP ANK1 AHNAK DPP4 ENOX1 GPNMB NOS1AP SLITRK4 JPH4 ADRA1B HMCN2 KCND2 EMP3 FAIM2 SHC3 ARVCF PCDH19 CD70 GAP43 SEMA3A ERBB3 CELSR1 CFB FOLH1B LYPD6 GJA1 CD24 TSPAN2 TUSC3 RYR3 DIO2 LPAR1 HMMR PEAR1 PDZK1 SCIMP PCDH7	1.21
GO:0036211	protein modification process	biological_process	72/293	4535/22360	0.09952	0.1955	72	PPP1R36 PLA2G5 IRS1 CCL2 PHACTR3 MARCO PPP2R1B NNAT DUSP26 CCL4 ATF3 GPNMB PPIA PPM1J TRIM63 ADPRHL1 PARP4 CRLF1 IL1RN EPHA3 DPF2 NTF3 CCL8 CDKN2A ADRA1A MEX3B GRK3 TNF TTLL6 CHRM3 HTR2B IL1B ELANE S100A9 BDKRB1 FPR1 EGR2 SORL1 NUP133 CNTN1 WNT11 SGK2 CDC25B ALOX15 PASK PROK2 ST8SIA1 CD24 UBD TUSC3 SCIMP FPR2 LPAR1 TRIM9 CCL16 S100A8 TRABD2A SHC3 BMP7 S100A12 NOS1AP STK32B FBXW12 ADRA1B STK32C FO…	CCL2 DUSP26 CCL4 ATF3 CRLF1 IL1RN EPHA3 DPF2 CCL8 TNF TTLL6 CHRM3 IL1B S100A9 FPR1 EGR2 SORL1 ALOX15 PROK2 FPR2 S100A8 TRABD2A S100A12 CCNL1 CCL3	PPP1R36 PLA2G5 IRS1 PHACTR3 MARCO PPP2R1B NNAT GPNMB PPIA PPM1J TRIM63 ADPRHL1 PARP4 NTF3 CDKN2A ADRA1A MEX3B GRK3 HTR2B ELANE BDKRB1 NUP133 CNTN1 WNT11 SGK2 CDC25B PASK ST8SIA1 CD24 UBD TUSC3 SCIMP LPAR1 TRIM9 CCL16 SHC3 BMP7 NOS1AP STK32B FBXW12 ADRA1B STK32C FOLH1B TWIST1 SEMA3A ERBB3 CCL26	1.21
GO:0009410	response to xenobiotic stimulus	biological_process	5/293	319/22360	0.4932	0.6344	5	APOBEC3A S100A12 SLC8A1 PTGS1 RYR3	APOBEC3A S100A12 SLC8A1	PTGS1 RYR3	1.2
GO:0019899	enzyme binding	molecular_function	38/293	2410/22360	0.2268	0.3493	38	DPP4 PARP4 PDE4DIP ECM1 CD24 PHACTR3 MCF2 PLEKHG4 ANK1 DIO2 ADAMTSL4 MCM9 FAP ERCC6L2 IRS1 PPP1R36 SH3BP1 CDC25B DENND3 ERBB3 SORL1 ARFGEF3 SH3GL2 EGR2 CD70 MYO5B ELANE HSPA8 COMP MLPH NOS1AP TNF SHC3 CDKN2A ATP1A1 TAGAP SELE SELL	SH3BP1 DENND3 SORL1 EGR2 HSPA8 COMP TNF ATP1A1 TAGAP SELE SELL	DPP4 PARP4 PDE4DIP ECM1 CD24 PHACTR3 MCF2 PLEKHG4 ANK1 DIO2 ADAMTSL4 MCM9 FAP ERCC6L2 IRS1 PPP1R36 CDC25B ERBB3 ARFGEF3 SH3GL2 CD70 MYO5B ELANE MLPH NOS1AP SHC3 CDKN2A	1.2
GO:0005938	cell cortex	cellular_component	5/293	317/22360	0.4847	0.626	5	HMCN2 SH3BP1 MLPH MYO5B SELE	SH3BP1 SELE	HMCN2 MLPH MYO5B	1.2
GO:0050808	synapse organization	biological_process	7/293	445/22360	0.4717	0.6141	7	TNF THBS2 ANK3 GAP43 OPHN1 SLITRK4 NOS1AP	TNF ANK3	THBS2 GAP43 OPHN1 SLITRK4 NOS1AP	1.2
GO:0050794	regulation of cellular process	biological_process	193/293	12274/22360	0.01278	0.05199	193	ADAMTSL4 FAP ANK1 PTGES DHRS2 MARCO TIFAB OR6Q1 RSPO3 PHACTR3 PPIA PTGS1 TRIM63 NNAT ATF3 CCL4 NTF3 PARP4 GPR88 DPP4 APOBEC3A RUNX2 RGS16 GRK3 CCL8 ADRA1A PF4 HTR2B IGFBP6 STAC TTLL6 ZSWIM4 BHLHE22 S100A9 IL1B AGTR1 SSC5D NFKBIZ DLK2 PARVB ADAMTS16 FPR1 NUP133 CRABP2 EGR2 ALOX15 PLEKHG4 DIO2 SH3BP1 CDC25B UBD TMEM225B TSPAN2 GJA1 PRDM8 LYPD6 BEX1 GREM2 FPR2 RERGL NEXMIF DEFB1 TAS2R16 CCL16 TRIM9 …	OR6Q1 ATF3 CCL4 GPR88 APOBEC3A RGS16 CCL8 PF4 TTLL6 ZSWIM4 S100A9 IL1B NFKBIZ DLK2 PARVB FPR1 EGR2 ALOX15 SH3BP1 GREM2 FPR2 TAS2R16 TNFRSF10C TREM1 SELE TRABD2A ATP1A1 CXCL8 OASL S1PR4 CXCL1 VASH1 PDE10A CCL3 CCL2 NAMPT SLC8A1 PPBP SIX2 CXCR2 NFE2 DUSP26 ANK3 EPHA3 IL1RN CRLF1 ARHGAP26 DPF2 HIST1H2AC TNF TAGAP PKD2L1 HIST1H4E COMP PF4V1 CHRM3 HSPA8 WFIKKN2 CMTM2 SCUBE1 F2RL2 SORL1 PROK2 OLIG1 SPO…	ADAMTSL4 FAP ANK1 PTGES DHRS2 MARCO TIFAB RSPO3 PHACTR3 PPIA PTGS1 TRIM63 NNAT NTF3 PARP4 DPP4 RUNX2 GRK3 ADRA1A HTR2B IGFBP6 STAC BHLHE22 AGTR1 SSC5D ADAMTS16 NUP133 CRABP2 PLEKHG4 DIO2 CDC25B UBD TMEM225B TSPAN2 GJA1 PRDM8 LYPD6 BEX1 RERGL NEXMIF DEFB1 CCL16 TRIM9 LPAR1 THRSP BMP7 SHC3 FABP3 SALL4 EMP3 FAIM2 ADRA1B PLA2G7 DAPL1 SIPA1L2 ERBB3 GLI1 CELSR1 STMN2 ASPN GAP43 ARFGEF3 CD70 IRS1 CDH4 P…	1.2
GO:0120025	plasma membrane bounded cell projection	cellular_component	35/293	2243/22360	0.2665	0.3935	35	TRIM9 EPHA3 NTF3 PDZK1 KCNIP1 LPAR1 DPP4 CABYR PTGS1 DEFB1 SCIMP ANK3 SLC8A1 LYPD6 NMNAT2 FAP ANK1 SH3BP1 PARVB RBM3 GLI1 SEMA3A STMN2 SH3GL2 GAP43 HSPA8 BDKRB1 HTR2B KCND2 TTLL6 MLPH JPH4 CHRM3 OPHN1 PKD2L1	EPHA3 KCNIP1 ANK3 SLC8A1 SH3BP1 PARVB HSPA8 TTLL6 CHRM3 PKD2L1	TRIM9 NTF3 PDZK1 LPAR1 DPP4 CABYR PTGS1 DEFB1 SCIMP LYPD6 NMNAT2 FAP ANK1 RBM3 GLI1 SEMA3A STMN2 SH3GL2 GAP43 BDKRB1 HTR2B KCND2 MLPH JPH4 OPHN1	1.19
GO:0015077	monovalent inorganic cation transmembrane transporter activity	molecular_function	8/293	513/22360	0.4763	0.6194	8	SGK2 KCND2 SLC8A1 ANK3 ATP1A1 KCNIP1 NOS1AP PKD2L1	SLC8A1 ANK3 ATP1A1 KCNIP1 PKD2L1	SGK2 KCND2 NOS1AP	1.19
GO:0012505	endomembrane system	cellular_component	79/293	5060/22360	0.1144	0.2158	79	HSD3B2 PCDH7 TAS2R16 DEFB1 FPR2 LPAR1 FCAR TRIM9 RYR3 DNAJC25 ELOVL6 SPON1 ALX1 ST8SIA1 HTATIP2 GJA1 TUSC3 ACRBP VASH1 CXCL1 ARFGEF3 MYO5B STMN2 PNPLA3 ADGRE3 FAIM2 ATP1A1 SELE S100A8 SELL S100A12 CXCR1 JPH4 NOS1AP CMA1 SLC35E3 CHST2 ADRA1B ANK3 GPNMB PDE4DIP DUSP26 SLC2A3 PTGS1 CXCR2 PPIA NTF3 EPHA3 PLA2G5 ANK1 PTGES ADAMTSL4 PPBP NMNAT2 ECM1 DHRS2 HSD17B2 MMP27 MMP23B BDKRB1 S100A9 ELANE HSPA8 …	HSD3B2 TAS2R16 FPR2 FCAR SPON1 ACRBP VASH1 CXCL1 ADGRE3 ATP1A1 SELE S100A8 SELL S100A12 CXCR1 ANK3 DUSP26 SLC2A3 CXCR2 EPHA3 PPBP HSD17B2 MMP23B S100A9 HSPA8 IL1B SORL1 FPR1 PF4 PKD2L1 TNF	PCDH7 DEFB1 LPAR1 TRIM9 RYR3 DNAJC25 ELOVL6 ALX1 ST8SIA1 HTATIP2 GJA1 TUSC3 ARFGEF3 MYO5B STMN2 PNPLA3 FAIM2 JPH4 NOS1AP CMA1 SLC35E3 CHST2 ADRA1B GPNMB PDE4DIP PTGS1 PPIA NTF3 PLA2G5 ANK1 PTGES ADAMTSL4 NMNAT2 ECM1 DHRS2 MMP27 BDKRB1 ELANE ADAMTSL1 NUP133 CRABP2 SH3GL2 DIO3 TRAM1L1 BMF ADRA1A IGFBP6 THBS2	1.19
GO:0030424	axon	cellular_component	10/293	639/22360	0.4507	0.5903	10	OPHN1 CHRM3 GAP43 NMNAT2 STMN2 NTF3 SEMA3A ANK3 ANK1 HSPA8	CHRM3 ANK3 HSPA8	OPHN1 GAP43 NMNAT2 STMN2 NTF3 SEMA3A ANK1	1.19
GO:0005635	nuclear envelope	cellular_component	8/293	515/22360	0.4828	0.6239	8	DHRS2 ADRA1B PTGES NOS1AP HTATIP2 NUP133 ADRA1A SORL1	SORL1	DHRS2 ADRA1B PTGES NOS1AP HTATIP2 NUP133 ADRA1A	1.19
GO:0098793	presynapse	cellular_component	8/293	515/22360	0.4828	0.6239	8	NTF3 CNTN1 TRIM9 HSPA8 ADRA1A OPHN1 CHRM3 SH3GL2	HSPA8 CHRM3	NTF3 CNTN1 TRIM9 ADRA1A OPHN1 SH3GL2	1.19
GO:0033043	regulation of organelle organization	biological_process	22/293	1405/22360	0.3423	0.4749	22	PMAIP1 ANK1 TNF ALOX15 BMP7 BMF SH3BP1 S100A8 CCL26 NTF3 CELSR1 WNT11 EPHA3 TRIM9 GAP43 TWIST1 STMN2 ADAMTS16 LPAR1 S100A9 IL1B PDE4DIP	PMAIP1 TNF ALOX15 SH3BP1 S100A8 EPHA3 S100A9 IL1B	ANK1 BMP7 BMF CCL26 NTF3 CELSR1 WNT11 TRIM9 GAP43 TWIST1 STMN2 ADAMTS16 LPAR1 PDE4DIP	1.19
GO:0003824	catalytic activity	molecular_function	124/293	8029/22360	0.06734	0.1487	124	ARFGEF3 MYO5B CCL3 CCL26 PDE10A ERBB3 SIPA1L2 FOLH1B CXCL1 VASH1 CCNL1 CTRL CFB STK32B NOS1AP S1PR4 PLA2G7 CMA1 OASL PMAIP1 CHST2 STK32C CPXM1 ATP1A1 PNPLA3 TRABD2A S100A8 SELE BMP7 S100A12 LVRN TUBB1 LPAR1 HBM TRIM9 CCL16 HSD3B2 RERGL FPR2 ST8SIA1 PRDM8 CYP27C1 TSTD1 HTATIP2 TMEM225B ADAMTS14 TUSC3 CD24 CDC25B SH3BP1 ELOVL6 DIO2 PLEKHG4 ALOX15 PASK MCM9 PROK2 EGR2 SORL1 ADAMTS16 FPR1 DIO3 F2RL2 …	CCL3 PDE10A CXCL1 VASH1 CCNL1 S1PR4 OASL PMAIP1 ATP1A1 TRABD2A S100A8 SELE S100A12 LVRN TUBB1 HBM HSD3B2 FPR2 SH3BP1 ALOX15 PROK2 EGR2 SORL1 FPR1 F2RL2 HSD17B2 MMP23B WFIKKN2 IL1B HSPA8 S100A9 CHRM3 TTLL6 CCL8 TAGAP TNF RGS16 APOBEC3A GPR88 DPF2 ARHGAP26 EPHA3 CCL4 DUSP26 HBQ1 NAMPT VAT1L CCL2	ARFGEF3 MYO5B CCL26 ERBB3 SIPA1L2 FOLH1B CTRL CFB STK32B NOS1AP PLA2G7 CMA1 CHST2 STK32C CPXM1 PNPLA3 BMP7 LPAR1 TRIM9 CCL16 RERGL ST8SIA1 PRDM8 CYP27C1 TSTD1 HTATIP2 TMEM225B ADAMTS14 TUSC3 CD24 CDC25B ELOVL6 DIO2 PLEKHG4 PASK MCM9 ADAMTS16 DIO3 SGK2 WNT11 AGTR1 MMP27 ADAMTSL1 ELANE OPHN1 HTR2B CDKN2A ADRA1A PDE11A GRK3 DPP4 ADPRHL1 PARP4 NTF3 LRCOL1 TUBAL3 ENOX1 PPP2R1B PTGS1 TRIM63 PPM1J PPIA …	1.18
GO:0019538	protein metabolic process	biological_process	99/293	6397/22360	0.09538	0.1888	99	TRABD2A S100A8 S100A12 SHC3 BMP7 NOS1AP FBXW12 STK32B CMA1 STK32C CPXM1 PMAIP1 ADRA1B CTRL CCNL1 VASH1 FOLH1B CFB TWIST1 CCL3 DENND3 CCL26 SEMA3A ERBB3 RBM3 CDC25B DIO2 SPON1 PASK PROK2 ALOX15 ST8SIA1 TUSC3 ADAMTS14 UBD CD24 SCIMP FPR2 LVRN LPAR1 CCL16 TRIM9 ADRA1A MEX3B HIST1H4E CDKN2A CCL8 TNF GRK3 CHRM3 OPHN1 TTLL6 IGFBP6 COMP HTR2B AGTR1 MMP27 BDKRB1 MMP23B WFIKKN2 S100A9 ADAMTSL1 IL1B HSPA8 …	TRABD2A S100A8 S100A12 PMAIP1 CCNL1 VASH1 CCL3 DENND3 SPON1 PROK2 ALOX15 FPR2 LVRN HIST1H4E CCL8 TNF CHRM3 TTLL6 COMP MMP23B WFIKKN2 S100A9 IL1B HSPA8 SORL1 EGR2 FPR1 CCL2 ATF3 CCL4 DUSP26 DPF2 EPHA3 IL1RN CRLF1	SHC3 BMP7 NOS1AP FBXW12 STK32B CMA1 STK32C CPXM1 ADRA1B CTRL FOLH1B CFB TWIST1 CCL26 SEMA3A ERBB3 RBM3 CDC25B DIO2 PASK ST8SIA1 TUSC3 ADAMTS14 UBD CD24 SCIMP LPAR1 CCL16 TRIM9 ADRA1A MEX3B CDKN2A GRK3 OPHN1 IGFBP6 HTR2B AGTR1 MMP27 BDKRB1 ADAMTSL1 ELANE NUP133 ADAMTS16 SGK2 CNTN1 WNT11 PPP1R36 PLA2G5 ADAMTSL4 IRS1 FAP PHACTR3 MARCO ECM1 GPNMB PPP2R1B NNAT TRIM63 PPIA PPM1J DPP4 PARP4 ADPRHL1 NTF3	1.18
GO:0007423	sensory organ development	biological_process	9/293	584/22360	0.4878	0.6278	9	CELSR1 TIFAB WNT2 TWIST1 FRZB SIX2 DIO3 BMP7 DCANP1	SIX2	CELSR1 TIFAB WNT2 TWIST1 FRZB DIO3 BMP7 DCANP1	1.18
GO:0002684	positive regulation of immune system process	biological_process	22/293	1424/22360	0.3734	0.5108	22	DPP4 CCL3 COCH FPR1 BDKRB1 CXCR2 S100A9 FPR2 CFB ELANE IL1B NFKBIZ CCL4 MARCO PLA2G7 CXCL8 CD24 CCL2 TNF PF4 CCL8 S100A8	CCL3 FPR1 CXCR2 S100A9 FPR2 IL1B NFKBIZ CCL4 CXCL8 CCL2 TNF PF4 CCL8 S100A8	DPP4 COCH BDKRB1 CFB ELANE MARCO PLA2G7 CD24	1.18
GO:0045595	regulation of cell differentiation	biological_process	32/293	2064/22360	0.2991	0.4302	32	CD24 ZSWIM4 MCF2 SIX2 ALX1 TNF RUNX2 BMP7 HIST1H4E PF4 CDH4 NTF3 DPF2 CNTN1 EPHA3 GLI1 SEMA3A TWIST1 SORL1 CRABP2 FRZB LPAR1 DIO3 STMN2 CCL3 IL1B S100A9 DLK2 NFKBIZ NEXMIF NFE2 AGTR1	ZSWIM4 SIX2 TNF HIST1H4E PF4 DPF2 EPHA3 SORL1 CCL3 IL1B S100A9 DLK2 NFKBIZ NFE2	CD24 MCF2 ALX1 RUNX2 BMP7 CDH4 NTF3 CNTN1 GLI1 SEMA3A TWIST1 CRABP2 FRZB LPAR1 DIO3 STMN2 NEXMIF AGTR1	1.18
GO:0042995	cell projection	cellular_component	36/293	2319/22360	0.2737	0.4012	36	FAP ANK1 SH3BP1 SLC8A1 LYPD6 NMNAT2 CABYR SLC2A3 PTGS1 SCIMP DEFB1 ANK3 TRIM9 EPHA3 NTF3 PDZK1 KCNIP1 LPAR1 DPP4 PKD2L1 HTR2B KCND2 TTLL6 JPH4 MLPH CHRM3 OPHN1 HSPA8 BDKRB1 PARVB RBM3 SEMA3A GLI1 STMN2 SH3GL2 GAP43	SH3BP1 SLC8A1 SLC2A3 ANK3 EPHA3 KCNIP1 PKD2L1 TTLL6 CHRM3 HSPA8 PARVB	FAP ANK1 LYPD6 NMNAT2 CABYR PTGS1 SCIMP DEFB1 TRIM9 NTF3 PDZK1 LPAR1 DPP4 HTR2B KCND2 JPH4 MLPH OPHN1 BDKRB1 RBM3 SEMA3A GLI1 STMN2 SH3GL2 GAP43	1.18
GO:0010038	response to metal ion	biological_process	6/293	388/22360	0.5061	0.647	6	S100A8 AQP9 ANK3 RYR3 ALOX15 PTGES	S100A8 AQP9 ANK3 ALOX15	RYR3 PTGES	1.18
GO:0015075	ion transmembrane transporter activity	molecular_function	18/293	1178/22360	0.4298	0.5707	18	PDZK1 SGK2 KCNIP1 AHNAK ANK3 SLC8A1 TUSC3 KCND2 STAC GJA1 NOS1AP TMEM63C AQP9 JPH4 PKD2L1 SLC7A10 RYR3 ATP1A1	KCNIP1 ANK3 SLC8A1 TMEM63C AQP9 PKD2L1 ATP1A1	PDZK1 SGK2 AHNAK TUSC3 KCND2 STAC GJA1 NOS1AP JPH4 SLC7A10 RYR3	1.17
GO:0043434	response to peptide hormone	biological_process	7/293	456/22360	0.5107	0.651	7	NAMPT EGR2 AGTR1 FABP3 BMP7 IRS1 IL1B	NAMPT EGR2 IL1B	AGTR1 FABP3 BMP7 IRS1	1.17
GO:0043169	cation binding	molecular_function	71/293	4630/22360	0.1732	0.2867	71	SELL S100A8 SELE ADGRE3 ATP1A1 TRABD2A CGREF1 S100A12 SALL4 DMRT2 STK32B MLPH CPXM1 STK32C KCND2 HMCN2 FOLH1B PAMR1 PCDH19 ZFHX4 ASPN GLI1 EGFL6 CELSR1 PDE10A RYR3 ALOX15 L3MBTL4 SPON1 PRDM8 CYP27C1 ADAMTS14 PCDH7 CABYR LVRN TRIM9 HBM PKD2L1 MEX3B PDE11A APOBEC3A NELL2 STAC ZSWIM4 CHRM3 THBS2 HTR2B SCEL COMP ZNF700 MMP27 DLK2 S100A9 MOB3B MMP23B ADAMTS16 EGR2 SCUBE1 CDH4 VAT1L PRRG3 PLA2G5 BBOX1 …	SELL S100A8 SELE ADGRE3 ATP1A1 TRABD2A S100A12 PDE10A ALOX15 SPON1 LVRN HBM PKD2L1 APOBEC3A ZSWIM4 CHRM3 COMP DLK2 S100A9 MMP23B EGR2 SCUBE1 VAT1L SLC8A1 HBQ1 KCNIP1 DPF2	CGREF1 SALL4 DMRT2 STK32B MLPH CPXM1 STK32C KCND2 HMCN2 FOLH1B PAMR1 PCDH19 ZFHX4 ASPN GLI1 EGFL6 CELSR1 RYR3 L3MBTL4 PRDM8 CYP27C1 ADAMTS14 PCDH7 CABYR TRIM9 MEX3B PDE11A NELL2 STAC THBS2 HTR2B SCEL ZNF700 MMP27 MOB3B ADAMTS16 CDH4 PRRG3 PLA2G5 BBOX1 ZNF667 PTGS1 TRIM63 ADPRHL1	1.17
GO:0032535	regulation of cellular component size	biological_process	6/293	390/22360	0.5139	0.6547	6	CCL26 SEMA3A ALOX15 SH3BP1 CRABP2 CDH4	ALOX15 SH3BP1	CCL26 SEMA3A CRABP2 CDH4	1.17
GO:0050863	regulation of T cell activation	biological_process	6/293	392/22360	0.5217	0.6626	6	IL1B CD24 CCL2 GPNMB DPP4 NFKBIZ	IL1B CCL2 NFKBIZ	CD24 GPNMB DPP4	1.17
GO:0050803	regulation of synapse structure or activity	biological_process	4/293	261/22360	0.5254	0.6668	4	SLITRK4 THBS2 TNF GAP43	TNF	SLITRK4 THBS2 GAP43	1.17
GO:0007162	negative regulation of cell adhesion	biological_process	5/293	327/22360	0.5275	0.6677	5	ERBB3 IL1RN NEXMIF GPNMB CDKN2A	IL1RN	ERBB3 NEXMIF GPNMB CDKN2A	1.17
GO:0003779	actin binding	molecular_function	7/293	457/22360	0.5142	0.6546	7	PHACTR3 OPHN1 MLPH MYO5B CORO2B VASH1 PARVB	VASH1 PARVB	PHACTR3 OPHN1 MLPH MYO5B CORO2B	1.17
GO:0051896	regulation of protein kinase B signaling	biological_process	4/293	262/22360	0.5302	0.6708	4	ERBB3 CCL3 IRS1 TNF	CCL3 TNF	ERBB3 IRS1	1.17
GO:0001505	regulation of neurotransmitter levels	biological_process	6/293	392/22360	0.5217	0.6626	6	NOS1AP ADRA1A HSPA8 TRIM9 IL1B TNF	HSPA8 IL1B TNF	NOS1AP ADRA1A TRIM9	1.17
GO:0007568	aging	biological_process	6/293	390/22360	0.5139	0.6547	6	ADRA1A TWIST1 NAMPT CDKN2A VASH1 COMP	NAMPT VASH1 COMP	ADRA1A TWIST1 CDKN2A	1.17
GO:0002696	positive regulation of leukocyte activation	biological_process	6/293	390/22360	0.5139	0.6547	6	CCL3 NFKBIZ DPP4 IL1B CD24 CCL2	CCL3 NFKBIZ IL1B CCL2	DPP4 CD24	1.17
GO:0051346	negative regulation of hydrolase activity	biological_process	8/293	520/22360	0.4992	0.6392	8	ARFGEF3 SORL1 PPP1R36 PHACTR3 ECM1 TNF TMEM225B WFIKKN2	SORL1 TNF WFIKKN2	ARFGEF3 PPP1R36 PHACTR3 ECM1 TMEM225B	1.17
GO:0045930	negative regulation of mitotic cell cycle	biological_process	6/293	396/22360	0.5374	0.6784	6	GPNMB CDKN2A FAP BMP7 CCL2 TNF	CCL2 TNF	GPNMB CDKN2A FAP BMP7	1.16
GO:0044255	cellular lipid metabolic process	biological_process	18/293	1189/22360	0.4521	0.592	18	FABP3 TNF PTGES ALOX15 IRS1 THRSP PNPLA3 PLA2G5 ELOVL6 PLA2G7 HTR2B ST8SIA1 CYP27C1 PTGS1 FPR2 AGTR1 TWIST1 CRABP2	TNF ALOX15 FPR2	FABP3 PTGES IRS1 THRSP PNPLA3 PLA2G5 ELOVL6 PLA2G7 HTR2B ST8SIA1 CYP27C1 PTGS1 AGTR1 TWIST1 CRABP2	1.16
GO:0006508	proteolysis	biological_process	30/293	1967/22360	0.3534	0.4877	30	TRIM9 LVRN DPP4 SORL1 ADAMTS16 VASH1 FOLH1B WFIKKN2 CTRL MMP23B CFB ELANE ADAMTSL1 IL1B S100A9 MMP27 COMP CMA1 ECM1 ADAMTS14 PMAIP1 UBD CPXM1 OPHN1 SPON1 TNF FAP ADAMTSL4 TRABD2A S100A8	LVRN SORL1 VASH1 WFIKKN2 MMP23B IL1B S100A9 COMP PMAIP1 SPON1 TNF TRABD2A S100A8	TRIM9 DPP4 ADAMTS16 FOLH1B CTRL CFB ELANE ADAMTSL1 MMP27 CMA1 ECM1 ADAMTS14 UBD CPXM1 OPHN1 FAP ADAMTSL4	1.16
GO:0071407	cellular response to organic cyclic compound	biological_process	9/293	592/22360	0.5126	0.6533	9	SLC8A1 AQP9 CCL3 TNF CCL2 IL1B BMP7 ATP1A1 RYR3	SLC8A1 AQP9 CCL3 TNF CCL2 IL1B ATP1A1	BMP7 RYR3	1.16
GO:0032872	regulation of stress-activated MAPK cascade	biological_process	4/293	263/22360	0.5351	0.6759	4	SEMA3A IL1B IL1RN TNF	IL1B IL1RN TNF	SEMA3A	1.16
GO:0034702	ion channel complex	cellular_component	5/293	330/22360	0.5406	0.6817	5	NOS1AP PKD2L1 KCNIP1 RYR3 KCND2	PKD2L1 KCNIP1	NOS1AP RYR3 KCND2	1.16
GO:0046872	metal ion binding	molecular_function	69/293	4533/22360	0.1981	0.3151	69	ZSWIM4 NELL2 STAC COMP ZNF700 SCEL THBS2 MEX3B PDE11A PKD2L1 APOBEC3A EGR2 ADAMTS16 SCUBE1 DLK2 MMP27 MOB3B MMP23B S100A9 SLC8A1 HBQ1 PRRG3 PLA2G5 CDH4 VAT1L BBOX1 ADPRHL1 KCNIP1 DPF2 ZNF667 TRIM63 PTGS1 MLPH STK32B HMCN2 KCND2 STK32C CPXM1 ATP1A1 ADGRE3 TRABD2A SELL S100A8 SELE SALL4 DMRT2 CGREF1 S100A12 ZFHX4 ASPN PCDH19 PAMR1 CELSR1 EGFL6 PDE10A GLI1 FOLH1B PRDM8 CYP27C1 ADAMTS14 RYR3 SPON1 AL…	ZSWIM4 COMP PKD2L1 APOBEC3A EGR2 SCUBE1 DLK2 MMP23B S100A9 SLC8A1 HBQ1 VAT1L KCNIP1 DPF2 ATP1A1 ADGRE3 TRABD2A SELL S100A8 SELE S100A12 PDE10A SPON1 ALOX15 LVRN HBM	NELL2 STAC ZNF700 SCEL THBS2 MEX3B PDE11A ADAMTS16 MMP27 MOB3B PRRG3 PLA2G5 CDH4 BBOX1 ADPRHL1 ZNF667 TRIM63 PTGS1 MLPH STK32B HMCN2 KCND2 STK32C CPXM1 SALL4 DMRT2 CGREF1 ZFHX4 ASPN PCDH19 PAMR1 CELSR1 EGFL6 GLI1 FOLH1B PRDM8 CYP27C1 ADAMTS14 RYR3 L3MBTL4 TRIM9 PCDH7 CABYR	1.16
GO:0006914	autophagy	biological_process	8/293	530/22360	0.5327	0.6738	8	HSPA8 HTR2B S100A9 S100A8 DAPL1 NAMPT ADRA1A BMF	HSPA8 S100A9 S100A8 NAMPT	HTR2B DAPL1 ADRA1A BMF	1.15
GO:0046914	transition metal ion binding	molecular_function	18/293	1198/22360	0.4707	0.6132	18	TRIM9 ZFHX4 LVRN S100A9 MMP23B TRIM63 MMP27 CPXM1 HBQ1 CYP27C1 ZSWIM4 APOBEC3A S100A12 L3MBTL4 ALOX15 BBOX1 VAT1L S100A8	LVRN S100A9 MMP23B HBQ1 ZSWIM4 APOBEC3A S100A12 ALOX15 VAT1L S100A8	TRIM9 ZFHX4 TRIM63 MMP27 CPXM1 CYP27C1 L3MBTL4 BBOX1	1.15
GO:0097435	supramolecular fiber organization	biological_process	11/293	728/22360	0.5093	0.6496	11	WNT11 ADAMTS14 CCL26 COMP STMN2 LPAR1 ALOX15 HSPA8 TNXB SH3BP1 TPPP3	COMP ALOX15 HSPA8 SH3BP1	WNT11 ADAMTS14 CCL26 STMN2 LPAR1 TNXB TPPP3	1.15
GO:0070302	regulation of stress-activated protein kinase signaling cascade	biological_process	4/293	265/22360	0.5449	0.6863	4	IL1B IL1RN SEMA3A TNF	IL1B IL1RN TNF	SEMA3A	1.15
GO:0051020	GTPase binding	molecular_function	9/293	599/22360	0.5347	0.6761	9	DENND3 MCF2 MYO5B ARFGEF3 MLPH SORL1 PLEKHG4 TAGAP SH3BP1	DENND3 SORL1 TAGAP SH3BP1	MCF2 MYO5B ARFGEF3 MLPH PLEKHG4	1.15
GO:2000116	regulation of cysteine-type endopeptidase activity	biological_process	4/293	267/22360	0.5548	0.698	4	S100A9 S100A8 PMAIP1 TNF	S100A9 S100A8 PMAIP1 TNF		1.14
GO:0005856	cytoskeleton	cellular_component	35/293	2358/22360	0.4063	0.5449	35	GLI1 PPL PARVB KRT24 MYO5B S100A9 MTUS2 TTLL6 OPHN1 MLPH S100A12 SELE S100A8 TPPP3 BMF TUBAL3 TRIM9 HMMR ARHGAP26 DPF2 PARP4 TUBB1 AHNAK CABYR TRIM63 CORO2B ANK3 PDE4DIP SLC8A1 PCLAF MCF2 STARD9 ERCC6L2 ANK1 CDC25B	PARVB S100A9 TTLL6 S100A12 SELE S100A8 ARHGAP26 DPF2 TUBB1 ANK3 SLC8A1	GLI1 PPL KRT24 MYO5B MTUS2 OPHN1 MLPH TPPP3 BMF TUBAL3 TRIM9 HMMR PARP4 AHNAK CABYR TRIM63 CORO2B PDE4DIP PCLAF MCF2 STARD9 ERCC6L2 ANK1 CDC25B	1.13
GO:0051098	regulation of binding	biological_process	6/293	405/22360	0.5733	0.7185	6	GREM2 SPON1 WFIKKN2 HJURP TWIST1 SORL1	GREM2 SPON1 WFIKKN2 SORL1	HJURP TWIST1	1.13
GO:0071559	response to transforming growth factor beta	biological_process	4/293	270/22360	0.5696	0.7144	4	ASPN MXRA5 WFIKKN2 WNT2	WFIKKN2	ASPN MXRA5 WNT2	1.13
GO:0002682	regulation of immune system process	biological_process	32/293	2153/22360	0.4171	0.5561	32	TREM1 DPF2 CCL3 COCH FPR1 DPP4 S100A9 IL1B ELANE FPR2 CFB BDKRB1 CXCR2 CLEC2B NFE2 GPNMB NFKBIZ CCL4 CXCL8 CD24 MARCO ECM1 PLA2G7 ALOX15 TNF CCL2 S100A8 CCL8 SELL PF4 PLA2G5 HIST1H4E	TREM1 DPF2 CCL3 FPR1 S100A9 IL1B FPR2 CXCR2 NFE2 NFKBIZ CCL4 CXCL8 ALOX15 TNF CCL2 S100A8 CCL8 SELL PF4 HIST1H4E	COCH DPP4 ELANE CFB BDKRB1 CLEC2B GPNMB CD24 MARCO ECM1 PLA2G7 PLA2G5	1.13
GO:1990778	protein localization to cell periphery	biological_process	5/293	338/22360	0.5757	0.7211	5	TNF ANK1 EPHA3 ANK3 STAC	TNF EPHA3 ANK3	ANK1 STAC	1.13
GO:0000978	RNA polymerase II proximal promoter sequence-specific DNA binding	molecular_function	8/293	542/22360	0.5736	0.7187	8	RUNX2 ATF3 DPF2 GLI1 EGR2 TWIST1 ZFHX4 SIX2	ATF3 DPF2 EGR2 SIX2	RUNX2 GLI1 TWIST1 ZFHX4	1.13
GO:0005215	transporter activity	molecular_function	24/293	1629/22360	0.4867	0.6284	24	SLC2A3 ANK3 SGK2 PDZK1 AHNAK TWIST1 KCNIP1 FABP3 ATP1A1 MFSD4A RYR3 SLC7A10 PKD2L1 KCND2 SLC35E3 TUSC3 SLC8A1 JPH4 TMEM63C AQP9 NOS1AP GJA1 STAC PPBP	SLC2A3 ANK3 KCNIP1 ATP1A1 PKD2L1 SLC8A1 TMEM63C AQP9 PPBP	SGK2 PDZK1 AHNAK TWIST1 FABP3 MFSD4A RYR3 SLC7A10 KCND2 SLC35E3 TUSC3 JPH4 NOS1AP GJA1 STAC	1.12
GO:0005515	protein binding	molecular_function	194/293	13214/22360	0.1115	0.2112	194	MED29 CXCR2 ANK3 GPNMB PDE4DIP DUSP26 NFE2 PPP2R1B ARHGAP26 DPF2 HIST1H2AC C17ORF82 ENOX1 EPHA3 IL1RN CRLF1 AHNAK CCL2 TNXB IRS1 PPP1R36 NAMPT VAT1L CDH4 ECM1 SLC8A1 PPBP SIX2 STARD9 CMTM2 WFIKKN2 MOB3B BDKRB1 ELANE MTUS2 HSPA8 CLEC2B SCUBE1 F2RL2 WNT11 CNTN1 SORL1 SH3GL2 TNF BMF CDKN2A HIST1H4E TAGAP PKD2L1 COMP THBS2 SCEL WNT2 OPHN1 CHRM3 PF4V1 NELL2 CABYR ARID5A SCIMP HMMR COCH SPON1 ALX1 PROK…	CXCR2 ANK3 DUSP26 NFE2 ARHGAP26 DPF2 HIST1H2AC EPHA3 IL1RN CRLF1 CCL2 NAMPT VAT1L SLC8A1 PPBP SIX2 CMTM2 WFIKKN2 HSPA8 SCUBE1 F2RL2 SORL1 TNF HIST1H4E TAGAP PKD2L1 COMP CHRM3 PF4V1 ARID5A SPON1 PROK2 OLIG1 CCNL1 DENND3 CSRNP1 S100A12 CXCR1 S100A8 SELL PMAIP1 ATF3 CCL4 KCNIP1 HBQ1 S100A9 IL1B NFKBIZ DLK2 PARVB EGR2 FPR1 RGS16 APOBEC3A PF4 CCL8 TTLL6 GREM2 FPR2 TAS2R16 TREM1 HBM TNFRSF10C ALOX15 SH…	MED29 GPNMB PDE4DIP PPP2R1B C17ORF82 ENOX1 AHNAK TNXB IRS1 PPP1R36 CDH4 ECM1 STARD9 MOB3B BDKRB1 ELANE MTUS2 CLEC2B WNT11 CNTN1 SH3GL2 BMF CDKN2A THBS2 SCEL WNT2 OPHN1 NELL2 CABYR SCIMP HMMR COCH ALX1 PASK L3MBTL4 RYR3 CD24 HTATIP2 PCLAF MCF2 CFB CCL26 SEMA3A RBM3 FRZB FGF11 TWIST1 DMRT2 TPPP3 KCND2 CCDC80 MLPH HJURP NOS1AP TRIM63 PPIA CORO2B NTF3 DPP4 PARP4 ANK1 ADAMTSL4 FAP ERCC6L2 BBOX1 MARCO …	1.12
GO:0019752	carboxylic acid metabolic process	biological_process	17/293	1158/22360	0.5364	0.6773	17	NMNAT2 CYP27C1 ELOVL6 PNPLA3 PLA2G5 ALOX15 IRS1 FABP3 PTGES TWIST1 NUP133 CRABP2 HMMR IL1B FOLH1B SLC2A3 PTGS1	ALOX15 IL1B SLC2A3	NMNAT2 CYP27C1 ELOVL6 PNPLA3 PLA2G5 IRS1 FABP3 PTGES TWIST1 NUP133 CRABP2 HMMR FOLH1B PTGS1	1.12
GO:1901652	response to peptide	biological_process	8/293	546/22360	0.5875	0.7341	8	FABP3 BMP7 FPR2 IL1B IRS1 NAMPT EGR2 AGTR1	FPR2 IL1B NAMPT EGR2	FABP3 BMP7 IRS1 AGTR1	1.12
GO:0045862	positive regulation of proteolysis	biological_process	6/293	409/22360	0.5894	0.7362	6	S100A8 SPON1 TNF IL1B PMAIP1 S100A9	S100A8 SPON1 TNF IL1B PMAIP1 S100A9		1.12
GO:0050867	positive regulation of cell activation	biological_process	6/293	412/22360	0.6015	0.7495	6	NFKBIZ DPP4 CCL3 CCL2 IL1B CD24	NFKBIZ CCL3 CCL2 IL1B	DPP4 CD24	1.11
GO:0016747	transferase activity, transferring acyl groups other than amino-acyl groups	molecular_function	4/293	276/22360	0.5994	0.7477	4	ELOVL6 DPF2 PNPLA3 SORL1	DPF2 SORL1	ELOVL6 PNPLA3	1.11
GO:0008134	transcription factor binding	molecular_function	10/293	685/22360	0.587	0.7336	10	RUNX2 SALL4 DUSP26 ARID5A CDKN2A OASL SIX2 BEX1 TWIST1 EGR2	DUSP26 ARID5A OASL SIX2 EGR2	RUNX2 SALL4 CDKN2A BEX1 TWIST1	1.11
GO:0030030	cell projection organization	biological_process	24/293	1657/22360	0.5385	0.6792	24	CNTN1 EPHA3 SEMA3A PARVB NTF3 STMN2 ADAMTS16 LPAR1 GAP43 CRABP2 EGR2 SH3GL2 S100A9 ANK3 TSPAN2 SLITRK4 MCF2 OPHN1 ZSWIM4 SHC3 BMP7 CDH4 EMP3 SH3BP1	EPHA3 PARVB EGR2 S100A9 ANK3 ZSWIM4 SH3BP1	CNTN1 SEMA3A NTF3 STMN2 ADAMTS16 LPAR1 GAP43 CRABP2 SH3GL2 TSPAN2 SLITRK4 MCF2 OPHN1 SHC3 BMP7 CDH4 EMP3	1.11
GO:0072657	protein localization to membrane	biological_process	10/293	690/22360	0.6025	0.7505	10	CD24 PMAIP1 EPHA3 TRAM1L1 PDZK1 STAC TNF ANK1 BMF ANK3	PMAIP1 EPHA3 TNF ANK3	CD24 TRAM1L1 PDZK1 STAC ANK1 BMF	1.11
GO:0031224	intrinsic component of membrane	cellular_component	96/293	6618/22360	0.2979	0.4292	96	CHRM3 HTR2B ADRA1A SLC7A10 PKD2L1 RGS16 TNF TM6SF1 MDGA2 SORL1 DIO3 FPR1 F2RL2 CNTN1 TRAM1L1 DLK2 HSD17B2 AGTR1 CLEC2B CMTM2 BDKRB1 MMP23B OR6Q1 WDFY4 MARCO SLC8A1 PRRG3 MS4A6A CDH4 PTGES FAR2 FAP IRS1 DPP4 KCNIP1 GPR88 TMEM35A EPHA3 GPNMB CXCR2 SLC2A3 JPH4 NOS1AP TMEM63C SLITRK4 S1PR4 KCND2 SLC35E3 CHST2 ADRA1B APCDD1L PNPLA3 ADGRE3 ATP1A1 MFSD4A FAIM2 TRABD2A EMP3 SELL SELE OR6K2 CXCR1 ARFGEF3 …	CHRM3 PKD2L1 RGS16 TNF MDGA2 SORL1 FPR1 F2RL2 DLK2 HSD17B2 CMTM2 MMP23B OR6Q1 WDFY4 SLC8A1 KCNIP1 GPR88 EPHA3 CXCR2 SLC2A3 TMEM63C S1PR4 APCDD1L ADGRE3 ATP1A1 TRABD2A SELL SELE OR6K2 CXCR1 AQP9 LVRN DNAJC22 PTGFR TREM1 TNFRSF10C FCAR HSD3B2 ERVV-2 TAS2R16 FPR2	HTR2B ADRA1A SLC7A10 TM6SF1 DIO3 CNTN1 TRAM1L1 AGTR1 CLEC2B BDKRB1 MARCO PRRG3 MS4A6A CDH4 PTGES FAR2 FAP IRS1 DPP4 TMEM35A GPNMB JPH4 NOS1AP SLITRK4 KCND2 SLC35E3 CHST2 ADRA1B PNPLA3 MFSD4A FAIM2 EMP3 ARFGEF3 GREB1 CD70 PCDH19 CELSR1 SEMA3A ERBB3 ST8SIA1 LYPD6 KRTCAP3 GJA1 TSPAN2 TUSC3 TMEM225B CD24 DNAJC25 RYR3 ELOVL6 DIO2 LPAR1 PEAR1 SCIMP PCDH7	1.11
GO:0002683	negative regulation of immune system process	biological_process	9/293	617/22360	0.5927	0.7399	9	ALOX15 DPF2 CXCR2 TNF CCL2 CCL3 HIST1H4E GPNMB PF4	ALOX15 DPF2 CXCR2 TNF CCL2 CCL3 HIST1H4E PF4	GPNMB	1.11
GO:0051607	defense response to virus	biological_process	4/293	276/22360	0.5994	0.7477	4	APOBEC3A PMAIP1 IL1B OASL	APOBEC3A PMAIP1 IL1B OASL		1.11
GO:0044877	protein-containing complex binding	molecular_function	19/293	1304/22360	0.5458	0.6873	19	PDZK1 EGFL6 FCAR RBM3 SORL1 ASPN MYO5B COCH HSPA8 IL1B GPNMB CORO2B COMP UBD SIX2 TNXB MCM9 IRS1 FAP	FCAR SORL1 HSPA8 IL1B COMP SIX2	PDZK1 EGFL6 RBM3 ASPN MYO5B COCH GPNMB CORO2B UBD TNXB MCM9 IRS1 FAP	1.11
GO:0044267	cellular protein metabolic process	biological_process	84/293	5753/22360	0.2982	0.4295	84	SPON1 DIO2 PROK2 PASK ALOX15 CDC25B TUSC3 UBD CD24 ST8SIA1 FPR2 SCIMP CCL16 TRIM9 LPAR1 S100A12 BMP7 SHC3 TRABD2A S100A8 STK32C PMAIP1 ADRA1B NOS1AP FBXW12 STK32B CCNL1 FOLH1B CCL26 DENND3 SEMA3A ERBB3 RBM3 TWIST1 CCL3 CCL2 FAP IRS1 PLA2G5 PPP1R36 MARCO ECM1 PHACTR3 TRIM63 PPIA PPM1J GPNMB ATF3 CCL4 DUSP26 NNAT PPP2R1B DPF2 NTF3 EPHA3 IL1RN CRLF1 PARP4 ADPRHL1 TNF GRK3 MEX3B ADRA1A CDKN2A HIST1H4…	SPON1 PROK2 ALOX15 FPR2 S100A12 TRABD2A S100A8 PMAIP1 CCNL1 DENND3 CCL3 CCL2 ATF3 CCL4 DUSP26 DPF2 EPHA3 IL1RN CRLF1 TNF HIST1H4E CCL8 CHRM3 TTLL6 WFIKKN2 S100A9 IL1B SORL1 EGR2 FPR1	DIO2 PASK CDC25B TUSC3 UBD CD24 ST8SIA1 SCIMP CCL16 TRIM9 LPAR1 BMP7 SHC3 STK32C ADRA1B NOS1AP FBXW12 STK32B FOLH1B CCL26 SEMA3A ERBB3 RBM3 TWIST1 FAP IRS1 PLA2G5 PPP1R36 MARCO ECM1 PHACTR3 TRIM63 PPIA PPM1J GPNMB NNAT PPP2R1B NTF3 PARP4 ADPRHL1 GRK3 MEX3B ADRA1A CDKN2A IGFBP6 HTR2B OPHN1 BDKRB1 ELANE AGTR1 SGK2 WNT11 CNTN1 NUP133	1.11
GO:0071417	cellular response to organonitrogen compound	biological_process	9/293	627/22360	0.6256	0.7772	9	AQP9 SLC8A1 AGTR1 RYR3 NAMPT FPR2 IL1B IRS1 TNF	AQP9 SLC8A1 NAMPT FPR2 IL1B TNF	AGTR1 RYR3 IRS1	1.1
GO:0010506	regulation of autophagy	biological_process	5/293	346/22360	0.6112	0.7611	5	ADRA1A BMF DAPL1 NAMPT HTR2B	NAMPT	ADRA1A BMF DAPL1 HTR2B	1.1
GO:0030900	forebrain development	biological_process	6/293	420/22360	0.6342	0.7857	6	SLC8A1 GLI1 SEMA3A OPHN1 HSD3B2 LPAR1	SLC8A1 HSD3B2	GLI1 SEMA3A OPHN1 LPAR1	1.09
GO:0042493	response to drug	biological_process	16/293	1121/22360	0.6168	0.7677	16	HTR2B HBQ1 SLC8A1 PDZK1 HBM PARP4 CHRM3 IL1B TNF FABP3 S100A8 SELL SLC7A10 ADRA1A RYR3 ATP1A1	HBQ1 SLC8A1 HBM CHRM3 IL1B TNF S100A8 SELL ATP1A1	HTR2B PDZK1 PARP4 FABP3 SLC7A10 ADRA1A RYR3	1.09
GO:0061024	membrane organization	biological_process	13/293	908/22360	0.6198	0.7712	13	SH3BP1 BMF ANK3 HSPA8 PPIA ALOX15 SH3GL2 OPHN1 MARCO PMAIP1 GULP1 CD24 TRIM9	SH3BP1 ANK3 HSPA8 ALOX15 PMAIP1	BMF PPIA SH3GL2 OPHN1 MARCO GULP1 CD24 TRIM9	1.09
GO:0001817	regulation of cytokine production	biological_process	13/293	913/22360	0.6334	0.7851	13	TNF IL1B ELANE GPNMB PF4 SSC5D CD24 IL1RN HTR2B WNT11 JPH4 TWIST1 CCL3	TNF IL1B PF4 IL1RN CCL3	ELANE GPNMB SSC5D CD24 HTR2B WNT11 JPH4 TWIST1	1.09
GO:0031328	positive regulation of cellular biosynthetic process	biological_process	30/293	2106/22360	0.5692	0.7141	30	DPF2 GLI1 WNT11 CSRNP1 RBM3 EGR2 ZFHX4 TWIST1 IL1B ELANE FPR2 ATF3 NFE2 WNT2 HTR2B BEX1 HTATIP2 SIX2 NOS1AP TNF DMRT2 FABP3 ALX1 SALL4 PASK RUNX2 IRS1 BMP7 PF4 NAMPT	DPF2 CSRNP1 EGR2 IL1B FPR2 ATF3 NFE2 SIX2 TNF PF4 NAMPT	GLI1 WNT11 RBM3 ZFHX4 TWIST1 ELANE WNT2 HTR2B BEX1 HTATIP2 NOS1AP DMRT2 FABP3 ALX1 SALL4 PASK RUNX2 IRS1 BMP7	1.09
GO:0007169	transmembrane receptor protein tyrosine kinase signaling pathway	biological_process	11/293	768/22360	0.6253	0.777	11	NTF3 IGFBP6 CSRNP1 ERBB3 EPHA3 SH3GL2 IRS1 SHC3 RUNX2 IL1B NAMPT	CSRNP1 EPHA3 IL1B NAMPT	NTF3 IGFBP6 ERBB3 SH3GL2 IRS1 SHC3 RUNX2	1.09
GO:0007167	enzyme linked receptor protein signaling pathway	biological_process	16/293	1128/22360	0.634	0.7856	16	NAMPT IRS1 RUNX2 SHC3 BMP7 IGFBP6 COMP WFIKKN2 GREM2 IL1B ASPN SH3GL2 NTF3 EPHA3 CSRNP1 ERBB3	NAMPT COMP WFIKKN2 GREM2 IL1B EPHA3 CSRNP1	IRS1 RUNX2 SHC3 BMP7 IGFBP6 ASPN SH3GL2 NTF3 ERBB3	1.08
GO:0048545	response to steroid hormone	biological_process	6/293	423/22360	0.6465	0.7985	6	BMP7 IL1RN TNF TRIM63 ATP1A1 HSD3B2	IL1RN TNF ATP1A1 HSD3B2	BMP7 TRIM63	1.08
GO:0048732	gland development	biological_process	7/293	493/22360	0.6477	0.7998	7	TNF BMP7 WNT2 SEMA3A WNT11 GLI1 FRZB	TNF	BMP7 WNT2 SEMA3A WNT11 GLI1 FRZB	1.08
GO:0031267	small GTPase binding	molecular_function	7/293	494/22360	0.6515	0.8034	7	DENND3 PLEKHG4 SH3BP1 SORL1 MLPH MYO5B MCF2	DENND3 SH3BP1 SORL1	PLEKHG4 MLPH MYO5B MCF2	1.08
GO:0045944	positive regulation of transcription by RNA polymerase II	biological_process	18/293	1276/22360	0.6435	0.795	18	BEX1 SIX2 WNT2 NAMPT PF4 DMRT2 ALX1 SALL4 TNF RUNX2 BMP7 EGR2 TWIST1 DPF2 GLI1 CSRNP1 ATF3 IL1B	SIX2 NAMPT PF4 TNF EGR2 DPF2 CSRNP1 ATF3 IL1B	BEX1 WNT2 DMRT2 ALX1 SALL4 RUNX2 BMP7 TWIST1 GLI1	1.08
GO:0021537	telencephalon development	biological_process	4/293	283/22360	0.6346	0.786	4	HSD3B2 SEMA3A SLC8A1 LPAR1	HSD3B2 SLC8A1	SEMA3A LPAR1	1.08
GO:0009725	response to hormone	biological_process	15/293	1058/22360	0.6385	0.7895	15	FABP3 TNF TRIM63 IL1B IRS1 BMP7 ATP1A1 NAMPT ADRA1A HSD3B2 AGTR1 PTGFR IL1RN EGR2 CHRM3	TNF IL1B ATP1A1 NAMPT HSD3B2 PTGFR IL1RN EGR2 CHRM3	FABP3 TRIM63 IRS1 BMP7 ADRA1A AGTR1	1.08
GO:0016020	membrane	cellular_component	152/293	10751/22360	0.3307	0.4633	152	ERBB3 EGFL6 CELSR1 PDE10A PCDH19 MYO5B STMN2 GREB1 ARFGEF3 CD70 GAP43 ACRBP ADRA1B APCDD1L OASL HMCN2 S1PR4 SHC3 ARVCF EMP3 SELE FAIM2 ATP1A1 TRABD2A TNFRSF10C FCAR PDZK1 TREM1 LPAR1 FPR2 RERGL DEFB1 TAS2R16 HSD3B2 TSPAN2 TMEM225B LYPD6 AQP9 GJA1 CYP27C1 ALOX15 DIO2 ELOVL6 SH3BP1 PARVB PPL TRAM1L1 FPR1 NUP133 S100A9 SSC5D MMP27 AGTR1 HSD17B2 DLK2 HTR2B STAC TM6SF1 GRK3 RGS16 ADRA1A TMEM35A KCNIP1…	PDE10A ACRBP APCDD1L OASL S1PR4 SELE ATP1A1 TRABD2A TNFRSF10C FCAR TREM1 FPR2 TAS2R16 HSD3B2 AQP9 ALOX15 SH3BP1 PARVB FPR1 S100A9 HSD17B2 DLK2 RGS16 KCNIP1 GPR88 OR6Q1 PMAIP1 TMEM63C CXCR1 S100A12 OR6K2 SELL S100A8 ADGRE3 PTGFR DNAJC22 LVRN ERVV-2 SCUBE1 F2RL2 MDGA2 SORL1 HSPA8 CMTM2 MMP23B CHRM3 TNF PKD2L1 HIST1H4E CRLF1 IL1RN EPHA3 CXCR2 SLC2A3 ANK3 SLC8A1 WDFY4 NAMPT	ERBB3 EGFL6 CELSR1 PCDH19 MYO5B STMN2 GREB1 ARFGEF3 CD70 GAP43 ADRA1B HMCN2 SHC3 ARVCF EMP3 FAIM2 PDZK1 LPAR1 RERGL DEFB1 TSPAN2 TMEM225B LYPD6 GJA1 CYP27C1 DIO2 ELOVL6 PPL TRAM1L1 NUP133 SSC5D MMP27 AGTR1 HTR2B STAC TM6SF1 GRK3 ADRA1A TMEM35A PARP4 DPP4 PPIA PTGS1 CORO2B MARCO CDCA4 FAP ANK1 PTGES SEMA3A FRZB CFB FOLH1B CHST2 KCND2 SLC35E3 NOS1AP SLITRK4 JPH4 PNPLA3 MFSD4A HMMR PEAR1 PCDH7 SCIMP…	1.08
GO:0010628	positive regulation of gene expression	biological_process	30/293	2120/22360	0.5934	0.7404	30	WNT2 BEX1 SIX2 NOS1AP DMRT2 ALX1 SALL4 TNF SPON1 RUNX2 BMP7 PASK NAMPT PF4 PTGFR DPF2 RBM3 GLI1 CNTN1 ERBB3 CSRNP1 WNT11 EGR2 ZFHX4 TWIST1 CCL3 IL1B ATF3 ANK3 NFE2	SIX2 TNF SPON1 NAMPT PF4 PTGFR DPF2 CSRNP1 EGR2 CCL3 IL1B ATF3 ANK3 NFE2	WNT2 BEX1 NOS1AP DMRT2 ALX1 SALL4 RUNX2 BMP7 PASK RBM3 GLI1 CNTN1 ERBB3 WNT11 ZFHX4 TWIST1	1.08
GO:0006082	organic acid metabolic process	biological_process	18/293	1269/22360	0.6273	0.779	18	PTGES FABP3 IRS1 ALOX15 PLA2G5 PNPLA3 ELOVL6 CHST2 CYP27C1 NMNAT2 PTGS1 SLC2A3 FOLH1B IL1B HMMR CRABP2 NUP133 TWIST1	ALOX15 SLC2A3 IL1B	PTGES FABP3 IRS1 PLA2G5 PNPLA3 ELOVL6 CHST2 CYP27C1 NMNAT2 PTGS1 FOLH1B HMMR CRABP2 NUP133 TWIST1	1.08
GO:0016740	transferase activity	molecular_function	46/293	3266/22360	0.5632	0.7074	46	CD24 TUSC3 NMNAT2 PRDM8 TSTD1 ST8SIA1 IRS1 PASK PROK2 PTGES CCL2 ELOVL6 NAMPT CDC25B TRIM9 EPHA3 NTF3 DPF2 LPAR1 PARP4 FPR2 TRIM63 DUSP26 CHST2 HTR2B STK32C OASL STK32B BMP7 S100A12 GRK3 TNF CCL8 PNPLA3 CDKN2A ADRA1A WNT11 ERBB3 SGK2 FPR1 CCL3 EGR2 SORL1 IL1B ELANE CCNL1	PROK2 CCL2 NAMPT EPHA3 DPF2 FPR2 DUSP26 OASL S100A12 TNF CCL8 FPR1 CCL3 EGR2 SORL1 IL1B CCNL1	CD24 TUSC3 NMNAT2 PRDM8 TSTD1 ST8SIA1 IRS1 PASK PTGES ELOVL6 CDC25B TRIM9 NTF3 LPAR1 PARP4 TRIM63 CHST2 HTR2B STK32C STK32B BMP7 GRK3 PNPLA3 CDKN2A ADRA1A WNT11 ERBB3 SGK2 ELANE	1.07
GO:0001819	positive regulation of cytokine production	biological_process	9/293	641/22360	0.6724	0.828	9	CCL3 PF4 TWIST1 WNT11 IL1RN IL1B HTR2B ELANE TNF	CCL3 PF4 IL1RN IL1B TNF	TWIST1 WNT11 HTR2B ELANE	1.07
GO:0005975	carbohydrate metabolic process	biological_process	9/293	643/22360	0.6791	0.8358	9	IRS1 PASK SLC2A3 TNF ATF3 CHST2 PMAIP1 NUP133 ST8SIA1	SLC2A3 TNF ATF3 PMAIP1	IRS1 PASK CHST2 NUP133 ST8SIA1	1.07
GO:0018205	peptidyl-lysine modification	biological_process	6/293	428/22360	0.6671	0.8219	6	NNAT NUP133 EGR2 TWIST1 IL1B DPF2	EGR2 IL1B DPF2	NNAT NUP133 TWIST1	1.07
GO:0016021	integral component of membrane	cellular_component	90/293	6433/22360	0.4965	0.6381	90	DIO2 ELOVL6 DNAJC25 RYR3 TSPAN2 TUSC3 TMEM225B AQP9 KRTCAP3 GJA1 ST8SIA1 FPR2 SCIMP PCDH7 TAS2R16 HSD3B2 ERVV-2 FCAR PTGFR PEAR1 TREM1 DNAJC22 LPAR1 LVRN CXCR1 OR6K2 EMP3 SELL SELE PNPLA3 ADGRE3 FAIM2 MFSD4A ATP1A1 TRABD2A CHST2 ADRA1B APCDD1L SLC35E3 KCND2 NOS1AP TMEM63C SLITRK4 S1PR4 JPH4 ERBB3 SEMA3A CELSR1 PCDH19 GREB1 ARFGEF3 CD70 FAP IRS1 PTGES FAR2 CDH4 PRRG3 MS4A6A SLC8A1 WDFY4 MARCO OR6Q…	AQP9 FPR2 TAS2R16 HSD3B2 ERVV-2 FCAR PTGFR TREM1 DNAJC22 LVRN CXCR1 OR6K2 SELL SELE ADGRE3 ATP1A1 TRABD2A APCDD1L TMEM63C S1PR4 SLC8A1 WDFY4 OR6Q1 CXCR2 SLC2A3 EPHA3 KCNIP1 GPR88 TNF PKD2L1 CHRM3 CMTM2 MMP23B HSD17B2 DLK2 F2RL2 FPR1 SORL1	DIO2 ELOVL6 DNAJC25 RYR3 TSPAN2 TUSC3 TMEM225B KRTCAP3 GJA1 ST8SIA1 SCIMP PCDH7 PEAR1 LPAR1 EMP3 PNPLA3 FAIM2 MFSD4A CHST2 ADRA1B SLC35E3 KCND2 NOS1AP SLITRK4 JPH4 ERBB3 SEMA3A CELSR1 PCDH19 GREB1 ARFGEF3 CD70 FAP IRS1 PTGES FAR2 CDH4 PRRG3 MS4A6A MARCO GPNMB TMEM35A DPP4 TM6SF1 SLC7A10 ADRA1A HTR2B BDKRB1 CLEC2B AGTR1 TRAM1L1 DIO3	1.07
GO:0043542	endothelial cell migration	biological_process	4/293	286/22360	0.6497	0.8014	4	SH3BP1 DPP4 VASH1 FAP	SH3BP1 VASH1	DPP4 FAP	1.07
GO:0006979	response to oxidative stress	biological_process	7/293	502/22360	0.682	0.8387	7	ERCC6L2 SLC8A1 BMP7 DHRS2 SGK2 TNF PTGS1	SLC8A1 TNF	ERCC6L2 BMP7 DHRS2 SGK2 PTGS1	1.06
GO:1905114	cell surface receptor signaling pathway involved in cell-cell signaling	biological_process	10/293	717/22360	0.6877	0.845	10	TRABD2A RSPO3 FRZB WNT2 CD24 SCEL GLI1 WNT11 CELSR1 IGFBP6	TRABD2A	RSPO3 FRZB WNT2 CD24 SCEL GLI1 WNT11 CELSR1 IGFBP6	1.06
GO:0080135	regulation of cellular response to stress	biological_process	12/293	861/22360	0.6891	0.8461	12	CDKN2A NAMPT VASH1 TNF IL1B HSPA8 BMP7 TWIST1 NUP133 PMAIP1 IL1RN SEMA3A	NAMPT VASH1 TNF IL1B HSPA8 PMAIP1 IL1RN	CDKN2A BMP7 TWIST1 NUP133 SEMA3A	1.06
GO:0070663	regulation of leukocyte proliferation	biological_process	4/293	292/22360	0.68	0.8367	4	CD24 IL1B CCL8 GPNMB	IL1B CCL8	CD24 GPNMB	1.05
GO:0030336	negative regulation of cell migration	biological_process	5/293	365/22360	0.697	0.8553	5	SEMA3A WNT11 CCL2 VASH1 NEXMIF	CCL2 VASH1	SEMA3A WNT11 NEXMIF	1.05
GO:0006913	nucleocytoplasmic transport	biological_process	5/293	365/22360	0.697	0.8553	5	HTATIP2 SIX2 NUP133 EGR2 IL1B	SIX2 EGR2 IL1B	HTATIP2 NUP133	1.05
GO:0007018	microtubule-based movement	biological_process	4/293	291/22360	0.675	0.831	4	HSPA8 CABYR STARD9 TTLL6	HSPA8 TTLL6	CABYR STARD9	1.05
GO:1901698	response to nitrogen compound	biological_process	16/293	1158/22360	0.709	0.8686	16	EGR2 FPR2 IL1B AGTR1 SLC8A1 PMAIP1 AQP9 CHRM3 BMP7 IRS1 FABP3 TNF SELL NAMPT PLA2G5 RYR3	EGR2 FPR2 IL1B SLC8A1 PMAIP1 AQP9 CHRM3 TNF SELL NAMPT	AGTR1 BMP7 IRS1 FABP3 PLA2G5 RYR3	1.05
GO:0050877	nervous system process	biological_process	23/293	1670/22360	0.7095	0.869	23	PKD2L1 ADRA1A PROK2 SHC3 TNF RGS16 CCL2 OR6K2 OR6Q1 JPH4 TUSC3 TIFAB COMP KCND2 TAS2R16 ANK3 DCANP1 BDKRB1 GPR88 CCL3 COCH EGR2 NTF3	PKD2L1 PROK2 TNF RGS16 CCL2 OR6K2 OR6Q1 COMP TAS2R16 ANK3 GPR88 CCL3 EGR2	ADRA1A SHC3 JPH4 TUSC3 TIFAB KCND2 DCANP1 BDKRB1 COCH NTF3	1.05
GO:0002521	leukocyte differentiation	biological_process	8/293	579/22360	0.7044	0.8634	8	CCL3 NFKBIZ PF4 DHRS2 RUNX2 UBD TSPAN2 TNF	CCL3 NFKBIZ PF4 TNF	DHRS2 RUNX2 UBD TSPAN2	1.05
GO:0060341	regulation of cellular localization	biological_process	13/293	946/22360	0.7254	0.8875	13	SORL1 OPHN1 JPH4 STAC PDZK1 EPHA3 SLC8A1 PMAIP1 ANK3 ADRA1A BDKRB1 TNF IL1B	SORL1 EPHA3 SLC8A1 PMAIP1 ANK3 TNF IL1B	OPHN1 JPH4 STAC PDZK1 ADRA1A BDKRB1	1.05
GO:0010631	epithelial cell migration	biological_process	5/293	366/22360	0.7016	0.8602	5	VASH1 SEMA3A FAP SH3BP1 DPP4	VASH1 SH3BP1	SEMA3A FAP DPP4	1.04
GO:0051169	nuclear transport	biological_process	5/293	368/22360	0.7107	0.8702	5	IL1B SIX2 HTATIP2 EGR2 NUP133	IL1B SIX2 EGR2	HTATIP2 NUP133	1.04
GO:0051171	regulation of nitrogen compound metabolic process	biological_process	88/293	6472/22360	0.68	0.8367	88	HTR2B WNT2 ZNF700 COMP OPHN1 BHLHE22 RUNX2 TNF CCL8 PF4 ADRA1A CDKN2A HIST1H4E WNT11 CNTN1 FPR1 NUP133 SORL1 CRABP2 EGR2 S100A9 ELANE HSPA8 IL1B WFIKKN2 BDKRB1 AGTR1 MARCO ECM1 SIX2 PHACTR3 CCL2 PLA2G5 PPP1R36 NAMPT CRLF1 IL1RN NTF3 DPF2 PARP4 AHNAK NFE2 DUSP26 ZNF667 PPP2R1B ATF3 GPNMB CCL4 ADRA1B PMAIP1 OASL NOS1AP S100A12 BMP7 SALL4 FABP3 DMRT2 S100A8 TRABD2A CSRNP1 ERBB3 SEMA3A GLI1 RBM3 CCL2…	COMP TNF CCL8 PF4 HIST1H4E FPR1 SORL1 EGR2 S100A9 HSPA8 IL1B WFIKKN2 SIX2 CCL2 NAMPT CRLF1 IL1RN DPF2 NFE2 DUSP26 ATF3 CCL4 PMAIP1 OASL S100A12 S100A8 TRABD2A CSRNP1 CCL3 CCNL1 PROK2 ALOX15 OLIG1 SPON1 GREM2 FPR2 ARID5A	HTR2B WNT2 ZNF700 OPHN1 BHLHE22 RUNX2 ADRA1A CDKN2A WNT11 CNTN1 NUP133 CRABP2 ELANE BDKRB1 AGTR1 MARCO ECM1 PHACTR3 PLA2G5 PPP1R36 NTF3 PARP4 AHNAK ZNF667 PPP2R1B GPNMB ADRA1B NOS1AP BMP7 SALL4 FABP3 DMRT2 ERBB3 SEMA3A GLI1 RBM3 CCL26 ZFHX4 TWIST1 CD24 HTATIP2 PRDM8 BEX1 PASK L3MBTL4 DIO2 ALX1 CDC25B CCL16 LPAR1 SCIMP	1.04
GO:0051248	negative regulation of protein metabolic process	biological_process	18/293	1326/22360	0.7622	0.9313	18	TNF SPON1 BMP7 CDKN2A PPP1R36 ECM1 OPHN1 PHACTR3 BDKRB1 WFIKKN2 IL1B ELANE ATF3 DUSP26 NTF3 RBM3 TWIST1 SORL1	TNF SPON1 WFIKKN2 IL1B ATF3 DUSP26 SORL1	BMP7 CDKN2A PPP1R36 ECM1 OPHN1 PHACTR3 BDKRB1 ELANE NTF3 RBM3 TWIST1	1.04
GO:0044212	transcription regulatory region DNA binding	molecular_function	14/293	1027/22360	0.748	0.9146	14	ZFHX4 TWIST1 EGR2 SIX2 DPF2 WNT11 GLI1 ARID5A ATF3 NFE2 DMRT2 ALX1 TNF RUNX2	EGR2 SIX2 DPF2 ARID5A ATF3 NFE2 TNF	ZFHX4 TWIST1 WNT11 GLI1 DMRT2 ALX1 RUNX2	1.04
GO:0001228	DNA-binding transcription activator activity, RNA polymerase II-specific	molecular_function	6/293	439/22360	0.7127	0.8724	6	ATF3 EGR2 SIX2 ALX1 CSRNP1 RUNX2	ATF3 EGR2 SIX2 CSRNP1	ALX1 RUNX2	1.04
GO:0000976	transcription regulatory region sequence-specific DNA binding	molecular_function	12/293	885/22360	0.7596	0.9283	12	ZFHX4 TWIST1 EGR2 SIX2 DPF2 GLI1 ATF3 NFE2 DMRT2 ALX1 TNF RUNX2	EGR2 SIX2 DPF2 ATF3 NFE2 TNF	ZFHX4 TWIST1 GLI1 DMRT2 ALX1 RUNX2	1.03
GO:0010557	positive regulation of macromolecule biosynthetic process	biological_process	27/293	2000/22360	0.78	0.9517	27	TWIST1 ZFHX4 EGR2 DPF2 CSRNP1 WNT11 GLI1 RBM3 ATF3 NFE2 ELANE IL1B BEX1 HTATIP2 SIX2 WNT2 PF4 NAMPT CCL2 TNF DMRT2 ALX1 SALL4 PASK BMP7 RUNX2 IRS1	EGR2 DPF2 CSRNP1 ATF3 NFE2 IL1B SIX2 PF4 NAMPT CCL2 TNF	TWIST1 ZFHX4 WNT11 GLI1 RBM3 ELANE BEX1 HTATIP2 WNT2 DMRT2 ALX1 SALL4 PASK BMP7 RUNX2 IRS1	1.03
GO:0052547	regulation of peptidase activity	biological_process	7/293	519/22360	0.7475	0.9143	7	S100A8 SORL1 PMAIP1 S100A9 ECM1 TNF WFIKKN2	S100A8 SORL1 PMAIP1 S100A9 TNF WFIKKN2	ECM1	1.03
GO:0090132	epithelium migration	biological_process	5/293	369/22360	0.7153	0.8754	5	SEMA3A FAP VASH1 DPP4 SH3BP1	VASH1 SH3BP1	SEMA3A FAP DPP4	1.03
GO:0005737	cytoplasm	cellular_component	173/293	12820/22360	0.6657	0.8204	173	PPIA PTGS1 TRIM63 CORO2B NNAT TMEM35A NTF3 GPR88 PARP4 KCNIP1 DPP4 ADAMTSL4 BBOX1 FAP ERCC6L2 PTGES ANK1 DHRS2 HBQ1 MARCO CDCA4 S100A9 IL1B MMP27 SSC5D NFKBIZ HSD17B2 TRAM1L1 PPL GULP1 PARVB FPR1 CRABP2 NUP133 EGR2 APOBEC3A RUNX2 TM6SF1 RGS16 GRK3 ADRA1A PF4 HTR2B IGFBP6 TTLL6 STAC FPR2 DCANP1 TAS2R16 DEFB1 NEXMIF HSD3B2 FCAR TRIM9 HBM LPAR1 TUBB1 ALOX15 ELOVL6 SH3BP1 CDC25B UBD GJA1 LYPD6 BEX1 V…	GPR88 KCNIP1 HBQ1 S100A9 IL1B NFKBIZ HSD17B2 PARVB FPR1 EGR2 APOBEC3A RGS16 PF4 TTLL6 FPR2 TAS2R16 HSD3B2 FCAR HBM TUBB1 ALOX15 SH3BP1 VASH1 CXCL1 ACRBP PDE10A CCL3 SELE ATP1A1 OASL S1PR4 SLC2A3 CXCR2 DUSP26 NFE2 ANK3 EPHA3 IL1RN CRLF1 ARHGAP26 DPF2 NAMPT SLC8A1 PPBP HSPA8 MMP23B SORL1 TNF TAGAP PKD2L1 PTGFR LVRN SPON1 DENND3 S100A12 CXCR1 S100A8 SELL ADGRE3 PMAIP1	PPIA PTGS1 TRIM63 CORO2B NNAT TMEM35A NTF3 PARP4 DPP4 ADAMTSL4 BBOX1 FAP ERCC6L2 PTGES ANK1 DHRS2 MARCO CDCA4 MMP27 SSC5D TRAM1L1 PPL GULP1 CRABP2 NUP133 RUNX2 TM6SF1 GRK3 ADRA1A HTR2B IGFBP6 STAC DCANP1 DEFB1 NEXMIF TRIM9 LPAR1 ELOVL6 CDC25B UBD GJA1 LYPD6 BEX1 GLI1 STMN2 MYO5B LRRC75A GAP43 ARFGEF3 THRSP SHC3 ARVCF FABP3 SALL4 FAIM2 ADRA1B HMCN2 PLA2G7 CMA1 FBXW12 PPP2R1B GPNMB PDE4DIP TUBAL3 A…	1.03
GO:0015629	actin cytoskeleton	cellular_component	7/293	525/22360	0.7708	0.941	7	PARVB MYO5B CORO2B OPHN1 BMF MLPH AHNAK	PARVB	MYO5B CORO2B OPHN1 BMF MLPH AHNAK	1.02
GO:0010243	response to organonitrogen compound	biological_process	14/293	1046/22360	0.8001	0.9755	14	SLC8A1 AQP9 EGR2 IL1B IRS1 BMP7 FPR2 FABP3 TNF SELL AGTR1 NAMPT RYR3 PLA2G5	SLC8A1 AQP9 EGR2 IL1B FPR2 TNF SELL NAMPT	IRS1 BMP7 FABP3 AGTR1 RYR3 PLA2G5	1.02
GO:0045087	innate immune response	biological_process	19/293	1423/22360	0.8172	0.9952	19	CFB S100A9 APOBEC3A S100A12 CCL2 SSC5D S100A8 CCL8 DEFB1 CCL4 ARID5A CCL16 UBD OASL CCL26 MARCO TREM1 CCL3 COCH	S100A9 APOBEC3A S100A12 CCL2 S100A8 CCL8 CCL4 ARID5A OASL TREM1 CCL3	CFB SSC5D DEFB1 CCL16 UBD CCL26 MARCO COCH	1.02
GO:0048871	multicellular organismal homeostasis	biological_process	7/293	522/22360	0.7591	0.928	7	ELOVL6 GJA1 MYO5B IL1B PASK DIO2 TNF	IL1B TNF	ELOVL6 GJA1 MYO5B PASK DIO2	1.02
GO:0040013	negative regulation of locomotion	biological_process	6/293	451/22360	0.7628	0.9317	6	NEXMIF ELANE WNT11 SEMA3A VASH1 CCL2	VASH1 CCL2	NEXMIF ELANE WNT11 SEMA3A	1.02
GO:0000977	RNA polymerase II regulatory region sequence-specific DNA binding	molecular_function	11/293	825/22360	0.7997	0.9752	11	DPF2 GLI1 EGR2 TWIST1 ZFHX4 SIX2 TNF ALX1 DMRT2 RUNX2 ATF3	DPF2 EGR2 SIX2 TNF ATF3	GLI1 TWIST1 ZFHX4 ALX1 DMRT2 RUNX2	1.02
GO:0043086	negative regulation of catalytic activity	biological_process	12/293	902/22360	0.8101	0.9869	12	DUSP26 CDKN2A PPP1R36 BMP7 IL1B WFIKKN2 TNF ARFGEF3 PHACTR3 SORL1 ECM1 TMEM225B	DUSP26 IL1B WFIKKN2 TNF SORL1	CDKN2A PPP1R36 BMP7 ARFGEF3 PHACTR3 ECM1 TMEM225B	1.02
GO:0050865	regulation of cell activation	biological_process	9/293	674/22360	0.7846	0.9571	9	CCL3 DPP4 CD24 PLA2G5 NFKBIZ GPNMB IL1B CCL2 TNF	CCL3 NFKBIZ IL1B CCL2 TNF	DPP4 CD24 PLA2G5 GPNMB	1.02
GO:0009987	cellular process	biological_process	245/293	18568/22360	0.8813	1	245	S1PR4 CMA1 ADRA1B CXCL8 TRABD2A SELE SALL4 ARVCF SHC3 THRSP CD70 CELSR1 EGFL6 PDE10A GLI1 ERBB3 BEX1 AQP9 PRDM8 LYPD6 CYP27C1 GJA1 TSPAN2 UBD CDC25B ELOVL6 DIO2 PLEKHG4 ALOX15 TUBB1 CCL16 TAS2R16 NEXMIF RERGL FPR2 GREM2 BHLHE22 ZSWIM4 TTLL6 HTR2B ADRA1A CCL8 RUNX2 APOBEC3A EGR2 CRABP2 NUP133 PARVB HSD17B2 SSC5D AGTR1 IL1B PHACTR3 OR6Q1 MARCO PTGES FAP ADAMTSL4 PARP4 ATF3 CORO2B PTGS1 PPIA MLPH JP…	S1PR4 CXCL8 TRABD2A SELE PDE10A AQP9 ALOX15 TUBB1 TAS2R16 FPR2 GREM2 ZSWIM4 TTLL6 CCL8 APOBEC3A EGR2 PARVB HSD17B2 IL1B OR6Q1 ATF3 ADGRE3 S100A8 CXCR1 S100A12 CSRNP1 SPON1 OLIG1 LVRN PTGFR PF4V1 PKD2L1 TAGAP TNF SORL1 SCUBE1 HSPA8 SLC8A1 CCL2 DPF2 HIST1H2AC ARHGAP26 DUSP26 NFE2 CXCR2 SLC2A3 OASL ATP1A1 CCL3 CXCL1 VASH1 SH3BP1 HBM TREM1 TNFRSF10C FCAR HSD3B2 PF4 RGS16 FPR1 DLK2 NFKBIZ PPDPFL S100A…	CMA1 ADRA1B SALL4 ARVCF SHC3 THRSP CD70 CELSR1 EGFL6 GLI1 ERBB3 BEX1 PRDM8 LYPD6 CYP27C1 GJA1 TSPAN2 UBD CDC25B ELOVL6 DIO2 PLEKHG4 CCL16 NEXMIF RERGL BHLHE22 HTR2B ADRA1A RUNX2 CRABP2 NUP133 SSC5D AGTR1 PHACTR3 MARCO PTGES FAP ADAMTSL4 PARP4 CORO2B PTGS1 PPIA MLPH JPH4 CHST2 PNPLA3 FRZB KRT24 RBM3 SEMA3A FOLH1B ST8SIA1 TSTD1 TUSC3 L3MBTL4 COCH PEAR1 HMMR SCIMP OPHN1 ZNF700 WNT2 CDKN2A PDE11A BMF…	1.01
GO:0001012	RNA polymerase II regulatory region DNA binding	molecular_function	11/293	832/22360	0.8214	1	11	TNF DMRT2 ALX1 RUNX2 ATF3 DPF2 GLI1 TWIST1 ZFHX4 EGR2 SIX2	TNF ATF3 DPF2 EGR2 SIX2	DMRT2 ALX1 RUNX2 GLI1 TWIST1 ZFHX4	1.01
GO:0016032	viral process	biological_process	13/293	982/22360	0.8279	1	13	TNF CCL2 HSPA8 PPIA APOBEC3A CCL4 CCL8 OASL CXCL8 DPP4 NUP133 HTATIP2 CCL3	TNF CCL2 HSPA8 APOBEC3A CCL4 CCL8 OASL CXCL8 CCL3	PPIA DPP4 NUP133 HTATIP2	1.01
GO:0072594	establishment of protein localization to organelle	biological_process	8/293	607/22360	0.8058	0.9819	8	SIX2 NUP133 SORL1 OPHN1 TRAM1L1 PMAIP1 BMF HSPA8	SIX2 SORL1 PMAIP1 HSPA8	NUP133 OPHN1 TRAM1L1 BMF	1.01
GO:0032386	regulation of intracellular transport	biological_process	6/293	454/22360	0.7753	0.9462	6	PDZK1 IL1B ANK3 SORL1 ADRA1A OPHN1	IL1B ANK3 SORL1	PDZK1 ADRA1A OPHN1	1.01
GO:2000146	negative regulation of cell motility	biological_process	5/293	381/22360	0.77	0.9403	5	SEMA3A WNT11 CCL2 VASH1 NEXMIF	CCL2 VASH1	SEMA3A WNT11 NEXMIF	1
GO:0008544	epidermis development	biological_process	7/293	534/22360	0.8057	0.982	7	KRT24 CRABP2 SCEL PPL GLI1 CELSR1 TNF	TNF	KRT24 CRABP2 SCEL PPL GLI1 CELSR1	1

## Sheet: test_VS_ctrl_p005fc2_m_GO_level
levels	GO_id	Term	GO_namespace	gene_num	gene_list
2	GO:0050789	regulation of biological process	biological_process	204	SLC8A1,ARID5A,DHRS2,RSPO3,DPP4,IL1B,COMP,ST8SIA1,TIFAB,DIO2,TNF,PDZK1,CNTN1,COCH,SLITRK4,CCL26,NNAT,F2RL2,HIST1H4E,TAGAP,OR6K2,PMAIP1,S1PR4,GJA1,PDE11A,DUSP26,TREM1,TSPAN2,APOBEC3A,IL1RN,PLA2G5,ECM1,CXCR1,BHLHE22,ELOVL6,ARHGAP26,PARP4,BMP7,FPR1,GPR88,NOS1AP,CD24,WNT11,CXCR2,RERGL,PKD2L1,FGF11,VASH1,FPR2,AGTR1,GRK3,FRZB,MARCO,STAC,MOB3B,TTLL6,PHACTR3,DAPL1,HJURP,LPAR1,PPP2R1B,CHRM3,DMRT2,FAIM2,NUP…
2	GO:0001071	nucleic acid binding transcription factor activity	molecular_function	6	ALX1,SIX2,RUNX2,ATF3,EGR2,CSRNP1,
2	GO:0040007	growth	biological_process	24	BDKRB1,SEMA3A,ECM1,ADRA1A,FRZB,GAP43,AGTR1,CRABP2,GLI1,SALL4,DIO3,S100A9,SH3GL2,GJA1,SGK2,WNT11,ELANE,S100A8,WNT2,CDKN2A,CDH4,COCH,COMP,TNF,
2	GO:0065007	biological regulation	biological_process	212	LPAR1,HJURP,PHACTR3,DAPL1,MOB3B,TTLL6,MARCO,STAC,FRZB,GRK3,FPR2,AGTR1,VASH1,FGF11,ZNF700,SCIMP,THRSP,SGK2,CD70,ALX1,AHNAK,NUP133,DMRT2,FAIM2,CHRM3,PPP2R1B,SIPA1L2,PNPLA3,KCNIP1,ASPN,TWIST1,RUNX2,HTR2B,PPBP,PCLAF,MCF2,TAS2R16,GAP43,JPH4,PTGFR,SH3GL2,DEFB1,TRABD2A,THBS2,CXCL8,UBD,BMF,CFB,CDC25B,CDKN2A,CMTM2,IGFBP6,OR6Q1,IL1B,DPP4,NELL2,RSPO3,DHRS2,ARID5A,SLC8A1,S1PR4,PMAIP1,PDE11A,GJA1,TAGAP,OR6K2,…
2	GO:0005198	structural molecule activity	molecular_function	19	KRT24,TUBAL3,COL6A6,AHNAK,TUBB1,THBS2,COMP,NUP133,SPON1,TNXB,ASPN,ANK3,PRG4,ANK1,ECM1,HMCN2,PDE4DIP,MXRA5,PPL,
2	GO:0005576	extracellular region	cellular_component	110	DUSP26,LRCOL1,PATE2,MXRA5,PRRG3,TREM1,SCUBE1,PLA2G5,IL1RN,ECM1,CRLF1,NTF3,PARP4,FCAR,BMP7,CCL4,PLA2G7,ADAMTSL4,WNT2,WNT11,ELANE,CCL3,PAMR1,GREB1,CGREF1,C17ORF58,CCL16,CMA1,FABP3,PPL,PF4,NELL2,RSPO3,DPP4,HMCN2,MLPH,ENOX1,IL1B,CTRL,CNTN1,PDZK1,COCH,CCL26,COMP,TNF,FAP,ADGRE3,F2RL2,KRT24,CXCL1,ADAMTSL1,HIST1H4E,MMP27,CCDC80,PTGFR,S100A9,ATP1A1,HSPA8,BBOX1,MDGA2,TNXB,ACRBP,ASPN,PPBP,PROK2,CPXM1,SLC2A3…
2	GO:0048519	negative regulation of biological process	biological_process	89	RYR3,PDE10A,FABP3,PF4,GLI1,DIO3,SLC8A1,IL1B,ALOX15,BDKRB1,ANK3,DHRS2,HTATIP2,GPNMB,TIFAB,COMP,SIX2,FAP,ARFGEF3,TNF,PDE11A,GJA1,OASL,PEAR1,CXCL1,HIST1H4E,APOBEC3A,DCANP1,DUSP26,ATF3,TRIM9,SH3BP1,DPF2,EMP3,CRLF1,NTF3,IL1RN,DLK2,ECM1,NEXMIF,CD24,BMP7,CCL4,RGS16,CGREF1,WNT11,CXCR2,ELANE,CCL3,WFIKKN2,GREM2,TMEM225B,STMN2,FRZB,SORL1,RBM3,VASH1,LPAR1,PTGES,NAMPT,PPP1R36,PHACTR3,DAPL1,SEMA3A,FAIM2,ERBB3,…
2	GO:0071840	cellular component organization or biogenesis	biological_process	92	HIST1H4E,MMP27,CXCL1,CCDC80,PMAIP1,KCND2,GJA1,HBQ1,TNF,FAP,COMP,CCL26,SLITRK4,COCH,CDH4,CNTN1,ANK3,BDKRB1,ALOX15,DPP4,IL1B,PDE4DIP,TPPP3,PPL,RYR3,CMA1,ZSWIM4,CCL3,ELANE,WNT11,PKD2L1,CELSR1,ARHGAP26,BMP7,PLA2G7,ADAMTSL4,NOS1AP,CD24,NFE2,PLA2G5,SCUBE1,NTF3,HBM,EMP3,SH3BP1,TRIM9,TSPAN2,AHNAK,EGFL6,TUBAL3,SGK2,PPIA,CORO2B,S100A8,TTLL6,SEMA3A,HJURP,LPAR1,CRABP2,AGTR1,SORL1,FRZB,STMN2,STAC,SELE,MARCO,A…
2	GO:0044456	synapse part	cellular_component	16	GAP43,ATP1A1,HSPA8,ADRA1A,TRIM9,SH3GL2,SLC8A1,NTF3,LPAR1,ANK3,ANK1,FAIM2,OPHN1,CNTN1,CHRM3,KCND2,
2	GO:0000003	reproduction	biological_process	13	WNT2,CDC25B,DCANP1,VASH1,TIFAB,GLI1,CABYR,BMP7,DEFB1,IL1B,RSPO3,SEMA3A,HSD17B2,
2	GO:0044464	cell part	cellular_component	206	EMP3,NTF3,CRLF1,SCUBE1,NFE2,NEXMIF,DCANP1,BEX1,DPF2,SH3BP1,ADRA1B,NMNAT2,TRIM9,CELSR1,TRAM1L1,MEX3B,FBXW12,CCL3,ELANE,WNT2,TNFRSF10C,ADAMTSL4,FCAR,PLA2G7,RGS16,MLPH,ALOX15,DNAJC25,BDKRB1,ANK3,HTATIP2,CMA1,PF4,PASK,CDCA4,HMMR,PPL,RYR3,PDE10A,FABP3,GLI1,PCDH19,CHST2,DIO3,PDE4DIP,TPPP3,KCND2,HBQ1,OASL,PEAR1,CXCL1,HSD17B2,MMP27,ADGRE3,GPNMB,SLC35E3,CDH4,FAP,ARFGEF3,SLC2A3,ACRBP,ANK1,HSPA8,ATP1A1,ADRA…
2	GO:0048518	positive regulation of biological process	biological_process	116	WNT2,ADAMTSL4,FPR1,NOS1AP,TNFRSF10C,CD24,ELOVL6,BMP7,PLA2G7,CCL4,CSRNP1,CCL3,CXCR2,ELANE,WNT11,DPF2,ADRA1B,ATF3,DUSP26,BEX1,NTF3,CRLF1,ZFHX4,ECM1,NFE2,PLA2G5,IL1RN,SCUBE1,NNAT,F2RL2,GPNMB,TNF,DIO2,SIX2,FAP,COMP,ST8SIA1,COCH,CCL26,CDH4,SLITRK4,PDZK1,CNTN1,CCDC80,GJA1,PMAIP1,PF4,PASK,FABP3,CMA1,CCL16,SLC8A1,DIO3,TPPP3,GLI1,ALOX15,IL1B,DPP4,HTATIP2,ANK3,RSPO3,BDKRB1,CDC25B,CFB,CCL2,BMF,EPHA3,CCL8,CD…
2	GO:0032501	multicellular organismal process	biological_process	137	SCEL,PPDPFL,S100A12,S100A8,PTGS1,ERBB3,EGFL6,NFKBIZ,TRIM63,CRABP2,SALL4,GREM2,WFIKKN2,STMN2,SORL1,SEMA3A,NAMPT,EPHA3,ARVCF,CCL2,PF4V1,OPHN1,ADAMTS14,SHC3,MMP23B,SSC5D,MYO5B,ADAMTS16,EGR2,S100A9,ADRA1A,ATP1A1,PROK2,CDH4,FAP,SIX2,GPNMB,HSD17B2,OLIG1,CXCL1,MMP27,KCND2,PEAR1,PCDH19,GLI1,DIO3,CHST2,ZSWIM4,CMA1,PPL,RYR3,PF4,PASK,BDKRB1,ANK3,HTATIP2,ALOX15,RGS16,WNT2,ELANE,CCL3,CELSR1,CSRNP1,BEX1,ATF3,A…
2	GO:0045202	synapse	cellular_component	21	HTR2B,ANK3,ANK1,LPAR1,NTF3,TRIM9,NMNAT2,SH3GL2,SLC8A1,ADRA1A,ATP1A1,HSPA8,GAP43,KCND2,CNTN1,CHRM3,LYPD6,SLITRK4,OPHN1,FAIM2,NOS1AP,
2	GO:0003824	catalytic activity	molecular_function	124	S100A9,CCNL1,ATP1A1,ADRA1A,BBOX1,HSPA8,HTR2B,STK32B,STK32C,PNPLA3,SIPA1L2,CPXM1,PROK2,CCL8,CDKN2A,EPHA3,ADAMTS14,OPHN1,CFB,CDC25B,STARD9,CCL2,TUBB1,ADAMTS16,MMP23B,MYO5B,EGR2,TRABD2A,IRS1,VASH1,FPR2,GRK3,AGTR1,MCM9,TMEM225B,SORL1,WFIKKN2,SELE,TTLL6,LVRN,ERCC6L2,PHACTR3,TSTD1,NAMPT,PPP1R36,PTGES,LPAR1,PPM1J,S100A12,PPP2R1B,CHRM3,PPIA,ERBB3,FOLH1B,FAR2,S100A8,PTGS1,TRIM63,TUBAL3,SGK2,NMNAT2,TRIM9,D…
2	GO:0044422	organelle part	cellular_component	46	PTGES,TTLL6,HTATIP2,DHRS2,ANK3,PF4,RYR3,SORL1,SELL,MARCO,SLC8A1,TPPP3,FPR2,TRIM63,PCDH7,CXCL1,TUBAL3,PPIA,ADGRE3,NUP133,S100A8,GPNMB,ARFGEF3,S100A12,SLC2A3,CXCR1,ANK1,ECM1,PPBP,ACRBP,HSPA8,ADRA1A,S100A9,SH3GL2,NMNAT2,ADRA1B,TUBB1,CXCR2,ELANE,MTUS2,PARVB,MYO5B,FPR1,NOS1AP,FCAR,PARP4,
2	GO:0098772	molecular function regulator	molecular_function	49	KCNIP1,PPBP,IL1RN,HTR2B,NTF3,CRLF1,SIPA1L2,LRCOL1,SH3BP1,MCF2,CCNL1,CCL3,WNT11,CXCL8,LYPD6,CMTM2,CDKN2A,CCL8,BMP7,CCL4,ARHGAP26,RGS16,PF4V1,CD24,CCL2,WNT2,OPHN1,SEMA3A,PHACTR3,IL1B,PPP1R36,NAMPT,FGF11,WFIKKN2,GREM2,CCL16,PF4,CXCL1,CD70,SGK2,TAGAP,PPP2R1B,CCL26,ARFGEF3,TNF,PLEKHG4,GPNMB,DENND3,ERBB3,
2	GO:0030054	cell junction	cellular_component	26	ARHGAP26,FAP,ARVCF,CDH4,LYPD6,CHRM3,OPHN1,PPIA,FAIM2,AHNAK,PARVB,KCND2,GJA1,SLC8A1,SH3BP1,S100A9,TRIM9,GAP43,PPL,ATP1A1,HSPA8,ANK3,HTR2B,NAMPT,HMCN2,DPP4,
2	GO:0004871	signal transducer activity	molecular_function	60	SEMA3A,BDKRB1,LPAR1,IL1B,NAMPT,FPR2,AGTR1,FGF11,GREM2,CCL16,SELE,WFIKKN2,MARCO,PF4,SORL1,CXCL1,CD70,S1PR4,PEAR1,OR6K2,CHRM3,CCL26,TNF,S100A12,F2RL2,ADGRE3,GPNMB,ERBB3,IL1RN,HTR2B,PPBP,PROK2,CXCR1,NTF3,CRLF1,PTGFR,ADRA1B,ADRA1A,TAS2R16,TREM1,PKD2L1,CXCR2,CCL3,ELANE,CELSR1,CXCL8,EPHA3,LYPD6,CMTM2,CCL8,CCL4,BMP7,OR6Q1,PF4V1,CCL2,CD24,WNT2,TNFRSF10C,GPR88,FPR1,
2	GO:0043226	organelle	cellular_component	103	NTF3,CXCR1,IL1RN,ECM1,ADRA1B,TRIM9,NMNAT2,MXRA5,DPF2,DUSP26,GREB1,ELANE,CXCR2,PKD2L1,NOS1AP,FPR1,ARHGAP26,FCAR,BMP7,PARP4,MLPH,DPP4,IL1B,ANK3,DHRS2,HTATIP2,PPL,RYR3,FABP3,HMMR,PF4,CMA1,PDE4DIP,TPPP3,SLC8A1,DIO3,GLI1,GJA1,HIST1H4E,KRT24,CXCL1,GPNMB,ADGRE3,COMP,TNF,ARFGEF3,CNTN1,PDZK1,SLC2A3,PPBP,ANK1,TNXB,ACRBP,JPH4,ADRA1A,BBOX1,HSPA8,ATP1A1,MCF2,PCLAF,S100A9,SH3GL2,DEFB1,THBS2,MTUS2,TUBB1,PARVB,M…
2	GO:0022610	biological adhesion	biological_process	41	SELE,SELL,FPR2,PCDH19,DPP4,IL1B,ALOX15,ANK3,S100A8,GPNMB,ERBB3,SPON1,CNTN1,CDH4,COMP,TNF,FAP,CCDC80,PEAR1,COL6A6,EGFL6,NFKBIZ,PCDH7,DUSP26,S100A9,TNXB,IL1RN,NEXMIF,CCL2,CD24,CCL4,CDKN2A,BMP7,EPHA3,ARVCF,CELSR1,CGREF1,THBS2,CXCL8,PARVB,ELANE,
2	GO:0099080	supramolecular complex	cellular_component	18	PDE4DIP,TPPP3,SLC8A1,ADRA1A,PPL,RYR3,ANK3,TTLL6,ANK1,PARP4,NOS1AP,TUBAL3,KRT24,PARVB,MTUS2,AHNAK,TRIM63,TUBB1,
2	GO:0032502	developmental process	biological_process	115	OPHN1,SHC3,CDC25B,CCL2,ARVCF,CABYR,CDKN2A,EPHA3,EGR2,CXCL8,TRABD2A,DEFB1,THBS2,ADAMTS16,UBD,PARVB,SSC5D,MDGA2,GAP43,ADRA1A,MCF2,S100A9,SH3GL2,PROK2,RUNX2,TWIST1,HTR2B,ASPN,DMRT2,FAIM2,ERBB3,NUP133,S100A8,SCEL,PPP2R1B,PPDPFL,CHRM3,ALX1,NFKBIZ,EGFL6,FRZB,SORL1,STMN2,WFIKKN2,GREM2,SALL4,FGF11,VASH1,AGTR1,FPR2,CRABP2,NAMPT,LPAR1,DAPL1,SEMA3A,ADAMTSL4,WNT2,CD24,ARHGAP26,BMP7,CELSR1,CSRNP1,WNT11,CCL3,C…
2	GO:0051179	localization	biological_process	111	TREM1,DCANP1,TRIM9,SH3BP1,NTF3,CXCR1,HBM,IL1RN,PLA2G5,ECM1,NEXMIF,NOS1AP,FPR1,CD24,BMP7,PLA2G7,CCL4,FCAR,TRAM1L1,CELSR1,WNT11,CXCR2,TUSC3,ELANE,CCL3,PKD2L1,FABP3,RYR3,PF4,PASK,ZSWIM4,CCL16,SLC8A1,ALOX15,DPP4,IL1B,ANK3,HTATIP2,BDKRB1,NNAT,GPNMB,ADGRE3,COMP,TIFAB,TNF,FAP,SIX2,CNTN1,PDZK1,CCL26,SLC35E3,PEAR1,HBQ1,GJA1,PMAIP1,KCND2,CXCL1,AQP9,JPH4,HSPA8,ATP1A1,ADRA1A,S100A9,SH3GL2,GULP1,SLC2A3,PPBP,T…
2	GO:0005215	transporter activity	molecular_function	24	SLC2A3,KCNIP1,TWIST1,ANK3,PPBP,ATP1A1,STAC,SLC7A10,TMEM63C,JPH4,FABP3,RYR3,SLC8A1,KCND2,GJA1,MFSD4A,SGK2,PKD2L1,AQP9,TUSC3,AHNAK,NOS1AP,SLC35E3,PDZK1,
2	GO:0060089	molecular transducer activity	molecular_function	58	ADRA1B,PTGFR,TAS2R16,TREM1,ADRA1A,HTR2B,PPBP,IL1RN,NTF3,CRLF1,CXCR1,OR6Q1,LYPD6,EPHA3,CMTM2,CCL4,CCL8,BMP7,WNT2,FPR1,TNFRSF10C,GPR88,PF4V1,CCL2,CXCR2,CCL3,PKD2L1,SSC5D,CXCL8,CELSR1,FGF11,AGTR1,FPR2,PF4,SORL1,WFIKKN2,CCL16,GREM2,SELE,MARCO,PRG4,SEMA3A,BDKRB1,NAMPT,LPAR1,IL1B,TNF,CCL26,CHRM3,ERBB3,ADGRE3,F2RL2,GPNMB,CD70,CXCL1,OR6K2,PEAR1,S1PR4,
2	GO:0044699	single-organism process	biological_process	224	CXCL1,OLIG1,HSD17B2,MMP27,KCND2,HBQ1,PEAR1,OASL,CCDC80,CDH4,ARFGEF3,FAP,SIX2,PLEKHG4,ADGRE3,GPNMB,BDKRB1,HTATIP2,ANK3,ALOX15,GLI1,PCDH19,DIO3,CHST2,TPPP3,CMA1,CCL16,ZSWIM4,PASK,PF4,PDE10A,PPL,HMMR,RYR3,FABP3,ELANE,CCL3,CSRNP1,CGREF1,CELSR1,CCL4,FCAR,PLA2G7,RGS16,WNT2,ADAMTSL4,TNFRSF10C,SCUBE1,NEXMIF,DLK2,NFE2,PRDM8,EMP3,NTF3,CRLF1,ATF3,BEX1,SH3BP1,DPF2,ADRA1B,TRIM9,NMNAT2,DCANP1,VAT1L,EGFL6,NFKBI…
2	GO:0016020	membrane	cellular_component	152	SH3BP1,WDFY4,ADRA1B,NMNAT2,DLK2,SCUBE1,CRLF1,EMP3,RGS16,FCAR,WNT2,TNFRSF10C,TRAM1L1,CELSR1,DIO3,CHST2,PCDH19,PDE10A,PPL,HMMR,RYR3,CDCA4,HTATIP2,ANK3,DNAJC25,BDKRB1,ALOX15,ARFGEF3,FAP,SLC35E3,CDH4,ADGRE3,GPNMB,MMP27,HSD17B2,OASL,PEAR1,KCND2,S100A9,ADRA1A,ATP1A1,HSPA8,KRTCAP3,ANK1,ACRBP,SLC2A3,ERVV-2,CLEC2B,ARVCF,EPHA3,LYPD6,SHC3,MYO5B,PARVB,SSC5D,MMP23B,IRS1,STMN2,TMEM225B,SELL,SORL1,SELE,LVRN,SEM…
2	GO:0051704	multi-organism process	biological_process	34	CCL4,CCL8,PF4V1,CCL2,CD24,ELANE,CCL3,SSC5D,CXCL8,DEFB1,S100A9,PTGFR,HSPA8,APOBEC3A,PPBP,IL1RN,TNF,S100A12,COCH,PPIA,S100A8,NUP133,CXCL1,OASL,CCDC80,THRSP,PMAIP1,PF4,SELE,HTATIP2,BDKRB1,PTGES,DPP4,IL1B,
2	GO:0022414	reproductive process	biological_process	13	CDC25B,WNT2,DCANP1,TIFAB,VASH1,BMP7,CABYR,GLI1,IL1B,DEFB1,HSD17B2,SEMA3A,RSPO3,
2	GO:0050896	response to stimulus	biological_process	179	NAMPT,PTGES,PRG4,SEMA3A,STMN2,SELL,SORL1,RBM3,SELE,GREM2,WFIKKN2,CRABP2,TRIM63,NFKBIZ,ERBB3,PPIA,S100A8,PTGS1,S100A12,SCEL,SLC2A3,PROK2,STK32B,STK32C,ANK1,ADRA1A,HSPA8,ATP1A1,S100A9,EGR2,IRS1,SSC5D,OPHN1,SHC3,CCL2,PF4V1,CLEC2B,CCL8,EPHA3,LYPD6,ALOX15,ANK3,BDKRB1,PPL,FABP3,RYR3,PDE10A,PF4,PASK,ZSWIM4,CCL16,CMA1,CHST2,GLI1,CCDC80,PEAR1,OASL,HBQ1,KCND2,HSD17B2,CXCL1,GPNMB,PLEKHG4,ADGRE3,ARFGEF3,FAP,…
2	GO:0009987	cellular process	biological_process	246	EGR2,IRS1,ADAMTS16,SSC5D,PARVB,MMP23B,SHC3,ADAMTS14,OPHN1,PF4V1,CCL2,ARVCF,EPHA3,LYPD6,HIST1H2AC,CABYR,CCL8,SLC2A3,CPXM1,PROK2,STK32B,ANK1,STK32C,BBOX1,HSPA8,ATP1A1,ADRA1A,CCNL1,S100A9,TRIM63,EGFL6,NFKBIZ,PPIA,ERBB3,SPON1,PTGS1,S100A8,S100A12,PPM1J,PPDPFL,SCEL,PPP1R36,TSTD1,NAMPT,PTGES,LVRN,SEMA3A,RBM3,TMEM225B,SORL1,SELL,STMN2,SELE,GREM2,WFIKKN2,SALL4,CRABP2,MEX3B,CGREF1,CSRNP1,CELSR1,CCL3,ELANE…
2	GO:0044425	membrane part	cellular_component	112	TRAM1L1,GREB1,CELSR1,TUSC3,CXCR2,PKD2L1,WNT2,GPR88,FPR1,NOS1AP,TNFRSF10C,CD24,ELOVL6,OSCP1,RGS16,FCAR,CRLF1,EMP3,CXCR1,DLK2,SCUBE1,HSD3B2,TREM1,MS4A6A,TSPAN2,WDFY4,PRRG3,ADRA1B,PEAR1,OR6K2,S1PR4,KCND2,GJA1,MMP27,AQP9,HSD17B2,F2RL2,ADGRE3,GPNMB,TNF,FAP,DIO2,ARFGEF3,ST8SIA1,SLITRK4,SLC35E3,CDH4,PDZK1,CNTN1,ALOX15,ENOX1,DPP4,ANK3,DNAJC25,BDKRB1,RYR3,DIO3,SLC8A1,CHST2,PCDH19,IRS1,TRABD2A,DEFB1,SSC5D,…
2	GO:0000988	transcription factor activity, protein binding	molecular_function	5	ATF3,ALX1,DPF2,ELANE,ARID5A,
2	GO:0005623	cell	cellular_component	206	GULP1,PTGFR,SH3GL2,MCF2,PCLAF,JPH4,TAS2R16,GAP43,MDGA2,KCNIP1,PPBP,HTR2B,RUNX2,PNPLA3,CDKN2A,OR6Q1,IGFBP6,STARD9,BMF,CDC25B,CFB,UBD,TM6SF1,FAM19A2,TUBB1,THBS2,TRABD2A,DEFB1,LRRC75A,GRK3,FPR2,AGTR1,VASH1,STAC,MARCO,SLC7A10,TMEM63C,FRZB,ERCC6L2,TTLL6,LPAR1,HJURP,CHRM3,PPP2R1B,DENND3,NUP133,FAR2,FOLH1B,FAIM2,CORO2B,TUBAL3,ALX1,AHNAK,PCDH7,CD70,THRSP,SCIMP,SGK2,DUSP26,APOBEC3A,TSPAN2,TREM1,HSD3B2,ECM…
2	GO:0042056	chemoattractant activity	molecular_function	4	NTF3,GPNMB,CCL16,CCL3,
2	GO:0032991	macromolecular complex	cellular_component	6	ATP1A1,KCND2,NOS1AP,RYR3,PKD2L1,KCNIP1,
2	GO:0008152	metabolic process	biological_process	163	CD24,NOS1AP,FPR1,PARP4,BMP7,ELOVL6,WNT11,CXCR2,TUSC3,CYP27C1,HSD3B2,DUSP26,LRCOL1,BHLHE22,CXCR1,HBM,IL1RN,PLA2G5,ECM1,NNAT,CNTN1,CCL26,ST8SIA1,COMP,DIO2,TNF,GJA1,PMAIP1,ADAMTSL1,HIST1H4E,ARID5A,IL1B,ENOX1,ADPRHL1,DPP4,CTRL,DHRS2,BMF,CFB,CDC25B,CDKN2A,IGFBP6,TRABD2A,CXCL8,UBD,PTGFR,SH3GL2,PNPLA3,TNXB,HTR2B,RUNX2,TWIST1,FAR2,NUP133,DENND3,DMRT2,FOLH1B,CHRM3,PPP2R1B,ZNF700,SCIMP,THRSP,SGK2,AHNAK,ALX…
2	GO:0040011	locomotion	biological_process	61	ALX1,CXCL1,S100A12,TNF,SIX2,FAP,CDH4,CCL26,ERBB3,PPIA,GPNMB,S100A8,BDKRB1,SEMA3A,IL1B,DPP4,LPAR1,VASH1,SLC8A1,FPR2,AGTR1,SELL,SORL1,PF4,SLC7A10,ZSWIM4,SELE,CCL16,WNT11,ELANE,CXCR2,CCL3,EGR2,CXCL8,CELSR1,DEFB1,BMP7,CCL4,PLA2G7,CCL8,CMTM2,EPHA3,OPHN1,FPR1,SHC3,CD24,CCL2,PF4V1,IL1RN,PPBP,HTR2B,TWIST1,ECM1,NEXMIF,NTF3,CXCR1,PROK2,S100A9,SH3BP1,TREM1,GAP43,
2	GO:0005488	binding	molecular_function	236	WNT2,ZNF667,TNFRSF10C,ADAMTSL4,FCAR,PLA2G7,CCL4,RGS16,PAMR1,CGREF1,CSRNP1,CELSR1,MEX3B,ELANE,CCL3,DCANP1,VAT1L,C8ORF48,ATF3,BEX1,SH3BP1,DPF2,NMNAT2,ADRA1B,TRIM9,EMP3,NTF3,CRLF1,ZFHX4,SCUBE1,NFE2,DLK2,PRDM8,PLEKHG4,ADGRE3,GPNMB,CDH4,ARFGEF3,FAP,SIX2,KCND2,HBQ1,OASL,CCDC80,OLIG1,CXCL1,MMP27,CCL16,CMA1,ZSWIM4,PASK,PF4,FABP3,PDE10A,CDCA4,PPL,HMMR,RYR3,GLI1,PCDH19,PDE4DIP,TPPP3,MLPH,L3MBTL4,ALOX15,BDK…
2	GO:0007610	behavior	biological_process	12	HTR2B,CCL3,DPP4,CELSR1,KCND2,EGR2,NTF3,TIFAB,DCANP1,GPR88,JPH4,SHC3,
2	GO:0098754	detoxification	biological_process	6	S100A9,TNF,BMP7,HBQ1,PTGS1,HBM,
2	GO:0002376	immune system process	biological_process	63	CCL8,FCAR,CCL4,PLA2G7,CLEC2B,CD24,CCL2,PF4V1,CFB,FPR1,SSC5D,UBD,ELANE,CXCR2,CCL3,DEFB1,CXCL8,SH3GL2,DPF2,S100A9,TSPAN2,APOBEC3A,HSPA8,TREM1,PPBP,RUNX2,IL1RN,PLA2G5,NFE2,ECM1,CXCR1,SLC2A3,COCH,CCL26,S100A12,TNF,GPNMB,S100A8,ADGRE3,PPIA,AQP9,NFKBIZ,CXCL1,CD70,HIST1H4E,PMAIP1,S1PR4,OASL,FPR2,MARCO,ARID5A,SLC7A10,SELE,CCL16,SELL,PF4,BDKRB1,DHRS2,PRG4,DPP4,IL1B,ALOX15,NAMPT,
2	GO:0048511	rhythmic process	biological_process	6	ENOX1,KCND2,PROK2,NAMPT,EGR2,TWIST1,
2	GO:0016209	antioxidant activity	molecular_function	5	TNF,S100A9,HBQ1,HBM,PTGS1,
2	GO:0044421	extracellular region part	cellular_component	88	CXCL8,THBS2,DEFB1,TUBB1,MYO5B,SSC5D,MMP23B,CFB,PF4V1,CCL2,IGFBP6,CMTM2,CCL8,HIST1H2AC,CPXM1,SLC2A3,PPBP,ASPN,TNXB,ATP1A1,BBOX1,HSPA8,S100A9,AHNAK,CD70,EGFL6,COL6A6,FOLH1B,ERBB3,SPON1,PPIA,PTGS1,S100A8,PPP2R1B,SCEL,NAMPT,PRG4,SEMA3A,FRZB,SORL1,SELE,WFIKKN2,GREM2,VASH1,CRABP2,GREB1,CCL3,ELANE,WNT11,WNT2,ADAMTSL4,CCL4,PLA2G7,PARP4,BMP7,NTF3,CRLF1,ECM1,IL1RN,SCUBE1,MXRA5,PATE2,DUSP26,CCDC80,HIST1H4E,…
2	GO:0031974	membrane-enclosed lumen	cellular_component	10	CXCL1,PPBP,ELANE,ECM1,S100A12,S100A9,S100A8,HSPA8,PPIA,PF4,
2	GO:0023052	signaling	biological_process	138	SEMA3A,PTGES,NAMPT,CRABP2,GREM2,SELE,WFIKKN2,SORL1,NFKBIZ,TRIM63,SCEL,S100A12,S100A8,PPIA,ERBB3,STK32C,ANK1,STK32B,PROK2,S100A9,ATP1A1,HSPA8,ADRA1A,IRS1,EGR2,LYPD6,EPHA3,CCL8,PF4V1,CCL2,SHC3,OPHN1,BDKRB1,ANK3,ALOX15,GLI1,CCL16,PF4,PASK,RYR3,PDE10A,CXCL1,KCND2,OASL,PEAR1,ARFGEF3,ADGRE3,PLEKHG4,GPNMB,SCUBE1,DLK2,NTF3,CRLF1,ATF3,DPF2,SH3BP1,ADRA1B,TRIM9,CCL3,ELANE,CSRNP1,CELSR1,CCL4,RGS16,WNT2,TNFRS…
