# Supplementary material for: A Novel Competing Endogenous RNA Network Associated With the Pathogenesis of Graves’ Ophthalmopathy
Source: Front Genet. 2021 Dec 15;12:795546. doi: 10.3389/fgene.2021.795546 (PMC8714659; doi:10.3389/fgene.2021.795546)
Supplement: Supplementary file 9 [file Table4.XLSX]

## Sheet: test_VS_ctrl_p005fc2_l_cis_targ
ProbeName	pvalues_l	foldchange_l	TargetID	Cis_Target_GeneSymbol	Cis_Target_ENSEMBLID	pvalues_m	foldchange_m
CUST_14543_PI448301858	0.0231023	0.31284	ENST00000585243	AC015908.7	ENSG00000285220	NA	NA
CUST_20182_PI448301858	0.00795995	2.09134	ENST00000668280	ACTBP1	ENSG00000229145	NA	NA
CUST_12834_PI448301858	0.0429894	0.15463	ENST00000512155	ADAMTS16	ENSG00000145536	0.0157236	0.182195
CUST_28606_PI448301858	0.0220039	3.95989	ENST00000626280	ADAMTS9-AS1	ENSG00000241158	NA	NA
CUST_29383_PI448301858	0.0480301	3.17179	ENST00000617352	ADAMTSL4	ENSG00000143382	0.00678093	0.498205
CUST_775_PI448301858	0.0323338	2.00927	ENST00000500525	ALDH1L1	ENSG00000144908	NA	NA
CUST_23805_PI448301858	0.0477703	0.32864	LINC00649:12	AP000304.12	ENSG00000249209	NA	NA
CUST_11255_PI448301858	0.0205584	0.48651	ENST00000560375	ATP8B4	ENSG00000104043	NA	NA
CUST_32421_PI448301858	0.0208017	2.24804	ENST00000670883	B3GALT5	ENSG00000183778	NA	NA
CUST_676_PI448301858	0.025297	2.54645	ENST00000577023	B3GNTL1	ENSG00000175711	NA	NA
CUST_11736_PI448301858	0.0338463	0.360811	ENST00000610062	BAIAP2L1	ENSG00000006453	NA	NA
CUST_10385_PI448301858	0.0276163	0.327624	ENST00000607001	BTF3	ENSG00000145741	NA	NA
CUST_13017_PI448301858	0.00216626	2.12916	ENST00000558255	C15orf53	ENSG00000175779	NA	NA
CUST_26911_PI448301858	0.0156543	0.475359	LINC01678:14	C21orf33	ENSG00000160221	NA	NA
CUST_21308_PI448301858	0.030451	2.10463	ENST00000641510	CASC19	ENSG00000254166	NA	NA
CUST_25566_PI448301858	0.00510395	0.345059	lnc-CCDC80-5:1	CCDC80	ENSG00000091986	0.0393575	0.431515
CUST_31507_PI448301858	0.0387588	0.447602	ENST00000605499	CCNY	ENSG00000108100	NA	NA
CUST_5071_PI448301858	0.0220725	0.430954	ENST00000624181	CH507-154B10.3	ENSG00000279788	NA	NA
CUST_25861_PI448301858	0.0394191	0.289366	LINC01239:1	CLIC4P1	ENSG00000236739	NA	NA
CUST_8399_PI448301858	0.00897852	2.00629	ENST00000572187	COIL	ENSG00000121058	NA	NA
CUST_13391_PI448301858	0.0416365	0.456844	ENST00000580756	COLEC12	ENSG00000158270	NA	NA
CUST_31363_PI448301858	0.0141965	2.22361	ENST00000665492	CPB2	ENSG00000080618	NA	NA
CUST_6661_PI448301858	0.00573898	2.20355	ENST00000489011	CPHL1P	ENSG00000240216	NA	NA
CUST_24061_PI448301858	0.0200445	0.473112	LINC00662:1	CTC-459F4.6	ENSG00000267264	NA	NA
CUST_6866_PI448301858	0.0011981	2.68577	ENST00000623325	DCHS2	ENSG00000197410	NA	NA
CUST_19488_PI448301858	0.00740967	0.432479	ENST00000606790	DHRS3	ENSG00000162496	NA	NA
CUST_32745_PI448301858	0.0331231	2.02727	ENST00000577848	DLGAP1	ENSG00000170579	NA	NA
CUST_23936_PI448301858	0.0134573	0.211178	LINC01230:12	DMRT2	ENSG00000173253	0.0168678	0.246491
CUST_13879_PI448301858	0.0111656	0.215404	ENST00000625222	DMRT2	ENSG00000173253	0.0168678	0.246491
CUST_23380_PI448301858	0.0125899	0.110526	LINC01230:15	DMRT2	ENSG00000173253	0.0168678	0.246491
CUST_23524_PI448301858	0.0410938	0.256892	LINC01230:10	DMRT2	ENSG00000173253	0.0168678	0.246491
CUST_29614_PI448301858	0.0239907	0.398286	ENST00000611513	DUSP6	ENSG00000139318	NA	NA
CUST_28201_PI448301858	0.0365024	3.20887	ENST00000654354	DYRK3	ENSG00000143479	NA	NA
CUST_28200_PI448301858	0.0317334	2.79814	ENST00000669393	DYRK3	ENSG00000143479	NA	NA
CUST_27286_PI448301858	0.0352487	0.459288	LINC02202:17	EBF1	ENSG00000164330	NA	NA
CUST_21665_PI448301858	0.00262818	0.479211	ENST00000617939	EBF3	ENSG00000108001	NA	NA
CUST_23961_PI448301858	0.0347445	2.08775	LINC00652:2	EEF1A1P34	ENSG00000233324	NA	NA
CUST_9236_PI448301858	0.00461179	0.302229	ENST00000411904	EGFL7	ENSG00000172889	NA	NA
CUST_20045_PI448301858	0.0158833	2.03852	ENST00000669309	EIF4A1P6	ENSG00000236608	NA	NA
CUST_26694_PI448301858	0.0396641	2.72379	LINC01820:13	EPAS1	ENSG00000116016	NA	NA
CUST_7532_PI448301858	0.00614767	2.27504	ENST00000451622	EVA1A	ENSG00000115363	NA	NA
CUST_10453_PI448301858	0.0471846	0.394577	ENST00000437060	EXO5	ENSG00000164002	NA	NA
CUST_12212_PI448301858	0.00194742	0.446419	ENST00000606358	FAM193B	ENSG00000146067	NA	NA
CUST_4173_PI448301858	0.00538682	2.0328	ENST00000610809	FAM25C	ENSG00000276430	NA	NA
CUST_29161_PI448301858	0.0228819	0.370417	ENST00000652899	FKBP2	ENSG00000173486	NA	NA
CUST_521_PI448301858	0.0440756	0.43092	ENST00000617151	FRMD6	ENSG00000139926	NA	NA
CUST_29139_PI448301858	0.0120641	2.68493	ENST00000671515	GBP1P1	ENSG00000225492	NA	NA
CUST_201_PI448301858	0.037777	0.299136	ENST00000563072	GCSH	ENSG00000140905	NA	NA
CUST_6354_PI448301858	0.00184851	0.283845	ENST00000500370	GLRX5	ENSG00000182512	NA	NA
CUST_32823_PI448301858	0.034491	0.468983	ENST00000505151	GNB2L1	ENSG00000204628	NA	NA
CUST_18642_PI448301858	0.0209951	2.23554	ENST00000512500	GRAMD3	ENSG00000155324	NA	NA
CUST_31333_PI448301858	0.0204812	0.45262	ENST00000659540	GYPE	ENSG00000197465	NA	NA
CUST_6604_PI448301858	0.0124556	0.349192	ENST00000659335	HNRNPA3P1	ENSG00000226790	NA	NA
CUST_7270_PI448301858	0.0258626	2.03526	ENST00000617035	IL4R	ENSG00000077238	NA	NA
CUST_9159_PI448301858	0.011418	2.18984	ENST00000441379	ITGB2	ENSG00000160255	NA	NA
CUST_2880_PI448301858	0.0190485	2.00268	ENST00000627205	IWS1	ENSG00000163166	NA	NA
CUST_10669_PI448301858	0.0428483	0.313506	ENST00000638821	KCNA1	ENSG00000111262	NA	NA
CUST_32485_PI448301858	0.0142888	2.07578	ENST00000656199	KCNMB2	ENSG00000197584	NA	NA
CUST_29895_PI448301858	0.0472896	0.416105	ENST00000654540	KLRC4-KLRK1	ENSG00000255819	NA	NA
CUST_6195_PI448301858	0.0109274	2.05713	ENST00000609652	KNG1	ENSG00000113889	NA	NA
CUST_13675_PI448301858	0.0038355	2.06736	ENST00000512637	LEF1-AS1	ENSG00000232021	NA	NA
CUST_5356_PI448301858	0.000269068	2.05286	ENST00000577746	LGALS9	ENSG00000168961	NA	NA
CUST_23162_PI448301858	0.022753	0.416814	lnc-SERPINI1-23:17	LINC01330	ENSG00000244227	NA	NA
CUST_20884_PI448301858	0.00649739	0.374632	ENST00000615570	MAF	ENSG00000178573	NA	NA
CUST_27896_PI448301858	0.0160501	2.0448	ENST00000577270	MARCHF10	ENSG00000173838	NA	NA
CUST_1009_PI448301858	0.0491277	0.401054	ENST00000505522	MATR3	ENSG00000015479	NA	NA
CUST_24925_PI448301858	0.00120577	2.46655	MIR99AHG:27	MIR125B2	ENSG00000207863	NA	NA
CUST_26019_PI448301858	0.00737919	2.00946	LINC01776:19	MIR2682	ENSG00000284247	NA	NA
CUST_1699_PI448301858	0.0214468	0.410961	ENST00000440570	MIR450A2	ENSG00000207755	NA	NA
CUST_1701_PI448301858	0.00467269	0.426512	ENST00000445415	MIR450A2	ENSG00000207755	NA	NA
CUST_1702_PI448301858	0.0167183	0.272557	ENST00000441492	MIR450A2	ENSG00000207755	NA	NA
CUST_2655_PI448301858	0.0311818	0.461639	ENST00000564414	MIR6516	ENSG00000284250	NA	NA
CUST_2657_PI448301858	0.00342664	0.488636	ENST00000566583	MIR6516	ENSG00000284250	NA	NA
CUST_2659_PI448301858	0.016047	0.393391	ENST00000564509	MIR6516	ENSG00000284250	NA	NA
CUST_16184_PI448301858	0.00866175	2.56897	ENST00000502301	MIR9-2	ENSG00000284447	NA	NA
CUST_6869_PI448301858	0.0108819	0.384483	ENST00000619323	MIRLET7I	ENSG00000199179	NA	NA
CUST_1067_PI448301858	0.00111767	0.289481	ENST00000611056	MLEC	ENSG00000110917	NA	NA
CUST_11163_PI448301858	0.0405303	0.469507	ENST00000538528	MLLT4	ENSG00000130396	NA	NA
CUST_17492_PI448301858	0.0164217	0.217661	ENST00000522961	MRPL9P1	ENSG00000254305	NA	NA
CUST_31955_PI448301858	0.0332494	0.109983	ENST00000669823	MRPL9P1	ENSG00000254305	NA	NA
CUST_28017_PI448301858	0.00363591	2.26504	ENST00000669390	MRPS9	ENSG00000135972	NA	NA
CUST_31090_PI448301858	0.0176079	0.397253	ENST00000647921	NDRG2	ENSG00000165795	NA	NA
CUST_11089_PI448301858	0.0390455	0.396302	ENST00000606277	NFYC	ENSG00000066136	NA	NA
CUST_13572_PI448301858	0.00945566	0.433782	ENST00000622359	NOTCH2NL	ENSG00000264343	NA	NA
CUST_29885_PI448301858	0.013527	3.61944	ENST00000658152	OBSCN	ENSG00000154358	NA	NA
CUST_23050_PI448301858	0.0218339	20.5117	LINC00473:2	PDE10A	ENSG00000112541	0.0175418	2.68694
CUST_23051_PI448301858	0.033109	2.01173	LINC00473:6	PDE10A	ENSG00000112541	0.0175418	2.68694
CUST_18914_PI448301858	0.0369207	2.79147	ENST00000450227	PDE11A	ENSG00000128655	0.0495367	0.14085
CUST_14542_PI448301858	0.000385567	0.327594	ENST00000645807	PIRT	ENSG00000233670	NA	NA
CUST_994_PI448301858	0.002611	2.27847	ENST00000626175	PISRT1	ENSG00000276304	NA	NA
CUST_20183_PI448301858	0.00795053	3.86756	ENST00000617667	PKP2	ENSG00000057294	NA	NA
CUST_4569_PI448301858	0.0186547	0.413747	ENST00000442226	PLA2G2C	ENSG00000187980	NA	NA
CUST_16182_PI448301858	0.0198028	2.20963	ENST00000440198	PLCE1	ENSG00000138193	NA	NA
CUST_20939_PI448301858	0.00440333	2.08242	ENST00000564469	PPP6R3	ENSG00000110075	NA	NA
CUST_7165_PI448301858	0.0430543	2.33788	ENST00000433082	PROX1	ENSG00000117707	NA	NA
CUST_28535_PI448301858	0.0496892	0.413942	ENST00000655617	PSMC3IP	ENSG00000131470	NA	NA
CUST_29545_PI448301858	0.0461112	3.03679	ENST00000668117	PTPRM	ENSG00000173482	NA	NA
CUST_31530_PI448301858	0.00135459	0.40098	ENST00000647935	PYGO1	ENSG00000171016	NA	NA
CUST_12773_PI448301858	0.0424533	2.52903	ENST00000454857	RAB11FIP2	ENSG00000107560	NA	NA
CUST_3022_PI448301858	0.018073	0.456884	ENST00000611079	RAB35	ENSG00000111737	NA	NA
CUST_5163_PI448301858	0.0023518	2.42127	ENST00000551505	RFX4	ENSG00000111783	NA	NA
CUST_9942_PI448301858	0.0371931	2.52998	ENST00000501938	RGMB	ENSG00000174136	NA	NA
CUST_18016_PI448301858	0.00840751	0.39573	ENST00000662202	RN7SL677P	ENSG00000242863	NA	NA
CUST_17944_PI448301858	0.017293	2.28297	ENST00000608299	RNU1-51P	ENSG00000202215	NA	NA
CUST_2052_PI448301858	0.0467807	0.396739	ENST00000665563	RNU7-60P	ENSG00000251747	NA	NA
CUST_14945_PI448301858	0.0416227	2.98715	ENST00000557581	RP1-240K6.3	ENSG00000251393	NA	NA
CUST_23199_PI448301858	0.0390935	0.339967	lnc-CENPP-20:31	RP11-100G15.7	ENSG00000234537	NA	NA
CUST_23299_PI448301858	0.0407037	0.278932	lnc-CENPP-20:32	RP11-100G15.7	ENSG00000234537	NA	NA
CUST_7629_PI448301858	0.046346	0.184701	ENST00000559165	RP11-227D13.2	ENSG00000259216	NA	NA
CUST_19185_PI448301858	0.0333024	2.19123	ENST00000669924	RP11-561O4.1	ENSG00000239455	NA	NA
CUST_13566_PI448301858	0.0494436	0.375757	ENST00000618272	RP11-736N17.9	ENSG00000270705	NA	NA
CUST_204_PI448301858	0.0350459	2.59892	ENST00000659069	RP11-768G7.1	ENSG00000240393	NA	NA
CUST_3271_PI448301858	0.0378962	0.20428	ENST00000606796	RUNX2	ENSG00000124813	0.0133286	0.393505
CUST_16914_PI448301858	0.0439597	2.04014	ENST00000600177	SATB1-AS1	ENSG00000228956	NA	NA
CUST_2812_PI448301858	0.00412265	0.342601	ENST00000610276	SCAF4	ENSG00000156304	NA	NA
CUST_32761_PI448301858	0.0366079	0.397163	ENST00000665502	SCAMP1	ENSG00000085365	NA	NA
CUST_29686_PI448301858	0.0332783	0.460051	ENST00000606056	SEPP1	ENSG00000250722	NA	NA
CUST_12009_PI448301858	0.047783	0.24328	ENST00000613838	SERP2	ENSG00000151778	NA	NA
CUST_27950_PI448301858	0.00900006	0.467729	ENST00000661269	SERPINI1	ENSG00000163536	NA	NA
CUST_32649_PI448301858	0.0371373	0.432543	ENST00000580881	SLC29A2	ENSG00000174669	NA	NA
CUST_22797_PI448301858	0.0295412	0.443854	ENST00000442605	SLC37A1	ENSG00000160190	NA	NA
CUST_24663_PI448301858	0.0416917	0.359982	LINC00482:2	SLC38A10	ENSG00000157637	NA	NA
CUST_26554_PI448301858	0.0433394	0.333871	LINC00482:6	SLC38A10	ENSG00000157637	NA	NA
CUST_1041_PI448301858	0.0136778	5.65631	ENST00000646705	SNORA47	ENSG00000238961	NA	NA
CUST_26122_PI448301858	0.0437671	0.496064	SNHG1:36	SNORD27	ENSG00000275996	NA	NA
CUST_2605_PI448301858	0.0370125	0.471112	ENST00000542112	SNORD27	ENSG00000275996	NA	NA
CUST_2607_PI448301858	0.0277337	0.42234	ENST00000540865	SNORD27	ENSG00000275996	NA	NA
CUST_22526_PI448301858	0.00824477	4.56335	ENST00000573866	SNORD3D	ENSG00000277947	NA	NA
CUST_28454_PI448301858	0.0452057	0.428974	ENST00000606664	SNORD5	ENSG00000238854	NA	NA
CUST_32156_PI448301858	0.00110068	0.465767	ENST00000666989	SNORD77	ENSG00000212279	NA	NA
CUST_32155_PI448301858	0.0021508	0.428959	ENST00000659591	SNORD77	ENSG00000212279	NA	NA
CUST_10152_PI448301858	0.00104446	0.415009	ENST00000451368	SNX10	ENSG00000086300	NA	NA
CUST_10153_PI448301858	0.0135614	0.383439	ENST00000451264	SNX10	ENSG00000086300	NA	NA
CUST_7283_PI448301858	0.0298927	0.408704	ENST00000561761	ST3GAL1	ENSG00000008513	NA	NA
CUST_30207_PI448301858	0.0226641	2.10441	ENST00000666396	ST3GAL1P1	ENSG00000250656	NA	NA
CUST_30209_PI448301858	0.00815565	2.10533	ENST00000664183	ST3GAL1P1	ENSG00000250656	NA	NA
CUST_31407_PI448301858	0.0358692	2.109	ENST00000648376	STARD13	ENSG00000133121	NA	NA
CUST_23136_PI448301858	0.0138986	2.85495	LINC01397:1	STRIP1	ENSG00000143093	NA	NA
CUST_10082_PI448301858	0.00720929	2.45593	ENST00000635954	TAB2	ENSG00000055208	NA	NA
CUST_30666_PI448301858	0.0354875	2.28046	ENST00000445240	TAB3	ENSG00000157625	NA	NA
CUST_4091_PI448301858	0.0359492	2.69799	ENST00000607573	TCF21	ENSG00000118526	NA	NA
CUST_15171_PI448301858	0.0270488	2.16047	ENST00000425505	TLX1	ENSG00000107807	NA	NA
CUST_7413_PI448301858	0.0119953	13.9718	ENST00000561762	TMC5	ENSG00000103534	NA	NA
CUST_27573_PI448301858	0.00415654	2.08535	LINC01506:5	TMEM252	ENSG00000181778	NA	NA
CUST_27574_PI448301858	0.0120992	2.0015	LINC01506:6	TMEM252	ENSG00000181778	NA	NA
CUST_13450_PI448301858	0.00882679	0.368599	ENST00000609130	TNRC18	ENSG00000182095	NA	NA
CUST_18263_PI448301858	0.0172932	0.191177	ENST00000615349	TPP2	ENSG00000134900	NA	NA
CUST_4303_PI448301858	0.00396031	0.383604	ENST00000631271	VIS1	ENSG00000276706	NA	NA
CUST_4304_PI448301858	0.00413226	0.441911	ENST00000626325	VIS1	ENSG00000276706	NA	NA
CUST_4311_PI448301858	0.0177116	0.399259	ENST00000628136	VIS1	ENSG00000276706	NA	NA
CUST_4312_PI448301858	0.00682018	0.374413	ENST00000631167	VIS1	ENSG00000276706	NA	NA
CUST_9482_PI448301858	0.0166266	0.361913	ENST00000460148	WDR86-AS1	ENSG00000243836	NA	NA
CUST_9479_PI448301858	0.0312314	0.272853	ENST00000489632	WDR86-AS1	ENSG00000243836	NA	NA
CUST_9480_PI448301858	0.0140432	0.304102	ENST00000480632	WDR86-AS1	ENSG00000243836	NA	NA
CUST_9481_PI448301858	0.020534	0.366824	ENST00000466677	WDR86-AS1	ENSG00000243836	NA	NA
CUST_9075_PI448301858	0.0217383	0.198464	ENST00000622621	WWOX	ENSG00000186153	NA	NA
CUST_21017_PI448301858	0.00422514	0.413851	ENST00000623738	Y_RNA	ENSG00000276902	NA	NA
CUST_21018_PI448301858	0.0359411	0.433278	ENST00000624165	Y_RNA	ENSG00000276902	NA	NA
CUST_22649_PI448301858	0.0230785	0.399237	ENST00000619252	Y_RNA	ENSG00000277777	NA	NA
CUST_2158_PI448301858	0.0284783	0.419956	ENST00000604855	ZFHX3	ENSG00000140836	NA	NA
CUST_18762_PI448301858	0.0103974	2.05939	ENST00000634951	ZNF177	ENSG00000188629	NA	NA
CUST_18763_PI448301858	0.0313788	2.69477	ENST00000634630	ZNF177	ENSG00000188629	NA	NA
CUST_21083_PI448301858	0.0152655	0.4157	ENST00000523031	ZNF696	ENSG00000185730	NA	NA
CUST_21084_PI448301858	0.0498839	0.40282	ENST00000517411	ZNF696	ENSG00000185730	NA	NA

## Sheet: test_VS_ctrl_p005fc2_l_trans_ta
ProbeName	pvalues_l	foldchange_l	TargetID	Trans_Target_GeneSymbol	Trans_Target_TranscriptID	Trans_Target_ENSEMBLID	Trans_Target_Evalue	pvalues_m	foldchange_m
CUST_2515_PI448301858	0.0167023	0.487879	ENST00000431650		ENST00000648594	ENSG00000285721	-81.4	NA	NA
CUST_26346_PI448301858	0.0178781	0.473288	LINC00639:10		ENST00000648594	ENSG00000285721	-89	NA	NA
CUST_26945_PI448301858	0.0199791	0.450704	LINC01315:9		ENST00000648594	ENSG00000285721	-92.2	NA	NA
CUST_3022_PI448301858	0.018073	0.456884	ENST00000611079		ENST00000648594	ENSG00000285721	-83.4	NA	NA
CUST_32761_PI448301858	0.0366079	0.397163	ENST00000665502		ENST00000648594	ENSG00000285721	-86.4	NA	NA
CUST_521_PI448301858	0.0440756	0.43092	ENST00000617151		ENST00000648594	ENSG00000285721	-96	NA	NA
CUST_7727_PI448301858	0.0452477	0.465582	ENST00000658492		ENST00000648594	ENSG00000285721	-94	NA	NA
CUST_8399_PI448301858	0.00897852	2.00629	ENST00000572187		ENST00000648594	ENSG00000285721	-89.4	NA	NA
CUST_24663_PI448301858	0.0416917	0.359982	LINC00482:2	A1BG	ENST00000596924	ENSG00000121410	-75.5	NA	NA
CUST_13566_PI448301858	0.0494436	0.375757	ENST00000618272	A4GALT	ENST00000647439	ENSG00000128274	-88.8	NA	NA
CUST_6354_PI448301858	0.00184851	0.283845	ENST00000500370	A4GALT	ENST00000647439	ENSG00000128274	-84.5	NA	NA
CUST_26554_PI448301858	0.0433394	0.333871	LINC00482:6	AACS	ENST00000398953	ENSG00000081760	-78.4	NA	NA
CUST_27612_PI448301858	0.0131835	2.16903	LINC01204:12	AACS	ENST00000536118	ENSG00000081760	-80.7	NA	NA
CUST_32485_PI448301858	0.0142888	2.07578	ENST00000656199	AACS	ENST00000441247	ENSG00000081760	-79.6	NA	NA
CUST_32761_PI448301858	0.0366079	0.397163	ENST00000665502	AACS	ENST00000441247	ENSG00000081760	-75.7	NA	NA
CUST_6354_PI448301858	0.00184851	0.283845	ENST00000500370	AACS	ENST00000538851	ENSG00000081760	-87.2	NA	NA
CUST_24663_PI448301858	0.0416917	0.359982	LINC00482:2	AAK1	ENST00000406297	ENSG00000115977	-74	NA	NA
CUST_25677_PI448301858	0.021112	2.01461	LINC02050:25	AAK1	ENST00000406297	ENSG00000115977	-79.2	NA	NA
CUST_27286_PI448301858	0.0352487	0.459288	LINC02202:17	AAK1	ENST00000406297	ENSG00000115977	-85	NA	NA
CUST_30209_PI448301858	0.00815565	2.10533	ENST00000664183	AAK1	ENST00000406297	ENSG00000115977	-82.9	NA	NA
CUST_3022_PI448301858	0.018073	0.456884	ENST00000611079	AAK1	ENST00000406297	ENSG00000115977	-83	NA	NA
CUST_31407_PI448301858	0.0358692	2.109	ENST00000648376	AAK1	ENST00000406297	ENSG00000115977	-87.2	NA	NA
CUST_32156_PI448301858	0.00110068	0.465767	ENST00000666989	AARS2	ENST00000244571	ENSG00000124608	-75	NA	NA
CUST_8399_PI448301858	0.00897852	2.00629	ENST00000572187	AASS	ENST00000460376	ENSG00000008311	-87.2	NA	NA
CUST_8399_PI448301858	0.00897852	2.00629	ENST00000572187	ABCA13	ENST00000435803	ENSG00000179869	-87.2	NA	NA
CUST_8399_PI448301858	0.00897852	2.00629	ENST00000572187	ABCA13	ENST00000411975	ENSG00000179869	-87.2	NA	NA
CUST_15316_PI448301858	0.0238069	3.05162	ENST00000626183	ABCB11	ENST00000263817	ENSG00000073734	-88.5	NA	NA
CUST_15316_PI448301858	0.0238069	3.05162	ENST00000626183	ABCB11	ENST00000650372	ENSG00000073734	-88.5	NA	NA
CUST_19034_PI448301858	0.0010719	0.345783	ENST00000670142	ABCB11	ENST00000650372	ENSG00000073734	-83.6	NA	NA
CUST_19034_PI448301858	0.0010719	0.345783	ENST00000670142	ABCB11	ENST00000263817	ENSG00000073734	-83.6	NA	NA
CUST_20421_PI448301858	0.0187414	2.41095	ENST00000523336	ABCB11	ENST00000263817	ENSG00000073734	-83	NA	NA
CUST_20421_PI448301858	0.0187414	2.41095	ENST00000523336	ABCB11	ENST00000650372	ENSG00000073734	-83	NA	NA
CUST_27573_PI448301858	0.00415654	2.08535	LINC01506:5	ABCB11	ENST00000263817	ENSG00000073734	-90.6	NA	NA
CUST_589_PI448301858	0.00643555	2.45612	ENST00000567103	ABCB11	ENST00000650372	ENSG00000073734	-82.9	NA	NA
CUST_589_PI448301858	0.00643555	2.45612	ENST00000567103	ABCB11	ENST00000263817	ENSG00000073734	-82.9	NA	NA
CUST_24663_PI448301858	0.0416917	0.359982	LINC00482:2	ABCB5	ENST00000443026	ENSG00000004846	-71.3	NA	NA
CUST_26554_PI448301858	0.0433394	0.333871	LINC00482:6	ABCB5	ENST00000443026	ENSG00000004846	-71.3	NA	NA
CUST_6354_PI448301858	0.00184851	0.283845	ENST00000500370	ABCB5	ENST00000404938	ENSG00000004846	-81.5	NA	NA
CUST_9039_PI448301858	0.0224142	2.14944	ENST00000566929	ABCB5	ENST00000404938	ENSG00000004846	-84.5	NA	NA
CUST_32761_PI448301858	0.0366079	0.397163	ENST00000665502	ABCB7	ENST00000645829	ENSG00000131269	-85.9	NA	NA
CUST_521_PI448301858	0.0440756	0.43092	ENST00000617151	ABCB7	ENST00000645829	ENSG00000131269	-93.8	NA	NA
CUST_7727_PI448301858	0.0452477	0.465582	ENST00000658492	ABCB7	ENST00000645829	ENSG00000131269	-89.8	NA	NA
CUST_8399_PI448301858	0.00897852	2.00629	ENST00000572187	ABCB7	ENST00000645829	ENSG00000131269	-87.2	NA	NA
CUST_32156_PI448301858	0.00110068	0.465767	ENST00000666989	ABCB9	ENST00000537276	ENSG00000150967	-83.7	NA	NA
CUST_32649_PI448301858	0.0371373	0.432543	ENST00000580881	ABCB9	ENST00000426173	ENSG00000150967	-85.2	NA	NA
CUST_32761_PI448301858	0.0366079	0.397163	ENST00000665502	ABCB9	ENST00000426173	ENSG00000150967	-86.3	NA	NA
CUST_4356_PI448301858	0.00339084	0.350333	ENST00000628794	ABCB9	ENST00000537276	ENSG00000150967	-89.6	NA	NA
CUST_24663_PI448301858	0.0416917	0.359982	LINC00482:2	ABCC10	ENST00000437104	ENSG00000124574	-72.9	NA	NA
CUST_25677_PI448301858	0.021112	2.01461	LINC02050:25	ABCC10	ENST00000437104	ENSG00000124574	-86.4	NA	NA
CUST_26019_PI448301858	0.00737919	2.00946	LINC01776:19	ABCC10	ENST00000437104	ENSG00000124574	-78.1	NA	NA
CUST_26554_PI448301858	0.0433394	0.333871	LINC00482:6	ABCC10	ENST00000437104	ENSG00000124574	-72.9	NA	NA
CUST_26945_PI448301858	0.0199791	0.450704	LINC01315:9	ABCC10	ENST00000437104	ENSG00000124574	-86.8	NA	NA
CUST_27286_PI448301858	0.0352487	0.459288	LINC02202:17	ABCC10	ENST00000437104	ENSG00000124574	-83.5	NA	NA
CUST_31407_PI448301858	0.0358692	2.109	ENST00000648376	ABCC10	ENST00000437104	ENSG00000124574	-83.9	NA	NA
CUST_32485_PI448301858	0.0142888	2.07578	ENST00000656199	ABCC10	ENST00000437104	ENSG00000124574	-78	NA	NA
CUST_26694_PI448301858	0.0396641	2.72379	LINC01820:13	ABCC3	ENST00000571855	ENSG00000108846	-89.1	NA	NA
CUST_32761_PI448301858	0.0366079	0.397163	ENST00000665502	ABCC3	ENST00000571855	ENSG00000108846	-77.3	NA	NA
CUST_7727_PI448301858	0.0452477	0.465582	ENST00000658492	ABCC9	ENST00000261200	ENSG00000069431	-80.1	NA	NA
CUST_6354_PI448301858	0.00184851	0.283845	ENST00000500370	ABCD3	ENST00000315713	ENSG00000117528	-81.4	NA	NA
CUST_9039_PI448301858	0.0224142	2.14944	ENST00000566929	ABCD4	ENST00000489678	ENSG00000119688	-86.5	NA	NA
CUST_19034_PI448301858	0.0010719	0.345783	ENST00000670142	ABCE1	ENST00000510321	ENSG00000164163	-90.3	NA	NA
CUST_8399_PI448301858	0.00897852	2.00629	ENST00000572187	ABCF1	ENST00000475993	ENSG00000204574	-86.4	NA	NA
CUST_4333_PI448301858	0.00560594	0.38739	ENST00000604253	ABCG1	ENST00000496783	ENSG00000160179	-79.5	NA	NA
CUST_32761_PI448301858	0.0366079	0.397163	ENST00000665502	ABHD1	ENST00000622011	ENSG00000143994	-80.8	NA	NA
CUST_9039_PI448301858	0.0224142	2.14944	ENST00000566929	ABHD11	ENST00000357419	ENSG00000106077	-85.8	NA	NA
CUST_9039_PI448301858	0.0224142	2.14944	ENST00000566929	ABHD11	ENST00000497897	ENSG00000106077	-85.8	NA	NA
CUST_9039_PI448301858	0.0224142	2.14944	ENST00000566929	ABHD11	ENST00000222800	ENSG00000106077	-85.8	NA	NA
CUST_9039_PI448301858	0.0224142	2.14944	ENST00000566929	ABHD11	ENST00000437775	ENSG00000106077	-85.8	NA	NA
CUST_589_PI448301858	0.00643555	2.45612	ENST00000567103	ABHD15	ENST00000307201	ENSG00000168792	-81.9	NA	NA
CUST_26784_PI448301858	0.0138081	0.429422	TEX41:140	ABI2	ENST00000261018	ENSG00000138443	-88.5	NA	NA
CUST_15316_PI448301858	0.0238069	3.05162	ENST00000626183	ABI2	ENST00000295851	ENSG00000138443	-83	NA	NA
CUST_20421_PI448301858	0.0187414	2.41095	ENST00000523336	ABI2	ENST00000261018	ENSG00000138443	-85	NA	NA
CUST_20421_PI448301858	0.0187414	2.41095	ENST00000523336	ABI2	ENST00000261017	ENSG00000138443	-85	NA	NA
CUST_20421_PI448301858	0.0187414	2.41095	ENST00000523336	ABI2	ENST00000295851	ENSG00000138443	-85	NA	NA
CUST_20421_PI448301858	0.0187414	2.41095	ENST00000523336	ABI2	ENST00000261016	ENSG00000138443	-85	NA	NA
CUST_26694_PI448301858	0.0396641	2.72379	LINC01820:13	ABI2	ENST00000261018	ENSG00000138443	-88	NA	NA
CUST_26694_PI448301858	0.0396641	2.72379	LINC01820:13	ABI2	ENST00000295851	ENSG00000138443	-88.9	NA	NA
CUST_26694_PI448301858	0.0396641	2.72379	LINC01820:13	ABI2	ENST00000261016	ENSG00000138443	-88	NA	NA
CUST_26782_PI448301858	0.0146103	0.409916	TEX41:138	ABI2	ENST00000261018	ENSG00000138443	-88.5	NA	NA
CUST_26782_PI448301858	0.0146103	0.409916	TEX41:138	ABI2	ENST00000295851	ENSG00000138443	-88.5	NA	NA
CUST_26782_PI448301858	0.0146103	0.409916	TEX41:138	ABI2	ENST00000261017	ENSG00000138443	-88.5	NA	NA
CUST_26782_PI448301858	0.0146103	0.409916	TEX41:138	ABI2	ENST00000261016	ENSG00000138443	-88.5	NA	NA
CUST_26784_PI448301858	0.0138081	0.429422	TEX41:140	ABI2	ENST00000295851	ENSG00000138443	-88.5	NA	NA
CUST_26784_PI448301858	0.0138081	0.429422	TEX41:140	ABI2	ENST00000261017	ENSG00000138443	-88.5	NA	NA
CUST_26784_PI448301858	0.0138081	0.429422	TEX41:140	ABI2	ENST00000261016	ENSG00000138443	-88.5	NA	NA
CUST_26786_PI448301858	0.00198055	0.340141	TEX41:142	ABI2	ENST00000261016	ENSG00000138443	-88.5	NA	NA
CUST_26786_PI448301858	0.00198055	0.340141	TEX41:142	ABI2	ENST00000261018	ENSG00000138443	-88.5	NA	NA
CUST_26786_PI448301858	0.00198055	0.340141	TEX41:142	ABI2	ENST00000261017	ENSG00000138443	-88.5	NA	NA
CUST_3778_PI448301858	0.0328177	0.281646	ENST00000441790	ABI2	ENST00000295851	ENSG00000138443	-86.3	NA	NA
CUST_3778_PI448301858	0.0328177	0.281646	ENST00000441790	ABI2	ENST00000261018	ENSG00000138443	-86.3	NA	NA
CUST_4333_PI448301858	0.00560594	0.38739	ENST00000604253	ABI2	ENST00000295851	ENSG00000138443	-77.1	NA	NA
CUST_4343_PI448301858	0.0064198	0.348964	ENST00000629585	ABI2	ENST00000261018	ENSG00000138443	-88.5	NA	NA
CUST_4343_PI448301858	0.0064198	0.348964	ENST00000629585	ABI2	ENST00000261017	ENSG00000138443	-88.5	NA	NA
CUST_4343_PI448301858	0.0064198	0.348964	ENST00000629585	ABI2	ENST00000261016	ENSG00000138443	-88.5	NA	NA
CUST_4343_PI448301858	0.0064198	0.348964	ENST00000629585	ABI2	ENST00000295851	ENSG00000138443	-88.5	NA	NA
CUST_4356_PI448301858	0.00339084	0.350333	ENST00000628794	ABI2	ENST00000261017	ENSG00000138443	-88.5	NA	NA
CUST_4356_PI448301858	0.00339084	0.350333	ENST00000628794	ABI2	ENST00000295851	ENSG00000138443	-88.5	NA	NA
CUST_4356_PI448301858	0.00339084	0.350333	ENST00000628794	ABI2	ENST00000261018	ENSG00000138443	-88.5	NA	NA
CUST_4356_PI448301858	0.00339084	0.350333	ENST00000628794	ABI2	ENST00000261016	ENSG00000138443	-88.5	NA	NA
CUST_7413_PI448301858	0.0119953	13.9718	ENST00000561762	ABI2	ENST00000295851	ENSG00000138443	-84.3	NA	NA
CUST_9039_PI448301858	0.0224142	2.14944	ENST00000566929	ABI2	ENST00000261016	ENSG00000138443	-85.4	NA	NA
CUST_9039_PI448301858	0.0224142	2.14944	ENST00000566929	ABI2	ENST00000261017	ENSG00000138443	-85.4	NA	NA
CUST_9039_PI448301858	0.0224142	2.14944	ENST00000566929	ABI2	ENST00000261018	ENSG00000138443	-85.4	NA	NA
CUST_9039_PI448301858	0.0224142	2.14944	ENST00000566929	ABI2	ENST00000295851	ENSG00000138443	-85.4	NA	NA
CUST_13566_PI448301858	0.0494436	0.375757	ENST00000618272	ABL2	ENST00000502732	ENSG00000143322	-89.4	NA	NA
CUST_26694_PI448301858	0.0396641	2.72379	LINC01820:13	ABL2	ENST00000502732	ENSG00000143322	-87.1	NA	NA
CUST_27573_PI448301858	0.00415654	2.08535	LINC01506:5	ABL2	ENST00000502732	ENSG00000143322	-87.1	NA	NA
CUST_589_PI448301858	0.00643555	2.45612	ENST00000567103	ABL2	ENST00000502732	ENSG00000143322	-85.9	NA	NA
CUST_1009_PI448301858	0.0491277	0.401054	ENST00000505522	ABRAXAS1	ENST00000321945	ENSG00000163322	-80	NA	NA
CUST_26945_PI448301858	0.0199791	0.450704	LINC01315:9	AC000120.3	ENST00000422722	ENSG00000285772	-87.2	NA	NA
CUST_28761_PI448301858	0.0325933	0.287672	ENST00000664470	AC000120.3	ENST00000435873	ENSG00000285772	-86.2	NA	NA
CUST_28763_PI448301858	0.0376094	0.279082	ENST00000653604	AC000120.3	ENST00000435873	ENSG00000285772	-86.2	NA	NA
CUST_28765_PI448301858	0.0180382	0.295431	ENST00000667916	AC000120.3	ENST00000435873	ENSG00000285772	-86.2	NA	NA
CUST_31407_PI448301858	0.0358692	2.109	ENST00000648376	AC000120.3	ENST00000422722	ENSG00000285772	-89	NA	NA
CUST_32155_PI448301858	0.0021508	0.428959	ENST00000659591	AC000120.3	ENST00000435873	ENSG00000285772	-88.8	NA	NA
CUST_32156_PI448301858	0.00110068	0.465767	ENST00000666989	AC000120.3	ENST00000435873	ENSG00000285772	-88.8	NA	NA
CUST_3778_PI448301858	0.0328177	0.281646	ENST00000441790	AC000120.3	ENST00000435873	ENSG00000285772	-86.2	NA	NA
CUST_2657_PI448301858	0.00342664	0.488636	ENST00000566583	AC008397.2	ENST00000355502	ENSG00000285188	-90.1	NA	NA
CUST_26694_PI448301858	0.0396641	2.72379	LINC01820:13	AC008397.2	ENST00000355502	ENSG00000285188	-83.2	NA	NA
CUST_32649_PI448301858	0.0371373	0.432543	ENST00000580881	AC008397.2	ENST00000355502	ENSG00000285188	-83.6	NA	NA
CUST_15316_PI448301858	0.0238069	3.05162	ENST00000626183	AC008758.4	ENST00000435033	ENSG00000268744	-90.2	NA	NA
CUST_6354_PI448301858	0.00184851	0.283845	ENST00000500370	AC009163.3	ENST00000460606	ENSG00000260092	-84.2	NA	NA
CUST_15174_PI448301858	0.0415233	0.458339	ENST00000457390	AC009779.3	ENST00000550412	ENSG00000258311	-86.3	NA	NA
CUST_30207_PI448301858	0.0226641	2.10441	ENST00000666396	AC009779.3	ENST00000550412	ENSG00000258311	-82.2	NA	NA
CUST_32761_PI448301858	0.0366079	0.397163	ENST00000665502	AC009779.3	ENST00000550412	ENSG00000258311	-80.5	NA	NA
CUST_15174_PI448301858	0.0415233	0.458339	ENST00000457390	AC010197.2	ENST00000648372	ENSG00000285854	-89.6	NA	NA
CUST_26346_PI448301858	0.0178781	0.473288	LINC00639:10	AC010197.2	ENST00000648372	ENSG00000285854	-89.1	NA	NA
CUST_32761_PI448301858	0.0366079	0.397163	ENST00000665502	AC010197.2	ENST00000648372	ENSG00000285854	-86.3	NA	NA
CUST_27286_PI448301858	0.0352487	0.459288	LINC02202:17	AC010197.2	ENST00000648372	ENSG00000285854	-88.2	NA	NA
CUST_31407_PI448301858	0.0358692	2.109	ENST00000648376	AC010197.2	ENST00000648372	ENSG00000285854	-88.9	NA	NA
CUST_521_PI448301858	0.0440756	0.43092	ENST00000617151	AC010197.2	ENST00000648372	ENSG00000285854	-95.2	NA	NA
CUST_8399_PI448301858	0.00897852	2.00629	ENST00000572187	AC010197.2	ENST00000648372	ENSG00000285854	-85.4	NA	NA
CUST_7727_PI448301858	0.0452477	0.465582	ENST00000658492	AC010197.2	ENST00000648372	ENSG00000285854	-96.1	NA	NA
CUST_26346_PI448301858	0.0178781	0.473288	LINC00639:10	AC010422.6	ENST00000593682	ENSG00000269693	-92.7	NA	NA
CUST_32485_PI448301858	0.0142888	2.07578	ENST00000656199	AC010422.6	ENST00000593682	ENSG00000269693	-90	NA	NA
CUST_521_PI448301858	0.0440756	0.43092	ENST00000617151	AC010422.6	ENST00000593682	ENSG00000269693	-96.3	NA	NA
CUST_26694_PI448301858	0.0396641	2.72379	LINC01820:13	AC010422.8	ENST00000648033	ENSG00000285589	-88.2	NA	NA
CUST_20421_PI448301858	0.0187414	2.41095	ENST00000523336	AC011498.4	ENST00000586020	ENSG00000267385	-77.7	NA	NA
CUST_8399_PI448301858	0.00897852	2.00629	ENST00000572187	AC012213.5	ENST00000649416	ENSG00000285982	-86.8	NA	NA
CUST_31407_PI448301858	0.0358692	2.109	ENST00000648376	AC024592.3	ENST00000592091	ENSG00000267740	-80.8	NA	NA
CUST_8399_PI448301858	0.00897852	2.00629	ENST00000572187	AC040162.1	ENST00000575231	ENSG00000261884	-81.3	NA	NA
CUST_8816_PI448301858	0.0259722	0.408956	ENST00000647436	AC092718.3	ENST00000640370	ENSG00000260643	-82.4	NA	NA
CUST_28761_PI448301858	0.0325933	0.287672	ENST00000664470	AC093323.1	ENST00000307533	ENSG00000170846	-88.4	NA	NA
CUST_28762_PI448301858	0.0179796	0.292992	ENST00000652910	AC093323.1	ENST00000307533	ENSG00000170846	-80.6	NA	NA
CUST_28763_PI448301858	0.0376094	0.279082	ENST00000653604	AC093323.1	ENST00000307533	ENSG00000170846	-88.4	NA	NA
CUST_28764_PI448301858	0.0131751	0.259041	ENST00000658964	AC093323.1	ENST00000307533	ENSG00000170846	-80.6	NA	NA
CUST_28765_PI448301858	0.0180382	0.295431	ENST00000667916	AC093323.1	ENST00000307533	ENSG00000170846	-88.4	NA	NA
CUST_32155_PI448301858	0.0021508	0.428959	ENST00000659591	AC093323.1	ENST00000307533	ENSG00000170846	-88.4	NA	NA
CUST_32156_PI448301858	0.00110068	0.465767	ENST00000666989	AC093323.1	ENST00000307533	ENSG00000170846	-88.4	NA	NA
CUST_3778_PI448301858	0.0328177	0.281646	ENST00000441790	AC093323.1	ENST00000307533	ENSG00000170846	-88.4	NA	NA
CUST_7727_PI448301858	0.0452477	0.465582	ENST00000658492	AC093827.5	ENST00000473559	ENSG00000285458	-87.7	NA	NA
CUST_6661_PI448301858	0.00573898	2.20355	ENST00000489011	AC104389.5	ENST00000642298	ENSG00000239920	-79.1	NA	NA
CUST_6661_PI448301858	0.00573898	2.20355	ENST00000489011	AC104389.5	ENST00000380259	ENSG00000239920	-79.1	NA	NA
CUST_8816_PI448301858	0.0259722	0.408956	ENST00000647436	AC104452.1	ENST00000636461	ENSG00000283189	-86.1	NA	NA
CUST_8816_PI448301858	0.0259722	0.408956	ENST00000647436	AC104452.1	ENST00000637088	ENSG00000283189	-86.1	NA	NA
CUST_8816_PI448301858	0.0259722	0.408956	ENST00000647436	AC104452.1	ENST00000638014	ENSG00000283189	-86.1	NA	NA
CUST_8816_PI448301858	0.0259722	0.408956	ENST00000647436	AC104452.1	ENST00000638115	ENSG00000283189	-86.1	NA	NA
CUST_3022_PI448301858	0.018073	0.456884	ENST00000611079	AC104472.3	ENST00000643876	ENSG00000284952	-86	NA	NA
CUST_27612_PI448301858	0.0131835	2.16903	LINC01204:12	AC118553.2	ENST00000639171	ENSG00000283761	-79.5	NA	NA
CUST_26346_PI448301858	0.0178781	0.473288	LINC00639:10	AC138696.1	ENST00000522452	ENSG00000264668	-85	NA	NA
CUST_2657_PI448301858	0.00342664	0.488636	ENST00000566583	AC139491.7	ENST00000508296	ENSG00000285476	-94	NA	NA
CUST_32156_PI448301858	0.00110068	0.465767	ENST00000666989	AC144573.1	ENST00000647937	ENSG00000285880	-83.4	NA	NA
CUST_521_PI448301858	0.0440756	0.43092	ENST00000617151	ACAA2	ENST00000285093	ENSG00000167315	-92.2	NA	NA
CUST_8399_PI448301858	0.00897852	2.00629	ENST00000572187	ACAA2	ENST00000285093	ENSG00000167315	-82.7	NA	NA
CUST_29139_PI448301858	0.0120641	2.68493	ENST00000671515	ACADSB	ENST00000358776	ENSG00000196177	-75.6	NA	NA
CUST_8399_PI448301858	0.00897852	2.00629	ENST00000572187	ACAP1	ENST00000570439	ENSG00000072818	-89.8	NA	NA
CUST_13566_PI448301858	0.0494436	0.375757	ENST00000618272	ACAP2	ENST00000480906	ENSG00000114331	-90.5	NA	NA
CUST_26782_PI448301858	0.0146103	0.409916	TEX41:138	ACE	ENST00000582678	ENSG00000159640	-81.4	NA	NA
CUST_26784_PI448301858	0.0138081	0.429422	TEX41:140	ACE	ENST00000582678	ENSG00000159640	-81.2	NA	NA
CUST_26786_PI448301858	0.00198055	0.340141	TEX41:142	ACE	ENST00000582678	ENSG00000159640	-81.2	NA	NA
CUST_15316_PI448301858	0.0238069	3.05162	ENST00000626183	ACER3	ENST00000532485	ENSG00000078124	-85.6	NA	NA
CUST_19034_PI448301858	0.0010719	0.345783	ENST00000670142	ACER3	ENST00000532485	ENSG00000078124	-91.5	NA	NA
CUST_26694_PI448301858	0.0396641	2.72379	LINC01820:13	ACER3	ENST00000532485	ENSG00000078124	-87.1	NA	NA
CUST_26784_PI448301858	0.0138081	0.429422	TEX41:140	ACER3	ENST00000532485	ENSG00000078124	-92.8	NA	NA
CUST_26786_PI448301858	0.00198055	0.340141	TEX41:142	ACER3	ENST00000532485	ENSG00000078124	-92.8	NA	NA
CUST_27573_PI448301858	0.00415654	2.08535	LINC01506:5	ACER3	ENST00000532485	ENSG00000078124	-90.5	NA	NA
CUST_4343_PI448301858	0.0064198	0.348964	ENST00000629585	ACER3	ENST00000532485	ENSG00000078124	-91.1	NA	NA
CUST_4356_PI448301858	0.00339084	0.350333	ENST00000628794	ACER3	ENST00000532485	ENSG00000078124	-91.1	NA	NA
CUST_8399_PI448301858	0.00897852	2.00629	ENST00000572187	ACER3	ENST00000532485	ENSG00000078124	-75.2	NA	NA
CUST_3022_PI448301858	0.018073	0.456884	ENST00000611079	ACKR2	ENST00000442925	ENSG00000144648	-82	NA	NA
CUST_3022_PI448301858	0.018073	0.456884	ENST00000611079	ACKR2	ENST00000422265	ENSG00000144648	-82	NA	NA
CUST_28454_PI448301858	0.0452057	0.428974	ENST00000606664	ACOT11	ENST00000371316	ENSG00000162390	-49.6	NA	NA
CUST_7358_PI448301858	0.0133128	0.448389	ENST00000434593	ACOT11	ENST00000371316	ENSG00000162390	-86.3	NA	NA
CUST_20421_PI448301858	0.0187414	2.41095	ENST00000523336	ACOT9	ENST00000379303	ENSG00000123130	-85.9	NA	NA
CUST_15174_PI448301858	0.0415233	0.458339	ENST00000457390	ACOX1	ENST00000293217	ENSG00000161533	-92.8	NA	NA
CUST_31407_PI448301858	0.0358692	2.109	ENST00000648376	ACOX1	ENST00000293217	ENSG00000161533	-88.9	NA	NA
CUST_6354_PI448301858	0.00184851	0.283845	ENST00000500370	ACP6	ENST00000583509	ENSG00000162836	-88.3	NA	NA
CUST_3778_PI448301858	0.0328177	0.281646	ENST00000441790	ACSBG1	ENST00000560817	ENSG00000103740	-90.3	NA	NA
CUST_28761_PI448301858	0.0325933	0.287672	ENST00000664470	ACSBG1	ENST00000558793	ENSG00000103740	-90.3	NA	NA
CUST_28761_PI448301858	0.0325933	0.287672	ENST00000664470	ACSBG1	ENST00000558828	ENSG00000103740	-90.3	NA	NA
CUST_28761_PI448301858	0.0325933	0.287672	ENST00000664470	ACSBG1	ENST00000560817	ENSG00000103740	-90.3	NA	NA
CUST_28763_PI448301858	0.0376094	0.279082	ENST00000653604	ACSBG1	ENST00000558793	ENSG00000103740	-90.3	NA	NA
CUST_28763_PI448301858	0.0376094	0.279082	ENST00000653604	ACSBG1	ENST00000560817	ENSG00000103740	-90.3	NA	NA
CUST_28763_PI448301858	0.0376094	0.279082	ENST00000653604	ACSBG1	ENST00000558828	ENSG00000103740	-90.3	NA	NA
CUST_28765_PI448301858	0.0180382	0.295431	ENST00000667916	ACSBG1	ENST00000558828	ENSG00000103740	-90.3	NA	NA
CUST_28765_PI448301858	0.0180382	0.295431	ENST00000667916	ACSBG1	ENST00000560817	ENSG00000103740	-90.3	NA	NA
CUST_28765_PI448301858	0.0180382	0.295431	ENST00000667916	ACSBG1	ENST00000558793	ENSG00000103740	-90.3	NA	NA
CUST_32155_PI448301858	0.0021508	0.428959	ENST00000659591	ACSBG1	ENST00000560817	ENSG00000103740	-90.3	NA	NA
CUST_32155_PI448301858	0.0021508	0.428959	ENST00000659591	ACSBG1	ENST00000558793	ENSG00000103740	-90.3	NA	NA
CUST_32155_PI448301858	0.0021508	0.428959	ENST00000659591	ACSBG1	ENST00000558828	ENSG00000103740	-90.3	NA	NA
CUST_32156_PI448301858	0.00110068	0.465767	ENST00000666989	ACSBG1	ENST00000558793	ENSG00000103740	-90.3	NA	NA
CUST_32156_PI448301858	0.00110068	0.465767	ENST00000666989	ACSBG1	ENST00000560817	ENSG00000103740	-90.3	NA	NA
CUST_32156_PI448301858	0.00110068	0.465767	ENST00000666989	ACSBG1	ENST00000558828	ENSG00000103740	-90.3	NA	NA
CUST_3778_PI448301858	0.0328177	0.281646	ENST00000441790	ACSBG1	ENST00000558828	ENSG00000103740	-90.3	NA	NA
CUST_3778_PI448301858	0.0328177	0.281646	ENST00000441790	ACSBG1	ENST00000558793	ENSG00000103740	-90.3	NA	NA
CUST_13566_PI448301858	0.0494436	0.375757	ENST00000618272	ACSL6	ENST00000489047	ENSG00000164398	-91.1	NA	NA
CUST_15316_PI448301858	0.0238069	3.05162	ENST00000626183	ACSL6	ENST00000379264	ENSG00000164398	-85.6	NA	NA
CUST_15316_PI448301858	0.0238069	3.05162	ENST00000626183	ACSL6	ENST00000357096	ENSG00000164398	-85.6	NA	NA
CUST_15316_PI448301858	0.0238069	3.05162	ENST00000626183	ACSL6	ENST00000489047	ENSG00000164398	-88.4	NA	NA
CUST_19034_PI448301858	0.0010719	0.345783	ENST00000670142	ACSL6	ENST00000357096	ENSG00000164398	-89.7	NA	NA
CUST_19034_PI448301858	0.0010719	0.345783	ENST00000670142	ACSL6	ENST00000489047	ENSG00000164398	-87.6	NA	NA
CUST_19034_PI448301858	0.0010719	0.345783	ENST00000670142	ACSL6	ENST00000379264	ENSG00000164398	-89.7	NA	NA
CUST_204_PI448301858	0.0350459	2.59892	ENST00000659069	ACSL6	ENST00000489047	ENSG00000164398	-86.3	NA	NA
CUST_26694_PI448301858	0.0396641	2.72379	LINC01820:13	ACSL6	ENST00000489047	ENSG00000164398	-91.2	NA	NA
CUST_26782_PI448301858	0.0146103	0.409916	TEX41:138	ACSL6	ENST00000489047	ENSG00000164398	-86.6	NA	NA
CUST_26784_PI448301858	0.0138081	0.429422	TEX41:140	ACSL6	ENST00000489047	ENSG00000164398	-87.1	NA	NA
CUST_26786_PI448301858	0.00198055	0.340141	TEX41:142	ACSL6	ENST00000489047	ENSG00000164398	-87.1	NA	NA
CUST_27573_PI448301858	0.00415654	2.08535	LINC01506:5	ACSL6	ENST00000379264	ENSG00000164398	-90.5	NA	NA
CUST_27573_PI448301858	0.00415654	2.08535	LINC01506:5	ACSL6	ENST00000489047	ENSG00000164398	-86.2	NA	NA
CUST_27573_PI448301858	0.00415654	2.08535	LINC01506:5	ACSL6	ENST00000357096	ENSG00000164398	-90.5	NA	NA
CUST_589_PI448301858	0.00643555	2.45612	ENST00000567103	ACSL6	ENST00000357096	ENSG00000164398	-84.8	NA	NA
CUST_32761_PI448301858	0.0366079	0.397163	ENST00000665502	ACSL6	ENST00000489047	ENSG00000164398	-88.6	NA	NA
CUST_4343_PI448301858	0.0064198	0.348964	ENST00000629585	ACSL6	ENST00000489047	ENSG00000164398	-86.6	NA	NA
CUST_4356_PI448301858	0.00339084	0.350333	ENST00000628794	ACSL6	ENST00000489047	ENSG00000164398	-86.6	NA	NA
CUST_589_PI448301858	0.00643555	2.45612	ENST00000567103	ACSL6	ENST00000489047	ENSG00000164398	-87.3	NA	NA
CUST_589_PI448301858	0.00643555	2.45612	ENST00000567103	ACSL6	ENST00000379264	ENSG00000164398	-84.8	NA	NA
CUST_7413_PI448301858	0.0119953	13.9718	ENST00000561762	ACSL6	ENST00000489047	ENSG00000164398	-92.1	NA	NA
CUST_7413_PI448301858	0.0119953	13.9718	ENST00000561762	ACSL6	ENST00000379264	ENSG00000164398	-90.3	NA	NA
CUST_7413_PI448301858	0.0119953	13.9718	ENST00000561762	ACSL6	ENST00000357096	ENSG00000164398	-90.3	NA	NA
CUST_32485_PI448301858	0.0142888	2.07578	ENST00000656199	ACTN1	ENST00000556083	ENSG00000072110	-84.4	NA	NA
CUST_32761_PI448301858	0.0366079	0.397163	ENST00000665502	ACTN1	ENST00000556083	ENSG00000072110	-85.7	NA	NA
CUST_26945_PI448301858	0.0199791	0.450704	LINC01315:9	ACTR3B	ENST00000479402	ENSG00000133627	-79.2	NA	NA
CUST_30207_PI448301858	0.0226641	2.10441	ENST00000666396	ACTR3B	ENST00000479402	ENSG00000133627	-76.2	NA	NA
CUST_30209_PI448301858	0.00815565	2.10533	ENST00000664183	ACTR3B	ENST00000479402	ENSG00000133627	-82	NA	NA
CUST_32761_PI448301858	0.0366079	0.397163	ENST00000665502	ACTR3B	ENST00000479402	ENSG00000133627	-85.5	NA	NA
CUST_15174_PI448301858	0.0415233	0.458339	ENST00000457390	ACVR2B	ENST00000461232	ENSG00000114739	-71.6	NA	NA
CUST_30207_PI448301858	0.0226641	2.10441	ENST00000666396	ACVR2B	ENST00000461232	ENSG00000114739	-75.6	NA	NA
CUST_30209_PI448301858	0.00815565	2.10533	ENST00000664183	ACVR2B	ENST00000461232	ENSG00000114739	-83.7	NA	NA
CUST_10082_PI448301858	0.00720929	2.45593	ENST00000635954	ADA2	ENST00000399839	ENSG00000093072	-83.7	NA	NA
CUST_10082_PI448301858	0.00720929	2.45593	ENST00000635954	ADA2	ENST00000330232	ENSG00000093072	-83.7	NA	NA
CUST_10082_PI448301858	0.00720929	2.45593	ENST00000635954	ADA2	ENST00000262607	ENSG00000093072	-83.7	NA	NA
CUST_10082_PI448301858	0.00720929	2.45593	ENST00000635954	ADA2	ENST00000610390	ENSG00000093072	-83.7	NA	NA
CUST_10082_PI448301858	0.00720929	2.45593	ENST00000635954	ADA2	ENST00000648061	ENSG00000093072	-83.7	NA	NA
CUST_10082_PI448301858	0.00720929	2.45593	ENST00000635954	ADA2	ENST00000648668	ENSG00000093072	-83.7	NA	NA
CUST_10082_PI448301858	0.00720929	2.45593	ENST00000635954	ADA2	ENST00000399837	ENSG00000093072	-83.7	NA	NA
CUST_6354_PI448301858	0.00184851	0.283845	ENST00000500370	ADAM10	ENST00000260408	ENSG00000137845	-81.4	NA	NA
CUST_7413_PI448301858	0.0119953	13.9718	ENST00000561762	ADAM10	ENST00000260408	ENSG00000137845	-84.6	NA	NA
CUST_15316_PI448301858	0.0238069	3.05162	ENST00000626183	ADAM17	ENST00000648548	ENSG00000151694	-88.5	NA	NA
CUST_19034_PI448301858	0.0010719	0.345783	ENST00000670142	ADAM17	ENST00000647622	ENSG00000151694	-87.6	NA	NA
CUST_19034_PI448301858	0.0010719	0.345783	ENST00000670142	ADAM17	ENST00000648548	ENSG00000151694	-89.7	NA	NA
CUST_20421_PI448301858	0.0187414	2.41095	ENST00000523336	ADAM17	ENST00000648548	ENSG00000151694	-81.9	NA	NA
CUST_26694_PI448301858	0.0396641	2.72379	LINC01820:13	ADAM17	ENST00000647622	ENSG00000151694	-91.2	NA	NA
CUST_26782_PI448301858	0.0146103	0.409916	TEX41:138	ADAM17	ENST00000648548	ENSG00000151694	-88.7	NA	NA
CUST_26782_PI448301858	0.0146103	0.409916	TEX41:138	ADAM17	ENST00000647622	ENSG00000151694	-86.2	NA	NA
CUST_26784_PI448301858	0.0138081	0.429422	TEX41:140	ADAM17	ENST00000647622	ENSG00000151694	-87.1	NA	NA
CUST_26784_PI448301858	0.0138081	0.429422	TEX41:140	ADAM17	ENST00000648548	ENSG00000151694	-88.7	NA	NA
CUST_26786_PI448301858	0.00198055	0.340141	TEX41:142	ADAM17	ENST00000647622	ENSG00000151694	-87.1	NA	NA
CUST_26786_PI448301858	0.00198055	0.340141	TEX41:142	ADAM17	ENST00000648548	ENSG00000151694	-88.7	NA	NA
CUST_4343_PI448301858	0.0064198	0.348964	ENST00000629585	ADAM17	ENST00000647622	ENSG00000151694	-86.2	NA	NA
CUST_4343_PI448301858	0.0064198	0.348964	ENST00000629585	ADAM17	ENST00000648548	ENSG00000151694	-88	NA	NA
CUST_4356_PI448301858	0.00339084	0.350333	ENST00000628794	ADAM17	ENST00000647622	ENSG00000151694	-86.2	NA	NA
CUST_4356_PI448301858	0.00339084	0.350333	ENST00000628794	ADAM17	ENST00000648548	ENSG00000151694	-88	NA	NA
CUST_589_PI448301858	0.00643555	2.45612	ENST00000567103	ADAM17	ENST00000649972	ENSG00000151694	-84	NA	NA
CUST_26782_PI448301858	0.0146103	0.409916	TEX41:138	ADAMTS4	ENST00000367996	ENSG00000158859	-82.9	NA	NA
CUST_26786_PI448301858	0.00198055	0.340141	TEX41:142	ADAMTS4	ENST00000367996	ENSG00000158859	-82.7	NA	NA
CUST_4343_PI448301858	0.0064198	0.348964	ENST00000629585	ADAMTS4	ENST00000367996	ENSG00000158859	-82.7	NA	NA
CUST_4356_PI448301858	0.00339084	0.350333	ENST00000628794	ADAMTS4	ENST00000367996	ENSG00000158859	-82.9	NA	NA
CUST_28606_PI448301858	0.0220039	3.95989	ENST00000626280	ADAMTS9	ENST00000498707	ENSG00000163638	-96.3	NA	NA
CUST_28606_PI448301858	0.0220039	3.95989	ENST00000626280	ADAMTS9	ENST00000481060	ENSG00000163638	-96.3	NA	NA
CUST_28606_PI448301858	0.0220039	3.95989	ENST00000626280	ADAMTS9	ENST00000295903	ENSG00000163638	-96.3	NA	NA
CUST_28606_PI448301858	0.0220039	3.95989	ENST00000626280	ADAMTS9	ENST00000482490	ENSG00000163638	-96.3	NA	NA
CUST_20421_PI448301858	0.0187414	2.41095	ENST00000523336	ADAR	ENST00000463920	ENSG00000160710	-81	NA	NA
CUST_27612_PI448301858	0.0131835	2.16903	LINC01204:12	ADAR	ENST00000463920	ENSG00000160710	-75.4	NA	NA
CUST_32649_PI448301858	0.0371373	0.432543	ENST00000580881	ADAR	ENST00000463920	ENSG00000160710	-89.2	NA	NA
CUST_3778_PI448301858	0.0328177	0.281646	ENST00000441790	ADAR	ENST00000463920	ENSG00000160710	-84.2	NA	NA
CUST_4947_PI448301858	0.0174857	2.45715	ENST00000552378	ADAR	ENST00000463920	ENSG00000160710	-86.9	NA	NA
CUST_9039_PI448301858	0.0224142	2.14944	ENST00000566929	ADAR	ENST00000463920	ENSG00000160710	-84.3	NA	NA
CUST_7413_PI448301858	0.0119953	13.9718	ENST00000561762	ADCY2	ENST00000489501	ENSG00000078295	-88.6	NA	NA
CUST_8399_PI448301858	0.00897852	2.00629	ENST00000572187	ADCY2	ENST00000489501	ENSG00000078295	-84.9	NA	NA
CUST_10082_PI448301858	0.00720929	2.45593	ENST00000635954	ADCY6	ENST00000307885	ENSG00000174233	-73.8	NA	NA
CUST_27286_PI448301858	0.0352487	0.459288	LINC02202:17	ADD2	ENST00000264436	ENSG00000075340	-83.4	NA	NA
CUST_31407_PI448301858	0.0358692	2.109	ENST00000648376	ADD2	ENST00000264436	ENSG00000075340	-80.3	NA	NA
CUST_24663_PI448301858	0.0416917	0.359982	LINC00482:2	ADGRD2	ENST00000622546	ENSG00000180264	-76.4	NA	NA
CUST_26554_PI448301858	0.0433394	0.333871	LINC00482:6	ADGRD2	ENST00000622546	ENSG00000180264	-76.4	NA	NA
CUST_204_PI448301858	0.0350459	2.59892	ENST00000659069	ADGRE2	ENST00000601345	ENSG00000127507	-84.5	NA	NA
CUST_3778_PI448301858	0.0328177	0.281646	ENST00000441790	ADGRF1	ENST00000471487	ENSG00000153292	-83.4	NA	NA
CUST_3778_PI448301858	0.0328177	0.281646	ENST00000441790	ADGRF1	ENST00000419892	ENSG00000153292	-83.4	NA	NA
CUST_521_PI448301858	0.0440756	0.43092	ENST00000617151	ADGRG2	ENST00000479496	ENSG00000173698	-93.8	NA	NA
CUST_26346_PI448301858	0.0178781	0.473288	LINC00639:10	ADGRV1	ENST00000639473	ENSG00000164199	-86	NA	NA
CUST_26346_PI448301858	0.0178781	0.473288	LINC00639:10	ADGRV1	ENST00000638316	ENSG00000164199	-90.9	NA	NA
CUST_26694_PI448301858	0.0396641	2.72379	LINC01820:13	ADGRV1	ENST00000639884	ENSG00000164199	-86.6	NA	NA
CUST_521_PI448301858	0.0440756	0.43092	ENST00000617151	ADGRV1	ENST00000638316	ENSG00000164199	-93	NA	NA
CUST_6661_PI448301858	0.00573898	2.20355	ENST00000489011	ADGRV1	ENST00000505845	ENSG00000164199	-75.9	NA	NA
CUST_7727_PI448301858	0.0452477	0.465582	ENST00000658492	ADGRV1	ENST00000638316	ENSG00000164199	-93.8	NA	NA
CUST_26945_PI448301858	0.0199791	0.450704	LINC01315:9	ADI1	ENST00000382093	ENSG00000182551	-83	NA	NA
CUST_30207_PI448301858	0.0226641	2.10441	ENST00000666396	ADI1	ENST00000382093	ENSG00000182551	-77.5	NA	NA
CUST_24663_PI448301858	0.0416917	0.359982	LINC00482:2	ADIPOQ	ENST00000444204	ENSG00000181092	-74.9	NA	NA
CUST_24663_PI448301858	0.0416917	0.359982	LINC00482:2	ADIPOQ	ENST00000320741	ENSG00000181092	-74.9	NA	NA
CUST_26554_PI448301858	0.0433394	0.333871	LINC00482:6	ADIPOQ	ENST00000320741	ENSG00000181092	-74.9	NA	NA
CUST_26554_PI448301858	0.0433394	0.333871	LINC00482:6	ADIPOQ	ENST00000444204	ENSG00000181092	-74.9	NA	NA
CUST_8816_PI448301858	0.0259722	0.408956	ENST00000647436	ADPGK	ENST00000562621	ENSG00000159322	-85.7	NA	NA
CUST_26786_PI448301858	0.00198055	0.340141	TEX41:142	ADPRHL1	ENST00000612156	ENSG00000153531	-85	0.0119404	0.499486
CUST_27573_PI448301858	0.00415654	2.08535	LINC01506:5	ADPRHL1	ENST00000612156	ENSG00000153531	-92.1	0.0119404	0.499486
CUST_4356_PI448301858	0.00339084	0.350333	ENST00000628794	ADPRHL1	ENST00000612156	ENSG00000153531	-85	0.0119404	0.499486
CUST_15316_PI448301858	0.0238069	3.05162	ENST00000626183	ADPRHL1	ENST00000612156	ENSG00000153531	-86.4	0.0119404	0.499486
CUST_32761_PI448301858	0.0366079	0.397163	ENST00000665502	ADPRHL1	ENST00000612156	ENSG00000153531	-83.9	0.0119404	0.499486
CUST_4343_PI448301858	0.0064198	0.348964	ENST00000629585	ADPRHL1	ENST00000612156	ENSG00000153531	-85	0.0119404	0.499486
CUST_26782_PI448301858	0.0146103	0.409916	TEX41:138	ADPRHL1	ENST00000612156	ENSG00000153531	-85	0.0119404	0.499486
CUST_26784_PI448301858	0.0138081	0.429422	TEX41:140	ADPRHL1	ENST00000612156	ENSG00000153531	-85	0.0119404	0.499486
CUST_32649_PI448301858	0.0371373	0.432543	ENST00000580881	ADSL	ENST00000623063	ENSG00000239900	-88.9	NA	NA
CUST_10669_PI448301858	0.0428483	0.313506	ENST00000638821	AFAP1	ENST00000513856	ENSG00000196526	-82	NA	NA
CUST_26694_PI448301858	0.0396641	2.72379	LINC01820:13	AFMID	ENST00000592988	ENSG00000183077	-85.6	NA	NA
CUST_27286_PI448301858	0.0352487	0.459288	LINC02202:17	AFMID	ENST00000409257	ENSG00000183077	-87.6	NA	NA
CUST_27286_PI448301858	0.0352487	0.459288	LINC02202:17	AFMID	ENST00000327898	ENSG00000183077	-87.6	NA	NA
CUST_32761_PI448301858	0.0366079	0.397163	ENST00000665502	AFMID	ENST00000592988	ENSG00000183077	-86.6	NA	NA
CUST_32761_PI448301858	0.0366079	0.397163	ENST00000665502	AFMID	ENST00000327898	ENSG00000183077	-82.9	NA	NA
CUST_32761_PI448301858	0.0366079	0.397163	ENST00000665502	AFMID	ENST00000409257	ENSG00000183077	-82.9	NA	NA
CUST_8399_PI448301858	0.00897852	2.00629	ENST00000572187	AFMID	ENST00000409257	ENSG00000183077	-86.8	NA	NA
CUST_8399_PI448301858	0.00897852	2.00629	ENST00000572187	AFMID	ENST00000327898	ENSG00000183077	-86.8	NA	NA
CUST_8399_PI448301858	0.00897852	2.00629	ENST00000572187	AFMID	ENST00000589664	ENSG00000183077	-86.8	NA	NA
CUST_25677_PI448301858	0.021112	2.01461	LINC02050:25	AGMAT	ENST00000375826	ENSG00000116771	-79.2	NA	NA
CUST_32649_PI448301858	0.0371373	0.432543	ENST00000580881	AGMAT	ENST00000375826	ENSG00000116771	-83.8	NA	NA
CUST_32761_PI448301858	0.0366079	0.397163	ENST00000665502	AGMAT	ENST00000375826	ENSG00000116771	-86.1	NA	NA
CUST_13566_PI448301858	0.0494436	0.375757	ENST00000618272	AGO3	ENST00000373191	ENSG00000126070	-89.8	NA	NA
CUST_20421_PI448301858	0.0187414	2.41095	ENST00000523336	AGO3	ENST00000373191	ENSG00000126070	-81.9	NA	NA
CUST_25677_PI448301858	0.021112	2.01461	LINC02050:25	AGO3	ENST00000373191	ENSG00000126070	-83.4	NA	NA
CUST_2657_PI448301858	0.00342664	0.488636	ENST00000566583	AGO3	ENST00000373191	ENSG00000126070	-87.2	NA	NA
CUST_26694_PI448301858	0.0396641	2.72379	LINC01820:13	AGO3	ENST00000373191	ENSG00000126070	-91.2	NA	NA
CUST_27612_PI448301858	0.0131835	2.16903	LINC01204:12	AGO3	ENST00000373191	ENSG00000126070	-85.4	NA	NA
CUST_29895_PI448301858	0.0472896	0.416105	ENST00000654540	AGO3	ENST00000373191	ENSG00000126070	-71.4	NA	NA
CUST_30209_PI448301858	0.00815565	2.10533	ENST00000664183	AGO3	ENST00000373191	ENSG00000126070	-84.6	NA	NA
CUST_3022_PI448301858	0.018073	0.456884	ENST00000611079	AGO3	ENST00000373191	ENSG00000126070	-86.8	NA	NA
CUST_32156_PI448301858	0.00110068	0.465767	ENST00000666989	AGO3	ENST00000373191	ENSG00000126070	-81.7	NA	NA
CUST_32485_PI448301858	0.0142888	2.07578	ENST00000656199	AGO3	ENST00000373191	ENSG00000126070	-81.4	NA	NA
CUST_32761_PI448301858	0.0366079	0.397163	ENST00000665502	AGO3	ENST00000373191	ENSG00000126070	-90.4	NA	NA
CUST_3778_PI448301858	0.0328177	0.281646	ENST00000441790	AGO3	ENST00000373191	ENSG00000126070	-86.3	NA	NA
CUST_4947_PI448301858	0.0174857	2.45715	ENST00000552378	AGO3	ENST00000373191	ENSG00000126070	-85.1	NA	NA
CUST_6354_PI448301858	0.00184851	0.283845	ENST00000500370	AGO3	ENST00000373191	ENSG00000126070	-85	NA	NA
CUST_8816_PI448301858	0.0259722	0.408956	ENST00000647436	AGO3	ENST00000373191	ENSG00000126070	-82.1	NA	NA
CUST_9039_PI448301858	0.0224142	2.14944	ENST00000566929	AGO3	ENST00000373191	ENSG00000126070	-88.8	NA	NA
CUST_26019_PI448301858	0.00737919	2.00946	LINC01776:19	AGXT	ENST00000470255	ENSG00000172482	-82.3	NA	NA
CUST_30209_PI448301858	0.00815565	2.10533	ENST00000664183	AGXT	ENST00000470255	ENSG00000172482	-83.1	NA	NA
CUST_3022_PI448301858	0.018073	0.456884	ENST00000611079	AGXT	ENST00000470255	ENSG00000172482	-83.8	NA	NA
CUST_31407_PI448301858	0.0358692	2.109	ENST00000648376	AGXT	ENST00000470255	ENSG00000172482	-82.4	NA	NA
CUST_27286_PI448301858	0.0352487	0.459288	LINC02202:17	AHR	ENST00000642825	ENSG00000106546	-86.4	NA	NA
CUST_27286_PI448301858	0.0352487	0.459288	LINC02202:17	AHR	ENST00000242057	ENSG00000106546	-86.4	NA	NA
CUST_32485_PI448301858	0.0142888	2.07578	ENST00000656199	AHR	ENST00000642825	ENSG00000106546	-81.5	NA	NA
CUST_32485_PI448301858	0.0142888	2.07578	ENST00000656199	AHR	ENST00000242057	ENSG00000106546	-81.5	NA	NA
CUST_13566_PI448301858	0.0494436	0.375757	ENST00000618272	AICDA	ENST00000229335	ENSG00000111732	-87.4	NA	NA
CUST_3778_PI448301858	0.0328177	0.281646	ENST00000441790	AICDA	ENST00000229335	ENSG00000111732	-86.3	NA	NA
CUST_20421_PI448301858	0.0187414	2.41095	ENST00000523336	AIG1	ENST00000275235	ENSG00000146416	-82.9	NA	NA
CUST_4947_PI448301858	0.0174857	2.45715	ENST00000552378	AK1	ENST00000644144	ENSG00000106992	-79.3	NA	NA
CUST_4947_PI448301858	0.0174857	2.45715	ENST00000552378	AK1	ENST00000373176	ENSG00000106992	-79.3	NA	NA
CUST_15316_PI448301858	0.0238069	3.05162	ENST00000626183	AK3	ENST00000611749	ENSG00000147853	-91.2	NA	NA
CUST_204_PI448301858	0.0350459	2.59892	ENST00000659069	AK3	ENST00000611749	ENSG00000147853	-86.3	NA	NA
CUST_589_PI448301858	0.00643555	2.45612	ENST00000567103	AK3	ENST00000611749	ENSG00000147853	-87.3	NA	NA
CUST_7413_PI448301858	0.0119953	13.9718	ENST00000561762	AK3	ENST00000611749	ENSG00000147853	-92.1	NA	NA
CUST_6354_PI448301858	0.00184851	0.283845	ENST00000500370	AK7	ENST00000555570	ENSG00000140057	-82.9	NA	NA
CUST_15316_PI448301858	0.0238069	3.05162	ENST00000626183	AK9	ENST00000466992	ENSG00000155085	-88.4	NA	NA
CUST_19034_PI448301858	0.0010719	0.345783	ENST00000670142	AK9	ENST00000466992	ENSG00000155085	-87.6	NA	NA
CUST_204_PI448301858	0.0350459	2.59892	ENST00000659069	AK9	ENST00000466992	ENSG00000155085	-86.1	NA	NA
CUST_26782_PI448301858	0.0146103	0.409916	TEX41:138	AK9	ENST00000466992	ENSG00000155085	-86.2	NA	NA
CUST_26784_PI448301858	0.0138081	0.429422	TEX41:140	AK9	ENST00000466992	ENSG00000155085	-87.1	NA	NA
CUST_26786_PI448301858	0.00198055	0.340141	TEX41:142	AK9	ENST00000466992	ENSG00000155085	-87.1	NA	NA
CUST_27573_PI448301858	0.00415654	2.08535	LINC01506:5	AK9	ENST00000466992	ENSG00000155085	-90.3	NA	NA
CUST_4343_PI448301858	0.0064198	0.348964	ENST00000629585	AK9	ENST00000466992	ENSG00000155085	-86.2	NA	NA
CUST_4356_PI448301858	0.00339084	0.350333	ENST00000628794	AK9	ENST00000466992	ENSG00000155085	-86.2	NA	NA
CUST_589_PI448301858	0.00643555	2.45612	ENST00000567103	AK9	ENST00000466992	ENSG00000155085	-87.3	NA	NA
CUST_7413_PI448301858	0.0119953	13.9718	ENST00000561762	AK9	ENST00000466992	ENSG00000155085	-90.3	NA	NA
CUST_3022_PI448301858	0.018073	0.456884	ENST00000611079	AKAP12	ENST00000402676	ENSG00000131016	-76.9	NA	NA
CUST_27286_PI448301858	0.0352487	0.459288	LINC02202:17	AKAP13	ENST00000560302	ENSG00000170776	-82.4	NA	NA
CUST_27612_PI448301858	0.0131835	2.16903	LINC01204:12	AKAP5	ENST00000394718	ENSG00000179841	-75.8	NA	NA
CUST_32156_PI448301858	0.00110068	0.465767	ENST00000666989	AKAP5	ENST00000394718	ENSG00000179841	-81	NA	NA
CUST_32761_PI448301858	0.0366079	0.397163	ENST00000665502	AKAP5	ENST00000394718	ENSG00000179841	-88.6	NA	NA
CUST_4356_PI448301858	0.00339084	0.350333	ENST00000628794	AKAP5	ENST00000394718	ENSG00000179841	-75.6	NA	NA
CUST_521_PI448301858	0.0440756	0.43092	ENST00000617151	AKAP5	ENST00000394718	ENSG00000179841	-93.7	NA	NA
CUST_24663_PI448301858	0.0416917	0.359982	LINC00482:2	AKAP6	ENST00000553547	ENSG00000151320	-77.4	NA	NA
CUST_26019_PI448301858	0.00737919	2.00946	LINC01776:19	AKAP6	ENST00000553547	ENSG00000151320	-78.1	NA	NA
CUST_26554_PI448301858	0.0433394	0.333871	LINC00482:6	AKAP6	ENST00000553547	ENSG00000151320	-77.4	NA	NA
CUST_30209_PI448301858	0.00815565	2.10533	ENST00000664183	AKAP6	ENST00000553547	ENSG00000151320	-86.2	NA	NA
CUST_32156_PI448301858	0.00110068	0.465767	ENST00000666989	AKAP6	ENST00000280979	ENSG00000151320	-81	NA	NA
CUST_589_PI448301858	0.00643555	2.45612	ENST00000567103	AKAP8	ENST00000537303	ENSG00000105127	-84.3	NA	NA
CUST_15174_PI448301858	0.0415233	0.458339	ENST00000457390	AKIP1	ENST00000309357	ENSG00000166452	-88.3	NA	NA
CUST_15174_PI448301858	0.0415233	0.458339	ENST00000457390	AKIP1	ENST00000309377	ENSG00000166452	-88.3	NA	NA
CUST_15174_PI448301858	0.0415233	0.458339	ENST00000457390	AKIP1	ENST00000299576	ENSG00000166452	-88.3	NA	NA
CUST_15680_PI448301858	0.0320491	3.75551	ENST00000440762	AKIP1	ENST00000534147	ENSG00000166452	-80.1	NA	NA
CUST_26346_PI448301858	0.0178781	0.473288	LINC00639:10	AKIP1	ENST00000309377	ENSG00000166452	-86.6	NA	NA
CUST_26346_PI448301858	0.0178781	0.473288	LINC00639:10	AKIP1	ENST00000309357	ENSG00000166452	-86.6	NA	NA
CUST_26346_PI448301858	0.0178781	0.473288	LINC00639:10	AKIP1	ENST00000299576	ENSG00000166452	-86.6	NA	NA
CUST_204_PI448301858	0.0350459	2.59892	ENST00000659069	AKR1A1	ENST00000473038	ENSG00000117448	-84.3	NA	NA
CUST_20421_PI448301858	0.0187414	2.41095	ENST00000523336	AKR1A1	ENST00000473038	ENSG00000117448	-86.1	NA	NA
CUST_26346_PI448301858	0.0178781	0.473288	LINC00639:10	AKR1B1	ENST00000491741	ENSG00000085662	-89	NA	NA
CUST_32761_PI448301858	0.0366079	0.397163	ENST00000665502	AKR1B1	ENST00000491741	ENSG00000085662	-84.5	NA	NA
CUST_521_PI448301858	0.0440756	0.43092	ENST00000617151	AKR1B1	ENST00000491741	ENSG00000085662	-91.9	NA	NA
CUST_7727_PI448301858	0.0452477	0.465582	ENST00000658492	AKR1B1	ENST00000491741	ENSG00000085662	-92.4	NA	NA
CUST_6354_PI448301858	0.00184851	0.283845	ENST00000500370	AKT2	ENST00000578975	ENSG00000105221	-74.1	NA	NA
CUST_15316_PI448301858	0.0238069	3.05162	ENST00000626183	AL031708.1	ENST00000454337	ENSG00000261732	-85.8	NA	NA
CUST_26782_PI448301858	0.0146103	0.409916	TEX41:138	AL096711.2	ENST00000481848	ENSG00000255330	-83.2	NA	NA
CUST_26784_PI448301858	0.0138081	0.429422	TEX41:140	AL096711.2	ENST00000481848	ENSG00000255330	-83.3	NA	NA
CUST_26786_PI448301858	0.00198055	0.340141	TEX41:142	AL096711.2	ENST00000481848	ENSG00000255330	-83.3	NA	NA
CUST_4343_PI448301858	0.0064198	0.348964	ENST00000629585	AL096711.2	ENST00000481848	ENSG00000255330	-83.3	NA	NA
CUST_4356_PI448301858	0.00339084	0.350333	ENST00000628794	AL096711.2	ENST00000481848	ENSG00000255330	-83.2	NA	NA
CUST_27612_PI448301858	0.0131835	2.16903	LINC01204:12	AL136295.5	ENST00000558468	ENSG00000259529	-85.8	NA	NA
CUST_32156_PI448301858	0.00110068	0.465767	ENST00000666989	AL136295.5	ENST00000558468	ENSG00000259529	-81.5	NA	NA
CUST_26554_PI448301858	0.0433394	0.333871	LINC00482:6	AL139353.1	ENST00000547760	ENSG00000203546	-72.4	NA	NA
CUST_30209_PI448301858	0.00815565	2.10533	ENST00000664183	AL139353.1	ENST00000547760	ENSG00000203546	-85.7	NA	NA
CUST_6354_PI448301858	0.00184851	0.283845	ENST00000500370	AL353588.1	ENST00000505802	ENSG00000272442	-81.7	NA	NA
CUST_10082_PI448301858	0.00720929	2.45593	ENST00000635954	AL662899.2	ENST00000375880	ENSG00000263020	-82	NA	NA
CUST_10082_PI448301858	0.00720929	2.45593	ENST00000635954	AL662899.2	ENST00000409691	ENSG00000263020	-82	NA	NA
CUST_13566_PI448301858	0.0494436	0.375757	ENST00000618272	AL662899.2	ENST00000375880	ENSG00000263020	-85.5	NA	NA
CUST_13566_PI448301858	0.0494436	0.375757	ENST00000618272	AL662899.2	ENST00000409691	ENSG00000263020	-85.5	NA	NA
CUST_204_PI448301858	0.0350459	2.59892	ENST00000659069	ALDH2	ENST00000261733	ENSG00000111275	-88.1	NA	NA
CUST_20421_PI448301858	0.0187414	2.41095	ENST00000523336	ALDH2	ENST00000261733	ENSG00000111275	-79.8	NA	NA
CUST_27573_PI448301858	0.00415654	2.08535	LINC01506:5	ALDH2	ENST00000261733	ENSG00000111275	-84.6	NA	NA
CUST_27612_PI448301858	0.0131835	2.16903	LINC01204:12	ALDH2	ENST00000261733	ENSG00000111275	-82.1	NA	NA
CUST_32156_PI448301858	0.00110068	0.465767	ENST00000666989	ALDH2	ENST00000261733	ENSG00000111275	-75.4	NA	NA
CUST_32649_PI448301858	0.0371373	0.432543	ENST00000580881	ALDH2	ENST00000261733	ENSG00000111275	-83.6	NA	NA
CUST_7413_PI448301858	0.0119953	13.9718	ENST00000561762	ALDH2	ENST00000261733	ENSG00000111275	-92.3	NA	NA
CUST_589_PI448301858	0.00643555	2.45612	ENST00000567103	ALDH2	ENST00000261733	ENSG00000111275	-87.1	NA	NA
CUST_8399_PI448301858	0.00897852	2.00629	ENST00000572187	ALDH2	ENST00000261733	ENSG00000111275	-80	NA	NA
CUST_19034_PI448301858	0.0010719	0.345783	ENST00000670142	ALDH5A1	ENST00000357578	ENSG00000112294	-83.6	NA	NA
CUST_25677_PI448301858	0.021112	2.01461	LINC02050:25	ALDH6A1	ENST00000553458	ENSG00000119711	-86.5	NA	NA
CUST_26782_PI448301858	0.0146103	0.409916	TEX41:138	ALDH6A1	ENST00000555126	ENSG00000119711	-83.9	NA	NA
CUST_26945_PI448301858	0.0199791	0.450704	LINC01315:9	ALDH6A1	ENST00000553458	ENSG00000119711	-77.8	NA	NA
CUST_27286_PI448301858	0.0352487	0.459288	LINC02202:17	ALDH6A1	ENST00000553458	ENSG00000119711	-84.6	NA	NA
CUST_3022_PI448301858	0.018073	0.456884	ENST00000611079	ALDH6A1	ENST00000553458	ENSG00000119711	-85	NA	NA
CUST_32485_PI448301858	0.0142888	2.07578	ENST00000656199	ALDH6A1	ENST00000553458	ENSG00000119711	-87.6	NA	NA
CUST_204_PI448301858	0.0350459	2.59892	ENST00000659069	ALDH7A1	ENST00000636892	ENSG00000164904	-85.3	NA	NA
CUST_32156_PI448301858	0.00110068	0.465767	ENST00000666989	ALG14	ENST00000370205	ENSG00000172339	-79	NA	NA
CUST_8399_PI448301858	0.00897852	2.00629	ENST00000572187	ALG14	ENST00000370205	ENSG00000172339	-85.1	NA	NA
CUST_9039_PI448301858	0.0224142	2.14944	ENST00000566929	ALG14	ENST00000370205	ENSG00000172339	-86.1	NA	NA
CUST_32485_PI448301858	0.0142888	2.07578	ENST00000656199	ALG9	ENST00000532425	ENSG00000086848	-80.6	NA	NA
CUST_30207_PI448301858	0.0226641	2.10441	ENST00000666396	ALKBH6	ENST00000471323	ENSG00000239382	-75.8	NA	NA
CUST_10082_PI448301858	0.00720929	2.45593	ENST00000635954	AMER2	ENST00000357816	ENSG00000165566	-83.5	NA	NA
CUST_204_PI448301858	0.0350459	2.59892	ENST00000659069	AMT	ENST00000480957	ENSG00000145020	-90.2	NA	NA
CUST_7413_PI448301858	0.0119953	13.9718	ENST00000561762	AMT	ENST00000491800	ENSG00000145020	-94.5	NA	NA
CUST_7413_PI448301858	0.0119953	13.9718	ENST00000561762	AMT	ENST00000480957	ENSG00000145020	-94.5	NA	NA
CUST_26782_PI448301858	0.0146103	0.409916	TEX41:138	ANAPC1	ENST00000643447	ENSG00000153107	-88.9	NA	NA
CUST_26784_PI448301858	0.0138081	0.429422	TEX41:140	ANAPC1	ENST00000643447	ENSG00000153107	-88.9	NA	NA
CUST_26786_PI448301858	0.00198055	0.340141	TEX41:142	ANAPC1	ENST00000643447	ENSG00000153107	-88.9	NA	NA
CUST_4343_PI448301858	0.0064198	0.348964	ENST00000629585	ANAPC1	ENST00000643447	ENSG00000153107	-88.9	NA	NA
CUST_4356_PI448301858	0.00339084	0.350333	ENST00000628794	ANAPC1	ENST00000643447	ENSG00000153107	-88.9	NA	NA
CUST_31407_PI448301858	0.0358692	2.109	ENST00000648376	ANAPC15	ENST00000502597	ENSG00000110200	-88.1	NA	NA
CUST_27286_PI448301858	0.0352487	0.459288	LINC02202:17	ANAPC16	ENST00000621663	ENSG00000166295	-84.6	NA	NA
CUST_27286_PI448301858	0.0352487	0.459288	LINC02202:17	ANAPC16	ENST00000615507	ENSG00000166295	-84.6	NA	NA
CUST_27286_PI448301858	0.0352487	0.459288	LINC02202:17	ANAPC16	ENST00000299381	ENSG00000166295	-84.6	NA	NA
CUST_8816_PI448301858	0.0259722	0.408956	ENST00000647436	ANAPC16	ENST00000621663	ENSG00000166295	-83.6	NA	NA
CUST_6354_PI448301858	0.00184851	0.283845	ENST00000500370	ANAPC5	ENST00000538334	ENSG00000089053	-81.9	NA	NA
CUST_26945_PI448301858	0.0199791	0.450704	LINC01315:9	ANGEL2	ENST00000360506	ENSG00000174606	-89.1	NA	NA
CUST_26945_PI448301858	0.0199791	0.450704	LINC01315:9	ANGEL2	ENST00000366962	ENSG00000174606	-89.1	NA	NA
CUST_30207_PI448301858	0.0226641	2.10441	ENST00000666396	ANGEL2	ENST00000360506	ENSG00000174606	-83.2	NA	NA
CUST_30207_PI448301858	0.0226641	2.10441	ENST00000666396	ANGEL2	ENST00000366962	ENSG00000174606	-83.2	NA	NA
CUST_30209_PI448301858	0.00815565	2.10533	ENST00000664183	ANGEL2	ENST00000360506	ENSG00000174606	-87.4	NA	NA
CUST_30209_PI448301858	0.00815565	2.10533	ENST00000664183	ANGEL2	ENST00000366962	ENSG00000174606	-87.4	NA	NA
CUST_15174_PI448301858	0.0415233	0.458339	ENST00000457390	ANGPT1	ENST00000520734	ENSG00000154188	-90.3	NA	NA
CUST_15174_PI448301858	0.0415233	0.458339	ENST00000457390	ANGPT1	ENST00000520052	ENSG00000154188	-90.3	NA	NA
CUST_4947_PI448301858	0.0174857	2.45715	ENST00000552378	ANGPT2	ENST00000523120	ENSG00000091879	-81.9	NA	NA
CUST_26554_PI448301858	0.0433394	0.333871	LINC00482:6	ANGPT4	ENST00000381922	ENSG00000101280	-74.2	NA	NA
CUST_9039_PI448301858	0.0224142	2.14944	ENST00000566929	ANKH	ENST00000284268	ENSG00000154122	-80.4	NA	NA
CUST_10082_PI448301858	0.00720929	2.45593	ENST00000635954	ANKLE2	ENST00000539605	ENSG00000176915	-80.7	NA	NA
CUST_15316_PI448301858	0.0238069	3.05162	ENST00000626183	ANKLE2	ENST00000505031	ENSG00000176915	-82.6	NA	NA
CUST_204_PI448301858	0.0350459	2.59892	ENST00000659069	ANKLE2	ENST00000505031	ENSG00000176915	-81.1	NA	NA
CUST_20421_PI448301858	0.0187414	2.41095	ENST00000523336	ANKLE2	ENST00000505031	ENSG00000176915	-78.5	NA	NA
CUST_25677_PI448301858	0.021112	2.01461	LINC02050:25	ANKLE2	ENST00000539605	ENSG00000176915	-87.4	NA	NA
CUST_27573_PI448301858	0.00415654	2.08535	LINC01506:5	ANKLE2	ENST00000505031	ENSG00000176915	-87	NA	NA
CUST_31407_PI448301858	0.0358692	2.109	ENST00000648376	ANKLE2	ENST00000539605	ENSG00000176915	-86.6	NA	NA
CUST_32485_PI448301858	0.0142888	2.07578	ENST00000656199	ANKLE2	ENST00000539605	ENSG00000176915	-77.1	NA	NA
CUST_32649_PI448301858	0.0371373	0.432543	ENST00000580881	ANKLE2	ENST00000539605	ENSG00000176915	-85	NA	NA
CUST_3778_PI448301858	0.0328177	0.281646	ENST00000441790	ANKLE2	ENST00000539605	ENSG00000176915	-79	NA	NA
CUST_521_PI448301858	0.0440756	0.43092	ENST00000617151	ANKLE2	ENST00000505031	ENSG00000176915	-86.5	NA	NA
CUST_7413_PI448301858	0.0119953	13.9718	ENST00000561762	ANKLE2	ENST00000505031	ENSG00000176915	-86.8	NA	NA
CUST_8399_PI448301858	0.00897852	2.00629	ENST00000572187	ANKLE2	ENST00000505031	ENSG00000176915	-85.6	NA	NA
CUST_9039_PI448301858	0.0224142	2.14944	ENST00000566929	ANKLE2	ENST00000539605	ENSG00000176915	-85.3	NA	NA
CUST_25677_PI448301858	0.021112	2.01461	LINC02050:25	ANKMY1	ENST00000459901	ENSG00000144504	-77.5	NA	NA
CUST_204_PI448301858	0.0350459	2.59892	ENST00000659069	ANKRD12	ENST00000262126	ENSG00000101745	-86.6	NA	NA
CUST_26782_PI448301858	0.0146103	0.409916	TEX41:138	ANKRD12	ENST00000262126	ENSG00000101745	-92.8	NA	NA
CUST_26784_PI448301858	0.0138081	0.429422	TEX41:140	ANKRD12	ENST00000262126	ENSG00000101745	-92.8	NA	NA
CUST_26786_PI448301858	0.00198055	0.340141	TEX41:142	ANKRD12	ENST00000262126	ENSG00000101745	-92.8	NA	NA
CUST_4343_PI448301858	0.0064198	0.348964	ENST00000629585	ANKRD12	ENST00000262126	ENSG00000101745	-91.1	NA	NA
CUST_4356_PI448301858	0.00339084	0.350333	ENST00000628794	ANKRD12	ENST00000262126	ENSG00000101745	-91.1	NA	NA
CUST_32485_PI448301858	0.0142888	2.07578	ENST00000656199	ANKRD13A	ENST00000550404	ENSG00000076513	-77.8	NA	NA
CUST_7413_PI448301858	0.0119953	13.9718	ENST00000561762	ANKRD13A	ENST00000550404	ENSG00000076513	-91.6	NA	NA
CUST_27573_PI448301858	0.00415654	2.08535	LINC01506:5	ANKRD16	ENST00000380094	ENSG00000134461	-90.5	NA	NA
CUST_7413_PI448301858	0.0119953	13.9718	ENST00000561762	ANKRD16	ENST00000380094	ENSG00000134461	-90.3	NA	NA
CUST_24663_PI448301858	0.0416917	0.359982	LINC00482:2	ANKRD40	ENST00000285243	ENSG00000154945	-77.6	NA	NA
CUST_25677_PI448301858	0.021112	2.01461	LINC02050:25	ANKRD40	ENST00000285243	ENSG00000154945	-78.3	NA	NA
CUST_26019_PI448301858	0.00737919	2.00946	LINC01776:19	ANKRD40	ENST00000285243	ENSG00000154945	-82	NA	NA
CUST_26554_PI448301858	0.0433394	0.333871	LINC00482:6	ANKRD40	ENST00000285243	ENSG00000154945	-77.6	NA	NA
CUST_3778_PI448301858	0.0328177	0.281646	ENST00000441790	ANKRD40CL	ENST00000300458	ENSG00000167117	-78.9	NA	NA
CUST_27612_PI448301858	0.0131835	2.16903	LINC01204:12	ANKRD44	ENST00000463879	ENSG00000065413	-75.2	NA	NA
CUST_29383_PI448301858	0.0480301	3.17179	ENST00000617352	ANKRD44	ENST00000463879	ENSG00000065413	-77.6	NA	NA
CUST_2515_PI448301858	0.0167023	0.487879	ENST00000431650	ANKRD45	ENST00000367712	ENSG00000183831	-76.9	NA	NA
CUST_15316_PI448301858	0.0238069	3.05162	ENST00000626183	ANKRD62	ENST00000418274	ENSG00000181626	-86.8	NA	NA
CUST_589_PI448301858	0.00643555	2.45612	ENST00000567103	ANKRD62	ENST00000418274	ENSG00000181626	-87.1	NA	NA
CUST_13566_PI448301858	0.0494436	0.375757	ENST00000618272	ANKRD9	ENST00000286918	ENSG00000156381	-83.6	NA	NA
CUST_26694_PI448301858	0.0396641	2.72379	LINC01820:13	ANKRD9	ENST00000286918	ENSG00000156381	-86	NA	NA
CUST_4947_PI448301858	0.0174857	2.45715	ENST00000552378	ANKRD9	ENST00000286918	ENSG00000156381	-83.2	NA	NA
CUST_32649_PI448301858	0.0371373	0.432543	ENST00000580881	ANKRD9	ENST00000286918	ENSG00000156381	-82.9	NA	NA
CUST_9039_PI448301858	0.0224142	2.14944	ENST00000566929	ANKRD9	ENST00000286918	ENSG00000156381	-84.5	NA	NA
CUST_13566_PI448301858	0.0494436	0.375757	ENST00000618272	ANKS3	ENST00000590689	ENSG00000168096	-89.3	NA	NA
CUST_26945_PI448301858	0.0199791	0.450704	LINC01315:9	ANKS4B	ENST00000311620	ENSG00000175311	-80.7	NA	NA
CUST_30207_PI448301858	0.0226641	2.10441	ENST00000666396	ANKS4B	ENST00000311620	ENSG00000175311	-76.8	NA	NA
CUST_30207_PI448301858	0.0226641	2.10441	ENST00000666396	ANKZF1	ENST00000465550	ENSG00000163516	-75.6	NA	NA
CUST_8399_PI448301858	0.00897852	2.00629	ENST00000572187	ANO6	ENST00000425752	ENSG00000177119	-86.2	NA	NA
CUST_13566_PI448301858	0.0494436	0.375757	ENST00000618272	ANXA3	ENST00000503776	ENSG00000138772	-90.3	NA	NA
CUST_26346_PI448301858	0.0178781	0.473288	LINC00639:10	AP003108.2	ENST00000623232	ENSG00000256591	-89	NA	NA
CUST_30207_PI448301858	0.0226641	2.10441	ENST00000666396	AP003108.2	ENST00000623232	ENSG00000256591	-79.5	NA	NA
CUST_3022_PI448301858	0.018073	0.456884	ENST00000611079	AP003108.2	ENST00000623232	ENSG00000256591	-82.6	NA	NA
CUST_521_PI448301858	0.0440756	0.43092	ENST00000617151	AP003108.2	ENST00000623232	ENSG00000256591	-92.9	NA	NA
CUST_7413_PI448301858	0.0119953	13.9718	ENST00000561762	AP003108.2	ENST00000623232	ENSG00000256591	-90.4	NA	NA
CUST_8816_PI448301858	0.0259722	0.408956	ENST00000647436	AP003108.2	ENST00000623232	ENSG00000256591	-89.1	NA	NA
CUST_31407_PI448301858	0.0358692	2.109	ENST00000648376	AP1G1	ENST00000565642	ENSG00000166747	-86.3	NA	NA
CUST_8816_PI448301858	0.0259722	0.408956	ENST00000647436	AP1M1	ENST00000291439	ENSG00000072958	-89.8	NA	NA
CUST_26782_PI448301858	0.0146103	0.409916	TEX41:138	AP1S3	ENST00000334271	ENSG00000152056	-87.9	NA	NA
CUST_26782_PI448301858	0.0146103	0.409916	TEX41:138	AP1S3	ENST00000415298	ENSG00000152056	-87.9	NA	NA
CUST_26784_PI448301858	0.0138081	0.429422	TEX41:140	AP1S3	ENST00000415298	ENSG00000152056	-87.9	NA	NA
CUST_26784_PI448301858	0.0138081	0.429422	TEX41:140	AP1S3	ENST00000334271	ENSG00000152056	-87.9	NA	NA
CUST_26786_PI448301858	0.00198055	0.340141	TEX41:142	AP1S3	ENST00000415298	ENSG00000152056	-87.9	NA	NA
CUST_26786_PI448301858	0.00198055	0.340141	TEX41:142	AP1S3	ENST00000334271	ENSG00000152056	-87.9	NA	NA
CUST_3778_PI448301858	0.0328177	0.281646	ENST00000441790	AP1S3	ENST00000334271	ENSG00000152056	-85.1	NA	NA
CUST_3778_PI448301858	0.0328177	0.281646	ENST00000441790	AP1S3	ENST00000415298	ENSG00000152056	-85.1	NA	NA
CUST_4343_PI448301858	0.0064198	0.348964	ENST00000629585	AP1S3	ENST00000334271	ENSG00000152056	-87.9	NA	NA
CUST_4343_PI448301858	0.0064198	0.348964	ENST00000629585	AP1S3	ENST00000415298	ENSG00000152056	-87.9	NA	NA
CUST_4356_PI448301858	0.00339084	0.350333	ENST00000628794	AP1S3	ENST00000334271	ENSG00000152056	-87.9	NA	NA
CUST_4356_PI448301858	0.00339084	0.350333	ENST00000628794	AP1S3	ENST00000415298	ENSG00000152056	-87.9	NA	NA
CUST_6354_PI448301858	0.00184851	0.283845	ENST00000500370	AP1S3	ENST00000334271	ENSG00000152056	-79.9	NA	NA
CUST_6354_PI448301858	0.00184851	0.283845	ENST00000500370	AP1S3	ENST00000415298	ENSG00000152056	-79.9	NA	NA
CUST_3778_PI448301858	0.0328177	0.281646	ENST00000441790	AP3M1	ENST00000355264	ENSG00000185009	-82.7	NA	NA
CUST_9039_PI448301858	0.0224142	2.14944	ENST00000566929	AP3M1	ENST00000355264	ENSG00000185009	-85.8	NA	NA
CUST_24663_PI448301858	0.0416917	0.359982	LINC00482:2	AP3S2	ENST00000336418	ENSG00000157823	-69.7	NA	NA
CUST_26554_PI448301858	0.0433394	0.333871	LINC00482:6	AP3S2	ENST00000336418	ENSG00000157823	-69.7	NA	NA
CUST_26945_PI448301858	0.0199791	0.450704	LINC01315:9	AP3S2	ENST00000336418	ENSG00000157823	-86.4	NA	NA
CUST_27573_PI448301858	0.00415654	2.08535	LINC01506:5	AP3S2	ENST00000336418	ENSG00000157823	-86.2	NA	NA
CUST_27286_PI448301858	0.0352487	0.459288	LINC02202:17	AP4E1	ENST00000560508	ENSG00000081014	-88.9	NA	NA
CUST_27286_PI448301858	0.0352487	0.459288	LINC02202:17	AP4E1	ENST00000261842	ENSG00000081014	-88.9	NA	NA
CUST_30207_PI448301858	0.0226641	2.10441	ENST00000666396	AP4E1	ENST00000261842	ENSG00000081014	-76.9	NA	NA
CUST_30207_PI448301858	0.0226641	2.10441	ENST00000666396	AP4E1	ENST00000560508	ENSG00000081014	-76.9	NA	NA
CUST_30209_PI448301858	0.00815565	2.10533	ENST00000664183	AP4E1	ENST00000261842	ENSG00000081014	-85	NA	NA
CUST_25677_PI448301858	0.021112	2.01461	LINC02050:25	AP4S1	ENST00000542754	ENSG00000100478	-79.4	NA	NA
CUST_25677_PI448301858	0.021112	2.01461	LINC02050:25	AP4S1	ENST00000622409	ENSG00000100478	-79.4	NA	NA
CUST_25677_PI448301858	0.021112	2.01461	LINC02050:25	AP4S1	ENST00000616371	ENSG00000100478	-79.4	NA	NA
CUST_3778_PI448301858	0.0328177	0.281646	ENST00000441790	AP5B1	ENST00000532090	ENSG00000254470	-83.8	NA	NA
CUST_9039_PI448301858	0.0224142	2.14944	ENST00000566929	AP5B1	ENST00000532090	ENSG00000254470	-85.8	NA	NA
CUST_27286_PI448301858	0.0352487	0.459288	LINC02202:17	AP5S1	ENST00000615891	ENSG00000125843	-85.6	NA	NA
CUST_30207_PI448301858	0.0226641	2.10441	ENST00000666396	AP5S1	ENST00000615891	ENSG00000125843	-77.3	NA	NA
CUST_27612_PI448301858	0.0131835	2.16903	LINC01204:12	APBA2	ENST00000382938	ENSG00000034053	-79.3	NA	NA
CUST_26782_PI448301858	0.0146103	0.409916	TEX41:138	APCDD1	ENST00000355285	ENSG00000154856	-87.2	NA	NA
CUST_26784_PI448301858	0.0138081	0.429422	TEX41:140	APCDD1	ENST00000355285	ENSG00000154856	-87.2	NA	NA
CUST_26786_PI448301858	0.00198055	0.340141	TEX41:142	APCDD1	ENST00000355285	ENSG00000154856	-87.2	NA	NA
CUST_4343_PI448301858	0.0064198	0.348964	ENST00000629585	APCDD1	ENST00000355285	ENSG00000154856	-87.2	NA	NA
CUST_4356_PI448301858	0.00339084	0.350333	ENST00000628794	APCDD1	ENST00000355285	ENSG00000154856	-87.2	NA	NA
CUST_4947_PI448301858	0.0174857	2.45715	ENST00000552378	APLP1	ENST00000592316	ENSG00000105290	-87.1	NA	NA
CUST_6354_PI448301858	0.00184851	0.283845	ENST00000500370	APLP1	ENST00000592316	ENSG00000105290	-82.6	NA	NA
CUST_8816_PI448301858	0.0259722	0.408956	ENST00000647436	APLP1	ENST00000592316	ENSG00000105290	-86.7	NA	NA
CUST_15174_PI448301858	0.0415233	0.458339	ENST00000457390	APLP2	ENST00000530493	ENSG00000084234	-87.5	NA	NA
CUST_26346_PI448301858	0.0178781	0.473288	LINC00639:10	APLP2	ENST00000530493	ENSG00000084234	-89	NA	NA
CUST_521_PI448301858	0.0440756	0.43092	ENST00000617151	APLP2	ENST00000530493	ENSG00000084234	-93.9	NA	NA
CUST_7413_PI448301858	0.0119953	13.9718	ENST00000561762	APOBEC3A	ENST00000249116	ENSG00000128383	-90.3	0.0423222	5.19013
CUST_204_PI448301858	0.0350459	2.59892	ENST00000659069	APOBEC3A	ENST00000249116	ENSG00000128383	-89.8	0.0423222	5.19013
CUST_204_PI448301858	0.0350459	2.59892	ENST00000659069	APOBEC3A	ENST00000402255	ENSG00000128383	-89.8	0.0423222	5.19013
CUST_589_PI448301858	0.00643555	2.45612	ENST00000567103	APOBEC3A	ENST00000249116	ENSG00000128383	-86.8	0.0423222	5.19013
CUST_589_PI448301858	0.00643555	2.45612	ENST00000567103	APOBEC3A	ENST00000402255	ENSG00000128383	-86.8	0.0423222	5.19013
CUST_7413_PI448301858	0.0119953	13.9718	ENST00000561762	APOBEC3A	ENST00000402255	ENSG00000128383	-90.3	0.0423222	5.19013
CUST_15174_PI448301858	0.0415233	0.458339	ENST00000457390	APOBEC3D	ENST00000427494	ENSG00000243811	-92	NA	NA
CUST_15174_PI448301858	0.0415233	0.458339	ENST00000457390	APOBEC3D	ENST00000216099	ENSG00000243811	-92	NA	NA
CUST_31407_PI448301858	0.0358692	2.109	ENST00000648376	APOBEC3D	ENST00000216099	ENSG00000243811	-88.9	NA	NA
CUST_31407_PI448301858	0.0358692	2.109	ENST00000648376	APOBEC3D	ENST00000427494	ENSG00000243811	-88.9	NA	NA
CUST_32761_PI448301858	0.0366079	0.397163	ENST00000665502	APOBEC3D	ENST00000216099	ENSG00000243811	-86.4	NA	NA
CUST_32761_PI448301858	0.0366079	0.397163	ENST00000665502	APOBEC3D	ENST00000427494	ENSG00000243811	-86.4	NA	NA
CUST_204_PI448301858	0.0350459	2.59892	ENST00000659069	APOL1	ENST00000397278	ENSG00000100342	-86.6	NA	NA
CUST_204_PI448301858	0.0350459	2.59892	ENST00000659069	APOL1	ENST00000422706	ENSG00000100342	-86.6	NA	NA
CUST_204_PI448301858	0.0350459	2.59892	ENST00000659069	APOL1	ENST00000319136	ENSG00000100342	-86.6	NA	NA
CUST_204_PI448301858	0.0350459	2.59892	ENST00000659069	APOL1	ENST00000426053	ENSG00000100342	-86.6	NA	NA
CUST_26694_PI448301858	0.0396641	2.72379	LINC01820:13	APOL1	ENST00000397278	ENSG00000100342	-80.4	NA	NA
CUST_26694_PI448301858	0.0396641	2.72379	LINC01820:13	APOL1	ENST00000319136	ENSG00000100342	-80.4	NA	NA
CUST_26782_PI448301858	0.0146103	0.409916	TEX41:138	APOL1	ENST00000397278	ENSG00000100342	-88	NA	NA
CUST_26782_PI448301858	0.0146103	0.409916	TEX41:138	APOL1	ENST00000422706	ENSG00000100342	-88	NA	NA
CUST_26782_PI448301858	0.0146103	0.409916	TEX41:138	APOL1	ENST00000426053	ENSG00000100342	-88	NA	NA
CUST_26782_PI448301858	0.0146103	0.409916	TEX41:138	APOL1	ENST00000319136	ENSG00000100342	-88	NA	NA
CUST_26784_PI448301858	0.0138081	0.429422	TEX41:140	APOL1	ENST00000426053	ENSG00000100342	-88	NA	NA
CUST_26784_PI448301858	0.0138081	0.429422	TEX41:140	APOL1	ENST00000422706	ENSG00000100342	-88	NA	NA
CUST_26784_PI448301858	0.0138081	0.429422	TEX41:140	APOL1	ENST00000319136	ENSG00000100342	-88	NA	NA
CUST_26784_PI448301858	0.0138081	0.429422	TEX41:140	APOL1	ENST00000397278	ENSG00000100342	-88	NA	NA
CUST_26786_PI448301858	0.00198055	0.340141	TEX41:142	APOL1	ENST00000422706	ENSG00000100342	-88	NA	NA
CUST_26786_PI448301858	0.00198055	0.340141	TEX41:142	APOL1	ENST00000426053	ENSG00000100342	-88	NA	NA
CUST_26786_PI448301858	0.00198055	0.340141	TEX41:142	APOL1	ENST00000319136	ENSG00000100342	-88	NA	NA
CUST_26786_PI448301858	0.00198055	0.340141	TEX41:142	APOL1	ENST00000397278	ENSG00000100342	-88	NA	NA
CUST_27573_PI448301858	0.00415654	2.08535	LINC01506:5	APOL1	ENST00000319136	ENSG00000100342	-86.2	NA	NA
CUST_27573_PI448301858	0.00415654	2.08535	LINC01506:5	APOL1	ENST00000397278	ENSG00000100342	-86.2	NA	NA
CUST_27573_PI448301858	0.00415654	2.08535	LINC01506:5	APOL1	ENST00000426053	ENSG00000100342	-86.2	NA	NA
CUST_27573_PI448301858	0.00415654	2.08535	LINC01506:5	APOL1	ENST00000422706	ENSG00000100342	-86.2	NA	NA
CUST_521_PI448301858	0.0440756	0.43092	ENST00000617151	APOL1	ENST00000397278	ENSG00000100342	-90.5	NA	NA
CUST_521_PI448301858	0.0440756	0.43092	ENST00000617151	APOL1	ENST00000426053	ENSG00000100342	-90.5	NA	NA
CUST_521_PI448301858	0.0440756	0.43092	ENST00000617151	APOL1	ENST00000422706	ENSG00000100342	-90.5	NA	NA
CUST_521_PI448301858	0.0440756	0.43092	ENST00000617151	APOL1	ENST00000319136	ENSG00000100342	-90.5	NA	NA
CUST_521_PI448301858	0.0440756	0.43092	ENST00000617151	APOL2	ENST00000249066	ENSG00000128335	-91.9	NA	NA
CUST_7727_PI448301858	0.0452477	0.465582	ENST00000658492	APOL2	ENST00000358502	ENSG00000128335	-89	NA	NA
CUST_7727_PI448301858	0.0452477	0.465582	ENST00000658492	APOL2	ENST00000249066	ENSG00000128335	-89	NA	NA
CUST_30209_PI448301858	0.00815565	2.10533	ENST00000664183	APOL6	ENST00000409652	ENSG00000221963	-88.1	NA	NA
CUST_26945_PI448301858	0.0199791	0.450704	LINC01315:9	APOLD1	ENST00000356591	ENSG00000178878	-85.5	NA	NA
CUST_26945_PI448301858	0.0199791	0.450704	LINC01315:9	APOLD1	ENST00000326765	ENSG00000178878	-85.5	NA	NA
CUST_26346_PI448301858	0.0178781	0.473288	LINC00639:10	APPL1	ENST00000288266	ENSG00000157500	-87.9	NA	NA
CUST_15316_PI448301858	0.0238069	3.05162	ENST00000626183	AQR	ENST00000156471	ENSG00000021776	-87.3	NA	NA
CUST_204_PI448301858	0.0350459	2.59892	ENST00000659069	ARFGAP2	ENST00000526185	ENSG00000149182	-88.4	NA	NA
CUST_589_PI448301858	0.00643555	2.45612	ENST00000567103	ARFGAP2	ENST00000526185	ENSG00000149182	-86.9	NA	NA
CUST_7413_PI448301858	0.0119953	13.9718	ENST00000561762	ARFGAP2	ENST00000526185	ENSG00000149182	-93	NA	NA
CUST_589_PI448301858	0.00643555	2.45612	ENST00000567103	ARFIP2	ENST00000614314	ENSG00000132254	-86.2	NA	NA
CUST_589_PI448301858	0.00643555	2.45612	ENST00000567103	ARFIP2	ENST00000254584	ENSG00000132254	-86.2	NA	NA
CUST_15174_PI448301858	0.0415233	0.458339	ENST00000457390	ARHGAP1	ENST00000311956	ENSG00000175220	-87.1	NA	NA
CUST_26346_PI448301858	0.0178781	0.473288	LINC00639:10	ARHGAP11A	ENST00000361627	ENSG00000198826	-90.8	NA	NA
CUST_2515_PI448301858	0.0167023	0.487879	ENST00000431650	ARHGAP17	ENST00000570320	ENSG00000140750	-77.1	NA	NA
CUST_27286_PI448301858	0.0352487	0.459288	LINC02202:17	ARHGAP17	ENST00000570320	ENSG00000140750	-81.1	NA	NA
CUST_589_PI448301858	0.00643555	2.45612	ENST00000567103	ARHGAP26	ENST00000378004	ENSG00000145819	-84.5	0.0294281	3.44566
CUST_27573_PI448301858	0.00415654	2.08535	LINC01506:5	ARHGAP26	ENST00000378004	ENSG00000145819	-88.6	0.0294281	3.44566
CUST_26694_PI448301858	0.0396641	2.72379	LINC01820:13	ARHGAP26	ENST00000274498	ENSG00000145819	-84.2	0.0294281	3.44566
CUST_20421_PI448301858	0.0187414	2.41095	ENST00000523336	ARHGAP26	ENST00000378004	ENSG00000145819	-78.7	0.0294281	3.44566
CUST_27573_PI448301858	0.00415654	2.08535	LINC01506:5	ARHGAP26	ENST00000274498	ENSG00000145819	-88.6	0.0294281	3.44566
CUST_20421_PI448301858	0.0187414	2.41095	ENST00000523336	ARHGAP26	ENST00000274498	ENSG00000145819	-78.7	0.0294281	3.44566
CUST_26694_PI448301858	0.0396641	2.72379	LINC01820:13	ARHGAP26	ENST00000378004	ENSG00000145819	-84.2	0.0294281	3.44566
CUST_589_PI448301858	0.00643555	2.45612	ENST00000567103	ARHGAP26	ENST00000274498	ENSG00000145819	-84.5	0.0294281	3.44566
CUST_20421_PI448301858	0.0187414	2.41095	ENST00000523336	ARHGAP26	ENST00000486650	ENSG00000145819	-78.7	0.0294281	3.44566
CUST_589_PI448301858	0.00643555	2.45612	ENST00000567103	ARHGAP26	ENST00000486650	ENSG00000145819	-84.5	0.0294281	3.44566
CUST_30207_PI448301858	0.0226641	2.10441	ENST00000666396	ARHGAP28	ENST00000579796	ENSG00000088756	-76.7	NA	NA
CUST_31507_PI448301858	0.0387588	0.447602	ENST00000605499	ARHGEF10	ENST00000522969	ENSG00000104728	-87.4	NA	NA
CUST_27612_PI448301858	0.0131835	2.16903	LINC01204:12	ARHGEF12	ENST00000531616	ENSG00000196914	-82.1	NA	NA
CUST_8816_PI448301858	0.0259722	0.408956	ENST00000647436	ARHGEF12	ENST00000531616	ENSG00000196914	-90.9	NA	NA
CUST_2657_PI448301858	0.00342664	0.488636	ENST00000566583	ARHGEF39	ENST00000378387	ENSG00000137135	-88.9	NA	NA
CUST_27612_PI448301858	0.0131835	2.16903	LINC01204:12	ARHGEF39	ENST00000490638	ENSG00000137135	-87.4	NA	NA
CUST_3778_PI448301858	0.0328177	0.281646	ENST00000441790	ARHGEF39	ENST00000378387	ENSG00000137135	-86	NA	NA
CUST_9039_PI448301858	0.0224142	2.14944	ENST00000566929	ARHGEF39	ENST00000378387	ENSG00000137135	-90	NA	NA
CUST_8816_PI448301858	0.0259722	0.408956	ENST00000647436	ARHGEF4	ENST00000526381	ENSG00000136002	-80.2	NA	NA
CUST_25677_PI448301858	0.021112	2.01461	LINC02050:25	ARHGEF9	ENST00000636276	ENSG00000131089	-78.9	NA	NA
CUST_25677_PI448301858	0.021112	2.01461	LINC02050:25	ARHGEF9	ENST00000636926	ENSG00000131089	-78.9	NA	NA
CUST_32649_PI448301858	0.0371373	0.432543	ENST00000580881	ARID1A	ENST00000636422	ENSG00000117713	-87.4	NA	NA
CUST_26694_PI448301858	0.0396641	2.72379	LINC01820:13	ARID3B	ENST00000569680	ENSG00000179361	-82.1	NA	NA
CUST_26945_PI448301858	0.0199791	0.450704	LINC01315:9	ARID3B	ENST00000569680	ENSG00000179361	-78.3	NA	NA
CUST_204_PI448301858	0.0350459	2.59892	ENST00000659069	ARID4B	ENST00000466653	ENSG00000054267	-87.3	NA	NA
CUST_27573_PI448301858	0.00415654	2.08535	LINC01506:5	ARID4B	ENST00000466653	ENSG00000054267	-91	NA	NA
CUST_15174_PI448301858	0.0415233	0.458339	ENST00000457390	ARIH1	ENST00000379887	ENSG00000166233	-83.9	NA	NA
CUST_26784_PI448301858	0.0138081	0.429422	TEX41:140	ARIH1	ENST00000379887	ENSG00000166233	-88.9	NA	NA
CUST_26786_PI448301858	0.00198055	0.340141	TEX41:142	ARIH1	ENST00000379887	ENSG00000166233	-88.9	NA	NA
CUST_3022_PI448301858	0.018073	0.456884	ENST00000611079	ARIH1	ENST00000379887	ENSG00000166233	-87	NA	NA
CUST_32761_PI448301858	0.0366079	0.397163	ENST00000665502	ARIH1	ENST00000379887	ENSG00000166233	-84.2	NA	NA
CUST_4343_PI448301858	0.0064198	0.348964	ENST00000629585	ARIH1	ENST00000379887	ENSG00000166233	-88.9	NA	NA
CUST_4356_PI448301858	0.00339084	0.350333	ENST00000628794	ARIH1	ENST00000379887	ENSG00000166233	-88.9	NA	NA
CUST_13566_PI448301858	0.0494436	0.375757	ENST00000618272	ARIH2OS	ENST00000647812	ENSG00000221883	-93.2	NA	NA
CUST_13566_PI448301858	0.0494436	0.375757	ENST00000618272	ARIH2OS	ENST00000408959	ENSG00000221883	-93.2	NA	NA
CUST_15316_PI448301858	0.0238069	3.05162	ENST00000626183	ARIH2OS	ENST00000647812	ENSG00000221883	-85.6	NA	NA
CUST_15316_PI448301858	0.0238069	3.05162	ENST00000626183	ARIH2OS	ENST00000408959	ENSG00000221883	-85.6	NA	NA
CUST_19034_PI448301858	0.0010719	0.345783	ENST00000670142	ARIH2OS	ENST00000647812	ENSG00000221883	-89.7	NA	NA
CUST_19034_PI448301858	0.0010719	0.345783	ENST00000670142	ARIH2OS	ENST00000408959	ENSG00000221883	-89.7	NA	NA
CUST_204_PI448301858	0.0350459	2.59892	ENST00000659069	ARIH2OS	ENST00000647812	ENSG00000221883	-86	NA	NA
CUST_204_PI448301858	0.0350459	2.59892	ENST00000659069	ARIH2OS	ENST00000408959	ENSG00000221883	-86	NA	NA
CUST_26694_PI448301858	0.0396641	2.72379	LINC01820:13	ARIH2OS	ENST00000408959	ENSG00000221883	-87.1	NA	NA
CUST_26782_PI448301858	0.0146103	0.409916	TEX41:138	ARIH2OS	ENST00000647812	ENSG00000221883	-88.2	NA	NA
CUST_26784_PI448301858	0.0138081	0.429422	TEX41:140	ARIH2OS	ENST00000647812	ENSG00000221883	-88.2	NA	NA
CUST_26784_PI448301858	0.0138081	0.429422	TEX41:140	ARIH2OS	ENST00000408959	ENSG00000221883	-88.2	NA	NA
CUST_26786_PI448301858	0.00198055	0.340141	TEX41:142	ARIH2OS	ENST00000647812	ENSG00000221883	-88.2	NA	NA
CUST_26786_PI448301858	0.00198055	0.340141	TEX41:142	ARIH2OS	ENST00000408959	ENSG00000221883	-88.2	NA	NA
CUST_27573_PI448301858	0.00415654	2.08535	LINC01506:5	ARIH2OS	ENST00000408959	ENSG00000221883	-90.3	NA	NA
CUST_27573_PI448301858	0.00415654	2.08535	LINC01506:5	ARIH2OS	ENST00000647812	ENSG00000221883	-90.3	NA	NA
CUST_4343_PI448301858	0.0064198	0.348964	ENST00000629585	ARIH2OS	ENST00000647812	ENSG00000221883	-86.5	NA	NA
CUST_4343_PI448301858	0.0064198	0.348964	ENST00000629585	ARIH2OS	ENST00000408959	ENSG00000221883	-86.5	NA	NA
CUST_4356_PI448301858	0.00339084	0.350333	ENST00000628794	ARIH2OS	ENST00000408959	ENSG00000221883	-86.5	NA	NA
CUST_4356_PI448301858	0.00339084	0.350333	ENST00000628794	ARIH2OS	ENST00000647812	ENSG00000221883	-86.5	NA	NA
CUST_589_PI448301858	0.00643555	2.45612	ENST00000567103	ARIH2OS	ENST00000647812	ENSG00000221883	-83.6	NA	NA
CUST_589_PI448301858	0.00643555	2.45612	ENST00000567103	ARIH2OS	ENST00000408959	ENSG00000221883	-83.6	NA	NA
CUST_7413_PI448301858	0.0119953	13.9718	ENST00000561762	ARIH2OS	ENST00000647812	ENSG00000221883	-87.6	NA	NA
CUST_7413_PI448301858	0.0119953	13.9718	ENST00000561762	ARIH2OS	ENST00000408959	ENSG00000221883	-87.6	NA	NA
CUST_26784_PI448301858	0.0138081	0.429422	TEX41:140	ARL10	ENST00000310389	ENSG00000175414	-83.1	NA	NA
CUST_26786_PI448301858	0.00198055	0.340141	TEX41:142	ARL10	ENST00000310389	ENSG00000175414	-83.1	NA	NA
CUST_4343_PI448301858	0.0064198	0.348964	ENST00000629585	ARL10	ENST00000310389	ENSG00000175414	-86.1	NA	NA
CUST_8399_PI448301858	0.00897852	2.00629	ENST00000572187	ARL10	ENST00000310389	ENSG00000175414	-86.4	NA	NA
CUST_3778_PI448301858	0.0328177	0.281646	ENST00000441790	ARL10	ENST00000310389	ENSG00000175414	-84.5	NA	NA
CUST_4356_PI448301858	0.00339084	0.350333	ENST00000628794	ARL10	ENST00000310389	ENSG00000175414	-86.1	NA	NA
CUST_8816_PI448301858	0.0259722	0.408956	ENST00000647436	ARL16	ENST00000577142	ENSG00000214087	-77.5	NA	NA
CUST_8816_PI448301858	0.0259722	0.408956	ENST00000647436	ARL16	ENST00000621051	ENSG00000214087	-77.5	NA	NA
CUST_8816_PI448301858	0.0259722	0.408956	ENST00000647436	ARL16	ENST00000573392	ENSG00000214087	-77.5	NA	NA
CUST_8816_PI448301858	0.0259722	0.408956	ENST00000647436	ARL16	ENST00000571082	ENSG00000214087	-77.5	NA	NA
CUST_8816_PI448301858	0.0259722	0.408956	ENST00000647436	ARL16	ENST00000622299	ENSG00000214087	-77.5	NA	NA
CUST_8816_PI448301858	0.0259722	0.408956	ENST00000647436	ARL16	ENST00000570910	ENSG00000214087	-77.5	NA	NA
CUST_8816_PI448301858	0.0259722	0.408956	ENST00000647436	ARL16	ENST00000397498	ENSG00000214087	-77.5	NA	NA
CUST_15316_PI448301858	0.0238069	3.05162	ENST00000626183	ARL2	ENST00000524585	ENSG00000213465	-86.5	NA	NA
CUST_19034_PI448301858	0.0010719	0.345783	ENST00000670142	ARL2	ENST00000524585	ENSG00000213465	-83.4	NA	NA
CUST_26782_PI448301858	0.0146103	0.409916	TEX41:138	ARL2	ENST00000524585	ENSG00000213465	-90.5	NA	NA
CUST_26784_PI448301858	0.0138081	0.429422	TEX41:140	ARL2	ENST00000524585	ENSG00000213465	-90.5	NA	NA
CUST_26786_PI448301858	0.00198055	0.340141	TEX41:142	ARL2	ENST00000524585	ENSG00000213465	-90.5	NA	NA
CUST_27573_PI448301858	0.00415654	2.08535	LINC01506:5	ARL2	ENST00000524585	ENSG00000213465	-88.8	NA	NA
CUST_4343_PI448301858	0.0064198	0.348964	ENST00000629585	ARL2	ENST00000524585	ENSG00000213465	-90.5	NA	NA
CUST_4356_PI448301858	0.00339084	0.350333	ENST00000628794	ARL2	ENST00000524585	ENSG00000213465	-90.5	NA	NA
CUST_7413_PI448301858	0.0119953	13.9718	ENST00000561762	ARL2	ENST00000524585	ENSG00000213465	-88.1	NA	NA
CUST_32156_PI448301858	0.00110068	0.465767	ENST00000666989	ARL9	ENST00000640821	ENSG00000196503	-79	NA	NA
CUST_3778_PI448301858	0.0328177	0.281646	ENST00000441790	ARL9	ENST00000640821	ENSG00000196503	-85.9	NA	NA
CUST_3778_PI448301858	0.0328177	0.281646	ENST00000441790	ARMC10	ENST00000541300	ENSG00000170632	-80.1	NA	NA
CUST_3778_PI448301858	0.0328177	0.281646	ENST00000441790	ARMC10	ENST00000441711	ENSG00000170632	-80.1	NA	NA
CUST_3778_PI448301858	0.0328177	0.281646	ENST00000441790	ARMC10	ENST00000425331	ENSG00000170632	-80.1	NA	NA
CUST_3778_PI448301858	0.0328177	0.281646	ENST00000441790	ARMC10	ENST00000454559	ENSG00000170632	-80.1	NA	NA
CUST_31407_PI448301858	0.0358692	2.109	ENST00000648376	ARMC8	ENST00000486832	ENSG00000114098	-85	NA	NA
CUST_32485_PI448301858	0.0142888	2.07578	ENST00000656199	ARMC8	ENST00000486832	ENSG00000114098	-81.6	NA	NA
CUST_15316_PI448301858	0.0238069	3.05162	ENST00000626183	ARMC9	ENST00000614261	ENSG00000135931	-85	NA	NA
CUST_15316_PI448301858	0.0238069	3.05162	ENST00000626183	ARMC9	ENST00000611582	ENSG00000135931	-85	NA	NA
CUST_19034_PI448301858	0.0010719	0.345783	ENST00000670142	ARMC9	ENST00000614261	ENSG00000135931	-85	NA	NA
CUST_19034_PI448301858	0.0010719	0.345783	ENST00000670142	ARMC9	ENST00000611582	ENSG00000135931	-85	NA	NA
CUST_20421_PI448301858	0.0187414	2.41095	ENST00000523336	ARMC9	ENST00000614261	ENSG00000135931	-82.4	NA	NA
CUST_20421_PI448301858	0.0187414	2.41095	ENST00000523336	ARMC9	ENST00000611582	ENSG00000135931	-82.4	NA	NA
CUST_26782_PI448301858	0.0146103	0.409916	TEX41:138	ARMC9	ENST00000611582	ENSG00000135931	-85.9	NA	NA
CUST_26782_PI448301858	0.0146103	0.409916	TEX41:138	ARMC9	ENST00000614261	ENSG00000135931	-85.9	NA	NA
CUST_26786_PI448301858	0.00198055	0.340141	TEX41:142	ARMC9	ENST00000614261	ENSG00000135931	-85.9	NA	NA
CUST_26786_PI448301858	0.00198055	0.340141	TEX41:142	ARMC9	ENST00000611582	ENSG00000135931	-85.9	NA	NA
CUST_27573_PI448301858	0.00415654	2.08535	LINC01506:5	ARMC9	ENST00000614261	ENSG00000135931	-90.3	NA	NA
CUST_27573_PI448301858	0.00415654	2.08535	LINC01506:5	ARMC9	ENST00000611582	ENSG00000135931	-90.3	NA	NA
CUST_4343_PI448301858	0.0064198	0.348964	ENST00000629585	ARMC9	ENST00000611582	ENSG00000135931	-85.9	NA	NA
CUST_4343_PI448301858	0.0064198	0.348964	ENST00000629585	ARMC9	ENST00000614261	ENSG00000135931	-85.9	NA	NA
CUST_4356_PI448301858	0.00339084	0.350333	ENST00000628794	ARMC9	ENST00000614261	ENSG00000135931	-85.9	NA	NA
CUST_4356_PI448301858	0.00339084	0.350333	ENST00000628794	ARMC9	ENST00000611582	ENSG00000135931	-85.9	NA	NA
CUST_26782_PI448301858	0.0146103	0.409916	TEX41:138	ARNT2	ENST00000529181	ENSG00000172379	-84.5	NA	NA
CUST_26784_PI448301858	0.0138081	0.429422	TEX41:140	ARNT2	ENST00000529181	ENSG00000172379	-84.5	NA	NA
CUST_4343_PI448301858	0.0064198	0.348964	ENST00000629585	ARNT2	ENST00000529181	ENSG00000172379	-84.5	NA	NA
CUST_4356_PI448301858	0.00339084	0.350333	ENST00000628794	ARNT2	ENST00000529181	ENSG00000172379	-84.5	NA	NA
CUST_7413_PI448301858	0.0119953	13.9718	ENST00000561762	ARNT2	ENST00000529181	ENSG00000172379	-91.6	NA	NA
CUST_15174_PI448301858	0.0415233	0.458339	ENST00000457390	ARNTL2	ENST00000544915	ENSG00000029153	-89.7	NA	NA
CUST_27573_PI448301858	0.00415654	2.08535	LINC01506:5	ARNTL2	ENST00000544915	ENSG00000029153	-81.6	NA	NA
CUST_31407_PI448301858	0.0358692	2.109	ENST00000648376	ARPC1B	ENST00000474880	ENSG00000130429	-86.5	NA	NA
CUST_10082_PI448301858	0.00720929	2.45593	ENST00000635954	ARPC5	ENST00000359856	ENSG00000162704	-81.5	NA	NA
CUST_15680_PI448301858	0.0320491	3.75551	ENST00000440762	ARPC5	ENST00000359856	ENSG00000162704	-91.7	NA	NA
CUST_26346_PI448301858	0.0178781	0.473288	LINC00639:10	ARPC5	ENST00000359856	ENSG00000162704	-88.8	NA	NA
CUST_521_PI448301858	0.0440756	0.43092	ENST00000617151	ARPC5	ENST00000359856	ENSG00000162704	-96.6	NA	NA
CUST_7727_PI448301858	0.0452477	0.465582	ENST00000658492	ARPC5	ENST00000359856	ENSG00000162704	-90.6	NA	NA
CUST_8399_PI448301858	0.00897852	2.00629	ENST00000572187	ARPC5	ENST00000359856	ENSG00000162704	-85	NA	NA
CUST_2657_PI448301858	0.00342664	0.488636	ENST00000566583	ARPIN	ENST00000357484	ENSG00000242498	-76.1	NA	NA
CUST_30207_PI448301858	0.0226641	2.10441	ENST00000666396	ARPIN	ENST00000357484	ENSG00000242498	-75.1	NA	NA
CUST_24663_PI448301858	0.0416917	0.359982	LINC00482:2	ARPIN-AP3S2	ENST00000398333	ENSG00000250021	-69.7	NA	NA
CUST_26554_PI448301858	0.0433394	0.333871	LINC00482:6	ARPIN-AP3S2	ENST00000398333	ENSG00000250021	-69.7	NA	NA
CUST_26945_PI448301858	0.0199791	0.450704	LINC01315:9	ARPIN-AP3S2	ENST00000398333	ENSG00000250021	-86.4	NA	NA
CUST_25677_PI448301858	0.021112	2.01461	LINC02050:25	ARPP19	ENST00000566423	ENSG00000128989	-83	NA	NA
CUST_25677_PI448301858	0.021112	2.01461	LINC02050:25	ARPP19	ENST00000249822	ENSG00000128989	-83	NA	NA
CUST_26945_PI448301858	0.0199791	0.450704	LINC01315:9	ARPP19	ENST00000249822	ENSG00000128989	-88.2	NA	NA
CUST_26945_PI448301858	0.0199791	0.450704	LINC01315:9	ARPP19	ENST00000566423	ENSG00000128989	-88.2	NA	NA
CUST_27286_PI448301858	0.0352487	0.459288	LINC02202:17	ARPP19	ENST00000566423	ENSG00000128989	-89.6	NA	NA
CUST_27286_PI448301858	0.0352487	0.459288	LINC02202:17	ARPP19	ENST00000249822	ENSG00000128989	-89.6	NA	NA
CUST_30207_PI448301858	0.0226641	2.10441	ENST00000666396	ARPP19	ENST00000566423	ENSG00000128989	-77.1	NA	NA
CUST_30207_PI448301858	0.0226641	2.10441	ENST00000666396	ARPP19	ENST00000249822	ENSG00000128989	-77.1	NA	NA
CUST_30209_PI448301858	0.00815565	2.10533	ENST00000664183	ARPP19	ENST00000249822	ENSG00000128989	-88.4	NA	NA
CUST_32485_PI448301858	0.0142888	2.07578	ENST00000656199	ARPP19	ENST00000566423	ENSG00000128989	-85.3	NA	NA
CUST_30209_PI448301858	0.00815565	2.10533	ENST00000664183	ARPP19	ENST00000566423	ENSG00000128989	-88.4	NA	NA
CUST_32485_PI448301858	0.0142888	2.07578	ENST00000656199	ARPP19	ENST00000249822	ENSG00000128989	-85.3	NA	NA
CUST_26346_PI448301858	0.0178781	0.473288	LINC00639:10	ARRB1	ENST00000531012	ENSG00000137486	-85.7	NA	NA
CUST_10082_PI448301858	0.00720929	2.45593	ENST00000635954	ARSB	ENST00000264914	ENSG00000113273	-79	NA	NA
CUST_32485_PI448301858	0.0142888	2.07578	ENST00000656199	ARSB	ENST00000264914	ENSG00000113273	-76.4	NA	NA
CUST_20421_PI448301858	0.0187414	2.41095	ENST00000523336	ARSG	ENST00000448504	ENSG00000141337	-78.3	NA	NA
CUST_32156_PI448301858	0.00110068	0.465767	ENST00000666989	ARSG	ENST00000448504	ENSG00000141337	-75	NA	NA
CUST_27573_PI448301858	0.00415654	2.08535	LINC01506:5	ARSK	ENST00000504763	ENSG00000164291	-89.7	NA	NA
CUST_589_PI448301858	0.00643555	2.45612	ENST00000567103	ARSK	ENST00000504763	ENSG00000164291	-87.3	NA	NA
CUST_32649_PI448301858	0.0371373	0.432543	ENST00000580881	AS3MT	ENST00000369880	ENSG00000214435	-80.7	NA	NA
CUST_27612_PI448301858	0.0131835	2.16903	LINC01204:12	ASB11	ENST00000380470	ENSG00000165192	-78.6	NA	NA
CUST_32485_PI448301858	0.0142888	2.07578	ENST00000656199	ASB18	ENST00000487961	ENSG00000182177	-82.6	NA	NA
CUST_31333_PI448301858	0.0204812	0.45262	ENST00000659540	ASB4	ENST00000325885	ENSG00000005981	-78.8	NA	NA
CUST_4947_PI448301858	0.0174857	2.45715	ENST00000552378	ASB8	ENST00000317697	ENSG00000177981	-87.4	NA	NA
CUST_4947_PI448301858	0.0174857	2.45715	ENST00000552378	ASB8	ENST00000536549	ENSG00000177981	-87.4	NA	NA
CUST_2515_PI448301858	0.0167023	0.487879	ENST00000431650	ASPH	ENST00000523897	ENSG00000198363	-84.7	NA	NA
CUST_30207_PI448301858	0.0226641	2.10441	ENST00000666396	ASPH	ENST00000523897	ENSG00000198363	-72.7	NA	NA
CUST_19034_PI448301858	0.0010719	0.345783	ENST00000670142	ASPSCR1	ENST00000582019	ENSG00000169696	-91.5	NA	NA
CUST_26782_PI448301858	0.0146103	0.409916	TEX41:138	ASPSCR1	ENST00000582019	ENSG00000169696	-92.8	NA	NA
CUST_26784_PI448301858	0.0138081	0.429422	TEX41:140	ASPSCR1	ENST00000582019	ENSG00000169696	-92.8	NA	NA
CUST_26786_PI448301858	0.00198055	0.340141	TEX41:142	ASPSCR1	ENST00000582019	ENSG00000169696	-92.8	NA	NA
CUST_4343_PI448301858	0.0064198	0.348964	ENST00000629585	ASPSCR1	ENST00000582019	ENSG00000169696	-91.2	NA	NA
CUST_4356_PI448301858	0.00339084	0.350333	ENST00000628794	ASPSCR1	ENST00000582019	ENSG00000169696	-91.2	NA	NA
CUST_7358_PI448301858	0.0133128	0.448389	ENST00000434593	ASRGL1	ENST00000528206	ENSG00000162174	-88.2	NA	NA
CUST_7413_PI448301858	0.0119953	13.9718	ENST00000561762	ASRGL1	ENST00000528206	ENSG00000162174	-88.4	NA	NA
CUST_589_PI448301858	0.00643555	2.45612	ENST00000567103	ATAD3C	ENST00000378785	ENSG00000215915	-86.7	NA	NA
CUST_32761_PI448301858	0.0366079	0.397163	ENST00000665502	ATCAY	ENST00000450849	ENSG00000167654	-90.9	NA	NA
CUST_4947_PI448301858	0.0174857	2.45715	ENST00000552378	ATCAY	ENST00000450849	ENSG00000167654	-80.9	NA	NA
CUST_9039_PI448301858	0.0224142	2.14944	ENST00000566929	ATCAY	ENST00000450849	ENSG00000167654	-85.8	NA	NA
CUST_19034_PI448301858	0.0010719	0.345783	ENST00000670142	ATF6	ENST00000367942	ENSG00000118217	-87.6	NA	NA
CUST_26694_PI448301858	0.0396641	2.72379	LINC01820:13	ATF6	ENST00000367942	ENSG00000118217	-91.2	NA	NA
CUST_26782_PI448301858	0.0146103	0.409916	TEX41:138	ATF6	ENST00000367942	ENSG00000118217	-86.2	NA	NA
CUST_26784_PI448301858	0.0138081	0.429422	TEX41:140	ATF6	ENST00000367942	ENSG00000118217	-87.1	NA	NA
CUST_26786_PI448301858	0.00198055	0.340141	TEX41:142	ATF6	ENST00000367942	ENSG00000118217	-87.1	NA	NA
CUST_4343_PI448301858	0.0064198	0.348964	ENST00000629585	ATF6	ENST00000367942	ENSG00000118217	-86.2	NA	NA
CUST_4356_PI448301858	0.00339084	0.350333	ENST00000628794	ATF6	ENST00000367942	ENSG00000118217	-86.2	NA	NA
CUST_13566_PI448301858	0.0494436	0.375757	ENST00000618272	ATF6B	ENST00000495579	ENSG00000213676	-88.6	NA	NA
CUST_20421_PI448301858	0.0187414	2.41095	ENST00000523336	ATF6B	ENST00000492342	ENSG00000213676	-82.1	NA	NA
CUST_2657_PI448301858	0.00342664	0.488636	ENST00000566583	ATF6B	ENST00000495579	ENSG00000213676	-86.9	NA	NA
CUST_32649_PI448301858	0.0371373	0.432543	ENST00000580881	ATF6B	ENST00000495579	ENSG00000213676	-85.7	NA	NA
CUST_27612_PI448301858	0.0131835	2.16903	LINC01204:12	ATF7-NPFF	ENST00000448979	ENSG00000267281	-81.4	NA	NA
CUST_25677_PI448301858	0.021112	2.01461	LINC02050:25	ATF7IP	ENST00000536444	ENSG00000171681	-81.8	NA	NA
CUST_25677_PI448301858	0.021112	2.01461	LINC02050:25	ATF7IP	ENST00000261168	ENSG00000171681	-81.8	NA	NA
CUST_27286_PI448301858	0.0352487	0.459288	LINC02202:17	ATG12	ENST00000509910	ENSG00000145782	-89	NA	NA
CUST_6354_PI448301858	0.00184851	0.283845	ENST00000500370	ATG14	ENST00000558189	ENSG00000126775	-87.1	NA	NA
CUST_6354_PI448301858	0.00184851	0.283845	ENST00000500370	ATG14	ENST00000247178	ENSG00000126775	-87.1	NA	NA
CUST_32156_PI448301858	0.00110068	0.465767	ENST00000666989	ATG2A	ENST00000461701	ENSG00000110046	-82.4	NA	NA
CUST_32485_PI448301858	0.0142888	2.07578	ENST00000656199	ATL3	ENST00000398868	ENSG00000184743	-83.2	NA	NA
CUST_15174_PI448301858	0.0415233	0.458339	ENST00000457390	ATM	ENST00000278616	ENSG00000149311	-88.8	NA	NA
CUST_15174_PI448301858	0.0415233	0.458339	ENST00000457390	ATM	ENST00000452508	ENSG00000149311	-88.8	NA	NA
CUST_8816_PI448301858	0.0259722	0.408956	ENST00000647436	ATP1A1	ENST00000488733	ENSG00000163399	-82	0.0470043	2.00488
CUST_32761_PI448301858	0.0366079	0.397163	ENST00000665502	ATP1A1	ENST00000488733	ENSG00000163399	-90.9	0.0470043	2.00488
CUST_2657_PI448301858	0.00342664	0.488636	ENST00000566583	ATP1A3	ENST00000485672	ENSG00000105409	-79.9	NA	NA
CUST_27612_PI448301858	0.0131835	2.16903	LINC01204:12	ATP1A3	ENST00000485672	ENSG00000105409	-78.6	NA	NA
CUST_30207_PI448301858	0.0226641	2.10441	ENST00000666396	ATP1A4	ENST00000418334	ENSG00000132681	-78.4	NA	NA
CUST_3778_PI448301858	0.0328177	0.281646	ENST00000441790	ATP1A4	ENST00000469023	ENSG00000132681	-75.7	NA	NA
CUST_3022_PI448301858	0.018073	0.456884	ENST00000611079	ATP1B2	ENST00000250111	ENSG00000129244	-77.4	NA	NA
CUST_15174_PI448301858	0.0415233	0.458339	ENST00000457390	ATP5F1A	ENST00000398752	ENSG00000152234	-83	NA	NA
CUST_24663_PI448301858	0.0416917	0.359982	LINC00482:2	ATP5F1A	ENST00000586523	ENSG00000152234	-78.2	NA	NA
CUST_25677_PI448301858	0.021112	2.01461	LINC02050:25	ATP5F1A	ENST00000586523	ENSG00000152234	-86.1	NA	NA
CUST_26554_PI448301858	0.0433394	0.333871	LINC00482:6	ATP5F1A	ENST00000586523	ENSG00000152234	-78.2	NA	NA
CUST_27286_PI448301858	0.0352487	0.459288	LINC02202:17	ATP5F1A	ENST00000398752	ENSG00000152234	-88.2	NA	NA
CUST_3022_PI448301858	0.018073	0.456884	ENST00000611079	ATP5F1A	ENST00000586523	ENSG00000152234	-88.2	NA	NA
CUST_3022_PI448301858	0.018073	0.456884	ENST00000611079	ATP5F1A	ENST00000398752	ENSG00000152234	-85.5	NA	NA
CUST_26346_PI448301858	0.0178781	0.473288	LINC00639:10	ATP5F1C	ENST00000460362	ENSG00000165629	-92.7	NA	NA
CUST_204_PI448301858	0.0350459	2.59892	ENST00000659069	ATP5F1D	ENST00000592624	ENSG00000099624	-86	NA	NA
CUST_589_PI448301858	0.00643555	2.45612	ENST00000567103	ATP5F1D	ENST00000592624	ENSG00000099624	-83.6	NA	NA
CUST_7413_PI448301858	0.0119953	13.9718	ENST00000561762	ATP5F1D	ENST00000592624	ENSG00000099624	-89.8	NA	NA
CUST_32485_PI448301858	0.0142888	2.07578	ENST00000656199	ATP5MC2	ENST00000495596	ENSG00000135390	-81.4	NA	NA
CUST_32649_PI448301858	0.0371373	0.432543	ENST00000580881	ATP5PB	ENST00000369722	ENSG00000116459	-86	NA	NA
CUST_32485_PI448301858	0.0142888	2.07578	ENST00000656199	ATP5PD	ENST00000580649	ENSG00000167863	-87.2	NA	NA
CUST_15174_PI448301858	0.0415233	0.458339	ENST00000457390	ATP6AP1	ENST00000455205	ENSG00000071553	-81.9	NA	NA
CUST_27573_PI448301858	0.00415654	2.08535	LINC01506:5	ATP6V0A1	ENST00000588629	ENSG00000033627	-90.3	NA	NA
CUST_15174_PI448301858	0.0415233	0.458339	ENST00000457390	ATP6V0A2	ENST00000330342	ENSG00000185344	-84.7	NA	NA
CUST_19034_PI448301858	0.0010719	0.345783	ENST00000670142	ATP6V0A2	ENST00000504192	ENSG00000185344	-84.4	NA	NA
CUST_24663_PI448301858	0.0416917	0.359982	LINC00482:2	ATP6V0A2	ENST00000330342	ENSG00000185344	-72.9	NA	NA
CUST_26554_PI448301858	0.0433394	0.333871	LINC00482:6	ATP6V0A2	ENST00000330342	ENSG00000185344	-72.9	NA	NA
CUST_26694_PI448301858	0.0396641	2.72379	LINC01820:13	ATP6V0A2	ENST00000504192	ENSG00000185344	-86.9	NA	NA
CUST_26945_PI448301858	0.0199791	0.450704	LINC01315:9	ATP6V0A2	ENST00000504192	ENSG00000185344	-79.3	NA	NA
CUST_30207_PI448301858	0.0226641	2.10441	ENST00000666396	ATP6V0A2	ENST00000504192	ENSG00000185344	-78.4	NA	NA
CUST_29895_PI448301858	0.0472896	0.416105	ENST00000654540	ATP6V0D1	ENST00000568298	ENSG00000159720	-73.7	NA	NA
CUST_31407_PI448301858	0.0358692	2.109	ENST00000648376	ATP6V0D1	ENST00000568620	ENSG00000159720	-89.1	NA	NA
CUST_2657_PI448301858	0.00342664	0.488636	ENST00000566583	ATP6V0E2	ENST00000649866	ENSG00000171130	-91.1	NA	NA
CUST_27612_PI448301858	0.0131835	2.16903	LINC01204:12	ATP6V0E2	ENST00000649866	ENSG00000171130	-78.2	NA	NA
CUST_9039_PI448301858	0.0224142	2.14944	ENST00000566929	ATP6V0E2	ENST00000649866	ENSG00000171130	-88.4	NA	NA
CUST_27286_PI448301858	0.0352487	0.459288	LINC02202:17	ATP6V1A	ENST00000273398	ENSG00000114573	-85.1	NA	NA
CUST_3022_PI448301858	0.018073	0.456884	ENST00000611079	ATP6V1A	ENST00000273398	ENSG00000114573	-91.2	NA	NA
CUST_204_PI448301858	0.0350459	2.59892	ENST00000659069	ATP6V1D	ENST00000554087	ENSG00000100554	-87.7	NA	NA
CUST_589_PI448301858	0.00643555	2.45612	ENST00000567103	ATP6V1D	ENST00000554087	ENSG00000100554	-85.6	NA	NA
CUST_24663_PI448301858	0.0416917	0.359982	LINC00482:2	ATP7A	ENST00000341514	ENSG00000165240	-81.5	NA	NA
CUST_24663_PI448301858	0.0416917	0.359982	LINC00482:2	ATP7A	ENST00000343533	ENSG00000165240	-81.5	NA	NA
CUST_26554_PI448301858	0.0433394	0.333871	LINC00482:6	ATP7A	ENST00000343533	ENSG00000165240	-81.5	NA	NA
CUST_26554_PI448301858	0.0433394	0.333871	LINC00482:6	ATP7A	ENST00000341514	ENSG00000165240	-81.5	NA	NA
CUST_10082_PI448301858	0.00720929	2.45593	ENST00000635954	ATP8B2	ENST00000368489	ENSG00000143515	-85.5	NA	NA
CUST_13566_PI448301858	0.0494436	0.375757	ENST00000618272	ATP9B	ENST00000490210	ENSG00000166377	-85.7	NA	NA
CUST_15316_PI448301858	0.0238069	3.05162	ENST00000626183	ATP9B	ENST00000490210	ENSG00000166377	-86.9	NA	NA
CUST_204_PI448301858	0.0350459	2.59892	ENST00000659069	ATP9B	ENST00000490210	ENSG00000166377	-86	NA	NA
CUST_26694_PI448301858	0.0396641	2.72379	LINC01820:13	ATP9B	ENST00000490210	ENSG00000166377	-85.6	NA	NA
CUST_26782_PI448301858	0.0146103	0.409916	TEX41:138	ATP9B	ENST00000490210	ENSG00000166377	-88.2	NA	NA
CUST_26784_PI448301858	0.0138081	0.429422	TEX41:140	ATP9B	ENST00000490210	ENSG00000166377	-88.2	NA	NA
CUST_26786_PI448301858	0.00198055	0.340141	TEX41:142	ATP9B	ENST00000490210	ENSG00000166377	-88.2	NA	NA
CUST_27573_PI448301858	0.00415654	2.08535	LINC01506:5	ATP9B	ENST00000490210	ENSG00000166377	-90.3	NA	NA
CUST_7413_PI448301858	0.0119953	13.9718	ENST00000561762	ATP9B	ENST00000490210	ENSG00000166377	-90.3	NA	NA
CUST_30207_PI448301858	0.0226641	2.10441	ENST00000666396	ATXN1	ENST00000646259	ENSG00000124788	-78	NA	NA
CUST_2657_PI448301858	0.00342664	0.488636	ENST00000566583	ATXN2	ENST00000644883	ENSG00000204842	-83.4	NA	NA
CUST_7413_PI448301858	0.0119953	13.9718	ENST00000561762	ATXN2	ENST00000392645	ENSG00000204842	-88.7	NA	NA
CUST_3022_PI448301858	0.018073	0.456884	ENST00000611079	ATXN3	ENST00000454964	ENSG00000066427	-92.4	NA	NA
CUST_32761_PI448301858	0.0366079	0.397163	ENST00000665502	ATXN3	ENST00000558190	ENSG00000066427	-85.4	NA	NA
CUST_32761_PI448301858	0.0366079	0.397163	ENST00000665502	ATXN3	ENST00000429774	ENSG00000066427	-85.4	NA	NA
CUST_32761_PI448301858	0.0366079	0.397163	ENST00000665502	ATXN3	ENST00000393287	ENSG00000066427	-85.4	NA	NA
CUST_32761_PI448301858	0.0366079	0.397163	ENST00000665502	ATXN3	ENST00000644486	ENSG00000066427	-85.4	NA	NA
CUST_32761_PI448301858	0.0366079	0.397163	ENST00000665502	ATXN3	ENST00000545170	ENSG00000066427	-85.4	NA	NA
CUST_204_PI448301858	0.0350459	2.59892	ENST00000659069	AUTS2	ENST00000475660	ENSG00000158321	-87.7	NA	NA
CUST_204_PI448301858	0.0350459	2.59892	ENST00000659069	AUTS2	ENST00000643060	ENSG00000158321	-87.7	NA	NA
CUST_20421_PI448301858	0.0187414	2.41095	ENST00000523336	AUTS2	ENST00000643060	ENSG00000158321	-79	NA	NA
CUST_8816_PI448301858	0.0259722	0.408956	ENST00000647436	AUTS2	ENST00000643936	ENSG00000158321	-76.6	NA	NA
CUST_32649_PI448301858	0.0371373	0.432543	ENST00000580881	AVIL	ENST00000549548	ENSG00000135407	-86.1	NA	NA
CUST_4947_PI448301858	0.0174857	2.45715	ENST00000552378	AVIL	ENST00000549548	ENSG00000135407	-83.3	NA	NA
CUST_30207_PI448301858	0.0226641	2.10441	ENST00000666396	AVL9	ENST00000446718	ENSG00000105778	-73.8	NA	NA
CUST_30207_PI448301858	0.0226641	2.10441	ENST00000666396	AVL9	ENST00000409301	ENSG00000105778	-73.8	NA	NA
CUST_30207_PI448301858	0.0226641	2.10441	ENST00000666396	AVL9	ENST00000318709	ENSG00000105778	-73.8	NA	NA
CUST_30209_PI448301858	0.00815565	2.10533	ENST00000664183	AVL9	ENST00000318709	ENSG00000105778	-79.7	NA	NA
CUST_30209_PI448301858	0.00815565	2.10533	ENST00000664183	AVL9	ENST00000409301	ENSG00000105778	-79.7	NA	NA
CUST_30209_PI448301858	0.00815565	2.10533	ENST00000664183	AVL9	ENST00000446718	ENSG00000105778	-79.7	NA	NA
CUST_32156_PI448301858	0.00110068	0.465767	ENST00000666989	AVL9	ENST00000459629	ENSG00000105778	-79.7	NA	NA
CUST_30207_PI448301858	0.0226641	2.10441	ENST00000666396	AXL	ENST00000301178	ENSG00000167601	-73.7	NA	NA
CUST_9039_PI448301858	0.0224142	2.14944	ENST00000566929	B3GALNT2	ENST00000612859	ENSG00000162885	-85.4	NA	NA
CUST_15174_PI448301858	0.0415233	0.458339	ENST00000457390	B3GALT1	ENST00000392690	ENSG00000172318	-92	NA	NA
CUST_26346_PI448301858	0.0178781	0.473288	LINC00639:10	B3GALT1	ENST00000392690	ENSG00000172318	-90.1	NA	NA
CUST_32761_PI448301858	0.0366079	0.397163	ENST00000665502	B3GALT1	ENST00000392690	ENSG00000172318	-81.4	NA	NA
CUST_521_PI448301858	0.0440756	0.43092	ENST00000617151	B3GALT1	ENST00000392690	ENSG00000172318	-96.3	NA	NA
CUST_7727_PI448301858	0.0452477	0.465582	ENST00000658492	B3GALT1	ENST00000392690	ENSG00000172318	-96.5	NA	NA
CUST_8399_PI448301858	0.00897852	2.00629	ENST00000572187	B3GALT1	ENST00000392690	ENSG00000172318	-89.4	NA	NA
CUST_25677_PI448301858	0.021112	2.01461	LINC02050:25	BABAM1	ENST00000595393	ENSG00000105393	-90.4	NA	NA
CUST_26945_PI448301858	0.0199791	0.450704	LINC01315:9	BABAM1	ENST00000595393	ENSG00000105393	-80.5	NA	NA
CUST_32485_PI448301858	0.0142888	2.07578	ENST00000656199	BABAM1	ENST00000595393	ENSG00000105393	-84.6	NA	NA
CUST_32156_PI448301858	0.00110068	0.465767	ENST00000666989	BACE2	ENST00000347667	ENSG00000182240	-77	NA	NA
CUST_32649_PI448301858	0.0371373	0.432543	ENST00000580881	BARX2	ENST00000605151	ENSG00000043039	-85.7	NA	NA
CUST_20421_PI448301858	0.0187414	2.41095	ENST00000523336	BAZ2B	ENST00000483316	ENSG00000123636	-85.9	NA	NA
CUST_20421_PI448301858	0.0187414	2.41095	ENST00000523336	BAZ2B	ENST00000472953	ENSG00000123636	-87.4	NA	NA
CUST_27573_PI448301858	0.00415654	2.08535	LINC01506:5	BAZ2B	ENST00000483316	ENSG00000123636	-88.5	NA	NA
CUST_3778_PI448301858	0.0328177	0.281646	ENST00000441790	BAZ2B	ENST00000472953	ENSG00000123636	-86.3	NA	NA
CUST_589_PI448301858	0.00643555	2.45612	ENST00000567103	BAZ2B	ENST00000483316	ENSG00000123636	-86.7	NA	NA
CUST_9039_PI448301858	0.0224142	2.14944	ENST00000566929	BAZ2B	ENST00000472953	ENSG00000123636	-85.6	NA	NA
CUST_32649_PI448301858	0.0371373	0.432543	ENST00000580881	BBIP1	ENST00000422050	ENSG00000214413	-83	NA	NA
CUST_9039_PI448301858	0.0224142	2.14944	ENST00000566929	BBIP1	ENST00000422050	ENSG00000214413	-82.9	NA	NA
CUST_2657_PI448301858	0.00342664	0.488636	ENST00000566583	BCAM	ENST00000588303	ENSG00000187244	-89.4	NA	NA
CUST_26694_PI448301858	0.0396641	2.72379	LINC01820:13	BCAM	ENST00000588303	ENSG00000187244	-83.8	NA	NA
CUST_19034_PI448301858	0.0010719	0.345783	ENST00000670142	BCAP29	ENST00000436699	ENSG00000075790	-83.7	NA	NA
CUST_27612_PI448301858	0.0131835	2.16903	LINC01204:12	BCAP29	ENST00000436699	ENSG00000075790	-77.6	NA	NA
CUST_3778_PI448301858	0.0328177	0.281646	ENST00000441790	BCAP29	ENST00000436699	ENSG00000075790	-82.2	NA	NA
CUST_9039_PI448301858	0.0224142	2.14944	ENST00000566929	BCAS4	ENST00000371608	ENSG00000124243	-84.5	NA	NA
CUST_15316_PI448301858	0.0238069	3.05162	ENST00000626183	BCDIN3D	ENST00000333924	ENSG00000186666	-86.5	NA	NA
CUST_19034_PI448301858	0.0010719	0.345783	ENST00000670142	BCDIN3D	ENST00000333924	ENSG00000186666	-87.6	NA	NA
CUST_26694_PI448301858	0.0396641	2.72379	LINC01820:13	BCDIN3D	ENST00000333924	ENSG00000186666	-91.2	NA	NA
CUST_26782_PI448301858	0.0146103	0.409916	TEX41:138	BCDIN3D	ENST00000333924	ENSG00000186666	-86.2	NA	NA
CUST_26784_PI448301858	0.0138081	0.429422	TEX41:140	BCDIN3D	ENST00000333924	ENSG00000186666	-87.1	NA	NA
CUST_26786_PI448301858	0.00198055	0.340141	TEX41:142	BCDIN3D	ENST00000333924	ENSG00000186666	-87.1	NA	NA
CUST_27573_PI448301858	0.00415654	2.08535	LINC01506:5	BCDIN3D	ENST00000333924	ENSG00000186666	-90.3	NA	NA
CUST_32761_PI448301858	0.0366079	0.397163	ENST00000665502	BCDIN3D	ENST00000333924	ENSG00000186666	-88.6	NA	NA
CUST_4343_PI448301858	0.0064198	0.348964	ENST00000629585	BCDIN3D	ENST00000333924	ENSG00000186666	-86.2	NA	NA
CUST_4356_PI448301858	0.00339084	0.350333	ENST00000628794	BCDIN3D	ENST00000333924	ENSG00000186666	-86.2	NA	NA
CUST_589_PI448301858	0.00643555	2.45612	ENST00000567103	BCDIN3D	ENST00000333924	ENSG00000186666	-82.4	NA	NA
CUST_7413_PI448301858	0.0119953	13.9718	ENST00000561762	BCDIN3D	ENST00000333924	ENSG00000186666	-94.5	NA	NA
CUST_25677_PI448301858	0.021112	2.01461	LINC02050:25	BCL11A	ENST00000643716	ENSG00000119866	-85.7	NA	NA
CUST_27286_PI448301858	0.0352487	0.459288	LINC02202:17	BCL11A	ENST00000643716	ENSG00000119866	-85.5	NA	NA
CUST_20421_PI448301858	0.0187414	2.41095	ENST00000523336	BCL2L14	ENST00000484949	ENSG00000121380	-85.9	NA	NA
CUST_26694_PI448301858	0.0396641	2.72379	LINC01820:13	BCL2L14	ENST00000484949	ENSG00000121380	-89.7	NA	NA
CUST_25677_PI448301858	0.021112	2.01461	LINC02050:25	BCL2L15	ENST00000650418	ENSG00000188761	-86.7	NA	NA
CUST_2657_PI448301858	0.00342664	0.488636	ENST00000566583	BCL2L15	ENST00000650418	ENSG00000188761	-81.9	NA	NA
CUST_26945_PI448301858	0.0199791	0.450704	LINC01315:9	BCL2L15	ENST00000650418	ENSG00000188761	-91.6	NA	NA
CUST_27286_PI448301858	0.0352487	0.459288	LINC02202:17	BCL2L15	ENST00000650418	ENSG00000188761	-85.8	NA	NA
CUST_30207_PI448301858	0.0226641	2.10441	ENST00000666396	BCL2L15	ENST00000650418	ENSG00000188761	-79.7	NA	NA
CUST_30209_PI448301858	0.00815565	2.10533	ENST00000664183	BCL2L15	ENST00000650418	ENSG00000188761	-86	NA	NA
CUST_32649_PI448301858	0.0371373	0.432543	ENST00000580881	BCL2L15	ENST00000650418	ENSG00000188761	-81.8	NA	NA
CUST_4947_PI448301858	0.0174857	2.45715	ENST00000552378	BCL2L15	ENST00000650418	ENSG00000188761	-80.8	NA	NA
CUST_2515_PI448301858	0.0167023	0.487879	ENST00000431650	BCLAF3	ENST00000340625	ENSG00000173681	-77.3	NA	NA
CUST_26694_PI448301858	0.0396641	2.72379	LINC01820:13	BCO2	ENST00000494860	ENSG00000197580	-82.5	NA	NA
CUST_3778_PI448301858	0.0328177	0.281646	ENST00000441790	BCO2	ENST00000494860	ENSG00000197580	-76.8	NA	NA
CUST_3022_PI448301858	0.018073	0.456884	ENST00000611079	BECN1	ENST00000617806	ENSG00000126581	-87.2	NA	NA
CUST_15316_PI448301858	0.0238069	3.05162	ENST00000626183	BEND7	ENST00000440282	ENSG00000165626	-88.7	NA	NA
CUST_19034_PI448301858	0.0010719	0.345783	ENST00000670142	BEND7	ENST00000440282	ENSG00000165626	-89.6	NA	NA
CUST_26782_PI448301858	0.0146103	0.409916	TEX41:138	BEND7	ENST00000440282	ENSG00000165626	-90.5	NA	NA
CUST_26784_PI448301858	0.0138081	0.429422	TEX41:140	BEND7	ENST00000440282	ENSG00000165626	-90.5	NA	NA
CUST_26786_PI448301858	0.00198055	0.340141	TEX41:142	BEND7	ENST00000440282	ENSG00000165626	-90.5	NA	NA
CUST_4343_PI448301858	0.0064198	0.348964	ENST00000629585	BEND7	ENST00000440282	ENSG00000165626	-90.5	NA	NA
CUST_4356_PI448301858	0.00339084	0.350333	ENST00000628794	BEND7	ENST00000440282	ENSG00000165626	-90.5	NA	NA
CUST_589_PI448301858	0.00643555	2.45612	ENST00000567103	BEND7	ENST00000440282	ENSG00000165626	-87.7	NA	NA
CUST_15174_PI448301858	0.0415233	0.458339	ENST00000457390	BEST1	ENST00000524877	ENSG00000167995	-79.9	NA	NA
CUST_25677_PI448301858	0.021112	2.01461	LINC02050:25	BEST1	ENST00000524877	ENSG00000167995	-80.3	NA	NA
CUST_6354_PI448301858	0.00184851	0.283845	ENST00000500370	BEST2	ENST00000552539	ENSG00000039987	-82.5	NA	NA
CUST_2657_PI448301858	0.00342664	0.488636	ENST00000566583	BHMT2	ENST00000255192	ENSG00000132840	-95.9	NA	NA
CUST_13566_PI448301858	0.0494436	0.375757	ENST00000618272	BID	ENST00000494097	ENSG00000015475	-85	NA	NA
CUST_32649_PI448301858	0.0371373	0.432543	ENST00000580881	BID	ENST00000494097	ENSG00000015475	-85.3	NA	NA
CUST_32761_PI448301858	0.0366079	0.397163	ENST00000665502	BID	ENST00000494097	ENSG00000015475	-80	NA	NA
CUST_9039_PI448301858	0.0224142	2.14944	ENST00000566929	BID	ENST00000494097	ENSG00000015475	-90.7	NA	NA
CUST_20421_PI448301858	0.0187414	2.41095	ENST00000523336	BIRC5	ENST00000592115	ENSG00000089685	-81.9	NA	NA
CUST_26782_PI448301858	0.0146103	0.409916	TEX41:138	BIRC5	ENST00000592115	ENSG00000089685	-84.2	NA	NA
CUST_26784_PI448301858	0.0138081	0.429422	TEX41:140	BIRC5	ENST00000592115	ENSG00000089685	-84.2	NA	NA
CUST_26786_PI448301858	0.00198055	0.340141	TEX41:142	BIRC5	ENST00000592115	ENSG00000089685	-84.2	NA	NA
CUST_27573_PI448301858	0.00415654	2.08535	LINC01506:5	BIRC5	ENST00000592115	ENSG00000089685	-94.5	NA	NA
CUST_4356_PI448301858	0.00339084	0.350333	ENST00000628794	BIRC5	ENST00000592115	ENSG00000089685	-82.5	NA	NA
CUST_4343_PI448301858	0.0064198	0.348964	ENST00000629585	BIRC5	ENST00000592115	ENSG00000089685	-82.5	NA	NA
CUST_589_PI448301858	0.00643555	2.45612	ENST00000567103	BIRC5	ENST00000592115	ENSG00000089685	-83.5	NA	NA
CUST_13566_PI448301858	0.0494436	0.375757	ENST00000618272	BLM	ENST00000355112	ENSG00000197299	-83.8	NA	NA
CUST_32649_PI448301858	0.0371373	0.432543	ENST00000580881	BLM	ENST00000355112	ENSG00000197299	-82.6	NA	NA
CUST_32761_PI448301858	0.0366079	0.397163	ENST00000665502	BLM	ENST00000355112	ENSG00000197299	-83.5	NA	NA
CUST_3778_PI448301858	0.0328177	0.281646	ENST00000441790	BLM	ENST00000355112	ENSG00000197299	-79	NA	NA
CUST_24663_PI448301858	0.0416917	0.359982	LINC00482:2	BLOC1S2	ENST00000614731	ENSG00000196072	-75.7	NA	NA
CUST_24663_PI448301858	0.0416917	0.359982	LINC00482:2	BLOC1S2	ENST00000618916	ENSG00000196072	-75.7	NA	NA
CUST_26554_PI448301858	0.0433394	0.333871	LINC00482:6	BLOC1S2	ENST00000618916	ENSG00000196072	-75.7	NA	NA
CUST_26554_PI448301858	0.0433394	0.333871	LINC00482:6	BLOC1S2	ENST00000614731	ENSG00000196072	-75.7	NA	NA
CUST_10082_PI448301858	0.00720929	2.45593	ENST00000635954	BLOC1S3	ENST00000433642	ENSG00000189114	-83	NA	NA
CUST_20421_PI448301858	0.0187414	2.41095	ENST00000523336	BLOC1S6	ENST00000567523	ENSG00000104164	-84.8	NA	NA
CUST_20421_PI448301858	0.0187414	2.41095	ENST00000523336	BLOC1S6	ENST00000220531	ENSG00000104164	-84.8	NA	NA
CUST_20421_PI448301858	0.0187414	2.41095	ENST00000523336	BLOC1S6	ENST00000568816	ENSG00000104164	-84.8	NA	NA
CUST_26694_PI448301858	0.0396641	2.72379	LINC01820:13	BLOC1S6	ENST00000568816	ENSG00000104164	-91.2	NA	NA
CUST_26694_PI448301858	0.0396641	2.72379	LINC01820:13	BLOC1S6	ENST00000220531	ENSG00000104164	-91.2	NA	NA
CUST_3778_PI448301858	0.0328177	0.281646	ENST00000441790	BLOC1S6	ENST00000567523	ENSG00000104164	-83.8	NA	NA
CUST_3778_PI448301858	0.0328177	0.281646	ENST00000441790	BLOC1S6	ENST00000568816	ENSG00000104164	-83.8	NA	NA
CUST_3778_PI448301858	0.0328177	0.281646	ENST00000441790	BLOC1S6	ENST00000220531	ENSG00000104164	-83.8	NA	NA
CUST_4947_PI448301858	0.0174857	2.45715	ENST00000552378	BMP7	ENST00000395863	ENSG00000101144	-83	0.0305624	0.412279
CUST_4947_PI448301858	0.0174857	2.45715	ENST00000552378	BMP7	ENST00000395863	ENSG00000101144	-83	0.00337898	0.473761
CUST_32761_PI448301858	0.0366079	0.397163	ENST00000665502	BMP7	ENST00000395863	ENSG00000101144	-81.5	0.0305624	0.412279
CUST_32761_PI448301858	0.0366079	0.397163	ENST00000665502	BMP7	ENST00000395863	ENSG00000101144	-81.5	0.00337898	0.473761
CUST_27286_PI448301858	0.0352487	0.459288	LINC02202:17	BMPR1A	ENST00000372037	ENSG00000107779	-87.3	NA	NA
CUST_30207_PI448301858	0.0226641	2.10441	ENST00000666396	BMPR1A	ENST00000372037	ENSG00000107779	-74.6	NA	NA
CUST_3022_PI448301858	0.018073	0.456884	ENST00000611079	BMPR1A	ENST00000372037	ENSG00000107779	-85	NA	NA
CUST_32649_PI448301858	0.0371373	0.432543	ENST00000580881	BMPR1A	ENST00000372037	ENSG00000107779	-83.7	NA	NA
CUST_3778_PI448301858	0.0328177	0.281646	ENST00000441790	BMPR1A	ENST00000372037	ENSG00000107779	-82.3	NA	NA
CUST_32761_PI448301858	0.0366079	0.397163	ENST00000665502	BOLA3	ENST00000484655	ENSG00000163170	-78.8	NA	NA
CUST_13566_PI448301858	0.0494436	0.375757	ENST00000618272	BORCS7	ENST00000339834	ENSG00000166275	-91	NA	NA
CUST_2657_PI448301858	0.00342664	0.488636	ENST00000566583	BORCS7	ENST00000339834	ENSG00000166275	-89.4	NA	NA
CUST_26694_PI448301858	0.0396641	2.72379	LINC01820:13	BORCS7	ENST00000339834	ENSG00000166275	-88.6	NA	NA
CUST_27573_PI448301858	0.00415654	2.08535	LINC01506:5	BORCS7	ENST00000339834	ENSG00000166275	-82.8	NA	NA
CUST_27612_PI448301858	0.0131835	2.16903	LINC01204:12	BORCS7	ENST00000339834	ENSG00000166275	-81.7	NA	NA
CUST_32649_PI448301858	0.0371373	0.432543	ENST00000580881	BORCS7	ENST00000339834	ENSG00000166275	-86.9	NA	NA
CUST_32761_PI448301858	0.0366079	0.397163	ENST00000665502	BORCS7	ENST00000339834	ENSG00000166275	-78.5	NA	NA
CUST_6354_PI448301858	0.00184851	0.283845	ENST00000500370	BORCS7	ENST00000339834	ENSG00000166275	-85.1	NA	NA
CUST_32649_PI448301858	0.0371373	0.432543	ENST00000580881	BORCS7-ASMT	ENST00000299353	ENSG00000270316	-80.7	NA	NA
CUST_6354_PI448301858	0.00184851	0.283845	ENST00000500370	BPNT1	ENST00000414869	ENSG00000162813	-86.3	NA	NA
CUST_6354_PI448301858	0.00184851	0.283845	ENST00000500370	BPNT1	ENST00000322067	ENSG00000162813	-86.3	NA	NA
CUST_6354_PI448301858	0.00184851	0.283845	ENST00000500370	BPNT1	ENST00000469520	ENSG00000162813	-86.3	NA	NA
CUST_6354_PI448301858	0.00184851	0.283845	ENST00000500370	BPNT1	ENST00000544404	ENSG00000162813	-86.3	NA	NA
CUST_26346_PI448301858	0.0178781	0.473288	LINC00639:10	BRAF	ENST00000646891	ENSG00000157764	-89	NA	NA
CUST_2657_PI448301858	0.00342664	0.488636	ENST00000566583	BRAF	ENST00000646334	ENSG00000157764	-82.6	NA	NA
CUST_27286_PI448301858	0.0352487	0.459288	LINC02202:17	BRAF	ENST00000646891	ENSG00000157764	-88.2	NA	NA
CUST_32761_PI448301858	0.0366079	0.397163	ENST00000665502	BRAF	ENST00000646891	ENSG00000157764	-87	NA	NA
CUST_521_PI448301858	0.0440756	0.43092	ENST00000617151	BRAF	ENST00000646891	ENSG00000157764	-97.8	NA	NA
CUST_7727_PI448301858	0.0452477	0.465582	ENST00000658492	BRAF	ENST00000646891	ENSG00000157764	-90.6	NA	NA
CUST_8399_PI448301858	0.00897852	2.00629	ENST00000572187	BRAF	ENST00000646891	ENSG00000157764	-89.4	NA	NA
CUST_20421_PI448301858	0.0187414	2.41095	ENST00000523336	BRCA1	ENST00000472490	ENSG00000012048	-85.1	NA	NA
CUST_25677_PI448301858	0.021112	2.01461	LINC02050:25	BRD3OS	ENST00000603928	ENSG00000235106	-84.6	NA	NA
CUST_7727_PI448301858	0.0452477	0.465582	ENST00000658492	BRD7	ENST00000401491	ENSG00000166164	-84.1	NA	NA
CUST_15174_PI448301858	0.0415233	0.458339	ENST00000457390	BRD8	ENST00000471437	ENSG00000112983	-84.2	NA	NA
CUST_30207_PI448301858	0.0226641	2.10441	ENST00000666396	BRI3	ENST00000491463	ENSG00000164713	-75.9	NA	NA
CUST_31407_PI448301858	0.0358692	2.109	ENST00000648376	BRI3	ENST00000485422	ENSG00000164713	-84.6	NA	NA
CUST_204_PI448301858	0.0350459	2.59892	ENST00000659069	BRI3BP	ENST00000341446	ENSG00000184992	-83.6	NA	NA
CUST_26346_PI448301858	0.0178781	0.473288	LINC00639:10	BRI3BP	ENST00000341446	ENSG00000184992	-89	NA	NA
CUST_7413_PI448301858	0.0119953	13.9718	ENST00000561762	BRI3BP	ENST00000341446	ENSG00000184992	-84.2	NA	NA
CUST_521_PI448301858	0.0440756	0.43092	ENST00000617151	BRI3BP	ENST00000341446	ENSG00000184992	-95.9	NA	NA
CUST_7727_PI448301858	0.0452477	0.465582	ENST00000658492	BRI3BP	ENST00000341446	ENSG00000184992	-89	NA	NA
CUST_3778_PI448301858	0.0328177	0.281646	ENST00000441790	BRICD5	ENST00000328540	ENSG00000182685	-79.8	NA	NA
CUST_10082_PI448301858	0.00720929	2.45593	ENST00000635954	BRIP1	ENST00000259008	ENSG00000136492	-86	NA	NA
CUST_30209_PI448301858	0.00815565	2.10533	ENST00000664183	BROX	ENST00000340934	ENSG00000162819	-88.1	NA	NA
CUST_30209_PI448301858	0.00815565	2.10533	ENST00000664183	BROX	ENST00000612948	ENSG00000162819	-88.1	NA	NA
CUST_30209_PI448301858	0.00815565	2.10533	ENST00000664183	BROX	ENST00000537020	ENSG00000162819	-88.1	NA	NA
CUST_30209_PI448301858	0.00815565	2.10533	ENST00000664183	BROX	ENST00000539697	ENSG00000162819	-88.1	NA	NA
CUST_27286_PI448301858	0.0352487	0.459288	LINC02202:17	BRWD1	ENST00000470108	ENSG00000185658	-82.5	NA	NA
CUST_24663_PI448301858	0.0416917	0.359982	LINC00482:2	BTBD19	ENST00000485668	ENSG00000222009	-77.2	NA	NA
CUST_26554_PI448301858	0.0433394	0.333871	LINC00482:6	BTBD19	ENST00000485668	ENSG00000222009	-77.2	NA	NA
CUST_27612_PI448301858	0.0131835	2.16903	LINC01204:12	BTBD7	ENST00000554644	ENSG00000011114	-85.4	NA	NA
CUST_32649_PI448301858	0.0371373	0.432543	ENST00000580881	BTBD7	ENST00000554644	ENSG00000011114	-86.6	NA	NA
CUST_32761_PI448301858	0.0366079	0.397163	ENST00000665502	BTBD7	ENST00000554644	ENSG00000011114	-84.9	NA	NA
CUST_8816_PI448301858	0.0259722	0.408956	ENST00000647436	BTBD7	ENST00000554644	ENSG00000011114	-83.6	NA	NA
CUST_15316_PI448301858	0.0238069	3.05162	ENST00000626183	BTN3A2	ENST00000377708	ENSG00000186470	-84.2	NA	NA
CUST_15316_PI448301858	0.0238069	3.05162	ENST00000626183	BTN3A2	ENST00000396934	ENSG00000186470	-84.2	NA	NA
CUST_15316_PI448301858	0.0238069	3.05162	ENST00000626183	BTN3A2	ENST00000508906	ENSG00000186470	-84.2	NA	NA
CUST_19034_PI448301858	0.0010719	0.345783	ENST00000670142	BTN3A2	ENST00000377708	ENSG00000186470	-90	NA	NA
CUST_19034_PI448301858	0.0010719	0.345783	ENST00000670142	BTN3A2	ENST00000508906	ENSG00000186470	-90	NA	NA
CUST_19034_PI448301858	0.0010719	0.345783	ENST00000670142	BTN3A2	ENST00000396934	ENSG00000186470	-90	NA	NA
CUST_26782_PI448301858	0.0146103	0.409916	TEX41:138	BTNL9	ENST00000512570	ENSG00000165810	-83.3	NA	NA
CUST_26784_PI448301858	0.0138081	0.429422	TEX41:140	BTNL9	ENST00000491209	ENSG00000165810	-83.4	NA	NA
CUST_26784_PI448301858	0.0138081	0.429422	TEX41:140	BTNL9	ENST00000512570	ENSG00000165810	-83.4	NA	NA
CUST_26786_PI448301858	0.00198055	0.340141	TEX41:142	BTNL9	ENST00000491209	ENSG00000165810	-83.4	NA	NA
CUST_26786_PI448301858	0.00198055	0.340141	TEX41:142	BTNL9	ENST00000512570	ENSG00000165810	-83.4	NA	NA
CUST_4343_PI448301858	0.0064198	0.348964	ENST00000629585	BTNL9	ENST00000512570	ENSG00000165810	-83.4	NA	NA
CUST_4343_PI448301858	0.0064198	0.348964	ENST00000629585	BTNL9	ENST00000491209	ENSG00000165810	-83.4	NA	NA
CUST_4356_PI448301858	0.00339084	0.350333	ENST00000628794	BTNL9	ENST00000491209	ENSG00000165810	-83.3	NA	NA
CUST_15174_PI448301858	0.0415233	0.458339	ENST00000457390	BUD23	ENST00000471215	ENSG00000071462	-89.1	NA	NA
CUST_26346_PI448301858	0.0178781	0.473288	LINC00639:10	BZW1	ENST00000409600	ENSG00000082153	-95.6	NA	NA
CUST_8399_PI448301858	0.00897852	2.00629	ENST00000572187	BZW1	ENST00000409600	ENSG00000082153	-87	NA	NA
CUST_521_PI448301858	0.0440756	0.43092	ENST00000617151	BZW1	ENST00000409600	ENSG00000082153	-96.3	NA	NA
CUST_7727_PI448301858	0.0452477	0.465582	ENST00000658492	BZW1	ENST00000409600	ENSG00000082153	-96.5	NA	NA
CUST_32761_PI448301858	0.0366079	0.397163	ENST00000665502	C11orf1	ENST00000260276	ENSG00000137720	-83.9	NA	NA
CUST_8816_PI448301858	0.0259722	0.408956	ENST00000647436	C11orf1	ENST00000260276	ENSG00000137720	-85.1	NA	NA
CUST_26346_PI448301858	0.0178781	0.473288	LINC00639:10	C12orf43	ENST00000502891	ENSG00000157895	-95.6	NA	NA
CUST_27612_PI448301858	0.0131835	2.16903	LINC01204:12	C12orf45	ENST00000622317	ENSG00000151131	-79	NA	NA
CUST_30207_PI448301858	0.0226641	2.10441	ENST00000666396	C12orf45	ENST00000552951	ENSG00000151131	-74.3	NA	NA
CUST_30209_PI448301858	0.00815565	2.10533	ENST00000664183	C12orf45	ENST00000552951	ENSG00000151131	-74.3	NA	NA
CUST_7727_PI448301858	0.0452477	0.465582	ENST00000658492	C12orf45	ENST00000552951	ENSG00000151131	-89.6	NA	NA
CUST_8816_PI448301858	0.0259722	0.408956	ENST00000647436	C12orf45	ENST00000622317	ENSG00000151131	-81.9	NA	NA
CUST_15174_PI448301858	0.0415233	0.458339	ENST00000457390	C12orf49	ENST00000261318	ENSG00000111412	-92.4	NA	NA
CUST_25677_PI448301858	0.021112	2.01461	LINC02050:25	C12orf49	ENST00000261318	ENSG00000111412	-82	NA	NA
CUST_26346_PI448301858	0.0178781	0.473288	LINC00639:10	C12orf49	ENST00000261318	ENSG00000111412	-95.2	NA	NA
CUST_2657_PI448301858	0.00342664	0.488636	ENST00000566583	C12orf49	ENST00000261318	ENSG00000111412	-79.9	NA	NA
CUST_26945_PI448301858	0.0199791	0.450704	LINC01315:9	C12orf49	ENST00000261318	ENSG00000111412	-79.7	NA	NA
CUST_30209_PI448301858	0.00815565	2.10533	ENST00000664183	C12orf49	ENST00000261318	ENSG00000111412	-83.2	NA	NA
CUST_7727_PI448301858	0.0452477	0.465582	ENST00000658492	C12orf49	ENST00000261318	ENSG00000111412	-96.5	NA	NA
CUST_15316_PI448301858	0.0238069	3.05162	ENST00000626183	C12orf65	ENST00000366329	ENSG00000130921	-86.6	NA	NA
CUST_15316_PI448301858	0.0238069	3.05162	ENST00000626183	C12orf65	ENST00000253233	ENSG00000130921	-86.6	NA	NA
CUST_15316_PI448301858	0.0238069	3.05162	ENST00000626183	C12orf65	ENST00000429587	ENSG00000130921	-86.6	NA	NA
CUST_10082_PI448301858	0.00720929	2.45593	ENST00000635954	C15orf40	ENST00000304177	ENSG00000169609	-83.8	NA	NA
CUST_204_PI448301858	0.0350459	2.59892	ENST00000659069	C15orf40	ENST00000304177	ENSG00000169609	-83.9	NA	NA
CUST_26346_PI448301858	0.0178781	0.473288	LINC00639:10	C15orf40	ENST00000304177	ENSG00000169609	-88.6	NA	NA
CUST_2657_PI448301858	0.00342664	0.488636	ENST00000566583	C15orf40	ENST00000304177	ENSG00000169609	-91.3	NA	NA
CUST_2657_PI448301858	0.00342664	0.488636	ENST00000566583	C15orf40	ENST00000565712	ENSG00000169609	-90.2	NA	NA
CUST_26945_PI448301858	0.0199791	0.450704	LINC01315:9	C15orf40	ENST00000304177	ENSG00000169609	-85	NA	NA
CUST_27286_PI448301858	0.0352487	0.459288	LINC02202:17	C15orf40	ENST00000304177	ENSG00000169609	-90	NA	NA
CUST_3022_PI448301858	0.018073	0.456884	ENST00000611079	C15orf40	ENST00000304177	ENSG00000169609	-73.8	NA	NA
CUST_32761_PI448301858	0.0366079	0.397163	ENST00000665502	C15orf40	ENST00000304177	ENSG00000169609	-87.4	NA	NA
CUST_7727_PI448301858	0.0452477	0.465582	ENST00000658492	C15orf40	ENST00000304177	ENSG00000169609	-92.4	NA	NA
CUST_6354_PI448301858	0.00184851	0.283845	ENST00000500370	C15orf40	ENST00000304177	ENSG00000169609	-55.8	NA	NA
CUST_8816_PI448301858	0.0259722	0.408956	ENST00000647436	C15orf40	ENST00000304177	ENSG00000169609	-83.6	NA	NA
CUST_9039_PI448301858	0.0224142	2.14944	ENST00000566929	C15orf40	ENST00000304177	ENSG00000169609	-87.9	NA	NA
CUST_3022_PI448301858	0.018073	0.456884	ENST00000611079	C16orf72	ENST00000574285	ENSG00000182831	-82.4	NA	NA
CUST_7413_PI448301858	0.0119953	13.9718	ENST00000561762	C16orf95	ENST00000562840	ENSG00000260456	-87.2	NA	NA
CUST_25677_PI448301858	0.021112	2.01461	LINC02050:25	C17orf113	ENST00000587304	ENSG00000267221	-85.3	NA	NA
CUST_26019_PI448301858	0.00737919	2.00946	LINC01776:19	C17orf113	ENST00000587304	ENSG00000267221	-82.3	NA	NA
CUST_26945_PI448301858	0.0199791	0.450704	LINC01315:9	C17orf113	ENST00000587304	ENSG00000267221	-89.2	NA	NA
CUST_27286_PI448301858	0.0352487	0.459288	LINC02202:17	C17orf113	ENST00000587304	ENSG00000267221	-89.9	NA	NA
CUST_15316_PI448301858	0.0238069	3.05162	ENST00000626183	C17orf75	ENST00000225805	ENSG00000108666	-88.5	NA	NA
CUST_19034_PI448301858	0.0010719	0.345783	ENST00000670142	C17orf75	ENST00000225805	ENSG00000108666	-87.4	NA	NA
CUST_20421_PI448301858	0.0187414	2.41095	ENST00000523336	C17orf75	ENST00000225805	ENSG00000108666	-85.5	NA	NA
CUST_26346_PI448301858	0.0178781	0.473288	LINC00639:10	C17orf75	ENST00000225805	ENSG00000108666	-79.6	NA	NA
CUST_3778_PI448301858	0.0328177	0.281646	ENST00000441790	C17orf75	ENST00000225805	ENSG00000108666	-86.3	NA	NA
CUST_27573_PI448301858	0.00415654	2.08535	LINC01506:5	C17orf75	ENST00000225805	ENSG00000108666	-90.3	NA	NA
CUST_31407_PI448301858	0.0358692	2.109	ENST00000648376	C17orf75	ENST00000225805	ENSG00000108666	-83.6	NA	NA
CUST_4947_PI448301858	0.0174857	2.45715	ENST00000552378	C17orf75	ENST00000225805	ENSG00000108666	-83.3	NA	NA
CUST_521_PI448301858	0.0440756	0.43092	ENST00000617151	C17orf75	ENST00000225805	ENSG00000108666	-85.1	NA	NA
CUST_589_PI448301858	0.00643555	2.45612	ENST00000567103	C17orf75	ENST00000225805	ENSG00000108666	-83.4	NA	NA
CUST_7413_PI448301858	0.0119953	13.9718	ENST00000561762	C17orf75	ENST00000225805	ENSG00000108666	-88.6	NA	NA
CUST_7727_PI448301858	0.0452477	0.465582	ENST00000658492	C17orf75	ENST00000225805	ENSG00000108666	-83	NA	NA
CUST_9039_PI448301858	0.0224142	2.14944	ENST00000566929	C17orf75	ENST00000225805	ENSG00000108666	-85.2	NA	NA
CUST_15174_PI448301858	0.0415233	0.458339	ENST00000457390	C19orf12	ENST00000614091	ENSG00000131943	-83.5	NA	NA
CUST_15174_PI448301858	0.0415233	0.458339	ENST00000457390	C19orf12	ENST00000623113	ENSG00000131943	-83.5	NA	NA
CUST_26346_PI448301858	0.0178781	0.473288	LINC00639:10	C19orf25	ENST00000588427	ENSG00000119559	-83.6	NA	NA
CUST_31407_PI448301858	0.0358692	2.109	ENST00000648376	C19orf44	ENST00000599550	ENSG00000105072	-88.3	NA	NA
CUST_2657_PI448301858	0.00342664	0.488636	ENST00000566583	C19orf47	ENST00000582783	ENSG00000160392	-83.8	NA	NA
CUST_32649_PI448301858	0.0371373	0.432543	ENST00000580881	C19orf47	ENST00000582783	ENSG00000160392	-84.4	NA	NA
CUST_28761_PI448301858	0.0325933	0.287672	ENST00000664470	C1orf112	ENST00000498289	ENSG00000000460	-88.5	NA	NA
CUST_28762_PI448301858	0.0179796	0.292992	ENST00000652910	C1orf112	ENST00000498289	ENSG00000000460	-79.7	NA	NA
CUST_28763_PI448301858	0.0376094	0.279082	ENST00000653604	C1orf112	ENST00000498289	ENSG00000000460	-88.5	NA	NA
CUST_28764_PI448301858	0.0131751	0.259041	ENST00000658964	C1orf112	ENST00000498289	ENSG00000000460	-79.7	NA	NA
CUST_28765_PI448301858	0.0180382	0.295431	ENST00000667916	C1orf112	ENST00000498289	ENSG00000000460	-88.5	NA	NA
CUST_32155_PI448301858	0.0021508	0.428959	ENST00000659591	C1orf112	ENST00000498289	ENSG00000000460	-88.5	NA	NA
CUST_32156_PI448301858	0.00110068	0.465767	ENST00000666989	C1orf112	ENST00000498289	ENSG00000000460	-88.5	NA	NA
CUST_3778_PI448301858	0.0328177	0.281646	ENST00000441790	C1orf112	ENST00000498289	ENSG00000000460	-88.5	NA	NA
CUST_25677_PI448301858	0.021112	2.01461	LINC02050:25	C1orf158	ENST00000614859	ENSG00000157330	-82.5	NA	NA
CUST_32761_PI448301858	0.0366079	0.397163	ENST00000665502	C1orf174	ENST00000474140	ENSG00000198912	-80.5	NA	NA
CUST_32761_PI448301858	0.0366079	0.397163	ENST00000665502	C1orf174	ENST00000486765	ENSG00000198912	-80.5	NA	NA
CUST_32761_PI448301858	0.0366079	0.397163	ENST00000665502	C1orf174	ENST00000361605	ENSG00000198912	-80.5	NA	NA
CUST_27286_PI448301858	0.0352487	0.459288	LINC02202:17	C1orf210	ENST00000523677	ENSG00000253313	-87.9	NA	NA
CUST_19034_PI448301858	0.0010719	0.345783	ENST00000670142	C1orf50	ENST00000372525	ENSG00000164008	-88.2	NA	NA
CUST_24663_PI448301858	0.0416917	0.359982	LINC00482:2	C1orf61	ENST00000488498	ENSG00000125462	-80.6	NA	NA
CUST_25677_PI448301858	0.021112	2.01461	LINC02050:25	C1orf61	ENST00000488498	ENSG00000125462	-85.6	NA	NA
CUST_26019_PI448301858	0.00737919	2.00946	LINC01776:19	C1orf61	ENST00000488498	ENSG00000125462	-84.2	NA	NA
CUST_26554_PI448301858	0.0433394	0.333871	LINC00482:6	C1orf61	ENST00000488498	ENSG00000125462	-80.6	NA	NA
CUST_26945_PI448301858	0.0199791	0.450704	LINC01315:9	C1orf61	ENST00000488498	ENSG00000125462	-92.9	NA	NA
CUST_9039_PI448301858	0.0224142	2.14944	ENST00000566929	C1orf61	ENST00000488498	ENSG00000125462	-86.4	NA	NA
CUST_27286_PI448301858	0.0352487	0.459288	LINC02202:17	C1QTNF6	ENST00000337843	ENSG00000133466	-83.8	NA	NA
CUST_27286_PI448301858	0.0352487	0.459288	LINC02202:17	C1QTNF6	ENST00000493023	ENSG00000133466	-83.8	NA	NA
CUST_20421_PI448301858	0.0187414	2.41095	ENST00000523336	C1RL	ENST00000266542	ENSG00000139178	-86.2	NA	NA
CUST_26694_PI448301858	0.0396641	2.72379	LINC01820:13	C1RL	ENST00000266542	ENSG00000139178	-87.4	NA	NA
CUST_2657_PI448301858	0.00342664	0.488636	ENST00000566583	C2CD2L	ENST00000525598	ENSG00000172375	-81.2	NA	NA
CUST_4947_PI448301858	0.0174857	2.45715	ENST00000552378	C2orf49	ENST00000258457	ENSG00000135974	-83.6	NA	NA
CUST_8816_PI448301858	0.0259722	0.408956	ENST00000647436	C2orf49	ENST00000258457	ENSG00000135974	-77.5	NA	NA
CUST_13566_PI448301858	0.0494436	0.375757	ENST00000618272	C2orf68	ENST00000409734	ENSG00000168887	-93.2	NA	NA
CUST_15316_PI448301858	0.0238069	3.05162	ENST00000626183	C2orf68	ENST00000409734	ENSG00000168887	-88.5	NA	NA
CUST_19034_PI448301858	0.0010719	0.345783	ENST00000670142	C2orf68	ENST00000409734	ENSG00000168887	-89.7	NA	NA
CUST_27573_PI448301858	0.00415654	2.08535	LINC01506:5	C2orf68	ENST00000409734	ENSG00000168887	-94.5	NA	NA
CUST_20421_PI448301858	0.0187414	2.41095	ENST00000523336	C2orf68	ENST00000409734	ENSG00000168887	-81.9	NA	NA
CUST_26694_PI448301858	0.0396641	2.72379	LINC01820:13	C2orf68	ENST00000409734	ENSG00000168887	-88.3	NA	NA
CUST_26945_PI448301858	0.0199791	0.450704	LINC01315:9	C2orf68	ENST00000409734	ENSG00000168887	-82	NA	NA
CUST_32761_PI448301858	0.0366079	0.397163	ENST00000665502	C2orf68	ENST00000409734	ENSG00000168887	-90.7	NA	NA
CUST_589_PI448301858	0.00643555	2.45612	ENST00000567103	C2orf68	ENST00000409734	ENSG00000168887	-87	NA	NA
CUST_7413_PI448301858	0.0119953	13.9718	ENST00000561762	C2orf68	ENST00000409734	ENSG00000168887	-90.6	NA	NA
CUST_25677_PI448301858	0.021112	2.01461	LINC02050:25	C3	ENST00000600744	ENSG00000125730	-82	NA	NA
CUST_30207_PI448301858	0.0226641	2.10441	ENST00000666396	C3	ENST00000600744	ENSG00000125730	-75.3	NA	NA
CUST_30209_PI448301858	0.00815565	2.10533	ENST00000664183	C3	ENST00000600744	ENSG00000125730	-85.6	NA	NA
CUST_3022_PI448301858	0.018073	0.456884	ENST00000611079	C3orf33	ENST00000534941	ENSG00000174928	-86	NA	NA
CUST_3022_PI448301858	0.018073	0.456884	ENST00000611079	C3orf33	ENST00000340171	ENSG00000174928	-86	NA	NA
CUST_3022_PI448301858	0.018073	0.456884	ENST00000611079	C3orf33	ENST00000482061	ENSG00000174928	-86	NA	NA
CUST_8399_PI448301858	0.00897852	2.00629	ENST00000572187	C3orf70	ENST00000335012	ENSG00000187068	-84.4	NA	NA
CUST_7727_PI448301858	0.0452477	0.465582	ENST00000658492	C4orf36	ENST00000462714	ENSG00000163633	-81.6	NA	NA
CUST_10082_PI448301858	0.00720929	2.45593	ENST00000635954	C5AR2	ENST00000595464	ENSG00000134830	-83.5	NA	NA
CUST_26346_PI448301858	0.0178781	0.473288	LINC00639:10	C5AR2	ENST00000595464	ENSG00000134830	-93.4	NA	NA
CUST_26782_PI448301858	0.0146103	0.409916	TEX41:138	C5AR2	ENST00000595464	ENSG00000134830	-81.9	NA	NA
CUST_26784_PI448301858	0.0138081	0.429422	TEX41:140	C5AR2	ENST00000595464	ENSG00000134830	-81.9	NA	NA
CUST_26786_PI448301858	0.00198055	0.340141	TEX41:142	C5AR2	ENST00000595464	ENSG00000134830	-81.9	NA	NA
CUST_26945_PI448301858	0.0199791	0.450704	LINC01315:9	C5AR2	ENST00000595464	ENSG00000134830	-85.4	NA	NA
CUST_30207_PI448301858	0.0226641	2.10441	ENST00000666396	C5AR2	ENST00000595464	ENSG00000134830	-77.7	NA	NA
CUST_3022_PI448301858	0.018073	0.456884	ENST00000611079	C5AR2	ENST00000595464	ENSG00000134830	-72.6	NA	NA
CUST_8399_PI448301858	0.00897852	2.00629	ENST00000572187	C5AR2	ENST00000595464	ENSG00000134830	-83.5	NA	NA
CUST_4343_PI448301858	0.0064198	0.348964	ENST00000629585	C5AR2	ENST00000595464	ENSG00000134830	-81.9	NA	NA
CUST_4356_PI448301858	0.00339084	0.350333	ENST00000628794	C5AR2	ENST00000595464	ENSG00000134830	-81.9	NA	NA
CUST_7413_PI448301858	0.0119953	13.9718	ENST00000561762	C5AR2	ENST00000595464	ENSG00000134830	-83.9	NA	NA
CUST_7727_PI448301858	0.0452477	0.465582	ENST00000658492	C5AR2	ENST00000595464	ENSG00000134830	-94.4	NA	NA
CUST_29139_PI448301858	0.0120641	2.68493	ENST00000671515	C5orf22	ENST00000504866	ENSG00000082213	-70.8	NA	NA
CUST_27286_PI448301858	0.0352487	0.459288	LINC02202:17	C6orf132	ENST00000356542	ENSG00000188112	-88.8	0.019304	0.496821
CUST_25677_PI448301858	0.021112	2.01461	LINC02050:25	C6orf141	ENST00000414696	ENSG00000197261	-83.9	NA	NA
CUST_20421_PI448301858	0.0187414	2.41095	ENST00000523336	C8orf34	ENST00000325233	ENSG00000165084	-76.9	NA	NA
CUST_27612_PI448301858	0.0131835	2.16903	LINC01204:12	C8orf34	ENST00000325233	ENSG00000165084	-74.3	NA	NA
CUST_2657_PI448301858	0.00342664	0.488636	ENST00000566583	C8orf86	ENST00000648149	ENSG00000196166	-80.9	NA	NA
CUST_2657_PI448301858	0.00342664	0.488636	ENST00000566583	C8orf86	ENST00000437935	ENSG00000196166	-80.9	NA	NA
CUST_2657_PI448301858	0.00342664	0.488636	ENST00000566583	C8orf86	ENST00000358138	ENSG00000196166	-80.9	NA	NA
CUST_2657_PI448301858	0.00342664	0.488636	ENST00000566583	C8orf86	ENST00000649111	ENSG00000196166	-80.9	NA	NA
CUST_8816_PI448301858	0.0259722	0.408956	ENST00000647436	C9orf78	ENST00000372447	ENSG00000136819	-88.8	NA	NA
CUST_15174_PI448301858	0.0415233	0.458339	ENST00000457390	CA14	ENST00000582010	ENSG00000118298	-85.9	NA	NA
CUST_26019_PI448301858	0.00737919	2.00946	LINC01776:19	CA14	ENST00000582010	ENSG00000118298	-83.5	NA	NA
CUST_20421_PI448301858	0.0187414	2.41095	ENST00000523336	CA5A	ENST00000309893	ENSG00000174990	-77.2	NA	NA
CUST_25677_PI448301858	0.021112	2.01461	LINC02050:25	CA5A	ENST00000309893	ENSG00000174990	-79.3	NA	NA
CUST_26019_PI448301858	0.00737919	2.00946	LINC01776:19	CA5A	ENST00000309893	ENSG00000174990	-83.8	NA	NA
CUST_2657_PI448301858	0.00342664	0.488636	ENST00000566583	CA5A	ENST00000309893	ENSG00000174990	-90.3	NA	NA
CUST_26782_PI448301858	0.0146103	0.409916	TEX41:138	CA5A	ENST00000309893	ENSG00000174990	-82.5	NA	NA
CUST_26784_PI448301858	0.0138081	0.429422	TEX41:140	CA5A	ENST00000309893	ENSG00000174990	-82.5	NA	NA
CUST_26786_PI448301858	0.00198055	0.340141	TEX41:142	CA5A	ENST00000309893	ENSG00000174990	-82.5	NA	NA
CUST_3022_PI448301858	0.018073	0.456884	ENST00000611079	CA5A	ENST00000309893	ENSG00000174990	-84.4	NA	NA
CUST_32485_PI448301858	0.0142888	2.07578	ENST00000656199	CA5A	ENST00000309893	ENSG00000174990	-92.9	NA	NA
CUST_4343_PI448301858	0.0064198	0.348964	ENST00000629585	CA5A	ENST00000309893	ENSG00000174990	-82.5	NA	NA
CUST_4356_PI448301858	0.00339084	0.350333	ENST00000628794	CA5A	ENST00000309893	ENSG00000174990	-82.5	NA	NA
CUST_1009_PI448301858	0.0491277	0.401054	ENST00000505522	CA5B	ENST00000318636	ENSG00000169239	-82.1	NA	NA
CUST_15174_PI448301858	0.0415233	0.458339	ENST00000457390	CA5B	ENST00000318636	ENSG00000169239	-87.6	NA	NA
CUST_25677_PI448301858	0.021112	2.01461	LINC02050:25	CA5B	ENST00000318636	ENSG00000169239	-79.5	NA	NA
CUST_2657_PI448301858	0.00342664	0.488636	ENST00000566583	CA5B	ENST00000318636	ENSG00000169239	-83.5	NA	NA
CUST_26945_PI448301858	0.0199791	0.450704	LINC01315:9	CA5B	ENST00000318636	ENSG00000169239	-87	NA	NA
CUST_27286_PI448301858	0.0352487	0.459288	LINC02202:17	CA5B	ENST00000318636	ENSG00000169239	-86.6	NA	NA
CUST_31407_PI448301858	0.0358692	2.109	ENST00000648376	CA5B	ENST00000318636	ENSG00000169239	-88.6	NA	NA
CUST_32485_PI448301858	0.0142888	2.07578	ENST00000656199	CA5B	ENST00000318636	ENSG00000169239	-81.2	NA	NA
CUST_32649_PI448301858	0.0371373	0.432543	ENST00000580881	CA5B	ENST00000318636	ENSG00000169239	-84.9	NA	NA
CUST_32761_PI448301858	0.0366079	0.397163	ENST00000665502	CA5B	ENST00000318636	ENSG00000169239	-84.9	NA	NA
CUST_4947_PI448301858	0.0174857	2.45715	ENST00000552378	CA5B	ENST00000318636	ENSG00000169239	-78.9	NA	NA
CUST_8399_PI448301858	0.00897852	2.00629	ENST00000572187	CA5B	ENST00000318636	ENSG00000169239	-89.4	NA	NA
CUST_6661_PI448301858	0.00573898	2.20355	ENST00000489011	CABYR	ENST00000577705	ENSG00000154040	-85.6	0.0453724	0.405341
CUST_13566_PI448301858	0.0494436	0.375757	ENST00000618272	CACNA1A	ENST00000637952	ENSG00000141837	-86.7	NA	NA
CUST_13566_PI448301858	0.0494436	0.375757	ENST00000618272	CACNA1A	ENST00000636966	ENSG00000141837	-86.7	NA	NA
CUST_26694_PI448301858	0.0396641	2.72379	LINC01820:13	CACNA1A	ENST00000637952	ENSG00000141837	-88.4	NA	NA
CUST_27612_PI448301858	0.0131835	2.16903	LINC01204:12	CACNA1A	ENST00000637168	ENSG00000141837	-76.3	NA	NA
CUST_32156_PI448301858	0.00110068	0.465767	ENST00000666989	CACNA1A	ENST00000637485	ENSG00000141837	-72.9	NA	NA
CUST_26782_PI448301858	0.0146103	0.409916	TEX41:138	CACNA1D	ENST00000636581	ENSG00000157388	-86	NA	NA
CUST_26784_PI448301858	0.0138081	0.429422	TEX41:140	CACNA1D	ENST00000636581	ENSG00000157388	-86	NA	NA
CUST_26786_PI448301858	0.00198055	0.340141	TEX41:142	CACNA1D	ENST00000636581	ENSG00000157388	-86	NA	NA
CUST_27612_PI448301858	0.0131835	2.16903	LINC01204:12	CACNA1D	ENST00000498251	ENSG00000157388	-78.6	NA	NA
CUST_32156_PI448301858	0.00110068	0.465767	ENST00000666989	CACNA1D	ENST00000498251	ENSG00000157388	-81.7	NA	NA
CUST_4343_PI448301858	0.0064198	0.348964	ENST00000629585	CACNA1D	ENST00000636581	ENSG00000157388	-85.3	NA	NA
CUST_4356_PI448301858	0.00339084	0.350333	ENST00000628794	CACNA1D	ENST00000636581	ENSG00000157388	-85.3	NA	NA
CUST_2657_PI448301858	0.00342664	0.488636	ENST00000566583	CACNB2	ENST00000617363	ENSG00000165995	-88.9	NA	NA
CUST_2657_PI448301858	0.00342664	0.488636	ENST00000566583	CACNB2	ENST00000324631	ENSG00000165995	-88.9	NA	NA
CUST_2657_PI448301858	0.00342664	0.488636	ENST00000566583	CACNB2	ENST00000612134	ENSG00000165995	-88.9	NA	NA
CUST_2657_PI448301858	0.00342664	0.488636	ENST00000566583	CACNB2	ENST00000396576	ENSG00000165995	-88.9	NA	NA
CUST_2657_PI448301858	0.00342664	0.488636	ENST00000566583	CACNB2	ENST00000615785	ENSG00000165995	-88.9	NA	NA
CUST_32156_PI448301858	0.00110068	0.465767	ENST00000666989	CACNB2	ENST00000324631	ENSG00000165995	-81	NA	NA
CUST_32156_PI448301858	0.00110068	0.465767	ENST00000666989	CACNB2	ENST00000612134	ENSG00000165995	-81	NA	NA
CUST_32156_PI448301858	0.00110068	0.465767	ENST00000666989	CACNB2	ENST00000396576	ENSG00000165995	-81	NA	NA
CUST_32156_PI448301858	0.00110068	0.465767	ENST00000666989	CACNB2	ENST00000615785	ENSG00000165995	-81	NA	NA
CUST_32156_PI448301858	0.00110068	0.465767	ENST00000666989	CACNB2	ENST00000617363	ENSG00000165995	-81	NA	NA
CUST_31407_PI448301858	0.0358692	2.109	ENST00000648376	CACNB4	ENST00000475848	ENSG00000182389	-88.6	NA	NA
CUST_8816_PI448301858	0.0259722	0.408956	ENST00000647436	CACNB4	ENST00000636947	ENSG00000182389	-83.6	NA	NA
CUST_8816_PI448301858	0.0259722	0.408956	ENST00000647436	CACNB4	ENST00000637884	ENSG00000182389	-83.6	NA	NA
CUST_6354_PI448301858	0.00184851	0.283845	ENST00000500370	CACNG8	ENST00000270458	ENSG00000142408	-88.2	NA	NA
CUST_15174_PI448301858	0.0415233	0.458339	ENST00000457390	CACUL1	ENST00000369151	ENSG00000151893	-88.5	NA	NA
CUST_32485_PI448301858	0.0142888	2.07578	ENST00000656199	CALCOCO2	ENST00000510356	ENSG00000136436	-88.8	NA	NA
CUST_8816_PI448301858	0.0259722	0.408956	ENST00000647436	CALM2	ENST00000482532	ENSG00000143933	-84.8	NA	NA
CUST_31407_PI448301858	0.0358692	2.109	ENST00000648376	CAMK1	ENST00000496534	ENSG00000134072	-80.6	NA	NA
CUST_15316_PI448301858	0.0238069	3.05162	ENST00000626183	CAMK1D	ENST00000615792	ENSG00000183049	-91.2	NA	NA
CUST_15316_PI448301858	0.0238069	3.05162	ENST00000626183	CAMK1D	ENST00000619168	ENSG00000183049	-91.2	NA	NA
CUST_20421_PI448301858	0.0187414	2.41095	ENST00000523336	CAMK1D	ENST00000619168	ENSG00000183049	-80.2	NA	NA
CUST_3778_PI448301858	0.0328177	0.281646	ENST00000441790	CAMK1D	ENST00000619168	ENSG00000183049	-85.2	NA	NA
CUST_4343_PI448301858	0.0064198	0.348964	ENST00000629585	CAMK1D	ENST00000619168	ENSG00000183049	-84.8	NA	NA
CUST_4356_PI448301858	0.00339084	0.350333	ENST00000628794	CAMK1D	ENST00000619168	ENSG00000183049	-84.8	NA	NA
CUST_19034_PI448301858	0.0010719	0.345783	ENST00000670142	CAMK2G	ENST00000477205	ENSG00000148660	-89.1	NA	NA
CUST_589_PI448301858	0.00643555	2.45612	ENST00000567103	CAMK2G	ENST00000477205	ENSG00000148660	-83	NA	NA
CUST_27612_PI448301858	0.0131835	2.16903	LINC01204:12	CAMKK1	ENST00000573483	ENSG00000004660	-81.7	NA	NA
CUST_32156_PI448301858	0.00110068	0.465767	ENST00000666989	CAMKK1	ENST00000573483	ENSG00000004660	-81.8	NA	NA
CUST_30207_PI448301858	0.0226641	2.10441	ENST00000666396	CAMLG	ENST00000297156	ENSG00000164615	-78.9	NA	NA
CUST_30209_PI448301858	0.00815565	2.10533	ENST00000664183	CAMLG	ENST00000297156	ENSG00000164615	-89.1	NA	NA
CUST_3022_PI448301858	0.018073	0.456884	ENST00000611079	CAMLG	ENST00000297156	ENSG00000164615	-76.8	NA	NA
CUST_32485_PI448301858	0.0142888	2.07578	ENST00000656199	CAND1	ENST00000545606	ENSG00000111530	-76.5	NA	NA
CUST_30207_PI448301858	0.0226641	2.10441	ENST00000666396	CAPN2	ENST00000474026	ENSG00000162909	-75.6	NA	NA
CUST_25677_PI448301858	0.021112	2.01461	LINC02050:25	CAPS	ENST00000588776	ENSG00000105519	-77.3	NA	NA
CUST_32485_PI448301858	0.0142888	2.07578	ENST00000656199	CAPS	ENST00000588776	ENSG00000105519	-86.5	NA	NA
CUST_15316_PI448301858	0.0238069	3.05162	ENST00000626183	CAPZA2	ENST00000361183	ENSG00000198898	-88.8	NA	NA
CUST_20421_PI448301858	0.0187414	2.41095	ENST00000523336	CAPZA2	ENST00000361183	ENSG00000198898	-91.9	NA	NA
CUST_26694_PI448301858	0.0396641	2.72379	LINC01820:13	CAPZA2	ENST00000361183	ENSG00000198898	-88.6	NA	NA
CUST_32649_PI448301858	0.0371373	0.432543	ENST00000580881	CARD14	ENST00000575666	ENSG00000141527	-85.5	NA	NA
CUST_7727_PI448301858	0.0452477	0.465582	ENST00000658492	CARD19	ENST00000488630	ENSG00000165233	-95	NA	NA
CUST_15174_PI448301858	0.0415233	0.458339	ENST00000457390	CARD8	ENST00000518622	ENSG00000105483	-85.8	NA	NA
CUST_15174_PI448301858	0.0415233	0.458339	ENST00000457390	CARD8	ENST00000447740	ENSG00000105483	-85.8	NA	NA
CUST_15174_PI448301858	0.0415233	0.458339	ENST00000457390	CARD8	ENST00000391898	ENSG00000105483	-85.8	NA	NA
CUST_204_PI448301858	0.0350459	2.59892	ENST00000659069	CARF	ENST00000444724	ENSG00000138380	-90.2	NA	NA
CUST_27612_PI448301858	0.0131835	2.16903	LINC01204:12	CARF	ENST00000320443	ENSG00000138380	-81.7	NA	NA
CUST_27612_PI448301858	0.0131835	2.16903	LINC01204:12	CARF	ENST00000402905	ENSG00000138380	-81.7	NA	NA
CUST_7413_PI448301858	0.0119953	13.9718	ENST00000561762	CARF	ENST00000444724	ENSG00000138380	-94.5	NA	NA
CUST_9039_PI448301858	0.0224142	2.14944	ENST00000566929	CARF	ENST00000320443	ENSG00000138380	-84.1	NA	NA
CUST_9039_PI448301858	0.0224142	2.14944	ENST00000566929	CARF	ENST00000402905	ENSG00000138380	-84.1	NA	NA
CUST_19034_PI448301858	0.0010719	0.345783	ENST00000670142	CARHSP1	ENST00000563815	ENSG00000153048	-90	NA	NA
CUST_7413_PI448301858	0.0119953	13.9718	ENST00000561762	CARHSP1	ENST00000563815	ENSG00000153048	-92.6	NA	NA
CUST_3022_PI448301858	0.018073	0.456884	ENST00000611079	CARS1	ENST00000526890	ENSG00000110619	-90.5	NA	NA
CUST_32485_PI448301858	0.0142888	2.07578	ENST00000656199	CARS1	ENST00000466442	ENSG00000110619	-75.6	NA	NA
CUST_32485_PI448301858	0.0142888	2.07578	ENST00000656199	CARS1	ENST00000470221	ENSG00000110619	-75.6	NA	NA
CUST_2657_PI448301858	0.00342664	0.488636	ENST00000566583	CASK	ENST00000642361	ENSG00000147044	-85.3	NA	NA
CUST_27612_PI448301858	0.0131835	2.16903	LINC01204:12	CASK	ENST00000642361	ENSG00000147044	-76.8	NA	NA
CUST_32649_PI448301858	0.0371373	0.432543	ENST00000580881	CASK	ENST00000642361	ENSG00000147044	-89.6	NA	NA
CUST_4947_PI448301858	0.0174857	2.45715	ENST00000552378	CASK	ENST00000642361	ENSG00000147044	-86.7	NA	NA
CUST_521_PI448301858	0.0440756	0.43092	ENST00000617151	CASK	ENST00000643853	ENSG00000147044	-89.5	NA	NA
CUST_7727_PI448301858	0.0452477	0.465582	ENST00000658492	CASK	ENST00000643853	ENSG00000147044	-86.5	NA	NA
CUST_8399_PI448301858	0.00897852	2.00629	ENST00000572187	CASK	ENST00000643853	ENSG00000147044	-80.5	NA	NA
CUST_521_PI448301858	0.0440756	0.43092	ENST00000617151	CASP2	ENST00000619992	ENSG00000106144	-91.8	NA	NA
CUST_521_PI448301858	0.0440756	0.43092	ENST00000617151	CASP2	ENST00000472067	ENSG00000106144	-91.8	NA	NA
CUST_521_PI448301858	0.0440756	0.43092	ENST00000617151	CASP2	ENST00000310447	ENSG00000106144	-91.8	NA	NA
CUST_8399_PI448301858	0.00897852	2.00629	ENST00000572187	CASP2	ENST00000310447	ENSG00000106144	-80.5	NA	NA
CUST_7727_PI448301858	0.0452477	0.465582	ENST00000658492	CASP2	ENST00000619992	ENSG00000106144	-90.8	NA	NA
CUST_7727_PI448301858	0.0452477	0.465582	ENST00000658492	CASP2	ENST00000472067	ENSG00000106144	-90.8	NA	NA
CUST_7727_PI448301858	0.0452477	0.465582	ENST00000658492	CASP2	ENST00000310447	ENSG00000106144	-90.8	NA	NA
CUST_8399_PI448301858	0.00897852	2.00629	ENST00000572187	CASP2	ENST00000472067	ENSG00000106144	-80.5	NA	NA
CUST_8399_PI448301858	0.00897852	2.00629	ENST00000572187	CASP2	ENST00000619992	ENSG00000106144	-80.5	NA	NA
CUST_27612_PI448301858	0.0131835	2.16903	LINC01204:12	CASP6	ENST00000507550	ENSG00000138794	-82.3	NA	NA
CUST_27612_PI448301858	0.0131835	2.16903	LINC01204:12	CASP6	ENST00000352981	ENSG00000138794	-82.3	NA	NA
CUST_27612_PI448301858	0.0131835	2.16903	LINC01204:12	CASP6	ENST00000265164	ENSG00000138794	-82.3	NA	NA
CUST_15174_PI448301858	0.0415233	0.458339	ENST00000457390	CASP8	ENST00000358485	ENSG00000064012	-92.8	NA	NA
CUST_15174_PI448301858	0.0415233	0.458339	ENST00000457390	CASP8	ENST00000323492	ENSG00000064012	-92.8	NA	NA
CUST_15174_PI448301858	0.0415233	0.458339	ENST00000457390	CASP8	ENST00000444430	ENSG00000064012	-92.8	NA	NA
CUST_15174_PI448301858	0.0415233	0.458339	ENST00000457390	CASP8	ENST00000264274	ENSG00000064012	-92.8	NA	NA
CUST_24663_PI448301858	0.0416917	0.359982	LINC00482:2	CASP8	ENST00000392266	ENSG00000064012	-72.4	NA	NA
CUST_26554_PI448301858	0.0433394	0.333871	LINC00482:6	CASP8	ENST00000392266	ENSG00000064012	-72.4	NA	NA
CUST_521_PI448301858	0.0440756	0.43092	ENST00000617151	CASP8	ENST00000323492	ENSG00000064012	-92.4	NA	NA
CUST_521_PI448301858	0.0440756	0.43092	ENST00000617151	CASP8	ENST00000264274	ENSG00000064012	-92.4	NA	NA
CUST_521_PI448301858	0.0440756	0.43092	ENST00000617151	CASP8	ENST00000358485	ENSG00000064012	-92.4	NA	NA
CUST_521_PI448301858	0.0440756	0.43092	ENST00000617151	CASP8	ENST00000444430	ENSG00000064012	-92.4	NA	NA
CUST_8399_PI448301858	0.00897852	2.00629	ENST00000572187	CASP8	ENST00000323492	ENSG00000064012	-89.2	NA	NA
CUST_8399_PI448301858	0.00897852	2.00629	ENST00000572187	CASP8	ENST00000358485	ENSG00000064012	-89.2	NA	NA
CUST_8399_PI448301858	0.00897852	2.00629	ENST00000572187	CASP8	ENST00000444430	ENSG00000064012	-89.2	NA	NA
CUST_8399_PI448301858	0.00897852	2.00629	ENST00000572187	CASP8	ENST00000264274	ENSG00000064012	-89.2	NA	NA
CUST_7727_PI448301858	0.0452477	0.465582	ENST00000658492	CASR	ENST00000639785	ENSG00000036828	-88.3	NA	NA
CUST_26346_PI448301858	0.0178781	0.473288	LINC00639:10	CAST	ENST00000504532	ENSG00000153113	-89	NA	NA
CUST_29895_PI448301858	0.0472896	0.416105	ENST00000654540	CATSPER2	ENST00000396879	ENSG00000166762	-67.5	NA	NA
CUST_24663_PI448301858	0.0416917	0.359982	LINC00482:2	CATSPERG	ENST00000492088	ENSG00000099338	-75.3	NA	NA
CUST_26554_PI448301858	0.0433394	0.333871	LINC00482:6	CATSPERG	ENST00000492088	ENSG00000099338	-75.3	NA	NA
CUST_31407_PI448301858	0.0358692	2.109	ENST00000648376	CATSPERG	ENST00000467739	ENSG00000099338	-81.9	NA	NA
CUST_26694_PI448301858	0.0396641	2.72379	LINC01820:13	CAV2	ENST00000222693	ENSG00000105971	-83.9	NA	NA
CUST_15316_PI448301858	0.0238069	3.05162	ENST00000626183	CBFA2T2	ENST00000543126	ENSG00000078699	-84.2	NA	NA
CUST_19034_PI448301858	0.0010719	0.345783	ENST00000670142	CBFA2T2	ENST00000543126	ENSG00000078699	-85	NA	NA
CUST_25677_PI448301858	0.021112	2.01461	LINC02050:25	CBFA2T2	ENST00000492345	ENSG00000078699	-88.3	NA	NA
CUST_25677_PI448301858	0.021112	2.01461	LINC02050:25	CBFA2T2	ENST00000359606	ENSG00000078699	-88.3	NA	NA
CUST_25677_PI448301858	0.021112	2.01461	LINC02050:25	CBFA2T2	ENST00000346541	ENSG00000078699	-88.3	NA	NA
CUST_25677_PI448301858	0.021112	2.01461	LINC02050:25	CBFA2T2	ENST00000543126	ENSG00000078699	-88.3	NA	NA
CUST_25677_PI448301858	0.021112	2.01461	LINC02050:25	CBFA2T2	ENST00000375279	ENSG00000078699	-88.3	NA	NA
CUST_25677_PI448301858	0.021112	2.01461	LINC02050:25	CBFA2T2	ENST00000397800	ENSG00000078699	-88.3	NA	NA
CUST_27573_PI448301858	0.00415654	2.08535	LINC01506:5	CBFA2T2	ENST00000543126	ENSG00000078699	-90.3	NA	NA
CUST_32649_PI448301858	0.0371373	0.432543	ENST00000580881	CBFA2T2	ENST00000543126	ENSG00000078699	-90.2	NA	NA
CUST_521_PI448301858	0.0440756	0.43092	ENST00000617151	CBFA2T2	ENST00000543126	ENSG00000078699	-85.8	NA	NA
CUST_29139_PI448301858	0.0120641	2.68493	ENST00000671515	CBLB	ENST00000643403	ENSG00000114423	-77.9	NA	NA
CUST_204_PI448301858	0.0350459	2.59892	ENST00000659069	CBWD1	ENST00000618061	ENSG00000172785	-88	NA	NA
CUST_20421_PI448301858	0.0187414	2.41095	ENST00000523336	CBWD1	ENST00000618061	ENSG00000172785	-83.6	NA	NA
CUST_27573_PI448301858	0.00415654	2.08535	LINC01506:5	CBWD1	ENST00000618061	ENSG00000172785	-90.3	NA	NA
CUST_7413_PI448301858	0.0119953	13.9718	ENST00000561762	CBWD1	ENST00000618061	ENSG00000172785	-89.8	NA	NA
CUST_13566_PI448301858	0.0494436	0.375757	ENST00000618272	CBWD3	ENST00000469687	ENSG00000196873	-85.1	NA	NA
CUST_20421_PI448301858	0.0187414	2.41095	ENST00000523336	CBWD5	ENST00000468198	ENSG00000147996	-83.6	NA	NA
CUST_27573_PI448301858	0.00415654	2.08535	LINC01506:5	CBWD5	ENST00000468198	ENSG00000147996	-90.5	NA	NA
CUST_521_PI448301858	0.0440756	0.43092	ENST00000617151	CBX5	ENST00000209875	ENSG00000094916	-92.5	NA	NA
CUST_7727_PI448301858	0.0452477	0.465582	ENST00000658492	CBX5	ENST00000209875	ENSG00000094916	-90.1	NA	NA
CUST_15316_PI448301858	0.0238069	3.05162	ENST00000626183	CC2D1A	ENST00000589138	ENSG00000132024	-86.5	NA	NA
CUST_15174_PI448301858	0.0415233	0.458339	ENST00000457390	CC2D1B	ENST00000371586	ENSG00000154222	-84.3	NA	NA
CUST_32156_PI448301858	0.00110068	0.465767	ENST00000666989	CC2D2A	ENST00000515124	ENSG00000048342	-77.2	NA	NA
CUST_8816_PI448301858	0.0259722	0.408956	ENST00000647436	CC2D2A	ENST00000511544	ENSG00000048342	-81	NA	NA
CUST_8816_PI448301858	0.0259722	0.408956	ENST00000647436	CC2D2A	ENST00000515124	ENSG00000048342	-81	NA	NA
CUST_8816_PI448301858	0.0259722	0.408956	ENST00000647436	CC2D2A	ENST00000438599	ENSG00000048342	-81	NA	NA
CUST_2657_PI448301858	0.00342664	0.488636	ENST00000566583	CCAR1	ENST00000265872	ENSG00000060339	-89.3	NA	NA
CUST_2657_PI448301858	0.00342664	0.488636	ENST00000566583	CCAR1	ENST00000630771	ENSG00000060339	-89.3	NA	NA
CUST_32649_PI448301858	0.0371373	0.432543	ENST00000580881	CCAR1	ENST00000265872	ENSG00000060339	-79.9	NA	NA
CUST_32649_PI448301858	0.0371373	0.432543	ENST00000580881	CCAR1	ENST00000630771	ENSG00000060339	-79.9	NA	NA
CUST_8816_PI448301858	0.0259722	0.408956	ENST00000647436	CCAR1	ENST00000265872	ENSG00000060339	-82.9	NA	NA
CUST_8816_PI448301858	0.0259722	0.408956	ENST00000647436	CCAR1	ENST00000630771	ENSG00000060339	-82.9	NA	NA
CUST_26782_PI448301858	0.0146103	0.409916	TEX41:138	CCBE1	ENST00000398179	ENSG00000183287	-92.8	NA	NA
CUST_26782_PI448301858	0.0146103	0.409916	TEX41:138	CCBE1	ENST00000439986	ENSG00000183287	-92.8	NA	NA
CUST_26782_PI448301858	0.0146103	0.409916	TEX41:138	CCBE1	ENST00000649564	ENSG00000183287	-92.8	NA	NA
CUST_26784_PI448301858	0.0138081	0.429422	TEX41:140	CCBE1	ENST00000398179	ENSG00000183287	-92.8	NA	NA
CUST_26784_PI448301858	0.0138081	0.429422	TEX41:140	CCBE1	ENST00000649564	ENSG00000183287	-92.8	NA	NA
CUST_26784_PI448301858	0.0138081	0.429422	TEX41:140	CCBE1	ENST00000439986	ENSG00000183287	-92.8	NA	NA
CUST_26786_PI448301858	0.00198055	0.340141	TEX41:142	CCBE1	ENST00000439986	ENSG00000183287	-92.8	NA	NA
CUST_26786_PI448301858	0.00198055	0.340141	TEX41:142	CCBE1	ENST00000398179	ENSG00000183287	-92.8	NA	NA
CUST_26786_PI448301858	0.00198055	0.340141	TEX41:142	CCBE1	ENST00000649564	ENSG00000183287	-92.8	NA	NA
CUST_4343_PI448301858	0.0064198	0.348964	ENST00000629585	CCBE1	ENST00000398179	ENSG00000183287	-91.1	NA	NA
CUST_4343_PI448301858	0.0064198	0.348964	ENST00000629585	CCBE1	ENST00000649564	ENSG00000183287	-91.1	NA	NA
CUST_4343_PI448301858	0.0064198	0.348964	ENST00000629585	CCBE1	ENST00000439986	ENSG00000183287	-91.1	NA	NA
CUST_4356_PI448301858	0.00339084	0.350333	ENST00000628794	CCBE1	ENST00000439986	ENSG00000183287	-91.1	NA	NA
CUST_4356_PI448301858	0.00339084	0.350333	ENST00000628794	CCBE1	ENST00000649564	ENSG00000183287	-91.1	NA	NA
CUST_4356_PI448301858	0.00339084	0.350333	ENST00000628794	CCBE1	ENST00000398179	ENSG00000183287	-91.1	NA	NA
CUST_26945_PI448301858	0.0199791	0.450704	LINC01315:9	CCDC113	ENST00000443128	ENSG00000103021	-79.9	NA	NA
CUST_26945_PI448301858	0.0199791	0.450704	LINC01315:9	CCDC113	ENST00000219299	ENSG00000103021	-79.9	NA	NA
CUST_32485_PI448301858	0.0142888	2.07578	ENST00000656199	CCDC113	ENST00000219299	ENSG00000103021	-88.5	NA	NA
CUST_32485_PI448301858	0.0142888	2.07578	ENST00000656199	CCDC113	ENST00000443128	ENSG00000103021	-88.5	NA	NA
CUST_15174_PI448301858	0.0415233	0.458339	ENST00000457390	CCDC122	ENST00000444614	ENSG00000151773	-88.7	NA	NA
CUST_26346_PI448301858	0.0178781	0.473288	LINC00639:10	CCDC122	ENST00000444614	ENSG00000151773	-89	NA	NA
CUST_521_PI448301858	0.0440756	0.43092	ENST00000617151	CCDC122	ENST00000444614	ENSG00000151773	-91.9	NA	NA
CUST_7727_PI448301858	0.0452477	0.465582	ENST00000658492	CCDC122	ENST00000444614	ENSG00000151773	-92	NA	NA
CUST_2657_PI448301858	0.00342664	0.488636	ENST00000566583	CCDC125	ENST00000383374	ENSG00000183323	-87.3	NA	NA
CUST_26945_PI448301858	0.0199791	0.450704	LINC01315:9	CCDC125	ENST00000396499	ENSG00000183323	-87.6	NA	NA
CUST_26945_PI448301858	0.0199791	0.450704	LINC01315:9	CCDC125	ENST00000396496	ENSG00000183323	-87.6	NA	NA
CUST_26945_PI448301858	0.0199791	0.450704	LINC01315:9	CCDC125	ENST00000460090	ENSG00000183323	-87.6	NA	NA
CUST_26945_PI448301858	0.0199791	0.450704	LINC01315:9	CCDC125	ENST00000383374	ENSG00000183323	-87.6	NA	NA
CUST_29139_PI448301858	0.0120641	2.68493	ENST00000671515	CCDC125	ENST00000512045	ENSG00000183323	-85.7	NA	NA
CUST_32485_PI448301858	0.0142888	2.07578	ENST00000656199	CCDC125	ENST00000396496	ENSG00000183323	-79	NA	NA
CUST_32485_PI448301858	0.0142888	2.07578	ENST00000656199	CCDC125	ENST00000396499	ENSG00000183323	-79	NA	NA
CUST_32485_PI448301858	0.0142888	2.07578	ENST00000656199	CCDC125	ENST00000460090	ENSG00000183323	-79	NA	NA
CUST_32485_PI448301858	0.0142888	2.07578	ENST00000656199	CCDC125	ENST00000383374	ENSG00000183323	-79	NA	NA
CUST_9039_PI448301858	0.0224142	2.14944	ENST00000566929	CCDC125	ENST00000383374	ENSG00000183323	-79.5	NA	NA
CUST_589_PI448301858	0.00643555	2.45612	ENST00000567103	CCDC142	ENST00000290418	ENSG00000135637	-85.7	NA	NA
CUST_8816_PI448301858	0.0259722	0.408956	ENST00000647436	CCDC142	ENST00000393965	ENSG00000135637	-89.8	NA	NA
CUST_13566_PI448301858	0.0494436	0.375757	ENST00000618272	CCDC150	ENST00000463826	ENSG00000144395	-91.1	NA	NA
CUST_20421_PI448301858	0.0187414	2.41095	ENST00000523336	CCDC150	ENST00000463826	ENSG00000144395	-85.9	NA	NA
CUST_26782_PI448301858	0.0146103	0.409916	TEX41:138	CCDC150	ENST00000463826	ENSG00000144395	-90.4	NA	NA
CUST_26786_PI448301858	0.00198055	0.340141	TEX41:142	CCDC150	ENST00000463826	ENSG00000144395	-90.2	NA	NA
CUST_32649_PI448301858	0.0371373	0.432543	ENST00000580881	CCDC150	ENST00000463826	ENSG00000144395	-88.8	NA	NA
CUST_2657_PI448301858	0.00342664	0.488636	ENST00000566583	CCDC157	ENST00000475975	ENSG00000187860	-89.6	NA	NA
CUST_27612_PI448301858	0.0131835	2.16903	LINC01204:12	CCDC157	ENST00000475975	ENSG00000187860	-75.1	NA	NA
CUST_8816_PI448301858	0.0259722	0.408956	ENST00000647436	CCDC157	ENST00000475975	ENSG00000187860	-92	NA	NA
CUST_24663_PI448301858	0.0416917	0.359982	LINC00482:2	CCDC163	ENST00000629009	ENSG00000280670	-77	NA	NA
CUST_24663_PI448301858	0.0416917	0.359982	LINC00482:2	CCDC163	ENST00000625766	ENSG00000280670	-77	NA	NA
CUST_24663_PI448301858	0.0416917	0.359982	LINC00482:2	CCDC163	ENST00000626177	ENSG00000280670	-77	NA	NA
CUST_26554_PI448301858	0.0433394	0.333871	LINC00482:6	CCDC163	ENST00000625766	ENSG00000280670	-77	NA	NA
CUST_26554_PI448301858	0.0433394	0.333871	LINC00482:6	CCDC163	ENST00000629009	ENSG00000280670	-77	NA	NA
CUST_15174_PI448301858	0.0415233	0.458339	ENST00000457390	CCDC180	ENST00000526038	ENSG00000197816	-88.7	NA	NA
CUST_26346_PI448301858	0.0178781	0.473288	LINC00639:10	CCDC180	ENST00000526038	ENSG00000197816	-92.3	NA	NA
CUST_521_PI448301858	0.0440756	0.43092	ENST00000617151	CCDC180	ENST00000526038	ENSG00000197816	-96.3	NA	NA
CUST_7727_PI448301858	0.0452477	0.465582	ENST00000658492	CCDC180	ENST00000526038	ENSG00000197816	-96.5	NA	NA
CUST_26346_PI448301858	0.0178781	0.473288	LINC00639:10	CCDC24	ENST00000486064	ENSG00000159214	-87.2	NA	NA
CUST_8399_PI448301858	0.00897852	2.00629	ENST00000572187	CCDC24	ENST00000486064	ENSG00000159214	-87.1	NA	NA
CUST_31507_PI448301858	0.0387588	0.447602	ENST00000605499	CCDC30	ENST00000514642	ENSG00000186409	-81.2	NA	NA
CUST_32761_PI448301858	0.0366079	0.397163	ENST00000665502	CCDC30	ENST00000514642	ENSG00000186409	-85.4	NA	NA
CUST_7413_PI448301858	0.0119953	13.9718	ENST00000561762	CCDC30	ENST00000342022	ENSG00000186409	-90.4	NA	NA
CUST_25677_PI448301858	0.021112	2.01461	LINC02050:25	CCDC32	ENST00000558871	ENSG00000128891	-86.4	NA	NA
CUST_30207_PI448301858	0.0226641	2.10441	ENST00000666396	CCDC32	ENST00000559291	ENSG00000128891	-79.1	NA	NA
CUST_30209_PI448301858	0.00815565	2.10533	ENST00000664183	CCDC32	ENST00000559291	ENSG00000128891	-86.2	NA	NA
CUST_8816_PI448301858	0.0259722	0.408956	ENST00000647436	CCDC57	ENST00000582040	ENSG00000176155	-86.1	NA	NA
CUST_25677_PI448301858	0.021112	2.01461	LINC02050:25	CCDC62	ENST00000537566	ENSG00000130783	-81.8	NA	NA
CUST_25677_PI448301858	0.021112	2.01461	LINC02050:25	CCDC66	ENST00000434467	ENSG00000180376	-84.3	NA	NA
CUST_25677_PI448301858	0.021112	2.01461	LINC02050:25	CCDC66	ENST00000442522	ENSG00000180376	-84.3	NA	NA
CUST_24663_PI448301858	0.0416917	0.359982	LINC00482:2	CCDC69	ENST00000522179	ENSG00000198624	-79.7	NA	NA
CUST_26554_PI448301858	0.0433394	0.333871	LINC00482:6	CCDC69	ENST00000522179	ENSG00000198624	-79.7	NA	NA
CUST_30209_PI448301858	0.00815565	2.10533	ENST00000664183	CCDC81	ENST00000531587	ENSG00000149201	-85.6	NA	NA
CUST_204_PI448301858	0.0350459	2.59892	ENST00000659069	CCDC82	ENST00000647522	ENSG00000149231	-87	NA	NA
CUST_204_PI448301858	0.0350459	2.59892	ENST00000659069	CCDC82	ENST00000645302	ENSG00000149231	-87	NA	NA
CUST_204_PI448301858	0.0350459	2.59892	ENST00000659069	CCDC82	ENST00000644312	ENSG00000149231	-87	NA	NA
CUST_8816_PI448301858	0.0259722	0.408956	ENST00000647436	CCDC85C	ENST00000380243	ENSG00000205476	-82	NA	NA
CUST_13566_PI448301858	0.0494436	0.375757	ENST00000618272	CCDC88A	ENST00000644456	ENSG00000115355	-87.4	NA	NA
CUST_2657_PI448301858	0.00342664	0.488636	ENST00000566583	CCDC88A	ENST00000643634	ENSG00000115355	-92.1	NA	NA
CUST_27612_PI448301858	0.0131835	2.16903	LINC01204:12	CCDC88A	ENST00000644456	ENSG00000115355	-78.7	NA	NA
CUST_9039_PI448301858	0.0224142	2.14944	ENST00000566929	CCDC88A	ENST00000644456	ENSG00000115355	-84.7	NA	NA
CUST_4947_PI448301858	0.0174857	2.45715	ENST00000552378	CCDC88A	ENST00000644456	ENSG00000115355	-86.2	NA	NA
CUST_8816_PI448301858	0.0259722	0.408956	ENST00000647436	CCDC88A	ENST00000643634	ENSG00000115355	-86.3	NA	NA
CUST_8816_PI448301858	0.0259722	0.408956	ENST00000647436	CCDC88A	ENST00000642328	ENSG00000115355	-82.6	NA	NA
CUST_8816_PI448301858	0.0259722	0.408956	ENST00000647436	CCDC88A	ENST00000644890	ENSG00000115355	-82.6	NA	NA
CUST_8816_PI448301858	0.0259722	0.408956	ENST00000647436	CCDC88A	ENST00000645485	ENSG00000115355	-78.1	NA	NA
CUST_8816_PI448301858	0.0259722	0.408956	ENST00000647436	CCDC88A	ENST00000468534	ENSG00000115355	-82.6	NA	NA
CUST_15174_PI448301858	0.0415233	0.458339	ENST00000457390	CCL22	ENST00000219235	ENSG00000102962	-82.6	NA	NA
CUST_27286_PI448301858	0.0352487	0.459288	LINC02202:17	CCL22	ENST00000219235	ENSG00000102962	-88.6	NA	NA
CUST_4333_PI448301858	0.00560594	0.38739	ENST00000604253	CCL28	ENST00000513525	ENSG00000151882	-76.1	NA	NA
CUST_4333_PI448301858	0.00560594	0.38739	ENST00000604253	CCL28	ENST00000361115	ENSG00000151882	-76.1	NA	NA
CUST_13566_PI448301858	0.0494436	0.375757	ENST00000618272	CCL5	ENST00000603197	ENSG00000271503	-93.2	NA	NA
CUST_13566_PI448301858	0.0494436	0.375757	ENST00000618272	CCL5	ENST00000605140	ENSG00000271503	-93.2	NA	NA
CUST_19034_PI448301858	0.0010719	0.345783	ENST00000670142	CCL5	ENST00000603197	ENSG00000271503	-89.7	NA	NA
CUST_19034_PI448301858	0.0010719	0.345783	ENST00000670142	CCL5	ENST00000605140	ENSG00000271503	-89.7	NA	NA
CUST_26694_PI448301858	0.0396641	2.72379	LINC01820:13	CCL5	ENST00000605140	ENSG00000271503	-88.3	NA	NA
CUST_26694_PI448301858	0.0396641	2.72379	LINC01820:13	CCL5	ENST00000603197	ENSG00000271503	-88.3	NA	NA
CUST_26782_PI448301858	0.0146103	0.409916	TEX41:138	CCL5	ENST00000605140	ENSG00000271503	-88.2	NA	NA
CUST_26782_PI448301858	0.0146103	0.409916	TEX41:138	CCL5	ENST00000603197	ENSG00000271503	-88.2	NA	NA
CUST_26784_PI448301858	0.0138081	0.429422	TEX41:140	CCL5	ENST00000603197	ENSG00000271503	-88.2	NA	NA
CUST_26784_PI448301858	0.0138081	0.429422	TEX41:140	CCL5	ENST00000605140	ENSG00000271503	-88.2	NA	NA
CUST_26786_PI448301858	0.00198055	0.340141	TEX41:142	CCL5	ENST00000603197	ENSG00000271503	-88.2	NA	NA
CUST_26786_PI448301858	0.00198055	0.340141	TEX41:142	CCL5	ENST00000605140	ENSG00000271503	-88.2	NA	NA
CUST_27573_PI448301858	0.00415654	2.08535	LINC01506:5	CCL5	ENST00000603197	ENSG00000271503	-90.6	NA	NA
CUST_27573_PI448301858	0.00415654	2.08535	LINC01506:5	CCL5	ENST00000605140	ENSG00000271503	-90.6	NA	NA
CUST_32649_PI448301858	0.0371373	0.432543	ENST00000580881	CCL5	ENST00000605140	ENSG00000271503	-90.8	NA	NA
CUST_32649_PI448301858	0.0371373	0.432543	ENST00000580881	CCL5	ENST00000603197	ENSG00000271503	-90.8	NA	NA
CUST_32761_PI448301858	0.0366079	0.397163	ENST00000665502	CCL5	ENST00000605140	ENSG00000271503	-90.7	NA	NA
CUST_32761_PI448301858	0.0366079	0.397163	ENST00000665502	CCL5	ENST00000603197	ENSG00000271503	-90.7	NA	NA
CUST_9039_PI448301858	0.0224142	2.14944	ENST00000566929	CCL5	ENST00000603197	ENSG00000271503	-86.5	NA	NA
CUST_4343_PI448301858	0.0064198	0.348964	ENST00000629585	CCL5	ENST00000603197	ENSG00000271503	-86.5	NA	NA
CUST_4343_PI448301858	0.0064198	0.348964	ENST00000629585	CCL5	ENST00000605140	ENSG00000271503	-86.5	NA	NA
CUST_4356_PI448301858	0.00339084	0.350333	ENST00000628794	CCL5	ENST00000605140	ENSG00000271503	-86.5	NA	NA
CUST_4356_PI448301858	0.00339084	0.350333	ENST00000628794	CCL5	ENST00000603197	ENSG00000271503	-86.5	NA	NA
CUST_9039_PI448301858	0.0224142	2.14944	ENST00000566929	CCL5	ENST00000605140	ENSG00000271503	-86.5	NA	NA
CUST_27612_PI448301858	0.0131835	2.16903	LINC01204:12	CCNB1IP1	ENST00000557114	ENSG00000100814	-84.2	NA	NA
CUST_8816_PI448301858	0.0259722	0.408956	ENST00000647436	CCNB1IP1	ENST00000557114	ENSG00000100814	-82.3	NA	NA
CUST_2657_PI448301858	0.00342664	0.488636	ENST00000566583	CCNDBP1	ENST00000566882	ENSG00000166946	-87.3	NA	NA
CUST_27612_PI448301858	0.0131835	2.16903	LINC01204:12	CCNDBP1	ENST00000566882	ENSG00000166946	-85.3	NA	NA
CUST_32156_PI448301858	0.00110068	0.465767	ENST00000666989	CCNDBP1	ENST00000566882	ENSG00000166946	-79.6	NA	NA
CUST_32485_PI448301858	0.0142888	2.07578	ENST00000656199	CCNDBP1	ENST00000300213	ENSG00000166946	-83.1	NA	NA
CUST_26019_PI448301858	0.00737919	2.00946	LINC01776:19	CCNJL	ENST00000644926	ENSG00000135083	-83.6	NA	NA
CUST_26945_PI448301858	0.0199791	0.450704	LINC01315:9	CCNJL	ENST00000644926	ENSG00000135083	-82.5	NA	NA
CUST_27286_PI448301858	0.0352487	0.459288	LINC02202:17	CCNJL	ENST00000644926	ENSG00000135083	-85.5	NA	NA
CUST_30209_PI448301858	0.00815565	2.10533	ENST00000664183	CCNJL	ENST00000644926	ENSG00000135083	-84.7	NA	NA
CUST_3022_PI448301858	0.018073	0.456884	ENST00000611079	CCNJL	ENST00000644926	ENSG00000135083	-93	NA	NA
CUST_32761_PI448301858	0.0366079	0.397163	ENST00000665502	CCNJL	ENST00000644926	ENSG00000135083	-83.3	NA	NA
CUST_8399_PI448301858	0.00897852	2.00629	ENST00000572187	CCNJL	ENST00000644926	ENSG00000135083	-81.8	NA	NA
CUST_15174_PI448301858	0.0415233	0.458339	ENST00000457390	CCPG1	ENST00000563294	ENSG00000260916	-85.7	NA	NA
CUST_30209_PI448301858	0.00815565	2.10533	ENST00000664183	CCPG1	ENST00000568372	ENSG00000260916	-83.7	NA	NA
CUST_8399_PI448301858	0.00897852	2.00629	ENST00000572187	CCR4	ENST00000330953	ENSG00000183813	-81.1	NA	NA
CUST_8816_PI448301858	0.0259722	0.408956	ENST00000647436	CCR4	ENST00000330953	ENSG00000183813	-82.7	NA	NA
CUST_3778_PI448301858	0.0328177	0.281646	ENST00000441790	CCR6	ENST00000341935	ENSG00000112486	-79.8	NA	NA
CUST_3778_PI448301858	0.0328177	0.281646	ENST00000441790	CCR6	ENST00000349984	ENSG00000112486	-79.8	NA	NA
CUST_3778_PI448301858	0.0328177	0.281646	ENST00000441790	CCR6	ENST00000400926	ENSG00000112486	-79.8	NA	NA
CUST_9039_PI448301858	0.0224142	2.14944	ENST00000566929	CCR6	ENST00000349984	ENSG00000112486	-84.3	NA	NA
CUST_9039_PI448301858	0.0224142	2.14944	ENST00000566929	CCR6	ENST00000341935	ENSG00000112486	-84.3	NA	NA
CUST_9039_PI448301858	0.0224142	2.14944	ENST00000566929	CCR6	ENST00000400926	ENSG00000112486	-84.3	NA	NA
CUST_10082_PI448301858	0.00720929	2.45593	ENST00000635954	CCSER2	ENST00000372088	ENSG00000107771	-85.5	NA	NA
CUST_10082_PI448301858	0.00720929	2.45593	ENST00000635954	CCSER2	ENST00000543283	ENSG00000107771	-85.5	NA	NA
CUST_10082_PI448301858	0.00720929	2.45593	ENST00000635954	CCSER2	ENST00000224756	ENSG00000107771	-85.5	NA	NA
CUST_32156_PI448301858	0.00110068	0.465767	ENST00000666989	CCT2	ENST00000553169	ENSG00000166226	-81.5	NA	NA
CUST_7727_PI448301858	0.0452477	0.465582	ENST00000658492	CD151	ENST00000526439	ENSG00000177697	-90.6	NA	NA
CUST_521_PI448301858	0.0440756	0.43092	ENST00000617151	CD151	ENST00000526439	ENSG00000177697	-96.6	NA	NA
CUST_10082_PI448301858	0.00720929	2.45593	ENST00000635954	CD180	ENST00000256447	ENSG00000134061	-81.6	NA	NA
CUST_24663_PI448301858	0.0416917	0.359982	LINC00482:2	CD180	ENST00000256447	ENSG00000134061	-71.4	NA	NA
CUST_2515_PI448301858	0.0167023	0.487879	ENST00000431650	CD180	ENST00000256447	ENSG00000134061	-80.1	NA	NA
CUST_26554_PI448301858	0.0433394	0.333871	LINC00482:6	CD180	ENST00000256447	ENSG00000134061	-71.4	NA	NA
CUST_30207_PI448301858	0.0226641	2.10441	ENST00000666396	CD180	ENST00000256447	ENSG00000134061	-79.8	NA	NA
CUST_4356_PI448301858	0.00339084	0.350333	ENST00000628794	CD200	ENST00000607597	ENSG00000091972	-81.8	NA	NA
CUST_32156_PI448301858	0.00110068	0.465767	ENST00000666989	CD22	ENST00000593704	ENSG00000012124	-81.8	NA	NA
CUST_4947_PI448301858	0.0174857	2.45715	ENST00000552378	CD22	ENST00000593704	ENSG00000012124	-88.3	NA	NA
CUST_26346_PI448301858	0.0178781	0.473288	LINC00639:10	CD226	ENST00000280200	ENSG00000150637	-91.4	NA	NA
CUST_3022_PI448301858	0.018073	0.456884	ENST00000611079	CD226	ENST00000280200	ENSG00000150637	-82.4	NA	NA
CUST_32156_PI448301858	0.00110068	0.465767	ENST00000666989	CD226	ENST00000280200	ENSG00000150637	-76.3	NA	NA
CUST_29895_PI448301858	0.0472896	0.416105	ENST00000654540	CD276	ENST00000561213	ENSG00000103855	-70.3	NA	NA
CUST_9039_PI448301858	0.0224142	2.14944	ENST00000566929	CD276	ENST00000561213	ENSG00000103855	-87	NA	NA
CUST_30207_PI448301858	0.0226641	2.10441	ENST00000666396	CD300LG	ENST00000317310	ENSG00000161649	-79.8	NA	NA
CUST_26346_PI448301858	0.0178781	0.473288	LINC00639:10	CD34	ENST00000310833	ENSG00000174059	-83.4	NA	NA
CUST_26945_PI448301858	0.0199791	0.450704	LINC01315:9	CD34	ENST00000310833	ENSG00000174059	-88.1	NA	NA
CUST_27286_PI448301858	0.0352487	0.459288	LINC02202:17	CD34	ENST00000310833	ENSG00000174059	-83.2	NA	NA
CUST_521_PI448301858	0.0440756	0.43092	ENST00000617151	CD34	ENST00000310833	ENSG00000174059	-95	NA	NA
CUST_7727_PI448301858	0.0452477	0.465582	ENST00000658492	CD34	ENST00000310833	ENSG00000174059	-86.2	NA	NA
CUST_8399_PI448301858	0.00897852	2.00629	ENST00000572187	CD34	ENST00000310833	ENSG00000174059	-87.2	NA	NA
CUST_9039_PI448301858	0.0224142	2.14944	ENST00000566929	CD37	ENST00000597852	ENSG00000104894	-89.5	NA	NA
CUST_8399_PI448301858	0.00897852	2.00629	ENST00000572187	CD3EAP	ENST00000309424	ENSG00000117877	-89.4	NA	NA
CUST_24663_PI448301858	0.0416917	0.359982	LINC00482:2	CD3G	ENST00000292144	ENSG00000160654	-74.2	NA	NA
CUST_24663_PI448301858	0.0416917	0.359982	LINC00482:2	CD3G	ENST00000532917	ENSG00000160654	-74.2	NA	NA
CUST_26554_PI448301858	0.0433394	0.333871	LINC00482:6	CD3G	ENST00000532917	ENSG00000160654	-74.2	NA	NA
CUST_26554_PI448301858	0.0433394	0.333871	LINC00482:6	CD3G	ENST00000292144	ENSG00000160654	-74.2	NA	NA
CUST_26945_PI448301858	0.0199791	0.450704	LINC01315:9	CD59	ENST00000528987	ENSG00000085063	-81.3	NA	NA
CUST_15316_PI448301858	0.0238069	3.05162	ENST00000626183	CD82	ENST00000227155	ENSG00000085117	-88.9	NA	NA
CUST_204_PI448301858	0.0350459	2.59892	ENST00000659069	CD82	ENST00000227155	ENSG00000085117	-90.2	NA	NA
CUST_204_PI448301858	0.0350459	2.59892	ENST00000659069	CD82	ENST00000524750	ENSG00000085117	-90.2	NA	NA
CUST_26694_PI448301858	0.0396641	2.72379	LINC01820:13	CD82	ENST00000227155	ENSG00000085117	-88	NA	NA
CUST_27573_PI448301858	0.00415654	2.08535	LINC01506:5	CD82	ENST00000227155	ENSG00000085117	-86.2	NA	NA
CUST_589_PI448301858	0.00643555	2.45612	ENST00000567103	CD82	ENST00000524750	ENSG00000085117	-87.3	NA	NA
CUST_589_PI448301858	0.00643555	2.45612	ENST00000567103	CD82	ENST00000227155	ENSG00000085117	-87.3	NA	NA
CUST_7413_PI448301858	0.0119953	13.9718	ENST00000561762	CD82	ENST00000524750	ENSG00000085117	-94.5	NA	NA
CUST_7413_PI448301858	0.0119953	13.9718	ENST00000561762	CD82	ENST00000227155	ENSG00000085117	-94.5	NA	NA
CUST_204_PI448301858	0.0350459	2.59892	ENST00000659069	CD96	ENST00000352690	ENSG00000153283	-87.7	NA	NA
CUST_204_PI448301858	0.0350459	2.59892	ENST00000659069	CD96	ENST00000283285	ENSG00000153283	-87.7	NA	NA
CUST_589_PI448301858	0.00643555	2.45612	ENST00000567103	CD96	ENST00000352690	ENSG00000153283	-85.6	NA	NA
CUST_589_PI448301858	0.00643555	2.45612	ENST00000567103	CD96	ENST00000283285	ENSG00000153283	-85.6	NA	NA
CUST_7413_PI448301858	0.0119953	13.9718	ENST00000561762	CD96	ENST00000283285	ENSG00000153283	-92.6	NA	NA
CUST_7413_PI448301858	0.0119953	13.9718	ENST00000561762	CD96	ENST00000352690	ENSG00000153283	-92.6	NA	NA
CUST_25677_PI448301858	0.021112	2.01461	LINC02050:25	CDC14B	ENST00000474602	ENSG00000081377	-77.8	NA	NA
CUST_26019_PI448301858	0.00737919	2.00946	LINC01776:19	CDC14B	ENST00000474602	ENSG00000081377	-79.4	NA	NA
CUST_32649_PI448301858	0.0371373	0.432543	ENST00000580881	CDC40	ENST00000368932	ENSG00000168438	-90.5	NA	NA
CUST_32649_PI448301858	0.0371373	0.432543	ENST00000580881	CDC40	ENST00000307731	ENSG00000168438	-90.5	NA	NA
CUST_8816_PI448301858	0.0259722	0.408956	ENST00000647436	CDC42SE2	ENST00000505065	ENSG00000158985	-79.9	NA	NA
CUST_24663_PI448301858	0.0416917	0.359982	LINC00482:2	CDCP1	ENST00000296129	ENSG00000163814	-74.5	NA	NA
CUST_26554_PI448301858	0.0433394	0.333871	LINC00482:6	CDCP1	ENST00000296129	ENSG00000163814	-74.5	NA	NA
CUST_15174_PI448301858	0.0415233	0.458339	ENST00000457390	CDH1	ENST00000564676	ENSG00000039068	-85	NA	NA
CUST_23961_PI448301858	0.0347445	2.08775	LINC00652:2	CDH11	ENST00000565210	ENSG00000140937	-76.5	NA	NA
CUST_7532_PI448301858	0.00614767	2.27504	ENST00000451622	CDH11	ENST00000565210	ENSG00000140937	-82.2	NA	NA
CUST_3778_PI448301858	0.0328177	0.281646	ENST00000441790	CDH15	ENST00000521087	ENSG00000129910	-86.3	NA	NA
CUST_8399_PI448301858	0.00897852	2.00629	ENST00000572187	CDH3	ENST00000264012	ENSG00000062038	-85.2	NA	NA
CUST_521_PI448301858	0.0440756	0.43092	ENST00000617151	CDH6	ENST00000265071	ENSG00000113361	-95.2	NA	NA
CUST_8399_PI448301858	0.00897852	2.00629	ENST00000572187	CDH6	ENST00000265071	ENSG00000113361	-85.8	NA	NA
CUST_32485_PI448301858	0.0142888	2.07578	ENST00000656199	CDH7	ENST00000536984	ENSG00000081138	-85.8	NA	NA
CUST_8399_PI448301858	0.00897852	2.00629	ENST00000572187	CDH7	ENST00000397968	ENSG00000081138	-83.4	NA	NA
CUST_26346_PI448301858	0.0178781	0.473288	LINC00639:10	CDHR4	ENST00000343366	ENSG00000187492	-87.3	NA	NA
CUST_521_PI448301858	0.0440756	0.43092	ENST00000617151	CDHR4	ENST00000343366	ENSG00000187492	-90.9	NA	NA
CUST_8399_PI448301858	0.00897852	2.00629	ENST00000572187	CDHR4	ENST00000487256	ENSG00000187492	-82.5	NA	NA
CUST_8399_PI448301858	0.00897852	2.00629	ENST00000572187	CDHR4	ENST00000343366	ENSG00000187492	-82.5	NA	NA
CUST_521_PI448301858	0.0440756	0.43092	ENST00000617151	CDK10	ENST00000331006	ENSG00000185324	-92.6	NA	NA
CUST_8399_PI448301858	0.00897852	2.00629	ENST00000572187	CDK10	ENST00000331006	ENSG00000185324	-83.7	NA	NA
CUST_6354_PI448301858	0.00184851	0.283845	ENST00000500370	CDK12	ENST00000585161	ENSG00000167258	-80.8	NA	NA
CUST_27612_PI448301858	0.0131835	2.16903	LINC01204:12	CDK13	ENST00000644221	ENSG00000065883	-81.4	NA	NA
CUST_32156_PI448301858	0.00110068	0.465767	ENST00000666989	CDK13	ENST00000484589	ENSG00000065883	-78.5	NA	NA
CUST_6354_PI448301858	0.00184851	0.283845	ENST00000500370	CDK13	ENST00000647518	ENSG00000065883	-75.6	NA	NA
CUST_8816_PI448301858	0.0259722	0.408956	ENST00000647436	CDK13	ENST00000647518	ENSG00000065883	-92.7	NA	NA
CUST_9039_PI448301858	0.0224142	2.14944	ENST00000566929	CDK4	ENST00000312990	ENSG00000135446	-82.8	NA	NA
CUST_9039_PI448301858	0.0224142	2.14944	ENST00000566929	CDK4	ENST00000257904	ENSG00000135446	-82.8	NA	NA
CUST_26694_PI448301858	0.0396641	2.72379	LINC01820:13	CDKL5	ENST00000623535	ENSG00000008086	-90.9	NA	NA
CUST_7727_PI448301858	0.0452477	0.465582	ENST00000658492	CDKL5	ENST00000623610	ENSG00000008086	-79.8	NA	NA
CUST_6354_PI448301858	0.00184851	0.283845	ENST00000500370	CDS2	ENST00000379070	ENSG00000101290	-83.6	NA	NA
CUST_20421_PI448301858	0.0187414	2.41095	ENST00000523336	CDT1	ENST00000301019	ENSG00000167513	-77.4	NA	NA
CUST_27573_PI448301858	0.00415654	2.08535	LINC01506:5	CDT1	ENST00000301019	ENSG00000167513	-87.2	NA	NA
CUST_7413_PI448301858	0.0119953	13.9718	ENST00000561762	CDT1	ENST00000301019	ENSG00000167513	-85.8	NA	NA
CUST_19034_PI448301858	0.0010719	0.345783	ENST00000670142	CEACAM1	ENST00000344391	ENSG00000079385	-90.8	NA	NA
CUST_19034_PI448301858	0.0010719	0.345783	ENST00000670142	CEACAM1	ENST00000377806	ENSG00000079385	-90.8	NA	NA
CUST_32156_PI448301858	0.00110068	0.465767	ENST00000666989	CEACAM5	ENST00000221992	ENSG00000105388	-77.2	NA	NA
CUST_8399_PI448301858	0.00897852	2.00629	ENST00000572187	CEACAM8	ENST00000244336	ENSG00000124469	-85.6	NA	NA
CUST_26694_PI448301858	0.0396641	2.72379	LINC01820:13	CEBPZOS	ENST00000402297	ENSG00000218739	-80.5	NA	NA
CUST_31407_PI448301858	0.0358692	2.109	ENST00000648376	CEBPZOS	ENST00000402297	ENSG00000218739	-88.2	NA	NA
CUST_31407_PI448301858	0.0358692	2.109	ENST00000648376	CEBPZOS	ENST00000392061	ENSG00000218739	-88.2	NA	NA
CUST_32761_PI448301858	0.0366079	0.397163	ENST00000665502	CEBPZOS	ENST00000402297	ENSG00000218739	-87.5	NA	NA
CUST_32761_PI448301858	0.0366079	0.397163	ENST00000665502	CEBPZOS	ENST00000397226	ENSG00000218739	-87.5	NA	NA
CUST_8816_PI448301858	0.0259722	0.408956	ENST00000647436	CEBPZOS	ENST00000402297	ENSG00000218739	-87.5	NA	NA
CUST_8816_PI448301858	0.0259722	0.408956	ENST00000647436	CEBPZOS	ENST00000397226	ENSG00000218739	-87.5	NA	NA
CUST_8816_PI448301858	0.0259722	0.408956	ENST00000647436	CENPBD1	ENST00000565150	ENSG00000177946	-84.2	NA	NA
CUST_8816_PI448301858	0.0259722	0.408956	ENST00000647436	CENPBD1	ENST00000646748	ENSG00000177946	-84.2	NA	NA
CUST_15316_PI448301858	0.0238069	3.05162	ENST00000626183	CENPK	ENST00000513951	ENSG00000123219	-85.5	NA	NA
CUST_589_PI448301858	0.00643555	2.45612	ENST00000567103	CENPK	ENST00000513951	ENSG00000123219	-86.1	NA	NA
CUST_7413_PI448301858	0.0119953	13.9718	ENST00000561762	CENPK	ENST00000513951	ENSG00000123219	-93	NA	NA
CUST_32156_PI448301858	0.00110068	0.465767	ENST00000666989	CENPL	ENST00000495275	ENSG00000120334	-76.5	NA	NA
CUST_27612_PI448301858	0.0131835	2.16903	LINC01204:12	CENPV	ENST00000631687	ENSG00000166582	-76.6	NA	NA
CUST_20421_PI448301858	0.0187414	2.41095	ENST00000523336	CEP112	ENST00000580482	ENSG00000154240	-82.3	NA	NA
CUST_32649_PI448301858	0.0371373	0.432543	ENST00000580881	CEP112	ENST00000585168	ENSG00000154240	-81.8	NA	NA
CUST_9039_PI448301858	0.0224142	2.14944	ENST00000566929	CEP112	ENST00000580482	ENSG00000154240	-83.1	NA	NA
CUST_4947_PI448301858	0.0174857	2.45715	ENST00000552378	CEP112	ENST00000585168	ENSG00000154240	-84.5	NA	NA
CUST_19034_PI448301858	0.0010719	0.345783	ENST00000670142	CEP135	ENST00000422247	ENSG00000174799	-87.6	NA	NA
CUST_26782_PI448301858	0.0146103	0.409916	TEX41:138	CEP135	ENST00000422247	ENSG00000174799	-86.2	NA	NA
CUST_26784_PI448301858	0.0138081	0.429422	TEX41:140	CEP135	ENST00000422247	ENSG00000174799	-87.1	NA	NA
CUST_32649_PI448301858	0.0371373	0.432543	ENST00000580881	CEP135	ENST00000422247	ENSG00000174799	-90.8	NA	NA
CUST_4343_PI448301858	0.0064198	0.348964	ENST00000629585	CEP135	ENST00000422247	ENSG00000174799	-86.2	NA	NA
CUST_4356_PI448301858	0.00339084	0.350333	ENST00000628794	CEP135	ENST00000422247	ENSG00000174799	-86.2	NA	NA
CUST_4947_PI448301858	0.0174857	2.45715	ENST00000552378	CEP19	ENST00000409690	ENSG00000174007	-84.6	NA	NA
CUST_32485_PI448301858	0.0142888	2.07578	ENST00000656199	CEP20	ENST00000573968	ENSG00000133393	-79.2	NA	NA
CUST_32485_PI448301858	0.0142888	2.07578	ENST00000656199	CEP20	ENST00000255759	ENSG00000133393	-79.2	NA	NA
CUST_3778_PI448301858	0.0328177	0.281646	ENST00000441790	CEP250	ENST00000397527	ENSG00000126001	-83.1	NA	NA
CUST_27286_PI448301858	0.0352487	0.459288	LINC02202:17	CEP43	ENST00000366847	ENSG00000213066	-86.5	NA	NA
CUST_7413_PI448301858	0.0119953	13.9718	ENST00000561762	CEP43	ENST00000366847	ENSG00000213066	-92.1	NA	NA
CUST_15316_PI448301858	0.0238069	3.05162	ENST00000626183	CEP68	ENST00000260569	ENSG00000011523	-86.8	NA	NA
CUST_15316_PI448301858	0.0238069	3.05162	ENST00000626183	CEP68	ENST00000377990	ENSG00000011523	-86.8	NA	NA
CUST_204_PI448301858	0.0350459	2.59892	ENST00000659069	CEP68	ENST00000377990	ENSG00000011523	-84.3	NA	NA
CUST_204_PI448301858	0.0350459	2.59892	ENST00000659069	CEP68	ENST00000260569	ENSG00000011523	-84.3	NA	NA
CUST_27573_PI448301858	0.00415654	2.08535	LINC01506:5	CEP68	ENST00000377990	ENSG00000011523	-89.3	NA	NA
CUST_7413_PI448301858	0.0119953	13.9718	ENST00000561762	CEP68	ENST00000260569	ENSG00000011523	-92.7	NA	NA
CUST_7413_PI448301858	0.0119953	13.9718	ENST00000561762	CEP68	ENST00000377990	ENSG00000011523	-92.7	NA	NA
CUST_25677_PI448301858	0.021112	2.01461	LINC02050:25	CEP76	ENST00000593250	ENSG00000101624	-85.9	NA	NA
CUST_27612_PI448301858	0.0131835	2.16903	LINC01204:12	CEP76	ENST00000593250	ENSG00000101624	-79.4	NA	NA
CUST_2515_PI448301858	0.0167023	0.487879	ENST00000431650	CEP78	ENST00000424347	ENSG00000148019	-55.2	NA	NA
CUST_2515_PI448301858	0.0167023	0.487879	ENST00000431650	CEP78	ENST00000645865	ENSG00000148019	-55.2	NA	NA
CUST_30207_PI448301858	0.0226641	2.10441	ENST00000666396	CEP78	ENST00000424347	ENSG00000148019	-76.7	NA	NA
CUST_30207_PI448301858	0.0226641	2.10441	ENST00000666396	CEP78	ENST00000645865	ENSG00000148019	-76.7	NA	NA
CUST_32156_PI448301858	0.00110068	0.465767	ENST00000666989	CEP78	ENST00000424347	ENSG00000148019	-81.8	NA	NA
CUST_8816_PI448301858	0.0259722	0.408956	ENST00000647436	CEP89	ENST00000305768	ENSG00000121289	-85.7	NA	NA
CUST_30207_PI448301858	0.0226641	2.10441	ENST00000666396	CERS5	ENST00000547852	ENSG00000139624	-78.2	NA	NA
CUST_30209_PI448301858	0.00815565	2.10533	ENST00000664183	CERS5	ENST00000547852	ENSG00000139624	-81.3	NA	NA
CUST_4947_PI448301858	0.0174857	2.45715	ENST00000552378	CFAP20DC	ENST00000484535	ENSG00000163689	-81.4	NA	NA
CUST_27286_PI448301858	0.0352487	0.459288	LINC02202:17	CFAP221	ENST00000443972	ENSG00000163075	-80.2	NA	NA
CUST_30209_PI448301858	0.00815565	2.10533	ENST00000664183	CFAP221	ENST00000443972	ENSG00000163075	-82.8	NA	NA
CUST_25677_PI448301858	0.021112	2.01461	LINC02050:25	CFAP251	ENST00000543211	ENSG00000158023	-79.9	NA	NA
CUST_26694_PI448301858	0.0396641	2.72379	LINC01820:13	CFAP300	ENST00000434758	ENSG00000137691	-84.4	NA	NA
CUST_13566_PI448301858	0.0494436	0.375757	ENST00000618272	CFAP74	ENST00000378592	ENSG00000142609	-86.4	NA	NA
CUST_20421_PI448301858	0.0187414	2.41095	ENST00000523336	CFAP74	ENST00000270720	ENSG00000142609	-79.7	NA	NA
CUST_27573_PI448301858	0.00415654	2.08535	LINC01506:5	CFAP74	ENST00000378592	ENSG00000142609	-90.3	NA	NA
CUST_589_PI448301858	0.00643555	2.45612	ENST00000567103	CFAP74	ENST00000378592	ENSG00000142609	-83.4	NA	NA
CUST_7413_PI448301858	0.0119953	13.9718	ENST00000561762	CFAP74	ENST00000378592	ENSG00000142609	-89.1	NA	NA
CUST_3022_PI448301858	0.018073	0.456884	ENST00000611079	CFAP92	ENST00000265068	ENSG00000114656	-86.4	NA	NA
CUST_7413_PI448301858	0.0119953	13.9718	ENST00000561762	CFAP92	ENST00000265068	ENSG00000114656	-94.5	NA	NA
CUST_10082_PI448301858	0.00720929	2.45593	ENST00000635954	CFAP97D1	ENST00000449302	ENSG00000231256	-85.5	NA	NA
CUST_15174_PI448301858	0.0415233	0.458339	ENST00000457390	CFAP97D1	ENST00000449302	ENSG00000231256	-89	NA	NA
CUST_25677_PI448301858	0.021112	2.01461	LINC02050:25	CFAP97D1	ENST00000449302	ENSG00000231256	-84	NA	NA
CUST_30209_PI448301858	0.00815565	2.10533	ENST00000664183	CFAP97D1	ENST00000449302	ENSG00000231256	-83	NA	NA
CUST_32761_PI448301858	0.0366079	0.397163	ENST00000665502	CFAP97D1	ENST00000449302	ENSG00000231256	-83.4	NA	NA
CUST_32761_PI448301858	0.0366079	0.397163	ENST00000665502	CFI	ENST00000504853	ENSG00000205403	-80.7	NA	NA
CUST_32485_PI448301858	0.0142888	2.07578	ENST00000656199	CFL2	ENST00000298159	ENSG00000165410	-90.7	NA	NA
CUST_25677_PI448301858	0.021112	2.01461	LINC02050:25	CFLAR	ENST00000309955	ENSG00000003402	-79.8	NA	NA
CUST_26346_PI448301858	0.0178781	0.473288	LINC00639:10	CFLAR	ENST00000309955	ENSG00000003402	-89	NA	NA
CUST_30209_PI448301858	0.00815565	2.10533	ENST00000664183	CFLAR	ENST00000309955	ENSG00000003402	-85.2	NA	NA
CUST_31407_PI448301858	0.0358692	2.109	ENST00000648376	CFLAR	ENST00000309955	ENSG00000003402	-88.7	NA	NA
CUST_521_PI448301858	0.0440756	0.43092	ENST00000617151	CFLAR	ENST00000309955	ENSG00000003402	-90.1	NA	NA
CUST_589_PI448301858	0.00643555	2.45612	ENST00000567103	CFLAR	ENST00000309955	ENSG00000003402	-83.4	NA	NA
CUST_7358_PI448301858	0.0133128	0.448389	ENST00000434593	CFLAR	ENST00000309955	ENSG00000003402	-84.7	NA	NA
CUST_7413_PI448301858	0.0119953	13.9718	ENST00000561762	CFLAR	ENST00000309955	ENSG00000003402	-84	NA	NA
CUST_7727_PI448301858	0.0452477	0.465582	ENST00000658492	CFLAR	ENST00000309955	ENSG00000003402	-89	NA	NA
CUST_9039_PI448301858	0.0224142	2.14944	ENST00000566929	CFLAR	ENST00000470664	ENSG00000003402	-77.8	NA	NA
CUST_7727_PI448301858	0.0452477	0.465582	ENST00000658492	CGAS	ENST00000370315	ENSG00000164430	-91.7	NA	NA
CUST_31407_PI448301858	0.0358692	2.109	ENST00000648376	CGNL1	ENST00000281282	ENSG00000128849	-77.2	NA	NA
CUST_28761_PI448301858	0.0325933	0.287672	ENST00000664470	CGREF1	ENST00000312734	ENSG00000138028	-80.8	0.0343091	0.296653
CUST_28763_PI448301858	0.0376094	0.279082	ENST00000653604	CGREF1	ENST00000312734	ENSG00000138028	-80.8	0.0343091	0.296653
CUST_32155_PI448301858	0.0021508	0.428959	ENST00000659591	CGREF1	ENST00000312734	ENSG00000138028	-80.8	0.0343091	0.296653
CUST_28765_PI448301858	0.0180382	0.295431	ENST00000667916	CGREF1	ENST00000312734	ENSG00000138028	-80.8	0.0343091	0.296653
CUST_28762_PI448301858	0.0179796	0.292992	ENST00000652910	CGREF1	ENST00000312734	ENSG00000138028	-80.3	0.0343091	0.296653
CUST_32156_PI448301858	0.00110068	0.465767	ENST00000666989	CGREF1	ENST00000312734	ENSG00000138028	-80.8	0.0343091	0.296653
CUST_3778_PI448301858	0.0328177	0.281646	ENST00000441790	CGREF1	ENST00000312734	ENSG00000138028	-80.8	0.0343091	0.296653
CUST_28764_PI448301858	0.0131751	0.259041	ENST00000658964	CGREF1	ENST00000312734	ENSG00000138028	-80.3	0.0343091	0.296653
CUST_26019_PI448301858	0.00737919	2.00946	LINC01776:19	CHAF1B	ENST00000314103	ENSG00000159259	-78.6	NA	NA
CUST_13566_PI448301858	0.0494436	0.375757	ENST00000618272	CHCHD5	ENST00000409719	ENSG00000125611	-85.4	NA	NA
CUST_32156_PI448301858	0.00110068	0.465767	ENST00000666989	CHCHD5	ENST00000409719	ENSG00000125611	-81	NA	NA
CUST_30207_PI448301858	0.0226641	2.10441	ENST00000666396	CHD4	ENST00000647394	ENSG00000111642	-79.8	NA	NA
CUST_30209_PI448301858	0.00815565	2.10533	ENST00000664183	CHD4	ENST00000647394	ENSG00000111642	-86.2	NA	NA
CUST_13566_PI448301858	0.0494436	0.375757	ENST00000618272	CHD8	ENST00000643048	ENSG00000100888	-84.4	NA	NA
CUST_26782_PI448301858	0.0146103	0.409916	TEX41:138	CHD8	ENST00000646558	ENSG00000100888	-85.3	NA	NA
CUST_26784_PI448301858	0.0138081	0.429422	TEX41:140	CHD8	ENST00000646558	ENSG00000100888	-85.1	NA	NA
CUST_26786_PI448301858	0.00198055	0.340141	TEX41:142	CHD8	ENST00000646558	ENSG00000100888	-85.1	NA	NA
CUST_32156_PI448301858	0.00110068	0.465767	ENST00000666989	CHD8	ENST00000643048	ENSG00000100888	-73.9	NA	NA
CUST_4343_PI448301858	0.0064198	0.348964	ENST00000629585	CHD8	ENST00000646558	ENSG00000100888	-85.1	NA	NA
CUST_4356_PI448301858	0.00339084	0.350333	ENST00000628794	CHD8	ENST00000646558	ENSG00000100888	-85.3	NA	NA
CUST_24663_PI448301858	0.0416917	0.359982	LINC00482:2	CHD9	ENST00000566029	ENSG00000177200	-73.8	NA	NA
CUST_26554_PI448301858	0.0433394	0.333871	LINC00482:6	CHD9	ENST00000566029	ENSG00000177200	-73.8	NA	NA
CUST_32761_PI448301858	0.0366079	0.397163	ENST00000665502	CHDH	ENST00000315251	ENSG00000016391	-84.1	NA	NA
CUST_7413_PI448301858	0.0119953	13.9718	ENST00000561762	CHEK1	ENST00000528276	ENSG00000149554	-94.5	NA	NA
CUST_27612_PI448301858	0.0131835	2.16903	LINC01204:12	CHEK2	ENST00000433028	ENSG00000183765	-81.2	NA	NA
CUST_8816_PI448301858	0.0259722	0.408956	ENST00000647436	CHEK2	ENST00000433028	ENSG00000183765	-80.7	NA	NA
CUST_13566_PI448301858	0.0494436	0.375757	ENST00000618272	CHFR	ENST00000266880	ENSG00000072609	-92.2	NA	NA
CUST_15316_PI448301858	0.0238069	3.05162	ENST00000626183	CHFR	ENST00000266880	ENSG00000072609	-86.2	NA	NA
CUST_20421_PI448301858	0.0187414	2.41095	ENST00000523336	CHFR	ENST00000266880	ENSG00000072609	-85.9	NA	NA
CUST_26694_PI448301858	0.0396641	2.72379	LINC01820:13	CHFR	ENST00000266880	ENSG00000072609	-87.4	NA	NA
CUST_27573_PI448301858	0.00415654	2.08535	LINC01506:5	CHFR	ENST00000266880	ENSG00000072609	-94.4	NA	NA
CUST_32156_PI448301858	0.00110068	0.465767	ENST00000666989	CHFR	ENST00000502279	ENSG00000072609	-79	NA	NA
CUST_32761_PI448301858	0.0366079	0.397163	ENST00000665502	CHFR	ENST00000266880	ENSG00000072609	-90.4	NA	NA
CUST_7413_PI448301858	0.0119953	13.9718	ENST00000561762	CHFR	ENST00000266880	ENSG00000072609	-88.4	NA	NA
CUST_28761_PI448301858	0.0325933	0.287672	ENST00000664470	CHM	ENST00000615443	ENSG00000188419	-90.3	NA	NA
CUST_28763_PI448301858	0.0376094	0.279082	ENST00000653604	CHM	ENST00000615443	ENSG00000188419	-90.3	NA	NA
CUST_28765_PI448301858	0.0180382	0.295431	ENST00000667916	CHM	ENST00000615443	ENSG00000188419	-90.3	NA	NA
CUST_32155_PI448301858	0.0021508	0.428959	ENST00000659591	CHM	ENST00000615443	ENSG00000188419	-90.3	NA	NA
CUST_32156_PI448301858	0.00110068	0.465767	ENST00000666989	CHM	ENST00000615443	ENSG00000188419	-90.3	NA	NA
CUST_3778_PI448301858	0.0328177	0.281646	ENST00000441790	CHM	ENST00000615443	ENSG00000188419	-90.3	NA	NA
CUST_30207_PI448301858	0.0226641	2.10441	ENST00000666396	CHMP1B	ENST00000526991	ENSG00000255112	-77.5	NA	NA
CUST_30209_PI448301858	0.00815565	2.10533	ENST00000664183	CHMP1B	ENST00000526991	ENSG00000255112	-82.9	NA	NA
CUST_6354_PI448301858	0.00184851	0.283845	ENST00000500370	CHMP4A	ENST00000531158	ENSG00000254505	-88.1	NA	NA
CUST_26019_PI448301858	0.00737919	2.00946	LINC01776:19	CHP1	ENST00000334660	ENSG00000187446	-79.7	NA	NA
CUST_26945_PI448301858	0.0199791	0.450704	LINC01315:9	CHP1	ENST00000334660	ENSG00000187446	-89.9	NA	NA
CUST_27286_PI448301858	0.0352487	0.459288	LINC02202:17	CHP1	ENST00000334660	ENSG00000187446	-87	NA	NA
CUST_30207_PI448301858	0.0226641	2.10441	ENST00000666396	CHP1	ENST00000334660	ENSG00000187446	-80.2	NA	NA
CUST_31407_PI448301858	0.0358692	2.109	ENST00000648376	CHP1	ENST00000334660	ENSG00000187446	-89.3	NA	NA
CUST_32485_PI448301858	0.0142888	2.07578	ENST00000656199	CHP1	ENST00000334660	ENSG00000187446	-82.9	NA	NA
CUST_32761_PI448301858	0.0366079	0.397163	ENST00000665502	CHP1	ENST00000334660	ENSG00000187446	-84.1	NA	NA
CUST_13566_PI448301858	0.0494436	0.375757	ENST00000618272	CHPT1	ENST00000552215	ENSG00000111666	-82.7	NA	NA
CUST_9039_PI448301858	0.0224142	2.14944	ENST00000566929	CHPT1	ENST00000552215	ENSG00000111666	-85.3	NA	NA
CUST_31407_PI448301858	0.0358692	2.109	ENST00000648376	CHRNA7	ENST00000636295	ENSG00000175344	-89.3	NA	NA
CUST_2657_PI448301858	0.00342664	0.488636	ENST00000566583	CHRNB1	ENST00000306071	ENSG00000170175	-90	NA	NA
CUST_2657_PI448301858	0.00342664	0.488636	ENST00000566583	CHRNB1	ENST00000575379	ENSG00000170175	-90	NA	NA
CUST_27612_PI448301858	0.0131835	2.16903	LINC01204:12	CHRNB1	ENST00000576360	ENSG00000170175	-77.3	NA	NA
CUST_27612_PI448301858	0.0131835	2.16903	LINC01204:12	CHRNB1	ENST00000306071	ENSG00000170175	-77.3	NA	NA
CUST_8816_PI448301858	0.0259722	0.408956	ENST00000647436	CHRNB1	ENST00000575379	ENSG00000170175	-85.4	NA	NA
CUST_8816_PI448301858	0.0259722	0.408956	ENST00000647436	CHRNB1	ENST00000576360	ENSG00000170175	-85.4	NA	NA
CUST_8816_PI448301858	0.0259722	0.408956	ENST00000647436	CHRNB1	ENST00000306071	ENSG00000170175	-85.4	NA	NA
CUST_13566_PI448301858	0.0494436	0.375757	ENST00000618272	CHST12	ENST00000258711	ENSG00000136213	-91.1	NA	NA
CUST_15316_PI448301858	0.0238069	3.05162	ENST00000626183	CHST12	ENST00000258711	ENSG00000136213	-90.8	NA	NA
CUST_19034_PI448301858	0.0010719	0.345783	ENST00000670142	CHST12	ENST00000258711	ENSG00000136213	-87.6	NA	NA
CUST_204_PI448301858	0.0350459	2.59892	ENST00000659069	CHST12	ENST00000258711	ENSG00000136213	-86.3	NA	NA
CUST_20421_PI448301858	0.0187414	2.41095	ENST00000523336	CHST12	ENST00000258711	ENSG00000136213	-81.9	NA	NA
CUST_30207_PI448301858	0.0226641	2.10441	ENST00000666396	CHST12	ENST00000258711	ENSG00000136213	-80.3	NA	NA
CUST_26019_PI448301858	0.00737919	2.00946	LINC01776:19	CHST12	ENST00000313156	ENSG00000136213	-80.8	NA	NA
CUST_26019_PI448301858	0.00737919	2.00946	LINC01776:19	CHST12	ENST00000258711	ENSG00000136213	-82.6	NA	NA
CUST_26346_PI448301858	0.0178781	0.473288	LINC00639:10	CHST12	ENST00000258711	ENSG00000136213	-91.2	NA	NA
CUST_26694_PI448301858	0.0396641	2.72379	LINC01820:13	CHST12	ENST00000258711	ENSG00000136213	-91.2	NA	NA
CUST_26782_PI448301858	0.0146103	0.409916	TEX41:138	CHST12	ENST00000258711	ENSG00000136213	-86.2	NA	NA
CUST_26784_PI448301858	0.0138081	0.429422	TEX41:140	CHST12	ENST00000258711	ENSG00000136213	-87.1	NA	NA
CUST_26786_PI448301858	0.00198055	0.340141	TEX41:142	CHST12	ENST00000258711	ENSG00000136213	-87.1	NA	NA
CUST_27573_PI448301858	0.00415654	2.08535	LINC01506:5	CHST12	ENST00000258711	ENSG00000136213	-94.5	NA	NA
CUST_30207_PI448301858	0.0226641	2.10441	ENST00000666396	CHST12	ENST00000313156	ENSG00000136213	-75.8	NA	NA
CUST_30209_PI448301858	0.00815565	2.10533	ENST00000664183	CHST12	ENST00000258711	ENSG00000136213	-83.3	NA	NA
CUST_30209_PI448301858	0.00815565	2.10533	ENST00000664183	CHST12	ENST00000313156	ENSG00000136213	-83.3	NA	NA
CUST_3022_PI448301858	0.018073	0.456884	ENST00000611079	CHST12	ENST00000258711	ENSG00000136213	-78	NA	NA
CUST_32761_PI448301858	0.0366079	0.397163	ENST00000665502	CHST12	ENST00000258711	ENSG00000136213	-88.6	NA	NA
CUST_4343_PI448301858	0.0064198	0.348964	ENST00000629585	CHST12	ENST00000258711	ENSG00000136213	-86.2	NA	NA
CUST_4356_PI448301858	0.00339084	0.350333	ENST00000628794	CHST12	ENST00000258711	ENSG00000136213	-86.2	NA	NA
CUST_4947_PI448301858	0.0174857	2.45715	ENST00000552378	CHST12	ENST00000258711	ENSG00000136213	-82.7	NA	NA
CUST_521_PI448301858	0.0440756	0.43092	ENST00000617151	CHST12	ENST00000258711	ENSG00000136213	-88	NA	NA
CUST_589_PI448301858	0.00643555	2.45612	ENST00000567103	CHST12	ENST00000258711	ENSG00000136213	-87.3	NA	NA
CUST_7413_PI448301858	0.0119953	13.9718	ENST00000561762	CHST12	ENST00000258711	ENSG00000136213	-91.9	NA	NA
CUST_7727_PI448301858	0.0452477	0.465582	ENST00000658492	CHST12	ENST00000258711	ENSG00000136213	-95	NA	NA
CUST_8399_PI448301858	0.00897852	2.00629	ENST00000572187	CHST12	ENST00000258711	ENSG00000136213	-80.2	NA	NA
CUST_30207_PI448301858	0.0226641	2.10441	ENST00000666396	CHST14	ENST00000306243	ENSG00000169105	-76.5	NA	NA
CUST_26346_PI448301858	0.0178781	0.473288	LINC00639:10	CHST5	ENST00000336257	ENSG00000135702	-90.5	NA	NA
CUST_6354_PI448301858	0.00184851	0.283845	ENST00000500370	CHST5	ENST00000336257	ENSG00000135702	-84.2	NA	NA
CUST_3778_PI448301858	0.0328177	0.281646	ENST00000441790	CHST6	ENST00000650254	ENSG00000183196	-82.8	NA	NA
CUST_3778_PI448301858	0.0328177	0.281646	ENST00000441790	CHST6	ENST00000332272	ENSG00000183196	-82.8	NA	NA
CUST_8816_PI448301858	0.0259722	0.408956	ENST00000647436	CIAO1	ENST00000272402	ENSG00000144021	-89.1	NA	NA
CUST_6354_PI448301858	0.00184851	0.283845	ENST00000500370	CIITA	ENST00000324288	ENSG00000179583	-77.3	NA	NA
CUST_20421_PI448301858	0.0187414	2.41095	ENST00000523336	CINP	ENST00000559514	ENSG00000100865	-78	NA	NA
CUST_27286_PI448301858	0.0352487	0.459288	LINC02202:17	CIPC	ENST00000361786	ENSG00000198894	-84.8	NA	NA
CUST_3022_PI448301858	0.018073	0.456884	ENST00000611079	CIPC	ENST00000361786	ENSG00000198894	-87.4	NA	NA
CUST_27612_PI448301858	0.0131835	2.16903	LINC01204:12	CKAP2L	ENST00000302450	ENSG00000169607	-78.4	NA	NA
CUST_24663_PI448301858	0.0416917	0.359982	LINC00482:2	CLCC1	ENST00000369976	ENSG00000121940	-74.7	NA	NA
CUST_24663_PI448301858	0.0416917	0.359982	LINC00482:2	CLCC1	ENST00000369969	ENSG00000121940	-74.7	NA	NA
CUST_24663_PI448301858	0.0416917	0.359982	LINC00482:2	CLCC1	ENST00000356970	ENSG00000121940	-74.7	NA	NA
CUST_24663_PI448301858	0.0416917	0.359982	LINC00482:2	CLCC1	ENST00000369968	ENSG00000121940	-74.7	NA	NA
CUST_2515_PI448301858	0.0167023	0.487879	ENST00000431650	CLCC1	ENST00000369968	ENSG00000121940	-74.4	NA	NA
CUST_2515_PI448301858	0.0167023	0.487879	ENST00000431650	CLCC1	ENST00000369969	ENSG00000121940	-74.4	NA	NA
CUST_2515_PI448301858	0.0167023	0.487879	ENST00000431650	CLCC1	ENST00000356970	ENSG00000121940	-74.4	NA	NA
CUST_2515_PI448301858	0.0167023	0.487879	ENST00000431650	CLCC1	ENST00000369970	ENSG00000121940	-74.4	NA	NA
CUST_26554_PI448301858	0.0433394	0.333871	LINC00482:6	CLCC1	ENST00000356970	ENSG00000121940	-74.7	NA	NA
CUST_26554_PI448301858	0.0433394	0.333871	LINC00482:6	CLCC1	ENST00000369968	ENSG00000121940	-74.7	NA	NA
CUST_26554_PI448301858	0.0433394	0.333871	LINC00482:6	CLCC1	ENST00000369976	ENSG00000121940	-74.7	NA	NA
CUST_26554_PI448301858	0.0433394	0.333871	LINC00482:6	CLCC1	ENST00000369969	ENSG00000121940	-74.7	NA	NA
CUST_3022_PI448301858	0.018073	0.456884	ENST00000611079	CLCN2	ENST00000636661	ENSG00000114859	-88.3	NA	NA
CUST_3022_PI448301858	0.018073	0.456884	ENST00000611079	CLCN2	ENST00000637392	ENSG00000114859	-90.9	NA	NA
CUST_15174_PI448301858	0.0415233	0.458339	ENST00000457390	CLCN5	ENST00000376088	ENSG00000171365	-90.2	NA	NA
CUST_20421_PI448301858	0.0187414	2.41095	ENST00000523336	CLDN16	ENST00000264734	ENSG00000113946	-85.9	NA	NA
CUST_26694_PI448301858	0.0396641	2.72379	LINC01820:13	CLDN16	ENST00000264734	ENSG00000113946	-87.4	NA	NA
CUST_3022_PI448301858	0.018073	0.456884	ENST00000611079	CLEC7A	ENST00000353231	ENSG00000172243	-80.2	NA	NA
CUST_3022_PI448301858	0.018073	0.456884	ENST00000611079	CLEC7A	ENST00000534609	ENSG00000172243	-80.2	NA	NA
CUST_30207_PI448301858	0.0226641	2.10441	ENST00000666396	CLINT1	ENST00000524306	ENSG00000113282	-80.1	NA	NA
CUST_30209_PI448301858	0.00815565	2.10533	ENST00000664183	CLINT1	ENST00000524306	ENSG00000113282	-82.5	NA	NA
CUST_13566_PI448301858	0.0494436	0.375757	ENST00000618272	CLIP1	ENST00000501271	ENSG00000130779	-88.1	NA	NA
CUST_13566_PI448301858	0.0494436	0.375757	ENST00000618272	CLIP1	ENST00000538120	ENSG00000130779	-87.1	NA	NA
CUST_29895_PI448301858	0.0472896	0.416105	ENST00000654540	CLIP1	ENST00000501271	ENSG00000130779	-73.7	NA	NA
CUST_32649_PI448301858	0.0371373	0.432543	ENST00000580881	CLIP1	ENST00000538120	ENSG00000130779	-86	NA	NA
CUST_32649_PI448301858	0.0371373	0.432543	ENST00000580881	CLIP1	ENST00000501271	ENSG00000130779	-90.7	NA	NA
CUST_4947_PI448301858	0.0174857	2.45715	ENST00000552378	CLIP1	ENST00000538120	ENSG00000130779	-86.4	NA	NA
CUST_25677_PI448301858	0.021112	2.01461	LINC02050:25	CLK3	ENST00000563418	ENSG00000179335	-88.4	NA	NA
CUST_2657_PI448301858	0.00342664	0.488636	ENST00000566583	CLN3	ENST00000636853	ENSG00000188603	-84.1	NA	NA
CUST_26945_PI448301858	0.0199791	0.450704	LINC01315:9	CLN3	ENST00000566472	ENSG00000188603	-82.6	NA	NA
CUST_26945_PI448301858	0.0199791	0.450704	LINC01315:9	CLN3	ENST00000569430	ENSG00000188603	-82.6	NA	NA
CUST_26945_PI448301858	0.0199791	0.450704	LINC01315:9	CLN3	ENST00000563874	ENSG00000188603	-82.6	NA	NA
CUST_27286_PI448301858	0.0352487	0.459288	LINC02202:17	CLN3	ENST00000563874	ENSG00000188603	-89.4	NA	NA
CUST_27286_PI448301858	0.0352487	0.459288	LINC02202:17	CLN3	ENST00000566472	ENSG00000188603	-89.4	NA	NA
CUST_27286_PI448301858	0.0352487	0.459288	LINC02202:17	CLN3	ENST00000569430	ENSG00000188603	-89.4	NA	NA
CUST_3778_PI448301858	0.0328177	0.281646	ENST00000441790	CLN3	ENST00000636853	ENSG00000188603	-87	NA	NA
CUST_4947_PI448301858	0.0174857	2.45715	ENST00000552378	CLN3	ENST00000636853	ENSG00000188603	-83.4	NA	NA
CUST_9039_PI448301858	0.0224142	2.14944	ENST00000566929	CLN3	ENST00000636853	ENSG00000188603	-85.8	NA	NA
CUST_3778_PI448301858	0.0328177	0.281646	ENST00000441790	CLN5	ENST00000636183	ENSG00000102805	-81.9	NA	NA
CUST_15316_PI448301858	0.0238069	3.05162	ENST00000626183	CLN6	ENST00000564846	ENSG00000128973	-86.7	NA	NA
CUST_4333_PI448301858	0.00560594	0.38739	ENST00000604253	CLN6	ENST00000636674	ENSG00000128973	-72.9	NA	NA
CUST_4333_PI448301858	0.00560594	0.38739	ENST00000604253	CLN6	ENST00000636964	ENSG00000128973	-72.9	NA	NA
CUST_27573_PI448301858	0.00415654	2.08535	LINC01506:5	CLNK	ENST00000226951	ENSG00000109684	-89.9	NA	NA
CUST_27573_PI448301858	0.00415654	2.08535	LINC01506:5	CLNK	ENST00000515667	ENSG00000109684	-89.9	NA	NA
CUST_26782_PI448301858	0.0146103	0.409916	TEX41:138	CLPB	ENST00000294053	ENSG00000162129	-89.8	NA	NA
CUST_26784_PI448301858	0.0138081	0.429422	TEX41:140	CLPB	ENST00000294053	ENSG00000162129	-89.6	NA	NA
CUST_26786_PI448301858	0.00198055	0.340141	TEX41:142	CLPB	ENST00000294053	ENSG00000162129	-89.6	NA	NA
CUST_26945_PI448301858	0.0199791	0.450704	LINC01315:9	CLPB	ENST00000294053	ENSG00000162129	-89.1	NA	NA
CUST_31507_PI448301858	0.0387588	0.447602	ENST00000605499	CLPB	ENST00000294053	ENSG00000162129	-76.5	NA	NA
CUST_32649_PI448301858	0.0371373	0.432543	ENST00000580881	CLPB	ENST00000294053	ENSG00000162129	-88.9	NA	NA
CUST_3778_PI448301858	0.0328177	0.281646	ENST00000441790	CLPB	ENST00000294053	ENSG00000162129	-86.3	NA	NA
CUST_4343_PI448301858	0.0064198	0.348964	ENST00000629585	CLPB	ENST00000294053	ENSG00000162129	-80.3	NA	NA
CUST_4356_PI448301858	0.00339084	0.350333	ENST00000628794	CLPB	ENST00000294053	ENSG00000162129	-89.8	NA	NA
CUST_4947_PI448301858	0.0174857	2.45715	ENST00000552378	CLPB	ENST00000294053	ENSG00000162129	-84.6	NA	NA
CUST_521_PI448301858	0.0440756	0.43092	ENST00000617151	CLPB	ENST00000294053	ENSG00000162129	-93.1	NA	NA
CUST_8399_PI448301858	0.00897852	2.00629	ENST00000572187	CLPB	ENST00000294053	ENSG00000162129	-79.9	NA	NA
CUST_9039_PI448301858	0.0224142	2.14944	ENST00000566929	CLPB	ENST00000294053	ENSG00000162129	-84.5	NA	NA
CUST_13566_PI448301858	0.0494436	0.375757	ENST00000618272	CLPX	ENST00000300107	ENSG00000166855	-91.3	NA	NA
CUST_13566_PI448301858	0.0494436	0.375757	ENST00000618272	CLSPN	ENST00000251195	ENSG00000092853	-89.3	NA	NA
CUST_26694_PI448301858	0.0396641	2.72379	LINC01820:13	CLSPN	ENST00000251195	ENSG00000092853	-85.2	NA	NA
CUST_32156_PI448301858	0.00110068	0.465767	ENST00000666989	CLSPN	ENST00000251195	ENSG00000092853	-76.5	NA	NA
CUST_32761_PI448301858	0.0366079	0.397163	ENST00000665502	CLSPN	ENST00000251195	ENSG00000092853	-82.3	NA	NA
CUST_9039_PI448301858	0.0224142	2.14944	ENST00000566929	CLSPN	ENST00000251195	ENSG00000092853	-85.2	NA	NA
CUST_25677_PI448301858	0.021112	2.01461	LINC02050:25	CLTA	ENST00000464497	ENSG00000122705	-86.4	NA	NA
CUST_3022_PI448301858	0.018073	0.456884	ENST00000611079	CLTA	ENST00000464497	ENSG00000122705	-87.2	NA	NA
CUST_8816_PI448301858	0.0259722	0.408956	ENST00000647436	CLTA	ENST00000464497	ENSG00000122705	-79.6	NA	NA
CUST_13566_PI448301858	0.0494436	0.375757	ENST00000618272	CLUAP1	ENST00000576634	ENSG00000103351	-87.4	NA	NA
CUST_32761_PI448301858	0.0366079	0.397163	ENST00000665502	CLUAP1	ENST00000576634	ENSG00000103351	-82.5	NA	NA
CUST_6354_PI448301858	0.00184851	0.283845	ENST00000500370	CMBL	ENST00000296658	ENSG00000164237	-88.3	NA	NA
CUST_204_PI448301858	0.0350459	2.59892	ENST00000659069	CMC2	ENST00000219400	ENSG00000103121	-86.3	NA	NA
CUST_27573_PI448301858	0.00415654	2.08535	LINC01506:5	CMC2	ENST00000219400	ENSG00000103121	-89.6	NA	NA
CUST_30207_PI448301858	0.0226641	2.10441	ENST00000666396	CMC2	ENST00000219400	ENSG00000103121	-77.4	NA	NA
CUST_4343_PI448301858	0.0064198	0.348964	ENST00000629585	CMC2	ENST00000219400	ENSG00000103121	-86	NA	NA
CUST_589_PI448301858	0.00643555	2.45612	ENST00000567103	CMC2	ENST00000219400	ENSG00000103121	-84.2	NA	NA
CUST_7413_PI448301858	0.0119953	13.9718	ENST00000561762	CMC2	ENST00000219400	ENSG00000103121	-90.6	NA	NA
CUST_15174_PI448301858	0.0415233	0.458339	ENST00000457390	CNBD2	ENST00000489667	ENSG00000149646	-89.6	NA	NA
CUST_31407_PI448301858	0.0358692	2.109	ENST00000648376	CNBD2	ENST00000489667	ENSG00000149646	-88.9	NA	NA
CUST_521_PI448301858	0.0440756	0.43092	ENST00000617151	CNBD2	ENST00000489667	ENSG00000149646	-91.8	NA	NA
CUST_2657_PI448301858	0.00342664	0.488636	ENST00000566583	CNDP1	ENST00000582365	ENSG00000150656	-92.1	NA	NA
CUST_6354_PI448301858	0.00184851	0.283845	ENST00000500370	CNGB1	ENST00000311183	ENSG00000070729	-84.5	NA	NA
CUST_204_PI448301858	0.0350459	2.59892	ENST00000659069	CNKSR3	ENST00000607772	ENSG00000153721	-82.9	NA	NA
CUST_2657_PI448301858	0.00342664	0.488636	ENST00000566583	CNKSR3	ENST00000607772	ENSG00000153721	-88.4	NA	NA
CUST_27612_PI448301858	0.0131835	2.16903	LINC01204:12	CNKSR3	ENST00000607772	ENSG00000153721	-82.5	NA	NA
CUST_30209_PI448301858	0.00815565	2.10533	ENST00000664183	CNKSR3	ENST00000607772	ENSG00000153721	-83	NA	NA
CUST_31507_PI448301858	0.0387588	0.447602	ENST00000605499	CNKSR3	ENST00000607772	ENSG00000153721	-68.5	NA	NA
CUST_32156_PI448301858	0.00110068	0.465767	ENST00000666989	CNKSR3	ENST00000607772	ENSG00000153721	-79.9	NA	NA
CUST_32649_PI448301858	0.0371373	0.432543	ENST00000580881	CNKSR3	ENST00000607772	ENSG00000153721	-89.5	NA	NA
CUST_32761_PI448301858	0.0366079	0.397163	ENST00000665502	CNKSR3	ENST00000607772	ENSG00000153721	-88.3	NA	NA
CUST_3778_PI448301858	0.0328177	0.281646	ENST00000441790	CNKSR3	ENST00000607772	ENSG00000153721	-86.3	NA	NA
CUST_521_PI448301858	0.0440756	0.43092	ENST00000617151	CNKSR3	ENST00000607772	ENSG00000153721	-86.4	NA	NA
CUST_9039_PI448301858	0.0224142	2.14944	ENST00000566929	CNKSR3	ENST00000607772	ENSG00000153721	-88.6	NA	NA
CUST_10082_PI448301858	0.00720929	2.45593	ENST00000635954	CNN2	ENST00000263097	ENSG00000064666	-82.4	NA	NA
CUST_10082_PI448301858	0.00720929	2.45593	ENST00000635954	CNN2	ENST00000564572	ENSG00000064666	-84.2	NA	NA
CUST_10082_PI448301858	0.00720929	2.45593	ENST00000635954	CNN2	ENST00000562958	ENSG00000064666	-82.4	NA	NA
CUST_10082_PI448301858	0.00720929	2.45593	ENST00000635954	CNN2	ENST00000565096	ENSG00000064666	-82.4	NA	NA
CUST_10082_PI448301858	0.00720929	2.45593	ENST00000635954	CNN2	ENST00000348419	ENSG00000064666	-82.4	NA	NA
CUST_15316_PI448301858	0.0238069	3.05162	ENST00000626183	CNOT4	ENST00000414802	ENSG00000080802	-81	NA	NA
CUST_19034_PI448301858	0.0010719	0.345783	ENST00000670142	CNOT4	ENST00000414802	ENSG00000080802	-85	NA	NA
CUST_204_PI448301858	0.0350459	2.59892	ENST00000659069	CNOT4	ENST00000414802	ENSG00000080802	-80.1	NA	NA
CUST_27612_PI448301858	0.0131835	2.16903	LINC01204:12	CNPY2	ENST00000551276	ENSG00000257727	-84.4	NA	NA
CUST_13566_PI448301858	0.0494436	0.375757	ENST00000618272	CNR2	ENST00000374472	ENSG00000188822	-85.3	NA	NA
CUST_25677_PI448301858	0.021112	2.01461	LINC02050:25	CNR2	ENST00000374472	ENSG00000188822	-81.8	NA	NA
CUST_26694_PI448301858	0.0396641	2.72379	LINC01820:13	CNR2	ENST00000374472	ENSG00000188822	-80.5	NA	NA
CUST_32485_PI448301858	0.0142888	2.07578	ENST00000656199	CNR2	ENST00000374472	ENSG00000188822	-83.9	NA	NA
CUST_32649_PI448301858	0.0371373	0.432543	ENST00000580881	CNR2	ENST00000374472	ENSG00000188822	-85.9	NA	NA
CUST_4947_PI448301858	0.0174857	2.45715	ENST00000552378	CNR2	ENST00000374472	ENSG00000188822	-86.7	NA	NA
CUST_9039_PI448301858	0.0224142	2.14944	ENST00000566929	CNR2	ENST00000374472	ENSG00000188822	-90.5	NA	NA
CUST_32156_PI448301858	0.00110068	0.465767	ENST00000666989	CNTLN	ENST00000380641	ENSG00000044459	-81.7	NA	NA
CUST_15174_PI448301858	0.0415233	0.458339	ENST00000457390	CNTN4	ENST00000397461	ENSG00000144619	-92	NA	NA
CUST_26346_PI448301858	0.0178781	0.473288	LINC00639:10	CNTN4	ENST00000397461	ENSG00000144619	-86	NA	NA
CUST_26694_PI448301858	0.0396641	2.72379	LINC01820:13	CNTNAP3	ENST00000469061	ENSG00000106714	-91.2	NA	NA
CUST_26694_PI448301858	0.0396641	2.72379	LINC01820:13	CNTNAP3B	ENST00000491438	ENSG00000154529	-88	NA	NA
CUST_32156_PI448301858	0.00110068	0.465767	ENST00000666989	CNTNAP3B	ENST00000491438	ENSG00000154529	-81.7	NA	NA
CUST_9039_PI448301858	0.0224142	2.14944	ENST00000566929	CNTNAP3B	ENST00000491438	ENSG00000154529	-83	NA	NA
CUST_4356_PI448301858	0.00339084	0.350333	ENST00000628794	COA7	ENST00000371538	ENSG00000162377	-83.5	NA	NA
CUST_9039_PI448301858	0.0224142	2.14944	ENST00000566929	COA7	ENST00000371538	ENSG00000162377	-84.8	NA	NA
CUST_20421_PI448301858	0.0187414	2.41095	ENST00000523336	COA8	ENST00000409074	ENSG00000256053	-79.1	NA	NA
CUST_26694_PI448301858	0.0396641	2.72379	LINC01820:13	COA8	ENST00000409074	ENSG00000256053	-88.3	NA	NA
CUST_26782_PI448301858	0.0146103	0.409916	TEX41:138	COG1	ENST00000577238	ENSG00000166685	-86.2	NA	NA
CUST_26782_PI448301858	0.0146103	0.409916	TEX41:138	COG1	ENST00000580271	ENSG00000166685	-86.2	NA	NA
CUST_26784_PI448301858	0.0138081	0.429422	TEX41:140	COG1	ENST00000577238	ENSG00000166685	-86.2	NA	NA
CUST_26784_PI448301858	0.0138081	0.429422	TEX41:140	COG1	ENST00000580271	ENSG00000166685	-86.2	NA	NA
CUST_26786_PI448301858	0.00198055	0.340141	TEX41:142	COG1	ENST00000577238	ENSG00000166685	-86.2	NA	NA
CUST_26786_PI448301858	0.00198055	0.340141	TEX41:142	COG1	ENST00000580271	ENSG00000166685	-86.2	NA	NA
CUST_1394_PI448301858	0.0138327	2.12134	ENST00000659325	COG6	ENST00000416691	ENSG00000133103	-76.9	NA	NA
CUST_7727_PI448301858	0.0452477	0.465582	ENST00000658492	COL28A1	ENST00000430711	ENSG00000215018	-84.1	NA	NA
CUST_7727_PI448301858	0.0452477	0.465582	ENST00000658492	COL8A1	ENST00000463753	ENSG00000144810	-83.5	NA	NA
CUST_13391_PI448301858	0.0416365	0.456844	ENST00000580756	COLEC12	ENST00000400256	ENSG00000158270	-93.7	NA	NA
CUST_13391_PI448301858	0.0416365	0.456844	ENST00000580756	COLEC12	ENST00000580242	ENSG00000158270	-91.5	NA	NA
CUST_15316_PI448301858	0.0238069	3.05162	ENST00000626183	COLEC12	ENST00000400256	ENSG00000158270	-88.5	NA	NA
CUST_19034_PI448301858	0.0010719	0.345783	ENST00000670142	COLEC12	ENST00000400256	ENSG00000158270	-89.7	NA	NA
CUST_24663_PI448301858	0.0416917	0.359982	LINC00482:2	COLEC12	ENST00000400256	ENSG00000158270	-75.5	NA	NA
CUST_26019_PI448301858	0.00737919	2.00946	LINC01776:19	COLEC12	ENST00000582147	ENSG00000158270	-81.3	NA	NA
CUST_26554_PI448301858	0.0433394	0.333871	LINC00482:6	COLEC12	ENST00000400256	ENSG00000158270	-75.5	NA	NA
CUST_2657_PI448301858	0.00342664	0.488636	ENST00000566583	COLEC12	ENST00000400256	ENSG00000158270	-86.7	NA	NA
CUST_26694_PI448301858	0.0396641	2.72379	LINC01820:13	COLEC12	ENST00000400256	ENSG00000158270	-88.7	NA	NA
CUST_26782_PI448301858	0.0146103	0.409916	TEX41:138	COLEC12	ENST00000400256	ENSG00000158270	-82.4	NA	NA
CUST_26784_PI448301858	0.0138081	0.429422	TEX41:140	COLEC12	ENST00000400256	ENSG00000158270	-82.4	NA	NA
CUST_26786_PI448301858	0.00198055	0.340141	TEX41:142	COLEC12	ENST00000400256	ENSG00000158270	-82.4	NA	NA
CUST_27573_PI448301858	0.00415654	2.08535	LINC01506:5	COLEC12	ENST00000400256	ENSG00000158270	-88.1	NA	NA
CUST_32761_PI448301858	0.0366079	0.397163	ENST00000665502	COLEC12	ENST00000400256	ENSG00000158270	-90.7	NA	NA
CUST_4343_PI448301858	0.0064198	0.348964	ENST00000629585	COLEC12	ENST00000400256	ENSG00000158270	-82.4	NA	NA
CUST_4947_PI448301858	0.0174857	2.45715	ENST00000552378	COLEC12	ENST00000400256	ENSG00000158270	-85.3	NA	NA
CUST_521_PI448301858	0.0440756	0.43092	ENST00000617151	COLEC12	ENST00000400256	ENSG00000158270	-88.6	NA	NA
CUST_589_PI448301858	0.00643555	2.45612	ENST00000567103	COLEC12	ENST00000400256	ENSG00000158270	-87.3	NA	NA
CUST_6354_PI448301858	0.00184851	0.283845	ENST00000500370	COLEC12	ENST00000400256	ENSG00000158270	-83.4	NA	NA
CUST_7413_PI448301858	0.0119953	13.9718	ENST00000561762	COLEC12	ENST00000400256	ENSG00000158270	-92.1	NA	NA
CUST_9039_PI448301858	0.0224142	2.14944	ENST00000566929	COLEC12	ENST00000400256	ENSG00000158270	-85.2	NA	NA
CUST_20421_PI448301858	0.0187414	2.41095	ENST00000523336	COMMD2	ENST00000473414	ENSG00000114744	-78.7	NA	NA
CUST_26782_PI448301858	0.0146103	0.409916	TEX41:138	COMMD2	ENST00000473414	ENSG00000114744	-86.7	NA	NA
CUST_26784_PI448301858	0.0138081	0.429422	TEX41:140	COMMD2	ENST00000473414	ENSG00000114744	-86.7	NA	NA
CUST_26786_PI448301858	0.00198055	0.340141	TEX41:142	COMMD2	ENST00000473414	ENSG00000114744	-86.7	NA	NA
CUST_4356_PI448301858	0.00339084	0.350333	ENST00000628794	COMMD2	ENST00000473414	ENSG00000114744	-86.7	NA	NA
CUST_2657_PI448301858	0.00342664	0.488636	ENST00000566583	COMMD4	ENST00000564068	ENSG00000140365	-89.4	NA	NA
CUST_27612_PI448301858	0.0131835	2.16903	LINC01204:12	COMMD4	ENST00000564068	ENSG00000140365	-82.7	NA	NA
CUST_32156_PI448301858	0.00110068	0.465767	ENST00000666989	COMMD4	ENST00000564068	ENSG00000140365	-80.6	NA	NA
CUST_26782_PI448301858	0.0146103	0.409916	TEX41:138	COMMD9	ENST00000263401	ENSG00000110442	-92.8	NA	NA
CUST_26784_PI448301858	0.0138081	0.429422	TEX41:140	COMMD9	ENST00000263401	ENSG00000110442	-92.8	NA	NA
CUST_26786_PI448301858	0.00198055	0.340141	TEX41:142	COMMD9	ENST00000263401	ENSG00000110442	-92.8	NA	NA
CUST_4343_PI448301858	0.0064198	0.348964	ENST00000629585	COMMD9	ENST00000263401	ENSG00000110442	-91.2	NA	NA
CUST_4356_PI448301858	0.00339084	0.350333	ENST00000628794	COMMD9	ENST00000263401	ENSG00000110442	-91.2	NA	NA
CUST_27612_PI448301858	0.0131835	2.16903	LINC01204:12	COPA	ENST00000647693	ENSG00000122218	-80.1	NA	NA
CUST_32761_PI448301858	0.0366079	0.397163	ENST00000665502	COPS6	ENST00000465027	ENSG00000168090	-79.6	NA	NA
CUST_15174_PI448301858	0.0415233	0.458339	ENST00000457390	COPS7B	ENST00000461350	ENSG00000144524	-88.7	NA	NA
CUST_26346_PI448301858	0.0178781	0.473288	LINC00639:10	COPS7B	ENST00000461350	ENSG00000144524	-89	NA	NA
CUST_521_PI448301858	0.0440756	0.43092	ENST00000617151	COPS7B	ENST00000461350	ENSG00000144524	-96.6	NA	NA
CUST_7727_PI448301858	0.0452477	0.465582	ENST00000658492	COPS7B	ENST00000461350	ENSG00000144524	-90.6	NA	NA
CUST_3778_PI448301858	0.0328177	0.281646	ENST00000441790	COQ10A	ENST00000549545	ENSG00000135469	-73	NA	NA
CUST_26346_PI448301858	0.0178781	0.473288	LINC00639:10	COQ4	ENST00000461102	ENSG00000167113	-92.3	NA	NA
CUST_521_PI448301858	0.0440756	0.43092	ENST00000617151	COQ4	ENST00000461102	ENSG00000167113	-90.3	NA	NA
CUST_7727_PI448301858	0.0452477	0.465582	ENST00000658492	COQ4	ENST00000461102	ENSG00000167113	-96.5	NA	NA
CUST_15316_PI448301858	0.0238069	3.05162	ENST00000626183	COQ6	ENST00000555392	ENSG00000119723	-83.1	NA	NA
CUST_19034_PI448301858	0.0010719	0.345783	ENST00000670142	COQ6	ENST00000555392	ENSG00000119723	-86.6	NA	NA
CUST_26694_PI448301858	0.0396641	2.72379	LINC01820:13	COQ6	ENST00000555392	ENSG00000119723	-88.7	NA	NA
CUST_30207_PI448301858	0.0226641	2.10441	ENST00000666396	COQ6	ENST00000553448	ENSG00000119723	-76.3	NA	NA
CUST_4333_PI448301858	0.00560594	0.38739	ENST00000604253	COTL1	ENST00000567278	ENSG00000103187	-75.8	NA	NA
CUST_3022_PI448301858	0.018073	0.456884	ENST00000611079	COX15	ENST00000016171	ENSG00000014919	-75.5	NA	NA
CUST_26945_PI448301858	0.0199791	0.450704	LINC01315:9	COX18	ENST00000449739	ENSG00000163626	-86.2	NA	NA
CUST_6354_PI448301858	0.00184851	0.283845	ENST00000500370	COX6B2	ENST00000588572	ENSG00000160471	-76.7	NA	NA
CUST_15174_PI448301858	0.0415233	0.458339	ENST00000457390	COX7B	ENST00000481445	ENSG00000131174	-86.1	NA	NA
CUST_32156_PI448301858	0.00110068	0.465767	ENST00000666989	CPM	ENST00000551568	ENSG00000135678	-81.5	NA	NA
CUST_32156_PI448301858	0.00110068	0.465767	ENST00000666989	CPM	ENST00000338356	ENSG00000135678	-81.5	NA	NA
CUST_32761_PI448301858	0.0366079	0.397163	ENST00000665502	CPM	ENST00000551568	ENSG00000135678	-87.1	NA	NA
CUST_32761_PI448301858	0.0366079	0.397163	ENST00000665502	CPM	ENST00000338356	ENSG00000135678	-87.1	NA	NA
CUST_8816_PI448301858	0.0259722	0.408956	ENST00000647436	CPS1	ENST00000479988	ENSG00000021826	-86.3	NA	NA
CUST_15316_PI448301858	0.0238069	3.05162	ENST00000626183	CPT1A	ENST00000265641	ENSG00000110090	-85.7	NA	NA
CUST_19034_PI448301858	0.0010719	0.345783	ENST00000670142	CPT1A	ENST00000265641	ENSG00000110090	-85	NA	NA
CUST_204_PI448301858	0.0350459	2.59892	ENST00000659069	CPT1A	ENST00000265641	ENSG00000110090	-86.6	NA	NA
CUST_26782_PI448301858	0.0146103	0.409916	TEX41:138	CPT1A	ENST00000265641	ENSG00000110090	-85.9	NA	NA
CUST_26784_PI448301858	0.0138081	0.429422	TEX41:140	CPT1A	ENST00000265641	ENSG00000110090	-85.9	NA	NA
CUST_26786_PI448301858	0.00198055	0.340141	TEX41:142	CPT1A	ENST00000265641	ENSG00000110090	-85.9	NA	NA
CUST_27286_PI448301858	0.0352487	0.459288	LINC02202:17	CPT1A	ENST00000265641	ENSG00000110090	-85	NA	NA
CUST_27573_PI448301858	0.00415654	2.08535	LINC01506:5	CPT1A	ENST00000265641	ENSG00000110090	-90.6	NA	NA
CUST_4343_PI448301858	0.0064198	0.348964	ENST00000629585	CPT1A	ENST00000265641	ENSG00000110090	-85.9	NA	NA
CUST_4356_PI448301858	0.00339084	0.350333	ENST00000628794	CPT1A	ENST00000265641	ENSG00000110090	-85.9	NA	NA
CUST_4947_PI448301858	0.0174857	2.45715	ENST00000552378	CPT1A	ENST00000265641	ENSG00000110090	-86.4	NA	NA
CUST_521_PI448301858	0.0440756	0.43092	ENST00000617151	CPT1A	ENST00000265641	ENSG00000110090	-84.3	NA	NA
CUST_589_PI448301858	0.00643555	2.45612	ENST00000567103	CPT1A	ENST00000265641	ENSG00000110090	-80.4	NA	NA
CUST_9039_PI448301858	0.0224142	2.14944	ENST00000566929	CPT1A	ENST00000265641	ENSG00000110090	-84.6	NA	NA
CUST_24663_PI448301858	0.0416917	0.359982	LINC00482:2	CPT1C	ENST00000596701	ENSG00000169169	-73.5	NA	NA
CUST_26554_PI448301858	0.0433394	0.333871	LINC00482:6	CPT1C	ENST00000596701	ENSG00000169169	-73.5	NA	NA
CUST_6354_PI448301858	0.00184851	0.283845	ENST00000500370	CPT1C	ENST00000596701	ENSG00000169169	-79.3	NA	NA
CUST_9039_PI448301858	0.0224142	2.14944	ENST00000566929	CPT1C	ENST00000596701	ENSG00000169169	-85.3	NA	NA
CUST_32649_PI448301858	0.0371373	0.432543	ENST00000580881	CPT2	ENST00000638135	ENSG00000157184	-85.1	NA	NA
CUST_32649_PI448301858	0.0371373	0.432543	ENST00000580881	CPT2	ENST00000635888	ENSG00000157184	-85.1	NA	NA
CUST_32649_PI448301858	0.0371373	0.432543	ENST00000580881	CPT2	ENST00000636867	ENSG00000157184	-85.1	NA	NA
CUST_32649_PI448301858	0.0371373	0.432543	ENST00000580881	CPT2	ENST00000636239	ENSG00000157184	-85.1	NA	NA
CUST_32649_PI448301858	0.0371373	0.432543	ENST00000580881	CPT2	ENST00000371486	ENSG00000157184	-85.1	NA	NA
CUST_32649_PI448301858	0.0371373	0.432543	ENST00000580881	CPT2	ENST00000636891	ENSG00000157184	-85.1	NA	NA
CUST_32649_PI448301858	0.0371373	0.432543	ENST00000580881	CPT2	ENST00000637252	ENSG00000157184	-85.1	NA	NA
CUST_19034_PI448301858	0.0010719	0.345783	ENST00000670142	CREB3L2	ENST00000456390	ENSG00000182158	-86.2	NA	NA
CUST_31407_PI448301858	0.0358692	2.109	ENST00000648376	CREBBP	ENST00000576720	ENSG00000005339	-85	NA	NA
CUST_2657_PI448301858	0.00342664	0.488636	ENST00000566583	CREBRF	ENST00000520464	ENSG00000164463	-86.5	NA	NA
CUST_32761_PI448301858	0.0366079	0.397163	ENST00000665502	CREBRF	ENST00000520464	ENSG00000164463	-83.8	NA	NA
CUST_9039_PI448301858	0.0224142	2.14944	ENST00000566929	CREBRF	ENST00000520464	ENSG00000164463	-84.2	NA	NA
CUST_28454_PI448301858	0.0452057	0.428974	ENST00000606664	CRISPLD2	ENST00000565561	ENSG00000103196	-49.5	NA	NA
CUST_31507_PI448301858	0.0387588	0.447602	ENST00000605499	CRK	ENST00000300574	ENSG00000167193	-72.3	NA	NA
CUST_31507_PI448301858	0.0387588	0.447602	ENST00000605499	CRK	ENST00000398970	ENSG00000167193	-72.3	NA	NA
CUST_32761_PI448301858	0.0366079	0.397163	ENST00000665502	CRK	ENST00000398970	ENSG00000167193	-90.7	NA	NA
CUST_32761_PI448301858	0.0366079	0.397163	ENST00000665502	CRK	ENST00000300574	ENSG00000167193	-90.7	NA	NA
CUST_6354_PI448301858	0.00184851	0.283845	ENST00000500370	CRK	ENST00000574295	ENSG00000167193	-84.1	NA	NA
CUST_6354_PI448301858	0.00184851	0.283845	ENST00000500370	CRK	ENST00000398970	ENSG00000167193	-84.1	NA	NA
CUST_6354_PI448301858	0.00184851	0.283845	ENST00000500370	CRK	ENST00000300574	ENSG00000167193	-84.1	NA	NA
CUST_2515_PI448301858	0.0167023	0.487879	ENST00000431650	CRLF3	ENST00000324238	ENSG00000176390	-80.1	NA	NA
CUST_4333_PI448301858	0.00560594	0.38739	ENST00000604253	CRLF3	ENST00000577725	ENSG00000176390	-79.4	NA	NA
CUST_6354_PI448301858	0.00184851	0.283845	ENST00000500370	CRLF3	ENST00000583805	ENSG00000176390	-79.2	NA	NA
CUST_4333_PI448301858	0.00560594	0.38739	ENST00000604253	CRTAM	ENST00000227348	ENSG00000109943	-75.6	NA	NA
CUST_4333_PI448301858	0.00560594	0.38739	ENST00000604253	CRTAM	ENST00000533709	ENSG00000109943	-75.6	NA	NA
CUST_25677_PI448301858	0.021112	2.01461	LINC02050:25	CRTAP	ENST00000320954	ENSG00000170275	-77.3	NA	NA
CUST_25677_PI448301858	0.021112	2.01461	LINC02050:25	CRTAP	ENST00000449224	ENSG00000170275	-77.3	NA	NA
CUST_7413_PI448301858	0.0119953	13.9718	ENST00000561762	CRTC3	ENST00000560927	ENSG00000140577	-90.7	NA	NA
CUST_15174_PI448301858	0.0415233	0.458339	ENST00000457390	CRX	ENST00000613299	ENSG00000105392	-89.9	NA	NA
CUST_24663_PI448301858	0.0416917	0.359982	LINC00482:2	CRX	ENST00000613299	ENSG00000105392	-72.2	NA	NA
CUST_24663_PI448301858	0.0416917	0.359982	LINC00482:2	CRX	ENST00000221996	ENSG00000105392	-72.2	NA	NA
CUST_26346_PI448301858	0.0178781	0.473288	LINC00639:10	CRX	ENST00000613299	ENSG00000105392	-85.4	NA	NA
CUST_26346_PI448301858	0.0178781	0.473288	LINC00639:10	CRX	ENST00000221996	ENSG00000105392	-85.4	NA	NA
CUST_26554_PI448301858	0.0433394	0.333871	LINC00482:6	CRX	ENST00000613299	ENSG00000105392	-72.2	NA	NA
CUST_26554_PI448301858	0.0433394	0.333871	LINC00482:6	CRX	ENST00000221996	ENSG00000105392	-72.2	NA	NA
CUST_32649_PI448301858	0.0371373	0.432543	ENST00000580881	CRX	ENST00000221996	ENSG00000105392	-85.7	NA	NA
CUST_32649_PI448301858	0.0371373	0.432543	ENST00000580881	CRX	ENST00000613299	ENSG00000105392	-85.7	NA	NA
CUST_589_PI448301858	0.00643555	2.45612	ENST00000567103	CRX	ENST00000613299	ENSG00000105392	-87.3	NA	NA
CUST_521_PI448301858	0.0440756	0.43092	ENST00000617151	CRX	ENST00000613299	ENSG00000105392	-95.9	NA	NA
CUST_521_PI448301858	0.0440756	0.43092	ENST00000617151	CRX	ENST00000221996	ENSG00000105392	-95.9	NA	NA
CUST_589_PI448301858	0.00643555	2.45612	ENST00000567103	CRX	ENST00000221996	ENSG00000105392	-87.3	NA	NA
CUST_6354_PI448301858	0.00184851	0.283845	ENST00000500370	CRX	ENST00000221996	ENSG00000105392	-87.5	NA	NA
CUST_6354_PI448301858	0.00184851	0.283845	ENST00000500370	CRX	ENST00000613299	ENSG00000105392	-87.5	NA	NA
CUST_7413_PI448301858	0.0119953	13.9718	ENST00000561762	CRX	ENST00000221996	ENSG00000105392	-93	NA	NA
CUST_7413_PI448301858	0.0119953	13.9718	ENST00000561762	CRX	ENST00000613299	ENSG00000105392	-93	NA	NA
CUST_7727_PI448301858	0.0452477	0.465582	ENST00000658492	CRX	ENST00000613299	ENSG00000105392	-90.8	NA	NA
CUST_7727_PI448301858	0.0452477	0.465582	ENST00000658492	CRX	ENST00000221996	ENSG00000105392	-90.8	NA	NA
CUST_8816_PI448301858	0.0259722	0.408956	ENST00000647436	CRX	ENST00000221996	ENSG00000105392	-88.8	NA	NA
CUST_8816_PI448301858	0.0259722	0.408956	ENST00000647436	CRX	ENST00000613299	ENSG00000105392	-88.8	NA	NA
CUST_32649_PI448301858	0.0371373	0.432543	ENST00000580881	CRYZL1	ENST00000399442	ENSG00000205758	-87	NA	NA
CUST_32761_PI448301858	0.0366079	0.397163	ENST00000665502	CRYZL1	ENST00000399442	ENSG00000205758	-81.9	NA	NA
CUST_6354_PI448301858	0.00184851	0.283845	ENST00000500370	CRYZL1	ENST00000399442	ENSG00000205758	-84.9	NA	NA
CUST_8816_PI448301858	0.0259722	0.408956	ENST00000647436	CRYZL1	ENST00000399442	ENSG00000205758	-81.1	NA	NA
CUST_8816_PI448301858	0.0259722	0.408956	ENST00000647436	CRYZL1	ENST00000413017	ENSG00000205758	-78.8	NA	NA
CUST_6354_PI448301858	0.00184851	0.283845	ENST00000500370	CSAD	ENST00000475890	ENSG00000139631	-86.7	NA	NA
CUST_6354_PI448301858	0.00184851	0.283845	ENST00000500370	CSAD	ENST00000379843	ENSG00000139631	-86.7	NA	NA
CUST_6354_PI448301858	0.00184851	0.283845	ENST00000500370	CSAD	ENST00000267085	ENSG00000139631	-86.7	NA	NA
CUST_6354_PI448301858	0.00184851	0.283845	ENST00000500370	CSAD	ENST00000379846	ENSG00000139631	-86.7	NA	NA
CUST_6354_PI448301858	0.00184851	0.283845	ENST00000500370	CSAD	ENST00000379850	ENSG00000139631	-86.7	NA	NA
CUST_6354_PI448301858	0.00184851	0.283845	ENST00000500370	CSAD	ENST00000444623	ENSG00000139631	-86.7	NA	NA
CUST_26782_PI448301858	0.0146103	0.409916	TEX41:138	CSF3R	ENST00000526980	ENSG00000119535	-85.2	NA	NA
CUST_27612_PI448301858	0.0131835	2.16903	LINC01204:12	CSMD2	ENST00000373377	ENSG00000121904	-80	NA	NA
CUST_27612_PI448301858	0.0131835	2.16903	LINC01204:12	CSMD2	ENST00000489419	ENSG00000121904	-80	NA	NA
CUST_9039_PI448301858	0.0224142	2.14944	ENST00000566929	CSNK1E	ENST00000366216	ENSG00000213923	-88.2	NA	NA
CUST_22526_PI448301858	0.00824477	4.56335	ENST00000573866	CSNK1G1	ENST00000635142	ENSG00000169118	-77.2	NA	NA
CUST_22526_PI448301858	0.00824477	4.56335	ENST00000573866	CSNK1G1	ENST00000303052	ENSG00000169118	-77.2	NA	NA
CUST_4947_PI448301858	0.0174857	2.45715	ENST00000552378	CSNK1G1	ENST00000635142	ENSG00000169118	-82.5	NA	NA
CUST_4947_PI448301858	0.0174857	2.45715	ENST00000552378	CSNK1G1	ENST00000303052	ENSG00000169118	-82.5	NA	NA
CUST_9039_PI448301858	0.0224142	2.14944	ENST00000566929	CSNK1G1	ENST00000303052	ENSG00000169118	-88.8	NA	NA
CUST_9039_PI448301858	0.0224142	2.14944	ENST00000566929	CSNK1G1	ENST00000635142	ENSG00000169118	-88.8	NA	NA
CUST_13566_PI448301858	0.0494436	0.375757	ENST00000618272	CSNK2A1	ENST00000645641	ENSG00000101266	-93.2	NA	NA
CUST_204_PI448301858	0.0350459	2.59892	ENST00000659069	CSNK2A1	ENST00000608490	ENSG00000101266	-80.7	NA	NA
CUST_32649_PI448301858	0.0371373	0.432543	ENST00000580881	CSNK2A1	ENST00000645641	ENSG00000101266	-82.7	NA	NA
[truncated: 8,943 more rows]
