# Supplementary material for: A Novel Competing Endogenous RNA Network Associated With the Pathogenesis of Graves’ Ophthalmopathy
Source: Front Genet. 2021 Dec 15;12:795546. doi: 10.3389/fgene.2021.795546 (PMC8714659; doi:10.3389/fgene.2021.795546)
Supplement: Supplementary file 10 [file Table5.XLSX]

## Sheet: test_vs_ctrl_network
geneX	geneY	geneZ	cor_xy	pvalue	m_Max_Score	ce_Max_Score
NFE2	hsa_circ_0026721	hsa-miR-146a-5p	0.999575	2.71e-07	159	159
NFE2	hsa_circ_0026720	hsa-miR-146a-5p	0.998354	4.06e-06	159	159
ELOVL6	ENST00000629194	hsa-miR-27a-3p	0.998238	4.65e-06	151	146
STARD9	hsa_circ_0111622	hsa-miR-146a-5p	0.996372	1.97e-05	152	153
ELOVL6	LINC00640:8	hsa-miR-27b-3p	0.994581	4.4e-05	150	158
HMCN2	hsa_circ_0047259	hsa-miR-21-3p	0.994556	4.44e-05	146	157
CHRM3	hsa_circ_0112688	hsa-miR-146a-5p	0.993997	5.4e-05	156	156
ARID5A	hsa_circ_0120059	hsa-miR-21-3p	0.993893	5.58e-05	155	157
STARD9	ENST00000613838	hsa-miR-27a-3p	0.991393	0.000110794	161	159
SIX2	hsa_circ_0112694	hsa-miR-146a-5p	0.990952	0.000122422	145	156
ELOVL6	ENST00000665502	hsa-miR-27a-3p	0.989685	0.00015904	151	150
STK32C	ENST00000645807	hsa-miR-27a-3p	0.98928	0.000171765	159	144
STK32C	ENST00000645807	hsa-miR-27b-3p	0.98928	0.000171765	155	144
RSPO3	ENST00000629460	hsa-miR-27a-3p	0.988383	0.000201659	155	146
APCDD1L	hsa_circ_0112688	hsa-miR-21-3p	0.988262	0.000205845	158	158
FCAR	hsa_circ_0000994	hsa-miR-21-3p	0.987589	0.000230105	155	157
ARID5A	hsa_circ_0120060	hsa-miR-21-3p	0.98653	0.00027094	155	157
ZSWIM4	hsa_circ_0026721	hsa-miR-146a-5p	0.98488	0.000341204	150	159
NUP133	ENST00000629194	hsa-miR-27a-3p	0.984787	0.000345393	152	146
SIX2	hsa_circ_0112688	hsa-miR-146a-5p	0.984331	0.000366335	145	156
ZSWIM4	hsa_circ_0026720	hsa-miR-146a-5p	0.983779	0.000392531	150	159
CHST2	hsa_circ_0047259	hsa-miR-21-3p	0.983419	0.000410107	146	157
ZNF667	hsa_circ_0074724	hsa-miR-146a-3p	0.983418	0.000410171	175	159
SLC8A1	hsa_circ_0120060	hsa-miR-21-3p	0.983246	0.000418712	157	157
APCDD1L	hsa_circ_0034140	hsa-miR-21-3p	0.97996	0.000598379	158	149
ARID5A	hsa_circ_0000994	hsa-miR-21-3p	0.979487	0.000626838	155	157
THBS2	ENST00000613838	hsa-miR-27a-3p	0.979188	0.000645198	152	159
DIO2	hsa_circ_0111622	hsa-miR-146a-5p	0.978086	0.000715101	153	153
SIX2	hsa_circ_0001764	hsa-miR-146a-5p	0.978069	0.000716198	145	152
WDFY4	hsa_circ_0033867	hsa-miR-146a-3p	0.977912	0.000726441	153	169
HMCN2	hsa_circ_0047250	hsa-miR-21-3p	0.977792	0.000734318	146	157
MTUS2	ENST00000629460	hsa-miR-27a-3p	0.977547	0.000750534	155	146
SLC8A1	hsa_circ_0000994	hsa-miR-21-3p	0.977446	0.000757287	157	157
TCERG1L	hsa_circ_0054971	hsa-miR-21-3p	0.977441	0.000757643	153	148
RUNX2	ENST00000658492	hsa-miR-21-3p	0.976867	0.000796525	145	158
SLC8A1	hsa_circ_0120059	hsa-miR-21-3p	0.975975	0.000858863	157	157
RUNX2	hsa_circ_0128145	hsa-miR-21-3p	0.975925	0.000862406	145	147
STK32C	LINC00639:10	hsa-miR-27b-3p	0.975207	0.000914412	155	165
ZNF667	ENST00000622359	hsa-miR-27b-3p	0.972628	0.00111358	153	141
GREB1	ENST00000658492	hsa-miR-27b-3p	0.972408	0.00113151	159	165
NUP133	ENST00000665502	hsa-miR-27a-3p	0.971805	0.00118127	152	150
DLK2	ENST00000499452	hsa-miR-27a-3p	0.971764	0.00118469	150	141
CHRM3	hsa_circ_0112694	hsa-miR-146a-5p	0.971307	0.00122314	156	156
NELL2	ENST00000613838	hsa-miR-27a-3p	0.970736	0.00127203	157	159
SSC5D	ENST00000629194	hsa-miR-27a-3p	0.970734	0.00127217	159	146
SSC5D	ENST00000613838	hsa-miR-27a-3p	0.970692	0.00127583	159	159
NELL2	ENST00000629460	hsa-miR-27a-3p	0.970602	0.00128363	157	146
NFE2	hsa_circ_0129247	hsa-miR-146a-5p	0.968979	0.00142855	159	162
PTGFR	hsa_circ_0034140	hsa-miR-21-3p	0.968417	0.0014805	150	149
ELOVL6	ENST00000658492	hsa-miR-27b-3p	0.967839	0.00153491	150	165
FCAR	hsa_circ_0120060	hsa-miR-21-3p	0.965596	0.00175508	155	157
ARID5A	hsa_circ_0037807	hsa-miR-21-3p	0.965239	0.0017915	155	167
ARHGAP26	hsa_circ_0001764	hsa-miR-146a-5p	0.964979	0.00181823	163	152
TM6SF1	hsa_circ_0074724	hsa-miR-146a-3p	0.964896	0.00182683	141	159
RSPO3	ENST00000645807	hsa-miR-27a-3p	0.964432	0.00187507	155	144
RSPO3	ENST00000645807	hsa-miR-27b-3p	0.964432	0.00187507	155	144
NELL2	LINC00640:8	hsa-miR-27b-3p	0.963811	0.00194072	154	158
RBM3	hsa_circ_0074724	hsa-miR-146a-5p	0.963702	0.00195243	151	147
KCND2	hsa_circ_0128145	hsa-miR-21-3p	0.962582	0.00207399	154	147
RBM3	hsa_circ_0097244	hsa-miR-146a-5p	0.961596	0.00218394	151	154
SSC5D	ENST00000665502	hsa-miR-27a-3p	0.961397	0.0022065	159	150
THBS2	ENST00000629460	hsa-miR-27a-3p	0.96106	0.00224495	152	146
TCERG1L	hsa_circ_0033867	hsa-miR-21-3p	0.960809	0.00227378	153	170
NELL2	ENST00000629194	hsa-miR-27a-3p	0.958743	0.00251806	157	146
THBS2	ENST00000629194	hsa-miR-27a-3p	0.957414	0.00268179	152	146
PTGFR	hsa_circ_0000994	hsa-miR-21-3p	0.957043	0.00272827	150	157
FCAR	hsa_circ_0120059	hsa-miR-21-3p	0.956133	0.0028443	155	157
TNXB	ENST00000613838	hsa-miR-27a-3p	0.954851	0.00301165	162	159
PTGFR	hsa_circ_0120059	hsa-miR-21-3p	0.954222	0.00309545	150	157
PPP2R1B	ENST00000658492	hsa-miR-27b-3p	0.953447	0.00320037	175	165
TCERG1L	hsa_circ_0136254	hsa-miR-21-3p	0.953124	0.00324448	153	154
ELOVL6	ENST00000638821	hsa-miR-27b-3p	0.9514	0.00348555	150	153
AHNAK	hsa_circ_0074724	hsa-miR-21-3p	0.951119	0.0035257	148	159
CELSR1	ENST00000629460	hsa-miR-27a-3p	0.950831	0.0035669	161	146
HMCN2	hsa_circ_0074724	hsa-miR-21-3p	0.949992	0.00368874	146	159
TCERG1L	hsa_circ_0000552	hsa-miR-21-3p	0.949634	0.00374125	153	145
APCDD1L	hsa_circ_0124753	hsa-miR-146a-3p	0.949628	0.00374211	154	150
FCAR	hsa_circ_0034140	hsa-miR-21-3p	0.949529	0.00375676	155	149
KCND2	ENST00000658492	hsa-miR-21-3p	0.948649	0.00388771	154	158
GREB1	ENST00000665502	hsa-miR-27a-3p	0.94841	0.00392365	159	150
NELL2	ENST00000645807	hsa-miR-27a-3p	0.948345	0.00393341	157	144
NELL2	ENST00000645807	hsa-miR-27b-3p	0.948345	0.00393341	154	144
STK32C	ENST00000647921	hsa-miR-27a-3p	0.945892	0.00431223	159	150
TCERG1L	ENST00000671515	hsa-miR-21-3p	0.945399	0.00439059	153	147
PPP2R1B	ENST00000638821	hsa-miR-27b-3p	0.944841	0.00447993	175	153
PTGFR	hsa_circ_0120060	hsa-miR-21-3p	0.944319	0.00456431	150	157
PTGFR	hsa_circ_0037807	hsa-miR-21-3p	0.944028	0.00461167	150	167
SH3GL2	hsa_circ_0024036	hsa-miR-146a-3p	0.94356	0.00468824	148	154
GPNMB	ENST00000622359	hsa-miR-27b-3p	0.943092	0.00476563	154	141
PPP2R1B	ENST00000629194	hsa-miR-27a-3p	0.942924	0.00479347	173	146
ZSWIM4	hsa_circ_0129247	hsa-miR-146a-5p	0.941114	0.0050993	150	162
ZSWIM4	hsa_circ_0056159	hsa-miR-146a-5p	0.940889	0.00513794	150	153
ZNF667	ENST00000645807	hsa-miR-27b-3p	0.940773	0.00515781	153	144
AQP9	ENST00000646705	hsa-miR-146a-3p	0.940677	0.00517439	158	149
CELSR1	ENST00000645807	hsa-miR-27a-3p	0.940553	0.00519586	161	144
CELSR1	ENST00000645807	hsa-miR-27b-3p	0.940553	0.00519586	166	144
STARD9	hsa_circ_0097254	hsa-miR-146a-5p	0.940306	0.00523865	152	154
NOS1AP	ENST00000629460	hsa-miR-27a-3p	0.940231	0.00525179	152	146
PPP2R1B	ENST00000665502	hsa-miR-27a-3p	0.939815	0.00532429	173	150
CELSR1	LINC00639:10	hsa-miR-27b-3p	0.939809	0.00532535	166	165
STARD9	ENST00000629460	hsa-miR-27a-3p	0.937777	0.00568712	161	146
FPR2	LINC01820:13	hsa-miR-27b-3p	0.935899	0.00603165	156	163
ARHGAP26	hsa_circ_0129247	hsa-miR-146a-5p	0.934729	0.00625134	163	162
NELL2	ENST00000665502	hsa-miR-27a-3p	0.933171	0.00654997	157	150
STK32C	ENST00000629460	hsa-miR-27a-3p	0.931845	0.00680932	159	146
GREB1	ENST00000638821	hsa-miR-27b-3p	0.931461	0.00688537	159	153
GREB1	ENST00000647921	hsa-miR-27a-3p	0.929703	0.00723882	159	150
GREB1	ENST00000629194	hsa-miR-27a-3p	0.928835	0.00741642	159	146
HMCN2	LINC00639:10	hsa-miR-21-3p	0.928541	0.00747708	146	158
ARID5A	hsa_circ_0034140	hsa-miR-21-3p	0.928286	0.00752988	155	149
SSC5D	ENST00000629460	hsa-miR-27a-3p	0.928207	0.00754633	159	146
CHRM3	hsa_circ_0129247	hsa-miR-146a-5p	0.928204	0.00754688	156	162
TNXB	ENST00000629460	hsa-miR-27a-3p	0.92807	0.00757484	162	146
COL6A6	ENST00000658492	hsa-miR-21-3p	0.927302	0.00773533	158	158
CHRM3	hsa_circ_0001764	hsa-miR-146a-5p	0.926663	0.00787024	156	152
PPP2R1B	LINC00640:8	hsa-miR-27b-3p	0.926348	0.00793717	175	158
SSC5D	ENST00000645807	hsa-miR-27a-3p	0.925841	0.00804532	159	144
SLC8A1	hsa_circ_0034140	hsa-miR-21-3p	0.925129	0.00819862	157	149
BDKRB1	hsa_circ_0128145	hsa-miR-21-3p	0.924981	0.00823072	160	147
DIO2	hsa_circ_0097254	hsa-miR-146a-5p	0.92237	0.00880562	153	154
MTUS2	ENST00000613838	hsa-miR-27a-3p	0.922305	0.00882022	155	159
GREB1	LINC00640:8	hsa-miR-27b-3p	0.921837	0.00892541	159	158
PPP2R1B	ENST00000647921	hsa-miR-27a-3p	0.920787	0.00916362	173	150
TCERG1L	ENST00000662621	hsa-miR-21-3p	0.920625	0.00920051	153	155
ARHGAP26	hsa_circ_0112688	hsa-miR-146a-5p	0.920041	0.0093345	163	156
CHST2	LINC00639:10	hsa-miR-21-3p	0.919964	0.00935235	146	158
SLC8A1	hsa_circ_0037807	hsa-miR-21-3p	0.91969	0.00941554	157	167
NOS1AP	ENST00000622359	hsa-miR-27b-3p	0.918579	0.00967419	152	141
ADRA1A	hsa_circ_0074724	hsa-miR-21-3p	0.917142	0.0100137	143	159
TNXB	ENST00000629194	hsa-miR-27a-3p	0.916975	0.0100535	162	146
WDR86	hsa_circ_0074724	hsa-miR-146a-3p	0.916458	0.0101775	146	159
WNT2	hsa_circ_0074724	hsa-miR-21-3p	0.915598	0.0103848	165	159
NOS1AP	LINC00639:10	hsa-miR-27b-3p	0.914972	0.0105372	152	165
THBS2	ENST00000665502	hsa-miR-27a-3p	0.914711	0.010601	152	150
TUBAL3	hsa_circ_0097244	hsa-miR-146a-5p	0.91466	0.0106135	154	154
SCIMP	LINC00640:8	hsa-miR-27b-3p	0.914587	0.0106316	156	158
NOS1AP	ENST00000645807	hsa-miR-27a-3p	0.914315	0.0106983	152	144
NOS1AP	ENST00000645807	hsa-miR-27b-3p	0.914315	0.0106983	152	144
ELOVL6	ENST00000645807	hsa-miR-27a-3p	0.912421	0.0111693	151	144
ELOVL6	ENST00000645807	hsa-miR-27b-3p	0.912421	0.0111693	150	144
PTGFR	hsa_circ_0112688	hsa-miR-21-3p	0.912093	0.0112518	150	158
NUP133	ENST00000613838	hsa-miR-27a-3p	0.911711	0.0113484	152	159
BDKRB1	ENST00000658492	hsa-miR-21-3p	0.911013	0.0115258	160	158
PRDM8	hsa_circ_0074724	hsa-miR-21-3p	0.910837	0.0115705	168	159
ARHGAP26	hsa_circ_0056159	hsa-miR-146a-5p	0.91024	0.0117236	163	153
RSPO3	ENST00000629194	hsa-miR-27a-3p	0.909433	0.0119321	155	146
RSPO3	LINC00640:8	hsa-miR-27b-3p	0.909035	0.0120357	155	158
ELOVL6	ENST00000647921	hsa-miR-27a-3p	0.908772	0.0121041	151	150
ARHGAP26	hsa_circ_0026720	hsa-miR-146a-5p	0.907894	0.0123347	163	159
MTUS2	ENST00000645807	hsa-miR-27a-3p	0.90743	0.0124571	155	144
ELOVL6	ENST00000613838	hsa-miR-27a-3p	0.906529	0.0126968	151	159
RSPO3	LINC00639:10	hsa-miR-27b-3p	0.905721	0.0129138	155	165
TNXB	LINC00640:8	hsa-miR-27b-3p	0.90556	0.0129573	167	158
SSC5D	ENST00000647921	hsa-miR-27a-3p	0.905472	0.012981	159	150
PTGFR	ENST00000662621	hsa-miR-21-3p	0.904867	0.0131448	150	155
THBS2	ENST00000645807	hsa-miR-27a-3p	0.904695	0.0131917	152	144
RSPO3	ENST00000613838	hsa-miR-27a-3p	0.904471	0.0132527	155	159
STK32B	hsa_circ_0024036	hsa-miR-146a-3p	0.904302	0.013299	143	154
NUP133	ENST00000645807	hsa-miR-27a-3p	0.903448	0.0135333	152	144
ZFHX4	ENST00000567801	hsa-miR-146a-5p	0.903209	0.0135994	161	157
ARHGAP26	hsa_circ_0112694	hsa-miR-146a-5p	0.902847	0.0136994	163	156
CXCL1	ENST00000499452	hsa-miR-27a-3p	0.902368	0.0138328	162	141
PPP2R1B	ENST00000645807	hsa-miR-27a-3p	0.902259	0.0138632	173	144
PPP2R1B	ENST00000645807	hsa-miR-27b-3p	0.902259	0.0138632	175	144
LOC643802	ENST00000646705	hsa-miR-146a-3p	0.900288	0.0144179	152	149
