# Supplementary material for: A Novel Competing Endogenous RNA Network Associated With the Pathogenesis of Graves’ Ophthalmopathy
Source: Front Genet. 2021 Dec 15;12:795546. doi: 10.3389/fgene.2021.795546 (PMC8714659; doi:10.3389/fgene.2021.795546)
Supplement: Supplementary file 12 [file Table7.XLSX]

## Sheet: test_VS_ctrl_p005fc2_m_KEGG_cla
pathway_3	pathway_3_num	all_diff_gene_list	pathway_2	pathway_2_num	pathway_1	pathway_1_num
Neuroactive ligand-receptor interaction	12/122	FPR1 BDKRB1 ADRA1B S1PR4 PTGFR F2RL2 FPR2 LPAR1 AGTR1 HTR2B ADRA1A CHRM3	Signaling molecules and interaction	40	Environmental Information Processing	60
ECM-receptor interaction	5/122	COL6A6 TNXB COMP HMMR THBS2	Signaling molecules and interaction	40	Environmental Information Processing	60
Cell adhesion molecules (CAMs)	4/122	SELL CDH4 SELE CNTN1	Signaling molecules and interaction	40	Environmental Information Processing	60
Cytokine-cytokine receptor interaction	19/122	IL1RN CXCR1 CCL26 CCL4 TNFRSF10C BMP7 PPBP CXCR2 TNF CCL8 CD70 PF4 CCL3 CXCL8 PF4V1 CXCL1 CCL16 IL1B CCL2	Signaling molecules and interaction	40	Environmental Information Processing	60
Wnt signaling pathway	3/122	RSPO3 WNT2 WNT11	Signal transduction	43	Environmental Information Processing	60
ErbB signaling pathway	2/122	ERBB3 SHC3	Signal transduction	43	Environmental Information Processing	60
Ras signaling pathway	3/122	PLA2G5 SHC3 NTF3	Signal transduction	43	Environmental Information Processing	60
cAMP signaling pathway	3/122	ATP1A1 GLI1 PDE10A	Signal transduction	43	Environmental Information Processing	60
cGMP-PKG signaling pathway	6/122	ATP1A1 ADRA1B AGTR1 ADRA1A IRS1 SLC8A1	Signal transduction	43	Environmental Information Processing	60
PI3K-Akt signaling pathway	10/122	ERBB3 COL6A6 TNXB COMP SGK2 LPAR1 IRS1 PPP2R1B NTF3 THBS2	Signal transduction	43	Environmental Information Processing	60
mTOR signaling pathway	4/122	WNT2 TNF WNT11 IRS1	Signal transduction	43	Environmental Information Processing	60
Rap1 signaling pathway	3/122	FPR1 SIPA1L2 LPAR1	Signal transduction	43	Environmental Information Processing	60
Hippo signaling pathway	4/122	WNT2 BMP7 WNT11 PPP2R1B	Signal transduction	43	Environmental Information Processing	60
FoxO signaling pathway	3/122	S1PR4 SGK2 IRS1	Signal transduction	43	Environmental Information Processing	60
Hedgehog signaling pathway	2/122	GLI1 GRK3	Signal transduction	43	Environmental Information Processing	60
AMPK signaling pathway	3/122	ADRA1A IRS1 PPP2R1B	Signal transduction	43	Environmental Information Processing	60
TNF signaling pathway	5/122	TNF SELE CXCL1 IL1B CCL2	Signal transduction	43	Environmental Information Processing	60
Phospholipase D signaling pathway	7/122	CXCR1 CXCR2 PTGFR LPAR1 AGTR1 CXCL8 SHC3	Signal transduction	43	Environmental Information Processing	60
Calcium signaling pathway	10/122	ERBB3 BDKRB1 ADRA1B RYR3 PTGFR AGTR1 HTR2B ADRA1A CHRM3 SLC8A1	Signal transduction	43	Environmental Information Processing	60
MAPK signaling pathway	6/122	HSPA8 ERBB3 CDC25B TNF IL1B NTF3	Signal transduction	43	Environmental Information Processing	60
Apelin signaling pathway	3/122	RYR3 AGTR1 SLC8A1	Signal transduction	43	Environmental Information Processing	60
NF-kappa B signaling pathway	4/122	CCL4 TNF CXCL8 IL1B	Signal transduction	43	Environmental Information Processing	60
Sphingolipid signaling pathway	3/122	S1PR4 TNF PPP2R1B	Signal transduction	43	Environmental Information Processing	60
TGF-beta signaling pathway	3/122	BMP7 TNF PPP2R1B	Signal transduction	43	Environmental Information Processing	60
ABC transporters	1/122	DEFB1	Membrane transport	1	Environmental Information Processing	60
Apoptosis	4/122	TUBAL3 TNF PMAIP1 PARP4	Cell growth and death	12	Cellular Processes	35
Ferroptosis	1/122	ALOX15	Cell growth and death	12	Cellular Processes	35
Necroptosis	6/122	HIST1H2AC PPIA TNF ALOX15 PARP4 IL1B	Cell growth and death	12	Cellular Processes	35
Apoptosis - multiple species	1/122	PMAIP1	Cell growth and death	12	Cellular Processes	35
p53 signaling pathway	2/122	CDKN2A PMAIP1	Cell growth and death	12	Cellular Processes	35
Cell cycle	2/122	CDKN2A CDC25B	Cell growth and death	12	Cellular Processes	35
Oocyte meiosis	1/122	PPP2R1B	Cell growth and death	12	Cellular Processes	35
Cellular senescence	2/122	CDKN2A CXCL8	Cell growth and death	12	Cellular Processes	35
Peroxisome	1/122	FAR2	Transport and catabolism	13	Cellular Processes	35
Autophagy - animal	1/122	IRS1	Transport and catabolism	13	Cellular Processes	35
Endocytosis	5/122	HSPA8 CXCR1 CXCR2 SH3GL2 GRK3	Transport and catabolism	13	Cellular Processes	35
Phagosome	6/122	TUBAL3 COMP FCAR TUBB1 MARCO THBS2	Transport and catabolism	13	Cellular Processes	35
Regulation of actin cytoskeleton	3/122	BDKRB1 LPAR1 CHRM3	Cell motility	3	Cellular Processes	35
Tight junction	2/122	TUBAL3 PPP2R1B	Cellular community - eukaryotes	14	Cellular Processes	35
Focal adhesion	6/122	COL6A6 PARVB TNXB COMP SHC3 THBS2	Cellular community - eukaryotes	14	Cellular Processes	35
Gap junction	5/122	TUBAL3 GJA1 LPAR1 TUBB1 HTR2B	Cellular community - eukaryotes	14	Cellular Processes	35
Signaling pathways regulating pluripotency of stem cells	2/122	WNT2 WNT11	Cellular community - eukaryotes	14	Cellular Processes	35
Spliceosome	1/122	HSPA8	Transcription	1	Genetic Information Processing	5
Base excision repair	1/122	PARP4	Replication and repair	1	Genetic Information Processing	5
RNA transport	1/122	NUP133	Translation	2	Genetic Information Processing	5
mRNA surveillance pathway	1/122	PPP2R1B	Translation	2	Genetic Information Processing	5
Protein processing in endoplasmic reticulum	2/122	HSPA8 TUSC3	Folding, sorting and degradation	2	Genetic Information Processing	5
Vascular smooth muscle contraction	4/122	ADRA1B AGTR1 ADRA1A PLA2G5	Circulatory system	7	Organismal Systems	64
Adrenergic signaling in cardiomyocytes	6/122	ATP1A1 ADRA1B AGTR1 ADRA1A PPP2R1B SLC8A1	Circulatory system	7	Organismal Systems	64
Cardiac muscle contraction	2/122	ATP1A1 SLC8A1	Circulatory system	7	Organismal Systems	64
Pancreatic secretion	4/122	ATP1A1 CTRL CHRM3 PLA2G5	Digestive system	11	Organismal Systems	64
Bile secretion	2/122	ATP1A1 AQP9	Digestive system	11	Organismal Systems	64
Carbohydrate digestion and absorption	1/122	ATP1A1	Digestive system	11	Organismal Systems	64
Gastric acid secretion	2/122	ATP1A1 CHRM3	Digestive system	11	Organismal Systems	64
Salivary secretion	5/122	ATP1A1 ADRA1B RYR3 ADRA1A CHRM3	Digestive system	11	Organismal Systems	64
Mineral absorption	2/122	ATP1A1 SLC8A1	Digestive system	11	Organismal Systems	64
Protein digestion and absorption	5/122	ATP1A1 DPP4 COL6A6 CTRL SLC8A1	Digestive system	11	Organismal Systems	64
Fat digestion and absorption	1/122	PLA2G5	Digestive system	11	Organismal Systems	64
Longevity regulating pathway - multiple species	2/122	HSPA8 IRS1	Aging	2	Organismal Systems	64
Longevity regulating pathway	1/122	IRS1	Aging	2	Organismal Systems	64
Osteoclast differentiation	2/122	TNF IL1B	Development	5	Organismal Systems	64
Axon guidance	3/122	BMP7 SEMA3A EPHA3	Development	5	Organismal Systems	64
Circadian entrainment	2/122	RYR3 NOS1AP	Environmental adaptation	2	Organismal Systems	64
Endocrine and other factor-regulated calcium reabsorption	2/122	ATP1A1 SLC8A1	Excretory system	3	Organismal Systems	64
Aldosterone-regulated sodium reabsorption	2/122	ATP1A1 IRS1	Excretory system	3	Organismal Systems	64
Proximal tubule bicarbonate reclamation	1/122	ATP1A1	Excretory system	3	Organismal Systems	64
Long-term depression	1/122	PPP2R1B	Nervous system	10	Organismal Systems	64
Serotonergic synapse	4/122	PTGS1 KCND2 HTR2B ALOX15	Nervous system	10	Organismal Systems	64
Neurotrophin signaling pathway	3/122	IRS1 SHC3 NTF3	Nervous system	10	Organismal Systems	64
Glutamatergic synapse	1/122	GRK3	Nervous system	10	Organismal Systems	64
Dopaminergic synapse	1/122	PPP2R1B	Nervous system	10	Organismal Systems	64
Cholinergic synapse	1/122	CHRM3	Nervous system	10	Organismal Systems	64
Chemokine signaling pathway	15/122	CXCR1 CCL26 CCL4 PPBP CXCR2 CCL8 PF4 CCL3 CXCL8 PF4V1 CXCL1 CCL16 SHC3 CCL2 GRK3	Immune system	27	Organismal Systems	64
Antigen processing and presentation	2/122	HSPA8 TNF	Immune system	27	Organismal Systems	64
NOD-like receptor signaling pathway	6/122	TNF NAMPT CXCL8 CXCL1 IL1B CCL2	Immune system	27	Organismal Systems	64
IL-17 signaling pathway	7/122	S100A8 S100A9 TNF CXCL8 CXCL1 IL1B CCL2	Immune system	27	Organismal Systems	64
Platelet activation	1/122	PTGS1	Immune system	27	Organismal Systems	64
C-type lectin receptor signaling pathway	3/122	EGR2 TNF IL1B	Immune system	27	Organismal Systems	64
Toll-like receptor signaling pathway	5/122	CCL4 TNF CCL3 CXCL8 IL1B	Immune system	27	Organismal Systems	64
T cell receptor signaling pathway	1/122	TNF	Immune system	27	Organismal Systems	64
Hematopoietic cell lineage	3/122	TNF CD24 IL1B	Immune system	27	Organismal Systems	64
Cytosolic DNA-sensing pathway	2/122	CCL4 IL1B	Immune system	27	Organismal Systems	64
RIG-I-like receptor signaling pathway	2/122	TNF CXCL8	Immune system	27	Organismal Systems	64
Natural killer cell mediated cytotoxicity	2/122	TNF SHC3	Immune system	27	Organismal Systems	64
Th17 cell differentiation	1/122	IL1B	Immune system	27	Organismal Systems	64
Complement and coagulation cascades	3/122	BDKRB1 CFB F2RL2	Immune system	27	Organismal Systems	64
Fc epsilon RI signaling pathway	1/122	TNF	Immune system	27	Organismal Systems	64
Inflammatory mediator regulation of TRP channels	3/122	BDKRB1 HTR2B IL1B	Sensory system	10	Organismal Systems	64
Taste transduction	3/122	PKD2L1 CHRM3 TAS2R16	Sensory system	10	Organismal Systems	64
Olfactory transduction	4/122	OR6K2 OR6Q1 SLC8A1 GRK3	Sensory system	10	Organismal Systems	64
Aldosterone synthesis and secretion	3/122	ATP1A1 AGTR1 HSD3B2	Endocrine system	20	Organismal Systems	64
Parathyroid hormone synthesis, secretion and action	1/122	RUNX2	Endocrine system	20	Organismal Systems	64
Renin secretion	1/122	AGTR1	Endocrine system	20	Organismal Systems	64
Insulin secretion	2/122	ATP1A1 CHRM3	Endocrine system	20	Organismal Systems	64
Insulin signaling pathway	2/122	IRS1 SHC3	Endocrine system	20	Organismal Systems	64
Cortisol synthesis and secretion	2/122	AGTR1 HSD3B2	Endocrine system	20	Organismal Systems	64
Renin-angiotensin system	2/122	CMA1 AGTR1	Endocrine system	20	Organismal Systems	64
Thyroid hormone signaling pathway	3/122	ATP1A1 DIO2 DIO3	Endocrine system	20	Organismal Systems	64
Thyroid hormone synthesis	1/122	ATP1A1	Endocrine system	20	Organismal Systems	64
Regulation of lipolysis in adipocytes	2/122	PTGS1 IRS1	Endocrine system	20	Organismal Systems	64
Estrogen signaling pathway	3/122	HSPA8 KRT24 SHC3	Endocrine system	20	Organismal Systems	64
Melanogenesis	2/122	WNT2 WNT11	Endocrine system	20	Organismal Systems	64
Relaxin signaling pathway	1/122	SHC3	Endocrine system	20	Organismal Systems	64
Prolactin signaling pathway	1/122	SHC3	Endocrine system	20	Organismal Systems	64
Progesterone-mediated oocyte maturation	1/122	CDC25B	Endocrine system	20	Organismal Systems	64
PPAR signaling pathway	1/122	FABP3	Endocrine system	20	Organismal Systems	64
Adipocytokine signaling pathway	2/122	TNF IRS1	Endocrine system	20	Organismal Systems	64
Ovarian steroidogenesis	2/122	HSD17B2 HSD3B2	Endocrine system	20	Organismal Systems	64
Oxytocin signaling pathway	1/122	RYR3	Endocrine system	20	Organismal Systems	64
Retinol metabolism	1/122	CYP27C1	Metabolism of cofactors and vitamins	3	Metabolism	18
Nicotinate and nicotinamide metabolism	2/122	NAMPT NMNAT2	Metabolism of cofactors and vitamins	3	Metabolism	18
Lysine degradation	1/122	BBOX1	Amino acid metabolism	1	Metabolism	18
Glycerophospholipid metabolism	1/122	PLA2G5	Lipid metabolism	9	Metabolism	18
Biosynthesis of unsaturated fatty acids	1/122	ELOVL6	Lipid metabolism	9	Metabolism	18
alpha-Linolenic acid metabolism	1/122	PLA2G5	Lipid metabolism	9	Metabolism	18
Linoleic acid metabolism	2/122	ALOX15 PLA2G5	Lipid metabolism	9	Metabolism	18
Steroid hormone biosynthesis	2/122	HSD17B2 HSD3B2	Lipid metabolism	9	Metabolism	18
Arachidonic acid metabolism	4/122	PTGES PTGS1 ALOX15 PLA2G5	Lipid metabolism	9	Metabolism	18
Ether lipid metabolism	2/122	PLA2G5 PLA2G7	Lipid metabolism	9	Metabolism	18
Fatty acid elongation	1/122	ELOVL6	Lipid metabolism	9	Metabolism	18
Glycerolipid metabolism	1/122	PNPLA3	Lipid metabolism	9	Metabolism	18
Glycosphingolipid biosynthesis - globo and isoglobo series	1/122	ST8SIA1	Glycan biosynthesis and metabolism	3	Metabolism	18
N-Glycan biosynthesis	1/122	TUSC3	Glycan biosynthesis and metabolism	3	Metabolism	18
Glycosphingolipid biosynthesis - ganglio series	1/122	ST8SIA1	Glycan biosynthesis and metabolism	3	Metabolism	18
Glycosaminoglycan biosynthesis - keratan sulfate	1/122	CHST2	Glycan biosynthesis and metabolism	3	Metabolism	18
Glycosphingolipid biosynthesis - lacto and neolacto series	1/122	ST8SIA1	Glycan biosynthesis and metabolism	3	Metabolism	18
Purine metabolism	2/122	PDE11A PDE10A	Nucleotide metabolism	2	Metabolism	18
Type I diabetes mellitus	2/122	TNF IL1B	Endocrine and metabolic diseases	12	Human Diseases	55
Type II diabetes mellitus	2/122	TNF IRS1	Endocrine and metabolic diseases	12	Human Diseases	55
Insulin resistance	2/122	TNF IRS1	Endocrine and metabolic diseases	12	Human Diseases	55
AGE-RAGE signaling pathway in diabetic complications	6/122	TNF AGTR1 SELE CXCL8 IL1B CCL2	Endocrine and metabolic diseases	12	Human Diseases	55
Non-alcoholic fatty liver disease (NAFLD)	4/122	TNF CXCL8 IRS1 IL1B	Endocrine and metabolic diseases	12	Human Diseases	55
Cushing syndrome	6/122	PDE11A CDKN2A WNT2 AGTR1 HSD3B2 WNT11	Endocrine and metabolic diseases	12	Human Diseases	55
Viral carcinogenesis	4/122	CDKN2A EGR2 PMAIP1 HIST1H4E	Cancers: Overview	23	Human Diseases	55
Proteoglycans in cancer	7/122	ERBB3 ANK1 WNT2 TNF ANK3 WNT11 TWIST1	Cancers: Overview	23	Human Diseases	55
Transcriptional misregulation in cancer	4/122	ELANE RUNX2 NFKBIZ CXCL8	Cancers: Overview	23	Human Diseases	55
MicroRNAs in cancer	6/122	ERBB3 CDKN2A CDC25B TNXB BMF IRS1	Cancers: Overview	23	Human Diseases	55
Pathways in cancer	9/122	GLI1 CDKN2A BDKRB1 WNT2 PMAIP1 LPAR1 AGTR1 WNT11 CXCL8	Cancers: Overview	23	Human Diseases	55
Antifolate resistance	2/122	TNF IL1B	Drug resistance: Antineoplastic	6	Human Diseases	55
Platinum drug resistance	2/122	CDKN2A PMAIP1	Drug resistance: Antineoplastic	6	Human Diseases	55
Endocrine resistance	2/122	CDKN2A SHC3	Drug resistance: Antineoplastic	6	Human Diseases	55
EGFR tyrosine kinase inhibitor resistance	2/122	ERBB3 SHC3	Drug resistance: Antineoplastic	6	Human Diseases	55
Epithelial cell signaling in Helicobacter pylori infection	4/122	CXCR1 CXCR2 CXCL8 CXCL1	Infectious diseases: Bacterial	17	Human Diseases	55
Pathogenic Escherichia coli infection	2/122	TUBAL3 TUBB1	Infectious diseases: Bacterial	17	Human Diseases	55
Shigellosis	1/122	CXCL8	Infectious diseases: Bacterial	17	Human Diseases	55
Salmonella infection	5/122	CCL4 CCL3 CXCL8 CXCL1 IL1B	Infectious diseases: Bacterial	17	Human Diseases	55
Tuberculosis	2/122	TNF IL1B	Infectious diseases: Bacterial	17	Human Diseases	55
Bacterial invasion of epithelial cells	1/122	SHC3	Infectious diseases: Bacterial	17	Human Diseases	55
Pertussis	3/122	TNF CXCL8 IL1B	Infectious diseases: Bacterial	17	Human Diseases	55
Staphylococcus aureus infection	5/122	FPR1 DEFB1 CFB FPR2 FCAR	Infectious diseases: Bacterial	17	Human Diseases	55
Legionellosis	5/122	HSPA8 TNF CXCL8 CXCL1 IL1B	Infectious diseases: Bacterial	17	Human Diseases	55
Hepatitis C	2/122	TNF PPP2R1B	Infectious diseases: Viral	21	Human Diseases	55
Human papillomavirus infection	9/122	OASL COL6A6 WNT2 TNXB TNF COMP WNT11 PPP2R1B THBS2	Infectious diseases: Viral	21	Human Diseases	55
Kaposi sarcoma-associated herpesvirus infection	3/122	CXCL8 CLEC2B CXCL1	Infectious diseases: Viral	21	Human Diseases	55
Hepatitis B	3/122	EGR2 TNF CXCL8	Infectious diseases: Viral	21	Human Diseases	55
Human T-cell leukemia virus 1 infection	3/122	CDKN2A EGR2 TNF	Infectious diseases: Viral	21	Human Diseases	55
Measles	2/122	HSPA8 IL1B	Infectious diseases: Viral	21	Human Diseases	55
Epstein-Barr virus infection	1/122	TNF	Infectious diseases: Viral	21	Human Diseases	55
Influenza A	5/122	HSPA8 TNF CXCL8 IL1B CCL2	Infectious diseases: Viral	21	Human Diseases	55
Human cytomegalovirus infection	8/122	CDKN2A CCL4 CXCR2 TNF CCL3 CXCL8 IL1B CCL2	Infectious diseases: Viral	21	Human Diseases	55
Human immunodeficiency virus 1 infection	2/122	APOBEC3A TNF	Infectious diseases: Viral	21	Human Diseases	55
Herpes simplex infection	3/122	TNF IL1B CCL2	Infectious diseases: Viral	21	Human Diseases	55
Hypertrophic cardiomyopathy (HCM)	2/122	TNF SLC8A1	Cardiovascular diseases	6	Human Diseases	55
Fluid shear stress and atherosclerosis	4/122	TNF SELE IL1B CCL2	Cardiovascular diseases	6	Human Diseases	55
Arrhythmogenic right ventricular cardiomyopathy (ARVC)	2/122	GJA1 SLC8A1	Cardiovascular diseases	6	Human Diseases	55
Dilated cardiomyopathy (DCM)	2/122	TNF SLC8A1	Cardiovascular diseases	6	Human Diseases	55
Prion diseases	1/122	IL1B	Neurodegenerative diseases	3	Human Diseases	55
Amyotrophic lateral sclerosis (ALS)	1/122	TNF	Neurodegenerative diseases	3	Human Diseases	55
Alzheimer disease	3/122	RYR3 TNF IL1B	Neurodegenerative diseases	3	Human Diseases	55
Alcoholism	3/122	HIST1H2AC SHC3 HIST1H4E	Substance dependence	6	Human Diseases	55
Morphine addiction	3/122	PDE11A PDE10A GRK3	Substance dependence	6	Human Diseases	55
Graft-versus-host disease	2/122	TNF IL1B	Immune diseases	9	Human Diseases	55
Allograft rejection	1/122	TNF	Immune diseases	9	Human Diseases	55
Asthma	1/122	TNF	Immune diseases	9	Human Diseases	55
Inflammatory bowel disease (IBD)	2/122	TNF IL1B	Immune diseases	9	Human Diseases	55
Systemic lupus erythematosus	4/122	ELANE HIST1H2AC TNF HIST1H4E	Immune diseases	9	Human Diseases	55
Rheumatoid arthritis	6/122	TNF CCL3 CXCL8 CXCL1 IL1B CCL2	Immune diseases	9	Human Diseases	55
African trypanosomiasis	3/122	TNF SELE IL1B	Infectious diseases: Parasitic	11	Human Diseases	55
Toxoplasmosis	2/122	HSPA8 TNF	Infectious diseases: Parasitic	11	Human Diseases	55
Amoebiasis	4/122	TNF CXCL8 CXCL1 IL1B	Infectious diseases: Parasitic	11	Human Diseases	55
Malaria	7/122	TNF COMP SELE CXCL8 IL1B CCL2 THBS2	Infectious diseases: Parasitic	11	Human Diseases	55
Chagas disease (American trypanosomiasis)	6/122	TNF CCL3 CXCL8 PPP2R1B IL1B CCL2	Infectious diseases: Parasitic	11	Human Diseases	55
Leishmaniasis	2/122	TNF IL1B	Infectious diseases: Parasitic	11	Human Diseases	55
Pancreatic cancer	1/122	CDKN2A	Cancers: Specific types	7	Human Diseases	55
Basal cell carcinoma	3/122	GLI1 WNT2 WNT11	Cancers: Specific types	7	Human Diseases	55
Non-small cell lung cancer	1/122	CDKN2A	Cancers: Specific types	7	Human Diseases	55
Melanoma	1/122	CDKN2A	Cancers: Specific types	7	Human Diseases	55
Gastric cancer	3/122	WNT2 WNT11 SHC3	Cancers: Specific types	7	Human Diseases	55
Chronic myeloid leukemia	2/122	CDKN2A SHC3	Cancers: Specific types	7	Human Diseases	55
Glioma	2/122	CDKN2A SHC3	Cancers: Specific types	7	Human Diseases	55
Colorectal cancer	1/122	PMAIP1	Cancers: Specific types	7	Human Diseases	55
Hepatocellular carcinoma	4/122	CDKN2A WNT2 WNT11 SHC3	Cancers: Specific types	7	Human Diseases	55
Breast cancer	3/122	WNT2 WNT11 SHC3	Cancers: Specific types	7	Human Diseases	55
Bladder cancer	2/122	CDKN2A CXCL8	Cancers: Specific types	7	Human Diseases	55

## Sheet: test_VS_ctrl_p005fc2_m_KEGG_enr
PATHWAYID	Description	GeneRatio	BgRatio	pvalue	qvalue	Count	genes	listUp	listDown	enrich_factor
hsa05144	Malaria	7/122	56/8877	3.93e-06	0.0002568	7	TNF COMP SELE CXCL8 IL1B CCL2 THBS2	TNF COMP SELE CXCL8 IL1B CCL2	THBS2	9.1
hsa04614	Renin-angiotensin system	2/122	23/8877	0.008673	0.09444	2	CMA1 AGTR1		CMA1 AGTR1	6.33
hsa00533	Glycosaminoglycan biosynthesis - keratan sulfate	1/122	14/8877	0.0333	0.2105	1	CHST2		CHST2	5.2
hsa04062	Chemokine signaling pathway	15/122	218/8877	4.987e-07	9.775e-05	15	CXCR1 CCL26 CCL4 PPBP CXCR2 CCL8 PF4 CCL3 CXCL8 PF4V1 CXCL1 CCL16 SHC3 CCL2 GRK3	CXCR1 CCL4 PPBP CXCR2 CCL8 PF4 CCL3 CXCL8 PF4V1 CXCL1 CCL2	CCL26 CCL16 SHC3 GRK3	5.01
hsa05143	African trypanosomiasis	3/122	44/8877	0.00735	0.09604	3	TNF SELE IL1B	TNF SELE IL1B		4.96
hsa00603	Glycosphingolipid biosynthesis - globo and isoglobo series	1/122	15/8877	0.03788	0.2184	1	ST8SIA1		ST8SIA1	4.85
hsa00591	Linoleic acid metabolism	2/122	30/8877	0.01789	0.167	2	ALOX15 PLA2G5	ALOX15	PLA2G5	4.85
hsa05134	Legionellosis	5/122	77/8877	0.001795	0.05864	5	HSPA8 TNF CXCL8 CXCL1 IL1B	HSPA8 TNF CXCL8 CXCL1 IL1B		4.72
hsa00760	Nicotinate and nicotinamide metabolism	2/122	31/8877	0.01954	0.1741	2	NAMPT NMNAT2	NAMPT	NMNAT2	4.69
hsa04657	IL-17 signaling pathway	7/122	111/8877	0.0004628	0.01814	7	S100A8 S100A9 TNF CXCL8 CXCL1 IL1B CCL2	S100A8 S100A9 TNF CXCL8 CXCL1 IL1B CCL2		4.59
hsa00590	Arachidonic acid metabolism	4/122	69/8877	0.006379	0.09618	4	PTGES PTGS1 ALOX15 PLA2G5	ALOX15	PTGES PTGS1 PLA2G5	4.22
hsa04060	Cytokine-cytokine receptor interaction	19/122	337/8877	5.583e-07	5.471e-05	19	IL1RN CXCR1 CCL26 CCL4 TNFRSF10C BMP7 PPBP CXCR2 TNF CCL8 CD70 PF4 CCL3 CXCL8 PF4V1 CXCL1 CCL16 IL1B CCL2	IL1RN CXCR1 CCL4 TNFRSF10C PPBP CXCR2 TNF CCL8 PF4 CCL3 CXCL8 PF4V1 CXCL1 IL1B CCL2	CCL26 BMP7 CD70 CCL16	4.1
hsa04960	Aldosterone-regulated sodium reabsorption	2/122	37/8877	0.03122	0.204	2	ATP1A1 IRS1	ATP1A1	IRS1	3.93
hsa00604	Glycosphingolipid biosynthesis - ganglio series	1/122	19/8877	0.05858	0.2944	1	ST8SIA1		ST8SIA1	3.83
hsa04933	AGE-RAGE signaling pathway in diabetic complications	6/122	115/8877	0.002881	0.08067	6	TNF AGTR1 SELE CXCL8 IL1B CCL2	TNF SELE CXCL8 IL1B CCL2	AGTR1	3.8
hsa04020	Calcium signaling pathway	10/122	194/8877	0.0002953	0.01447	10	ERBB3 BDKRB1 ADRA1B RYR3 PTGFR AGTR1 HTR2B ADRA1A CHRM3 SLC8A1	PTGFR CHRM3 SLC8A1	ERBB3 BDKRB1 ADRA1B RYR3 AGTR1 HTR2B ADRA1A	3.75
hsa05120	Epithelial cell signaling in Helicobacter pylori infection	4/122	78/8877	0.01061	0.1095	4	CXCR1 CXCR2 CXCL8 CXCL1	CXCR1 CXCR2 CXCL8 CXCL1		3.73
hsa04540	Gap junction	5/122	98/8877	0.005924	0.1056	5	TUBAL3 GJA1 LPAR1 TUBB1 HTR2B	TUBB1	TUBAL3 GJA1 LPAR1 HTR2B	3.71
hsa04512	ECM-receptor interaction	5/122	98/8877	0.005924	0.1056	5	COL6A6 TNXB COMP HMMR THBS2	COMP	COL6A6 TNXB HMMR THBS2	3.71
hsa01523	Antifolate resistance	2/122	40/8877	0.03825	0.2142	2	TNF IL1B	TNF IL1B		3.64
hsa05142	Chagas disease (American trypanosomiasis)	6/122	121/8877	0.003819	0.09357	6	TNF CCL3 CXCL8 PPP2R1B IL1B CCL2	TNF CCL3 CXCL8 IL1B CCL2	PPP2R1B	3.61
hsa04974	Protein digestion and absorption	5/122	101/8877	0.006849	0.09589	5	ATP1A1 DPP4 COL6A6 CTRL SLC8A1	ATP1A1 SLC8A1	DPP4 COL6A6 CTRL	3.6
hsa04970	Salivary secretion	5/122	103/8877	0.007521	0.09213	5	ATP1A1 ADRA1B RYR3 ADRA1A CHRM3	ATP1A1 CHRM3	ADRA1B RYR3 ADRA1A	3.53
hsa05132	Salmonella infection	5/122	103/8877	0.007521	0.09213	5	CCL4 CCL3 CXCL8 CXCL1 IL1B	CCL4 CCL3 CXCL8 CXCL1 IL1B		3.53
hsa05219	Bladder cancer	2/122	43/8877	0.04607	0.244	2	CDKN2A CXCL8	CXCL8	CDKN2A	3.38
hsa05217	Basal cell carcinoma	3/122	66/8877	0.02917	0.1971	3	GLI1 WNT2 WNT11		GLI1 WNT2 WNT11	3.31
hsa04072	Phospholipase D signaling pathway	7/122	159/8877	0.004477	0.0975	7	CXCR1 CXCR2 PTGFR LPAR1 AGTR1 CXCL8 SHC3	CXCR1 CXCR2 PTGFR CXCL8	LPAR1 AGTR1 SHC3	3.2
hsa04340	Hedgehog signaling pathway	2/122	48/8877	0.06088	0.2983	2	GLI1 GRK3		GLI1 GRK3	3.03
hsa00565	Ether lipid metabolism	2/122	49/8877	0.06411	0.3065	2	PLA2G5 PLA2G7		PLA2G5 PLA2G7	2.97
hsa04964	Proximal tubule bicarbonate reclamation	1/122	25/8877	0.09602	0.3551	1	ATP1A1	ATP1A1		2.91
hsa04913	Ovarian steroidogenesis	2/122	51/8877	0.07082	0.3228	2	HSD17B2 HSD3B2	HSD17B2 HSD3B2		2.85
hsa04961	Endocrine and other factor-regulated calcium reabsorption	2/122	51/8877	0.07082	0.3228	2	ATP1A1 SLC8A1	ATP1A1 SLC8A1		2.85
hsa04620	Toll-like receptor signaling pathway	5/122	128/8877	0.02057	0.1753	5	CCL4 TNF CCL3 CXCL8 IL1B	CCL4 TNF CCL3 CXCL8 IL1B		2.84
hsa04261	Adrenergic signaling in cardiomyocytes	6/122	155/8877	0.01426	0.1397	6	ATP1A1 ADRA1B AGTR1 ADRA1A PPP2R1B SLC8A1	ATP1A1 SLC8A1	ADRA1B AGTR1 ADRA1A PPP2R1B	2.82
hsa04668	TNF signaling pathway	5/122	130/8877	0.02205	0.1801	5	TNF SELE CXCL1 IL1B CCL2	TNF SELE CXCL1 IL1B CCL2		2.8
hsa00592	alpha-Linolenic acid metabolism	1/122	26/8877	0.1029	0.3667	1	PLA2G5		PLA2G5	2.8
hsa04972	Pancreatic secretion	4/122	105/8877	0.03438	0.2106	4	ATP1A1 CTRL CHRM3 PLA2G5	ATP1A1 CHRM3	CTRL PLA2G5	2.77
hsa05146	Amoebiasis	4/122	106/8877	0.03563	0.2116	4	TNF CXCL8 CXCL1 IL1B	TNF CXCL8 CXCL1 IL1B		2.75
hsa04978	Mineral absorption	2/122	55/8877	0.08529	0.3483	2	ATP1A1 SLC8A1	ATP1A1 SLC8A1		2.65
hsa01040	Biosynthesis of unsaturated fatty acids	1/122	28/8877	0.1172	0.3829	1	ELOVL6		ELOVL6	2.6
hsa04930	Type II diabetes mellitus	2/122	56/8877	0.08912	0.3494	2	TNF IRS1	TNF	IRS1	2.6
hsa00601	Glycosphingolipid biosynthesis - lacto and neolacto series	1/122	29/8877	0.1246	0.3876	1	ST8SIA1		ST8SIA1	2.51
hsa04923	Regulation of lipolysis in adipocytes	2/122	58/8877	0.09702	0.3521	2	PTGS1 IRS1		PTGS1 IRS1	2.51
hsa04022	cGMP-PKG signaling pathway	6/122	175/8877	0.02618	0.1974	6	ATP1A1 ADRA1B AGTR1 ADRA1A IRS1 SLC8A1	ATP1A1 SLC8A1	ADRA1B AGTR1 ADRA1A IRS1	2.49
hsa04217	Necroptosis	6/122	176/8877	0.02692	0.1954	6	HIST1H2AC PPIA TNF ALOX15 PARP4 IL1B	HIST1H2AC TNF ALOX15 IL1B	PPIA PARP4	2.48
hsa04934	Cushing syndrome	6/122	176/8877	0.02692	0.1954	6	PDE11A CDKN2A WNT2 AGTR1 HSD3B2 WNT11	HSD3B2	PDE11A CDKN2A WNT2 AGTR1 WNT11	2.48
hsa04080	Neuroactive ligand-receptor interaction	12/122	362/8877	0.005209	0.1021	12	FPR1 BDKRB1 ADRA1B S1PR4 PTGFR F2RL2 FPR2 LPAR1 AGTR1 HTR2B ADRA1A CHRM3	FPR1 S1PR4 PTGFR F2RL2 FPR2 CHRM3	BDKRB1 ADRA1B LPAR1 AGTR1 HTR2B ADRA1A	2.41
hsa05205	Proteoglycans in cancer	7/122	214/8877	0.02436	0.191	7	ERBB3 ANK1 WNT2 TNF ANK3 WNT11 TWIST1	TNF ANK3	ERBB3 ANK1 WNT2 WNT11 TWIST1	2.38
hsa05130	Pathogenic Escherichia coli infection	2/122	63/8877	0.1182	0.3798	2	TUBAL3 TUBB1	TUBB1	TUBAL3	2.31
hsa05133	Pertussis	3/122	96/8877	0.09419	0.355	3	TNF CXCL8 IL1B	TNF CXCL8 IL1B		2.27
hsa04064	NF-kappa B signaling pathway	4/122	129/8877	0.07329	0.3123	4	CCL4 TNF CXCL8 IL1B	CCL4 TNF CXCL8 IL1B		2.26
hsa04350	TGF-beta signaling pathway	3/122	99/8877	0.1031	0.3609	3	BMP7 TNF PPP2R1B	TNF	BMP7 PPP2R1B	2.2
hsa03410	Base excision repair	1/122	33/8877	0.1556	0.442	1	PARP4		PARP4	2.2
hsa05032	Morphine addiction	3/122	101/8877	0.1094	0.3762	3	PDE11A PDE10A GRK3	PDE10A	PDE11A GRK3	2.16
hsa05323	Rheumatoid arthritis	6/122	202/8877	0.05169	0.2666	6	TNF CCL3 CXCL8 CXCL1 IL1B CCL2	TNF CCL3 CXCL8 CXCL1 IL1B CCL2		2.16
hsa04610	Complement and coagulation cascades	3/122	101/8877	0.1094	0.3762	3	BDKRB1 CFB F2RL2	F2RL2	BDKRB1 CFB	2.16
hsa04215	Apoptosis - multiple species	1/122	34/8877	0.1637	0.4519	1	PMAIP1	PMAIP1		2.14
hsa04750	Inflammatory mediator regulation of TRP channels	3/122	102/8877	0.1125	0.3737	3	BDKRB1 HTR2B IL1B	IL1B	BDKRB1 HTR2B	2.14
hsa04270	Vascular smooth muscle contraction	4/122	136/8877	0.08822	0.3529	4	ADRA1B AGTR1 ADRA1A PLA2G5		ADRA1B AGTR1 ADRA1A PLA2G5	2.14
hsa04726	Serotonergic synapse	4/122	137/8877	0.0905	0.3478	4	PTGS1 KCND2 HTR2B ALOX15	ALOX15	PTGS1 KCND2 HTR2B	2.12
hsa04510	Focal adhesion	6/122	213/8877	0.06572	0.3067	6	COL6A6 PARVB TNXB COMP SHC3 THBS2	PARVB COMP	COL6A6 TNXB SHC3 THBS2	2.05
hsa04925	Aldosterone synthesis and secretion	3/122	109/8877	0.1362	0.4045	3	ATP1A1 AGTR1 HSD3B2	ATP1A1 HSD3B2	AGTR1	2
hsa00140	Steroid hormone biosynthesis	2/122	74/8877	0.1716	0.4671	2	HSD17B2 HSD3B2	HSD17B2 HSD3B2		1.97
hsa00062	Fatty acid elongation	1/122	37/8877	0.1888	0.4626	1	ELOVL6		ELOVL6	1.97
hsa05412	Arrhythmogenic right ventricular cardiomyopathy (ARVC)	2/122	74/8877	0.1716	0.4671	2	GJA1 SLC8A1	SLC8A1	GJA1	1.97
hsa04623	Cytosolic DNA-sensing pathway	2/122	74/8877	0.1716	0.4671	2	CCL4 IL1B	CCL4 IL1B		1.97
hsa04115	p53 signaling pathway	2/122	74/8877	0.1716	0.4671	2	CDKN2A PMAIP1	PMAIP1	CDKN2A	1.97
hsa04621	NOD-like receptor signaling pathway	6/122	224/8877	0.08207	0.3422	6	TNF NAMPT CXCL8 CXCL1 IL1B CCL2	TNF NAMPT CXCL8 CXCL1 IL1B CCL2		1.95
hsa05418	Fluid shear stress and atherosclerosis	4/122	150/8877	0.1231	0.3892	4	TNF SELE IL1B CCL2	TNF SELE IL1B CCL2		1.94
hsa04151	PI3K-Akt signaling pathway	10/122	375/8877	0.0397	0.2161	10	ERBB3 COL6A6 TNXB COMP SGK2 LPAR1 IRS1 PPP2R1B NTF3 THBS2	COMP	ERBB3 COL6A6 TNXB SGK2 LPAR1 IRS1 PPP2R1B NTF3 THBS2	1.94
hsa01524	Platinum drug resistance	2/122	76/8877	0.1822	0.4699	2	CDKN2A PMAIP1	PMAIP1	CDKN2A	1.91
hsa04210	Apoptosis	4/122	153/8877	0.1315	0.4027	4	TUBAL3 TNF PMAIP1 PARP4	TNF PMAIP1	TUBAL3 PARP4	1.9
hsa04976	Bile secretion	2/122	77/8877	0.1876	0.4775	2	ATP1A1 AQP9	ATP1A1 AQP9		1.89
hsa04927	Cortisol synthesis and secretion	2/122	77/8877	0.1876	0.4775	2	AGTR1 HSD3B2	HSD3B2	AGTR1	1.89
hsa04971	Gastric acid secretion	2/122	77/8877	0.1876	0.4775	2	ATP1A1 CHRM3	ATP1A1 CHRM3		1.89
hsa04625	C-type lectin receptor signaling pathway	3/122	116/8877	0.1621	0.4539	3	EGR2 TNF IL1B	EGR2 TNF IL1B		1.88
hsa05163	Human cytomegalovirus infection	8/122	313/8877	0.07157	0.3117	8	CDKN2A CCL4 CXCR2 TNF CCL3 CXCL8 IL1B CCL2	CCL4 CXCR2 TNF CCL3 CXCL8 IL1B CCL2	CDKN2A	1.86
hsa04213	Longevity regulating pathway - multiple species	2/122	79/8877	0.1986	0.469	2	HSPA8 IRS1	HSPA8	IRS1	1.84
hsa04622	RIG-I-like receptor signaling pathway	2/122	79/8877	0.1986	0.469	2	TNF CXCL8	TNF CXCL8		1.84
hsa05214	Glioma	2/122	79/8877	0.1986	0.469	2	CDKN2A SHC3		CDKN2A SHC3	1.84
hsa05220	Chronic myeloid leukemia	2/122	79/8877	0.1986	0.469	2	CDKN2A SHC3		CDKN2A SHC3	1.84
hsa05020	Prion diseases	1/122	40/8877	0.2148	0.473	1	IL1B	IL1B		1.82
hsa04390	Hippo signaling pathway	4/122	160/8877	0.1522	0.4387	4	WNT2 BMP7 WNT11 PPP2R1B		WNT2 BMP7 WNT11 PPP2R1B	1.82
hsa04216	Ferroptosis	1/122	40/8877	0.2148	0.473	1	ALOX15	ALOX15		1.82
hsa05150	Staphylococcus aureus infection	5/122	205/8877	0.1418	0.4148	5	FPR1 DEFB1 CFB FPR2 FCAR	FPR1 FPR2 FCAR	DEFB1 CFB	1.77
hsa01521	EGFR tyrosine kinase inhibitor resistance	2/122	82/8877	0.2156	0.4644	2	ERBB3 SHC3		ERBB3 SHC3	1.77
hsa04260	Cardiac muscle contraction	2/122	82/8877	0.2156	0.4644	2	ATP1A1 SLC8A1	ATP1A1 SLC8A1		1.77
hsa04742	Taste transduction	3/122	123/8877	0.1903	0.4605	3	PKD2L1 CHRM3 TAS2R16	PKD2L1 CHRM3 TAS2R16		1.77
hsa04722	Neurotrophin signaling pathway	3/122	124/8877	0.1945	0.4649	3	IRS1 SHC3 NTF3		IRS1 SHC3 NTF3	1.76
hsa04152	AMPK signaling pathway	3/122	129/8877	0.2162	0.4556	3	ADRA1A IRS1 PPP2R1B		ADRA1A IRS1 PPP2R1B	1.69
hsa04920	Adipocytokine signaling pathway	2/122	87/8877	0.2451	0.4953	2	TNF IRS1	TNF	IRS1	1.67
hsa04919	Thyroid hormone signaling pathway	3/122	131/8877	0.2251	0.4644	3	ATP1A1 DIO2 DIO3	ATP1A1	DIO2 DIO3	1.67
hsa04012	ErbB signaling pathway	2/122	88/8877	0.2511	0.5022	2	ERBB3 SHC3		ERBB3 SHC3	1.65
hsa04150	mTOR signaling pathway	4/122	176/8877	0.2055	0.463	4	WNT2 TNF WNT11 IRS1	TNF	WNT2 WNT11 IRS1	1.65
hsa04932	Non-alcoholic fatty liver disease (NAFLD)	4/122	178/8877	0.2127	0.4737	4	TNF CXCL8 IRS1 IL1B	TNF CXCL8 IL1B	IRS1	1.64
hsa04071	Sphingolipid signaling pathway	3/122	133/8877	0.2342	0.4782	3	S1PR4 TNF PPP2R1B	S1PR4 TNF	PPP2R1B	1.64
hsa05225	Hepatocellular carcinoma	4/122	179/8877	0.2164	0.4512	4	CDKN2A WNT2 WNT11 SHC3		CDKN2A WNT2 WNT11 SHC3	1.63
hsa05165	Human papillomavirus infection	9/122	408/8877	0.1328	0.4004	9	OASL COL6A6 WNT2 TNXB TNF COMP WNT11 PPP2R1B THBS2	OASL TNF COMP	COL6A6 WNT2 TNXB WNT11 PPP2R1B THBS2	1.61
hsa04911	Insulin secretion	2/122	91/8877	0.2696	0.5284	2	ATP1A1 CHRM3	ATP1A1 CHRM3		1.6
hsa04068	FoxO signaling pathway	3/122	140/8877	0.2673	0.5292	3	S1PR4 SGK2 IRS1	S1PR4	SGK2 IRS1	1.56
hsa04371	Apelin signaling pathway	3/122	141/8877	0.2721	0.528	3	RYR3 AGTR1 SLC8A1	SLC8A1	RYR3 AGTR1	1.55
hsa05410	Hypertrophic cardiomyopathy (HCM)	2/122	94/8877	0.2886	0.5492	2	TNF SLC8A1	TNF SLC8A1		1.55
hsa05202	Transcriptional misregulation in cancer	4/122	195/8877	0.2789	0.5359	4	ELANE RUNX2 NFKBIZ CXCL8	NFKBIZ CXCL8	ELANE RUNX2	1.49
hsa04975	Fat digestion and absorption	1/122	49/8877	0.2976	0.5609	1	PLA2G5		PLA2G5	1.48
hsa04973	Carbohydrate digestion and absorption	1/122	49/8877	0.2976	0.5609	1	ATP1A1	ATP1A1		1.48
hsa04713	Circadian entrainment	2/122	100/8877	0.3277	0.5893	2	RYR3 NOS1AP		RYR3 NOS1AP	1.46
hsa05414	Dilated cardiomyopathy (DCM)	2/122	101/8877	0.3344	0.5958	2	TNF SLC8A1	TNF SLC8A1		1.44
hsa00510	N-Glycan biosynthesis	1/122	52/8877	0.3265	0.5925	1	TUSC3		TUSC3	1.4
hsa04145	Phagosome	6/122	315/8877	0.3109	0.5749	6	TUBAL3 COMP FCAR TUBB1 MARCO THBS2	COMP FCAR TUBB1	TUBAL3 MARCO THBS2	1.39
hsa05206	MicroRNAs in cancer	6/122	319/8877	0.3246	0.5946	6	ERBB3 CDKN2A CDC25B TNXB BMF IRS1		ERBB3 CDKN2A CDC25B TNXB BMF IRS1	1.37
hsa04916	Melanogenesis	2/122	106/8877	0.3682	0.6502	2	WNT2 WNT11		WNT2 WNT11	1.37
hsa05226	Gastric cancer	3/122	162/8877	0.3817	0.6621	3	WNT2 WNT11 SHC3		WNT2 WNT11 SHC3	1.35
hsa05224	Breast cancer	3/122	163/8877	0.3872	0.6657	3	WNT2 WNT11 SHC3		WNT2 WNT11 SHC3	1.34
hsa04010	MAPK signaling pathway	6/122	332/8877	0.3707	0.6487	6	HSPA8 ERBB3 CDC25B TNF IL1B NTF3	HSPA8 TNF IL1B	ERBB3 CDC25B NTF3	1.31
hsa05164	Influenza A	5/122	286/8877	0.4232	0.7151	5	HSPA8 TNF CXCL8 IL1B CCL2	HSPA8 TNF CXCL8 IL1B CCL2		1.27
hsa04915	Estrogen signaling pathway	3/122	172/8877	0.438	0.7214	3	HSPA8 KRT24 SHC3	HSPA8	KRT24 SHC3	1.27
hsa04310	Wnt signaling pathway	3/122	172/8877	0.438	0.7214	3	RSPO3 WNT2 WNT11		RSPO3 WNT2 WNT11	1.27
hsa05161	Hepatitis B	3/122	178/8877	0.4727	0.7472	3	EGR2 TNF CXCL8	EGR2 TNF CXCL8		1.23
hsa05322	Systemic lupus erythematosus	4/122	239/8877	0.4823	0.7562	4	ELANE HIST1H2AC TNF HIST1H4E	HIST1H2AC TNF HIST1H4E	ELANE	1.22
hsa04144	Endocytosis	5/122	305/8877	0.5065	0.7817	5	HSPA8 CXCR1 CXCR2 SH3GL2 GRK3	HSPA8 CXCR1 CXCR2	SH3GL2 GRK3	1.19
hsa01212	Fatty acid metabolism	1/122	61/8877	0.4155	0.7082	1	ELOVL6		ELOVL6	1.19
hsa05200	Pathways in cancer	9/122	557/8877	0.5072	0.7766	9	GLI1 CDKN2A BDKRB1 WNT2 PMAIP1 LPAR1 AGTR1 WNT11 CXCL8	PMAIP1 CXCL8	GLI1 CDKN2A BDKRB1 WNT2 LPAR1 AGTR1 WNT11	1.18
hsa04640	Hematopoietic cell lineage	3/122	185/8877	0.514	0.781	3	TNF CD24 IL1B	TNF IL1B	CD24	1.18
hsa04931	Insulin resistance	2/122	123/8877	0.4889	0.7605	2	TNF IRS1	TNF	IRS1	1.18
hsa04360	Axon guidance	3/122	186/8877	0.52	0.7721	3	BMP7 SEMA3A EPHA3	EPHA3	BMP7 SEMA3A	1.17
hsa05034	Alcoholism	3/122	189/8877	0.5379	0.781	3	HIST1H2AC SHC3 HIST1H4E	HIST1H2AC HIST1H4E	SHC3	1.15
hsa05014	Amyotrophic lateral sclerosis (ALS)	1/122	63/8877	0.4356	0.7297	1	TNF	TNF		1.15
hsa02010	ABC transporters	1/122	63/8877	0.4356	0.7297	1	DEFB1		DEFB1	1.15
hsa01522	Endocrine resistance	2/122	128/8877	0.5255	0.7744	2	CDKN2A SHC3		CDKN2A SHC3	1.14
hsa04110	Cell cycle	2/122	129/8877	0.5328	0.7793	2	CDKN2A CDC25B		CDKN2A CDC25B	1.13
hsa04730	Long-term depression	1/122	65/8877	0.4558	0.7383	1	PPP2R1B		PPP2R1B	1.12
hsa00310	Lysine degradation	1/122	65/8877	0.4558	0.7383	1	BBOX1		BBOX1	1.12
hsa05203	Viral carcinogenesis	4/122	265/8877	0.6165	0.8756	4	CDKN2A EGR2 PMAIP1 HIST1H4E	EGR2 PMAIP1 HIST1H4E	CDKN2A	1.1
hsa05010	Alzheimer disease	3/122	199/8877	0.5983	0.856	3	RYR3 TNF IL1B	TNF IL1B	RYR3	1.1
hsa05131	Shigellosis	1/122	66/8877	0.4659	0.7424	1	CXCL8	CXCL8		1.1
hsa04514	Cell adhesion molecules (CAMs)	4/122	269/8877	0.6376	0.8991	4	SELL CDH4 SELE CNTN1	SELL SELE	CDH4 CNTN1	1.08
hsa00230	Purine metabolism	2/122	137/8877	0.592	0.8532	2	PDE11A PDE10A	PDE10A	PDE11A	1.06
hsa04015	Rap1 signaling pathway	3/122	211/8877	0.6717	0.9404	3	FPR1 SIPA1L2 LPAR1	FPR1	SIPA1L2 LPAR1	1.03
hsa04924	Renin secretion	1/122	71/8877	0.5166	0.7789	1	AGTR1		AGTR1	1.02
hsa00561	Glycerolipid metabolism	1/122	71/8877	0.5166	0.7789	1	PNPLA3		PNPLA3	1.02
hsa04810	Regulation of actin cytoskeleton	3/122	221/8877	1	1	3	BDKRB1 LPAR1 CHRM3	CHRM3	BDKRB1 LPAR1	0.99
hsa04917	Prolactin signaling pathway	1/122	74/8877	1	1	1	SHC3		SHC3	0.98
hsa04024	cAMP signaling pathway	3/122	222/8877	1	1	3	ATP1A1 GLI1 PDE10A	ATP1A1 PDE10A	GLI1	0.98
hsa05223	Non-small cell lung cancer	1/122	74/8877	1	1	1	CDKN2A		CDKN2A	0.98
hsa00830	Retinol metabolism	1/122	75/8877	1	1	1	CYP27C1		CYP27C1	0.97
hsa05218	Melanoma	1/122	76/8877	1	1	1	CDKN2A		CDKN2A	0.96
hsa04550	Signaling pathways regulating pluripotency of stem cells	2/122	152/8877	1	1	2	WNT2 WNT11		WNT2 WNT11	0.96
hsa04910	Insulin signaling pathway	2/122	153/8877	1	1	2	IRS1 SHC3		IRS1 SHC3	0.95
hsa05100	Bacterial invasion of epithelial cells	1/122	77/8877	1	1	1	SHC3		SHC3	0.94
hsa05321	Inflammatory bowel disease (IBD)	2/122	154/8877	1	1	2	TNF IL1B	TNF IL1B		0.94
hsa05162	Measles	2/122	155/8877	1	1	2	HSPA8 IL1B	HSPA8 IL1B		0.94
hsa05212	Pancreatic cancer	1/122	78/8877	1	1	1	CDKN2A		CDKN2A	0.93
hsa04664	Fc epsilon RI signaling pathway	1/122	79/8877	1	1	1	TNF	TNF		0.92
hsa03320	PPAR signaling pathway	1/122	80/8877	1	1	1	FABP3		FABP3	0.91
hsa05167	Kaposi sarcoma-associated herpesvirus infection	3/122	241/8877	1	1	3	CXCL8 CLEC2B CXCL1	CXCL8 CXCL1	CLEC2B	0.91
hsa04014	Ras signaling pathway	3/122	244/8877	1	1	3	PLA2G5 SHC3 NTF3		PLA2G5 SHC3 NTF3	0.89
hsa04918	Thyroid hormone synthesis	1/122	82/8877	1	1	1	ATP1A1	ATP1A1		0.89
hsa05140	Leishmaniasis	2/122	165/8877	1	1	2	TNF IL1B	TNF IL1B		0.88
hsa05160	Hepatitis C	2/122	170/8877	1	1	2	TNF PPP2R1B	TNF	PPP2R1B	0.86
hsa05210	Colorectal cancer	1/122	88/8877	1	1	1	PMAIP1	PMAIP1		0.83
hsa04940	Type I diabetes mellitus	2/122	175/8877	1	1	2	TNF IL1B	TNF IL1B		0.83
hsa04530	Tight junction	2/122	181/8877	1	1	2	TUBAL3 PPP2R1B		TUBAL3 PPP2R1B	0.8
hsa04146	Peroxisome	1/122	94/8877	1	1	1	FAR2		FAR2	0.77
hsa04141	Protein processing in endoplasmic reticulum	2/122	190/8877	1	1	2	HSPA8 TUSC3	HSPA8	TUSC3	0.77
hsa04380	Osteoclast differentiation	2/122	192/8877	1	1	2	TNF IL1B	TNF IL1B		0.76
hsa03015	mRNA surveillance pathway	1/122	101/8877	1	1	1	PPP2R1B		PPP2R1B	0.72
hsa04914	Progesterone-mediated oocyte maturation	1/122	102/8877	1	1	1	CDC25B		CDC25B	0.71
hsa04211	Longevity regulating pathway	1/122	105/8877	1	1	1	IRS1		IRS1	0.69
hsa01100	Metabolic pathways	13/122	1376/8877	1	1	13	PTGES TUSC3 HSD17B2 PTGS1 ELOVL6 ST8SIA1 PNPLA3 NAMPT HSD3B2 ALOX15 PLA2G5 PLA2G7 NMNAT2	HSD17B2 NAMPT HSD3B2 ALOX15	PTGES TUSC3 PTGS1 ELOVL6 ST8SIA1 PNPLA3 PLA2G5 PLA2G7 NMNAT2	0.69
hsa05145	Toxoplasmosis	2/122	217/8877	1	1	2	HSPA8 TNF	HSPA8 TNF		0.67
hsa04660	T cell receptor signaling pathway	1/122	115/8877	1	1	1	TNF	TNF		0.63
hsa04928	Parathyroid hormone synthesis, secretion and action	1/122	117/8877	1	1	1	RUNX2		RUNX2	0.62
hsa05168	Herpes simplex infection	3/122	350/8877	1	1	3	TNF IL1B CCL2	TNF IL1B CCL2		0.62
hsa00564	Glycerophospholipid metabolism	1/122	117/8877	1	1	1	PLA2G5		PLA2G5	0.62
hsa04724	Glutamatergic synapse	1/122	118/8877	1	1	1	GRK3		GRK3	0.62
hsa05310	Asthma	1/122	119/8877	1	1	1	TNF	TNF		0.61
hsa05166	Human T-cell leukemia virus 1 infection	3/122	362/8877	1	1	3	CDKN2A EGR2 TNF	EGR2 TNF	CDKN2A	0.6
hsa04725	Cholinergic synapse	1/122	121/8877	1	1	1	CHRM3	CHRM3		0.6
hsa04114	Oocyte meiosis	1/122	129/8877	1	1	1	PPP2R1B		PPP2R1B	0.56
hsa04140	Autophagy - animal	1/122	133/8877	1	1	1	IRS1		IRS1	0.55
hsa04611	Platelet activation	1/122	136/8877	1	1	1	PTGS1		PTGS1	0.54
hsa05152	Tuberculosis	2/122	269/8877	1	1	2	TNF IL1B	TNF IL1B		0.54
hsa04926	Relaxin signaling pathway	1/122	139/8877	1	1	1	SHC3		SHC3	0.52
hsa04728	Dopaminergic synapse	1/122	142/8877	1	1	1	PPP2R1B		PPP2R1B	0.51
hsa05170	Human immunodeficiency virus 1 infection	2/122	283/8877	1	1	2	APOBEC3A TNF	APOBEC3A TNF		0.51
hsa04740	Olfactory transduction	4/122	586/8877	1	1	4	OR6K2 OR6Q1 SLC8A1 GRK3	OR6K2 OR6Q1 SLC8A1	GRK3	0.5
hsa04921	Oxytocin signaling pathway	1/122	159/8877	1	1	1	RYR3		RYR3	0.46
hsa05332	Graft-versus-host disease	2/122	327/8877	1	1	2	TNF IL1B	TNF IL1B		0.45
hsa05330	Allograft rejection	1/122	163/8877	1	1	1	TNF	TNF		0.45
hsa04218	Cellular senescence	2/122	332/8877	1	1	2	CDKN2A CXCL8	CXCL8	CDKN2A	0.44
hsa03040	Spliceosome	1/122	176/8877	1	1	1	HSPA8	HSPA8		0.41
hsa03013	RNA transport	1/122	187/8877	1	1	1	NUP133		NUP133	0.39
hsa04659	Th17 cell differentiation	1/122	195/8877	1	1	1	IL1B	IL1B		0.37
hsa04650	Natural killer cell mediated cytotoxicity	2/122	479/8877	1	1	2	TNF SHC3	TNF	SHC3	0.3
hsa04612	Antigen processing and presentation	2/122	550/8877	1	1	2	HSPA8 TNF	HSPA8 TNF		0.26
hsa05169	Epstein-Barr virus infection	1/122	352/8877	1	1	1	TNF	TNF		0.21
